# Supplementary material for: The lupus susceptibility allele DRB1*03:01 encodes a disease-driving epitope
Source: Commun Biol. 2022 Jul 28;5:751. doi: 10.1038/s42003-022-03717-x (PMC9334592; doi:10.1038/s42003-022-03717-x)
Supplement: Supplementary file 3 — Supplementary Data 1 [file 42003_2022_3717_MOESM3_ESM.xlsx]

## Sheet: DEGs 65-79_LE
Supplementary Table 1A. List of differentially expressed genes for 65-79*LE for Model A, Related to Figure 1
	baseMean	log2FoldChange	FC	stat	pvalue	padj
0610009O20Rik	1128.41	0.022003	1.01537	0.48489	0.627754	0.755409
0610010K14Rik	10.6878	0.0349381	1.02451	0.139443	0.8891	0.935015
1110004E09Rik	528.186	0.0124455	1.00866	0.178133	0.858619	0.915504
1110008L16Rik	380.486	0.0221147	1.01545	0.310376	0.756275	0.848647
1110008P14Rik	1003.46	0.0281507	1.0197	0.331688	0.740125	0.837993
1110017D15Rik	2.40109	0.0972512	1.06973	0.400404	0.688859	0.801074
1110037F02Rik	1631.23	0.180212	1.13305	2.95217	0.00315549	0.00971251
1110051M20Rik	246.709	0.0523	1.03692	0.55375	0.57975	0.718401
1110059E24Rik	361.498	0.0841636	1.06007	1.12515	0.260524	0.405741
1600002H07Rik	201.145	0.499314	1.41354	4.68868	2.74973e-06	1.68897e-05
1600012H06Rik	435.775	0.0362682	1.02546	0.451915	0.65133	0.773829
1700001P01Rik	7.06931	0.110344	1.07949	0.425798	0.670255	0.788506
1700017B05Rik	4008.93	0.115688	1.08349	1.67803	0.0933404	0.180925
1700020D05Rik	25.0596	0.244869	1.18499	1.06368	0.287473	0.436732
1700022I11Rik	10.961	0.244775	1.18491	0.942459	0.345958	0.499715
1700025G04Rik	400.607	0.480316	1.39505	5.70449	1.1669e-08	1.13633e-07
1700030K09Rik	268.372	0.269142	1.20509	3.26087	0.00111071	0.0038086
1700037H04Rik	679.079	0.16398	1.12037	2.23442	0.0254556	0.0603873
1700061G19Rik	137.877	0.266399	1.2028	2.47922	0.0131672	0.0343575
1700088E04Rik	82.0121	0.0591784	1.04187	0.417691	0.676173	0.792429
1700109H08Rik	36.564	0.0655425	1.04648	0.340988	0.733113	0.833291
1700112E06Rik	406.658	0.249578	1.18886	2.89329	0.00381234	0.0114756
1810009A15Rik	8.63749	0.392594	1.31275	1.50702	0.131807	0.239594
1810013L24Rik	1935.28	0.345482	1.27058	4.44127	8.94308e-06	4.94437e-05
1810037I17Rik	1273.57	0.255512	1.19376	3.75852	0.00017092	0.000714655
1810043G02Rik	347.922	0.0765402	1.05449	0.811579	0.417033	0.573038
2010107E04Rik	817.482	0.25617	1.1943	3.57321	0.000352638	0.00137068
2010109I03Rik	12.9578	0.776532	1.71301	3.34181	0.000832348	0.00294067
2010300C02Rik	2.45364	0.133509	1.09696	0.547472	0.584054	0.721623
2200002J24Rik	4.4906	0.204438	1.15224	0.940307	0.34706	0.500754
2310022A10Rik	2111	0.653861	1.57337	6.32271	2.57008e-10	3.32137e-09
2310033P09Rik	221.234	0.0289283	1.02025	0.295412	0.767679	0.857277
2310035C23Rik	823.373	0.017958	1.01253	0.172978	0.862669	0.918122
2310057M21Rik	334.17	0.14023	1.10208	1.92827	0.0538219	0.114592
2310061I04Rik	510.396	0.209916	1.15662	2.06677	0.038756	0.0866458
2410002F23Rik	817.239	0.0437013	1.03075	0.642366	0.520636	0.666673
2510009E07Rik	1032.79	0.0145445	1.01013	0.174932	0.861133	0.917048
2610020H08Rik	239.045	0.0742204	1.05279	0.800028	0.423695	0.5798
2610021A01Rik	298.664	0.220732	1.16532	2.32306	0.0201759	0.0496221
2610044O15Rik8	73.941	0.00467279	1.00324	0.0357257	0.971501	0.984649
2610528A11Rik	12.6043	0.0313069	1.02194	0.134934	0.892664	0.937415
2700049A03Rik	248.318	0.676066	1.59778	6.34296	2.25395e-10	2.96555e-09
2700060E02Rik	4300.96	0.127489	1.09239	2.14698	0.0317952	0.0731356
2700062C07Rik	265.266	0.170161	1.12518	1.5723	0.11588	0.216308
2700097O09Rik	106.877	0.0789374	1.05624	0.536051	0.591923	0.72807
2810403A07Rik	1407.56	0.021016	1.01467	0.340399	0.733556	0.833418
2810408A11Rik	3.91317	0.299217	1.23048	1.15517	0.248022	0.391171
2810417H13Rik	880.171	0.329407	1.2565	4.14413	3.41101e-05	0.000167316
2810474O19Rik	2928.85	0.878586	1.83857	9.73852	2.0654e-22	1.78267e-20
3010026O09Rik	113.433	0.708458	1.63406	5.06007	4.19108e-07	3.05269e-06
3110009E18Rik	27.7828	0.229935	1.17278	1.19778	0.231001	0.370323
3110040N11Rik	275.953	0.0146231	1.01019	0.164742	0.869147	0.922711
3110043O21Rik	1496.7	0.166671	1.12247	2.38462	0.0170965	0.0431114
3110082I17Rik	693.091	0.00256764	1.00178	0.0388749	0.96899	0.983052
3830403N18Rik	23.6837	0.0505846	1.03568	0.252616	0.800565	0.878369
4833420G17Rik	587.339	0.114163	1.08235	1.81889	0.0689281	0.140729
4833439L19Rik	1915.46	0.135875	1.09876	2.7491	0.00597589	0.0170748
4921507P07Rik	6.28175	0.15289	1.11179	0.596817	0.55063	0.692831
4921524J17Rik	357.081	0.128524	1.09317	1.39166	0.164024	0.285729
4930402H24Rik	1071.17	0.585147	1.50019	6.84745	7.51793e-12	1.24117e-10
4930404N11Rik	23.8429	0.234016	1.1761	0.944095	0.345121	0.498925
4930427A07Rik	242.13	0.749387	1.68108	7.55808	4.09076e-14	9.6521e-13
4930430F08Rik	230.756	0.0134038	1.00933	0.128411	0.897823	0.940528
4930432K21Rik	394.88	0.811883	1.7555	8.48323	2.19032e-17	7.93183e-16
4930438A08Rik	26.795	0.867715	1.82477	3.5955	0.000323765	0.00126841
4930453N24Rik	1030.11	0.536416	1.45036	7.29364	3.01683e-13	6.11367e-12
4930486L24Rik	12.2373	0.769152	1.70427	3.12816	0.00175902	0.00574205
4930503L19Rik	405.452	0.839474	1.7894	7.11013	1.15933e-12	2.13865e-11
4930519P11Rik	2.20981	0.226043	1.16962	0.963439	0.335327	0.488618
4930522L14Rik	27.4888	0.281773	1.21569	1.48501	0.13754	0.247852
4930535I16Rik	3.747	0.27232	1.20775	1.23692	0.216117	0.35157
4930548H24Rik	2.79878	0.340586	1.26627	1.5031	0.132812	0.241126
4930556J24Rik	9.1033	0.0881983	1.06304	0.33074	0.740841	0.838073
4930579G24Rik	168.116	0.410178	1.32885	3.81464	0.000136381	0.000582522
4931406P16Rik	650.069	0.0133265	1.00928	0.184865	0.853335	0.912495
4932438H23Rik	2.22611	0.288873	1.22169	1.50426	0.132515	0.240698
4933408B17Rik	87.5733	0.557818	1.47204	3.39403	0.000688729	0.00248223
4933413G19Rik	17.8084	0.136381	1.09914	0.641426	0.521246	0.666993
4933424G06Rik	3.12199	0.131632	1.09553	0.51796	0.604486	0.736831
4933430I17Rik	359.102	1.19424	2.28824	10.4263	1.88005e-25	2.42774e-23
4933434E20Rik	2242.16	0.198398	1.14742	4.26399	2.00812e-05	0.000103596
5330417C22Rik	2.19642	0.307482	1.23755	1.40828	0.159049	0.278888
5430403G16Rik	28.3364	0.373127	1.29516	1.77637	0.0756722	0.151813
5430427O19Rik	503.049	0.150617	1.11004	1.37431	0.169344	0.292993
5730455P16Rik	558.121	0.269895	1.20572	4.02145	5.78417e-05	0.000269217
5730508B09Rik	165.089	0.360706	1.28405	2.88025	0.00397357	0.0119136
8030462N17Rik	630.544	0.198902	1.14782	2.06331	0.0390828	0.0872709
9030624J02Rik	3657.15	0.0356984	1.02505	0.793868	0.427272	0.58321
9130008F23Rik	9.61116	0.0172626	1.01204	0.0628008	0.949925	0.97152
9130011E15Rik	653.29	0.126079	1.09132	1.55364	0.12027	0.222929
9130230L23Rik	28.5828	0.378923	1.30037	1.91033	0.0560902	0.118753
9130401M01Rik	539.382	0.057798	1.04088	0.690138	0.490107	0.640933
9230112D13Rik	7.65117	0.148941	1.10876	0.573195	0.566513	0.706519
9430015G10Rik	584.58	0.979527	1.97182	9.96388	2.19341e-23	2.14928e-21
9430016H08Rik	507.26	0.0324645	1.02276	0.475988	0.634083	0.760549
9430020K01Rik	44.1864	0.466536	1.38179	2.83109	0.00463903	0.0136628
9430076C15Rik	333.065	1.04572	2.0644	7.83054	4.85797e-15	1.29065e-13
9530053A07Rik	3.66158	0.175267	1.12917	0.671111	0.50215	0.650662
9530068E07Rik	3520.88	0.0132662	1.00924	0.225117	0.821888	0.892388
9530077C05Rik	2.04246	0.329194	1.25631	1.41839	0.156076	0.274832
9930021J03Rik	649.507	0.262286	1.19938	2.23301	0.0255482	0.0605551
9930022D16Rik	18.0657	0.331303	1.25815	1.44332	0.14893	0.264627
9930104L06Rik	271.207	0.11038	1.07951	1.51105	0.130776	0.238125
9930111J21Rik1	199.889	0.00520308	1.00361	0.0470977	0.962435	0.979209
a	2.58919	0.185282	1.13704	0.82506	0.409338	0.565308
A1cf	2.62895	0.184733	1.13661	0.755178	0.450142	0.604374
A230046K03Rik	2125.82	0.472078	1.38711	4.60147	4.19514e-06	2.47285e-05
A430105I19Rik	3.67648	0.509963	1.42401	2.22903	0.0258121	0.0610938
A530032D15Rik	360.794	1.05532	2.07818	12.0714	1.49538e-33	5.66137e-31
A630033H20Rik	392.107	0.227099	1.17048	2.08587	0.0369903	0.0834033
A730061H03Rik	3.6289	0.191035	1.14158	0.732202	0.464045	0.61722
A730071L15Rik	6.24093	0.316601	1.24539	1.22862	0.219214	0.355394
A830010M20Rik	19.4117	0.114073	1.08228	0.542956	0.58716	0.724029
A830080D01Rik	270.825	0.685272	1.608	6.0458	1.48672e-09	1.68132e-08
A930002H24Rik	7.49309	0.192808	1.14299	0.75841	0.448205	0.602745
AA467197	31.9866	0.691905	1.61542	3.63996	0.00027268	0.0010898
Aaas	1323.3	0.464326	1.37967	5.79952	6.65062e-09	6.81341e-08
Aagab	1111.29	0.00714622	1.00497	0.134116	0.893311	0.937726
Aar2	1077.05	0.160997	1.11806	2.4202	0.015512	0.0396257
Aars	20383.1	0.126858	1.09191	3.19263	0.00140986	0.00472829
Aarsd1	16.5905	0.312969	1.24226	1.26142	0.207158	0.340218
Aasdh	344.54	0.043141	1.03035	0.524596	0.599864	0.734076
Aatf	1433.42	0.0721872	1.05131	1.02498	0.305374	0.456554
Abca1	567.043	0.809372	1.75245	5.45624	4.86332e-08	4.19323e-07
Abca2	757.961	0.0615922	1.04362	0.738047	0.460486	0.614006
Abca5	45.4512	0.600378	1.51611	2.60754	0.00911956	0.0248468
Abca8b	66.2209	0.183749	1.13583	1.10275	0.270134	0.416502
Abcb1a	10.7382	1.23954	2.36124	4.8567	1.19358e-06	7.87434e-06
Abcb1b	2179.72	0.0391576	1.02751	0.712721	0.476018	0.628429
Abcb6	50.6475	0.00616161	1.00428	0.0347736	0.97226	0.985033
Abcb7	1654.89	0.172393	1.12693	1.59893	0.109835	0.206912
Abcc3	576.62	0.115486	1.08334	1.25124	0.210849	0.344919
Abcc5	3652.23	0.466482	1.38174	6.08775	1.14508e-09	1.31914e-08
Abcd3	1188.26	0.0527178	1.03722	0.963869	0.335111	0.488389
Abce1	5005.94	0.263478	1.20037	3.63379	0.000279284	0.00111353
Abcf1	4323.68	0.0231244	1.01616	0.480582	0.630814	0.757832
Abcf2	3601.02	0.20418	1.15203	5.00424	5.60821e-07	3.97083e-06
Abcg1	5225.9	0.208002	1.15509	4.21728	2.47265e-05	0.000125044
Abcg2	11.4229	0.300278	1.23138	1.23798	0.215724	0.351068
Abhd10	683.073	0.862611	1.81833	7.32786	2.33852e-13	4.85724e-12
Abhd11	825.222	0.374432	1.29633	4.5094	6.50115e-06	3.69359e-05
Abhd13	658.931	0.0976079	1.07	1.29764	0.194411	0.324713
Abhd16a	1758.75	0.16045	1.11764	2.27544	0.0228793	0.0550995
Abhd17c	398.575	0.142478	1.1038	2.35628	0.0184589	0.0460123
Abhd2	2076.36	0.0500781	1.03532	0.78283	0.433727	0.589316
Abhd4	689.109	0.0115332	1.00803	0.156723	0.875463	0.926746
Abhd5	2171.57	0.0840625	1.06	1.50026	0.133547	0.242228
Abi1	3384.56	0.244316	1.18453	2.93033	0.00338605	0.010323
Abi2	486.973	0.207905	1.15501	2.18241	0.0290793	0.0677487
Abi3bp	2.28564	0.269895	1.20572	0.929709	0.352522	0.505989
Abl2	2045.92	0.0562114	1.03973	0.868586	0.385074	0.540583
Abr	9757.58	0.397524	1.31725	5.6957	1.22866e-08	1.19064e-07
Abtb2	365.947	0.530774	1.4447	4.74714	2.06314e-06	1.29788e-05
Acacb	36.78	0.0585941	1.04145	0.310062	0.756514	0.848792
Acad10	247.547	0.0308509	1.02161	0.339787	0.734017	0.833703
Acad9	543.696	0.0636979	1.04514	0.761644	0.446272	0.600825
Acadl	1925.99	0.250968	1.19001	5.52921	3.21675e-08	2.85785e-07
Acadsb	1276.18	0.125806	1.09112	2.15106	0.0314713	0.0725338
Acadvl	1240.69	0.156853	1.11485	2.17147	0.0298955	0.0693883
Acap1	264.307	0.261918	1.19907	2.17282	0.0297938	0.0691714
Acap2	4268.3	0.36474	1.28765	3.73597	0.00018699	0.00077504
Acat3	27.6851	0.0828856	1.05913	0.322809	0.74684	0.841623
Acbd3	2134.96	0.158057	1.11578	2.3015	0.0213632	0.0520732
Acbd5	1057.8	0.036155	1.02538	0.470287	0.63815	0.763726
Acbd6	1333.99	0.0143924	1.01003	0.211548	0.83246	0.899133
Acd	1172.15	0.00879108	1.00611	0.184087	0.853945	0.912913
Acer2	2.89063	0.393755	1.31381	1.40691	0.159455	0.279409
Acer3	1352.49	0.315279	1.24425	4.69286	2.69418e-06	1.65914e-05
Ackr4	2.74996	0.547108	1.46115	2.4219	0.0154394	0.0394826
Aco2	9335.93	0.263445	1.20034	4.89747	9.70789e-07	6.55243e-06
Acod1	9245.07	1.96894	3.9148	12.2514	1.65084e-34	6.70725e-32
Acot10	4.84284	0.187098	1.13847	0.689003	0.490821	0.641565
Acot4	10.4225	0.22848	1.1716	0.908513	0.363607	0.518399
Acot7	2967.85	0.092912	1.06652	1.49566	0.134743	0.243813
Acot9	2025.39	0.139562	1.10157	1.90773	0.0564258	0.119221
Acox1	1614.79	0.0988531	1.07092	2.02711	0.0426512	0.0939917
Acp1	390.839	0.0232261	1.01623	0.319623	0.749254	0.843392
Acp2	2036.63	0.661979	1.58225	7.11742	1.09963e-12	2.03983e-11
Acp5	388.346	1.01942	2.02711	5.20199	1.97163e-07	1.53116e-06
Acrbp	25.54	0.060654	1.04294	0.321526	0.747812	0.842375
Acsbg1	247.178	0.569123	1.48362	4.14405	3.41221e-05	0.000167326
Acsl1	2044.34	0.531173	1.4451	8.04268	8.78964e-16	2.59147e-14
Acsl3	1377.72	0.368128	1.29068	3.74943	0.000177239	0.000738112
Acsl4	4051.08	0.278335	1.21279	3.12958	0.00175056	0.00571781
Acsl5	5420.01	0.111913	1.08066	1.17486	0.240051	0.38138
Acss2	594.541	0.435542	1.35242	6.29395	3.09482e-10	3.92938e-09
Acta2	54.4194	0.234279	1.17632	1.31415	0.188795	0.317673
Actb	99458.2	0.299648	1.23084	4.71852	2.37562e-06	1.47727e-05
Actg1	12096.7	1.13715	2.19946	11.3532	7.14577e-30	1.52608e-27
Actl10	3.0341	0.0350196	1.02457	0.159169	0.873535	0.925423
Actl6a	1485.35	0.0778877	1.05547	1.54981	0.121186	0.224352
Actn1	2166.02	0.319393	1.24781	3.93969	8.15869e-05	0.000365679
Actn3	2.95174	0.0167406	1.01167	0.0820303	0.934623	0.962293
Actn4	9665.29	0.430459	1.34766	8.38137	5.23158e-17	1.80057e-15
Actr10	1432.31	0.0246962	1.01727	0.534552	0.592959	0.728699
Actr1a	3452.96	0.0629362	1.04459	1.68246	0.0924802	0.179532
Actr2	7225.79	0.138658	1.10088	1.88734	0.059115	0.123898
Actr3	12573.5	0.181258	1.13387	2.61367	0.00895752	0.0244413
Actr6	188.786	0.11261	1.08118	1.24947	0.211493	0.345683
Actr8	989.862	0.0417114	1.02933	0.664033	0.506669	0.654626
Acvr1	475.377	0.0343626	1.0241	0.366308	0.714135	0.819546
Acvr2a	214.254	0.335157	1.26151	2.79168	0.00524357	0.0152531
Acvr2b	54.5467	0.282268	1.21611	1.7713	0.0765112	0.153151
Acvrl1	808.987	0.239529	1.18061	3.53086	0.000414206	0.00158354
Acy3	20.5001	0.18111	1.13376	0.821341	0.411452	0.567616
Adam17	3750.86	0.647424	1.56637	5.76807	8.01824e-09	8.07544e-08
Adam21	3.60605	0.536817	1.45077	2.15845	0.0308926	0.0713743
Adam3	133.224	0.0218327	1.01525	0.178204	0.858563	0.915504
Adam32	2.21982	0.0881249	1.06299	0.384519	0.700594	0.810001
Adam33	9.23531	0.861008	1.81631	3.23064	0.00123514	0.00419471
Adam8	18262.7	0.52346	1.4374	5.70589	1.1574e-08	1.12814e-07
Adam9	3911.41	0.0968656	1.06945	1.17522	0.239908	0.381194
Adamts1	709.184	1.10925	2.15733	11.0342	2.61409e-28	4.73321e-26
Adamts10	275.218	0.0794301	1.0566	0.751734	0.452211	0.606272
Adamts14	21.2445	0.471821	1.38686	2.10158	0.03559	0.0806061
Adamts4	9.00261	0.507694	1.42178	2.02286	0.0430879	0.0948413
Adamtsl5	822.058	0.409368	1.3281	5.69085	1.26408e-08	1.21928e-07
Adap1	1452.14	0.35871	1.28228	3.90549	9.40351e-05	0.000415611
Adap2	251.51	0.431066	1.34823	3.50691	0.000453343	0.00171709
Adat2	199.781	0.329641	1.2567	3.74831	0.000178031	0.000741038
Adat3	105.727	0.23945	1.18054	1.84803	0.0645986	0.133199
Adcy2	561.471	0.301439	1.23237	5.69349	1.24468e-08	1.20196e-07
Adgb	172.563	0.358709	1.28228	3.12681	0.00176716	0.00576299
Adgra2	6.73301	0.098151	1.0704	0.359789	0.719005	0.823005
Adgre1	5912.99	0.994798	1.9928	10.853	1.92886e-27	3.08952e-25
Adgre5	125.584	0.371453	1.29366	2.85796	0.00426368	0.0126671
Adgrg1	9.29203	1.30688	2.47406	4.85452	1.20677e-06	7.94557e-06
Adgrl1	45.5838	0.312387	1.24176	1.81606	0.0693616	0.141354
Adgrl2	574.979	0.00573665	1.00398	0.0578721	0.953851	0.973904
Adh7	958.423	0.0849474	1.06065	1.08746	0.276832	0.424082
Adhfe1	274.494	0.102501	1.07363	0.78731	0.4311	0.586705
Adi1	450.694	0.029277	1.0205	0.366079	0.714306	0.819598
Adipor1	3952.2	0.436492	1.35331	6.68289	2.34276e-11	3.61349e-10
Adipor2	1833.35	0.0923895	1.06613	2.05708	0.0396788	0.0883885
Adk	973.48	0.394514	1.3145	4.85381	1.21115e-06	7.96811e-06
Adm	19.7124	0.71556	1.64212	2.88353	0.00393242	0.0118029
Adnp	12.7782	0.484237	1.39885	1.98524	0.0471178	0.102199
Adnp2	1315.61	0.43328	1.3503	5.73398	9.81011e-09	9.70409e-08
Ado	1023.56	0.531602	1.44553	7.13774	9.48772e-13	1.7798e-11
Adora2a	4.16623	0.00792494	1.00551	-0.00814874	0.993498	0.996081
Adprhl1	12.8294	1.00121	2.00168	3.87788	0.000105372	0.000460585
Adprhl2	996.26	0.0809711	1.05773	1.52821	0.126462	0.232311
Adprm	400.634	0.0147781	1.0103	0.21065	0.83316	0.899539
Adra1a	321.664	0.944264	1.92421	7.65888	1.87562e-14	4.60148e-13
Adrm1	1989.26	0.00239335	1.00166	0.0468222	0.962655	0.979209
Adsl	1954.99	0.125577	1.09094	2.47796	0.0132136	0.0344624
Adss	3069.08	0.61916	1.53598	7.31151	2.64153e-13	5.3991e-12
Adssl1	858.638	0.0099861	1.00695	0.114872	0.908547	0.946976
Aebp2	2047.85	0.119335	1.08623	1.82211	0.0684382	0.139969
Afap1	4.05621	0.00411856	1.00286	0.0416848	0.96675	0.982006
Afdn	1695.81	0.348035	1.27283	5.18046	2.21334e-07	1.71089e-06
Aff4	3496.18	0.324335	1.25209	3.12834	0.001758	0.00573984
Afg3l2	2440.82	0.185668	1.13734	4.23931	2.24212e-05	0.000114533
Afmid	89.6445	0.135267	1.0983	0.97888	0.327639	0.480695
Afp	186.446	0.063004	1.04464	0.54599	0.585073	0.722257
Aftph	2329.96	0.0948332	1.06794	2.07573	0.0379188	0.0851495
Agbl5	103.301	0.109162	1.0786	0.909729	0.362965	0.517661
Agfg1	3265.37	0.435205	1.3521	6.67078	2.5444e-11	3.89206e-10
Aggf1	1142.48	0.0896513	1.06411	1.31892	0.187197	0.315812
Agmo	307.769	0.68765	1.61066	4.71482	2.41923e-06	1.50204e-05
Ago2	10536.2	0.394828	1.31479	3.26663	0.00108837	0.00373892
Ago3	1275.03	0.057746	1.04084	0.551017	0.581622	0.719972
Ago4	286.543	0.450078	1.36611	4.76873	1.85388e-06	1.1787e-05
Agpat1	1737.27	0.0398058	1.02798	0.644823	0.519042	0.665245
Agpat4	1154.45	0.64476	1.56348	6.76471	1.33573e-11	2.12721e-10
Agpat5	1326.11	0.139308	1.10138	2.49872	0.0124642	0.0327489
Agpat9	1022.91	0.282682	1.21645	3.071	0.00213344	0.00682391
Agps	2007.31	0.137732	1.10017	2.51206	0.0120029	0.0316417
Agtpbp1	1700.07	0.442545	1.359	5.60692	2.05957e-08	1.9124e-07
Ahctf1	1931.91	0.389527	1.30996	5.93238	2.98576e-09	3.20882e-08
Ahcy	429.847	0.418427	1.33647	5.0329	4.83113e-07	3.46435e-06
Ahcyl2	1178.15	0.235868	1.17761	3.37985	0.000725267	0.00259742
Ahi1	771.043	0.17864	1.13182	2.07809	0.0377011	0.0847423
Ahnak2	1212.95	0.108782	1.07832	1.03523	0.300561	0.451017
Ahrr	81.7312	0.192433	1.14269	1.35481	0.175479	0.30087
Ahsa1	4207.61	0.402245	1.32156	4.197	2.7047e-05	0.000135503
AI182371	5.24244	0.0996936	1.07155	0.380174	0.703816	0.812373
AI314180	5547.14	0.234234	1.17628	4.34231	1.40994e-05	7.47989e-05
Aicda	7.96336	0.0462549	1.03258	0.183724	0.85423	0.912984
Aif1	1990.81	0.526605	1.44054	3.80709	0.000140609	0.000598894
Aifm2	734.341	0.0590595	1.04179	0.745443	0.456004	0.60996
Aig1	3613.62	0.0990372	1.07106	1.79226	0.0730916	0.147726
Aim1	1876.87	0.369115	1.29156	6.1343	8.55338e-10	1.00694e-08
Aim1l	12.9882	0.405849	1.32487	1.65949	0.0970166	0.186552
Aim2	1779.42	0.270071	1.20587	4.08843	4.34311e-05	0.000207656
Aimp2	1201.84	0.092377	1.06613	1.46652	0.142506	0.255248
Aip	1728.08	0.150908	1.11027	3.37216	0.000745809	0.00266203
Aipl1	13.8149	0.0690135	1.049	0.288491	0.772971	0.860705
AK010878	115.748	0.0291293	1.0204	0.251019	0.801799	0.878978
Ak1	75.1683	0.585781	1.50085	2.99785	0.0027189	0.00847995
AK157302	53.6585	0.114519	1.08261	0.660859	0.508703	0.656226
Ak2	3056.82	0.304377	1.23489	4.57578	4.74442e-06	2.76531e-05
Ak4	348.047	0.12048	1.0871	0.712987	0.475854	0.628367
Ak6	575.264	0.0960036	1.06881	1.3539	0.17577	0.301294
Akap10	1293.2	0.20179	1.15012	2.75657	0.00584107	0.0167528
Akap11	1192.08	0.184438	1.13637	1.94762	0.0514608	0.110206
Akap13	2721.7	0.439393	1.35603	5.13784	2.77909e-07	2.09666e-06
Akap2	8.07953	0.50002	1.41423	1.93448	0.0530537	0.113144
Akap6	96.5191	0.882268	1.84327	6.46242	1.03041e-10	1.42838e-09
Akap8l	1194.86	0.0345569	1.02424	0.62393	0.532673	0.677265
Akip1	853.955	0.346858	1.27179	5.32385	1.01591e-07	8.29971e-07
Akirin1	1457.25	0.0852049	1.06084	1.6403	0.100942	0.192656
Akirin2	546.274	0.336572	1.26275	3.39714	0.00068093	0.00245997
Akna	2362.59	0.0332721	1.02333	0.579826	0.562032	0.702615
Akr1b10	876.373	0.0599256	1.04241	0.760893	0.446721	0.601218
Akr1b8	2225.95	0.386923	1.3076	6.26247	3.78928e-10	4.73532e-09
Akt2	1277.71	0.0337275	1.02365	0.728926	0.466047	0.618943
Akt3	1429.64	0.638697	1.55692	8.45647	2.75587e-17	9.89381e-16
Alad	1085.98	0.0718011	1.05103	1.23206	0.217927	0.353841
Alas1	1349.88	0.189882	1.14067	3.76051	0.00016957	0.000710252
Alcam	8830.44	0.589134	1.50434	8.57588	9.83327e-18	3.78297e-16
Aldh16a1	1627.93	0.101656	1.073	1.35675	0.174861	0.300106
Aldh1a3	6.95222	0.991288	1.98796	3.69063	0.000223696	0.000913541
Aldh1l1	61.2209	0.283999	1.21757	1.60705	0.108044	0.204128
Aldh5a1	25.2311	0.164648	1.12089	0.829778	0.406664	0.562409
Aldoa	60741.7	0.0402472	1.02829	0.741728	0.458252	0.612056
Alg10b	1269.56	0.49485	1.40917	4.86909	1.12115e-06	7.43665e-06
Alg13	172.083	0.206336	1.15375	1.88281	0.0597268	0.124834
Alg6	298.086	0.00748349	1.0052	0.0905301	0.927866	0.957996
Alg8	727.318	0.157619	1.11544	2.52719	0.0114979	0.0304743
Alkbh1	856.625	0.355212	1.27917	5.17488	2.28058e-07	1.75798e-06
Alkbh8	439.993	0.102808	1.07386	1.26597	0.205525	0.338037
Alms1	529.215	0.0994842	1.07139	1.15961	0.246208	0.388752
Alox5ap	4267.82	0.141752	1.10324	2.22733	0.0259251	0.0613263
Alox8	5.76732	1.02471	2.03454	3.85	0.000118117	0.000510932
Aloxe3	5.18947	0.11931	1.08622	0.490917	0.623485	0.751629
Alpk1	1055.29	0.123493	1.08937	1.73876	0.0820765	0.162531
Alyref	2020.45	0.28881	1.22163	3.31342	0.000921618	0.00321851
Ambp	14.3858	0.471924	1.38696	1.9702	0.048816	0.105375
Ambra1	1254.94	0.0511766	1.03611	0.812333	0.416601	0.572869
Ammecr1	313.121	0.451956	1.36789	4.97662	6.47054e-07	4.51177e-06
Amn1	372.842	0.316245	1.24509	3.58182	0.000341214	0.00132989
Amotl2	6.07946	0.279379	1.21367	1.12254	0.261631	0.406933
Ampd3	707.433	0.225582	1.16925	2.08299	0.0372521	0.0838801
Amz2	1239.8	0.170336	1.12532	3.00125	0.00268876	0.00839474
Anapc1	5181.43	0.12131	1.08772	2.33167	0.0197182	0.0486616
Anapc13	348.489	0.155333	1.11368	1.72115	0.0852238	0.16765
Anapc15	634.064	0.299344	1.23058	3.72706	0.000193729	0.000800582
Anapc5	7741.13	0.15101	1.11035	2.35492	0.0185265	0.0461444
Anapc7	778.266	0.155962	1.11416	2.52749	0.011488	0.0304532
Ang	18.7768	0.0830244	1.05924	0.362939	0.716651	0.821336
Angpt2	649.331	0.461593	1.37706	4.77763	1.77374e-06	1.13033e-05
Angpt4	2.84863	0.754104	1.68658	2.86562	0.00416199	0.0124092
Angptl2	892.528	0.493296	1.40766	6.77297	1.26167e-11	2.01891e-10
Ank	3047.9	0.323368	1.25125	4.50801	6.54395e-06	3.71538e-05
Ank1	2.86704	0.00421391	1.00293	-0.0430754	0.965641	0.981192
Ank2	864.212	0.478353	1.39315	5.89557	3.7338e-09	3.95659e-08
Ankdd1a	173.085	0.193015	1.14315	1.53239	0.125427	0.230792
Ankfy1	4322.92	0.184909	1.13674	4.18874	2.80502e-05	0.000139898
Ankhd1	4844.66	0.18277	1.13506	2.58178	0.00982908	0.0265369
Ankib1	1307.54	0.0466745	1.03288	0.502874	0.615053	0.74551
Ankle1	66.0216	0.213858	1.15979	1.1133	0.265579	0.411575
Ankle2	1121.64	0.122113	1.08833	2.27237	0.023064	0.0554562
Ankmy1	3.7313	0.00541365	1.00376	0.0300156	0.976055	0.986742
Ankrd12	1611.69	0.0121948	1.00849	0.154903	0.876898	0.927746
Ankrd13a	2364.06	0.179831	1.13275	3.3814	0.00072118	0.00258464
Ankrd13b	915.306	0.130413	1.09461	1.30246	0.192761	0.322649
Ankrd13c	1008.81	0.0506421	1.03573	0.804872	0.420894	0.577188
Ankrd13d	81.5865	0.066599	1.04724	0.440985	0.659224	0.779814
Ankrd17	4427.85	0.247554	1.18719	3.10174	0.00192389	0.00621812
Ankrd2	3.78285	0.238618	1.17986	1.20016	0.230079	0.369163
Ankrd24	277.123	0.0264617	1.01851	0.221581	0.82464	0.89421
Ankrd26	345.127	0.125731	1.09106	1.15819	0.246785	0.389478
Ankrd28	1048.9	0.156138	1.1143	1.41496	0.157079	0.276336
Ankrd33b	452.268	0.398334	1.31799	3.93966	8.15961e-05	0.000365679
Ankrd35	3.91845	0.393874	1.31392	1.524	0.127509	0.233694
Ankrd37	18.0628	0.184885	1.13673	0.803338	0.421779	0.578224
Ankrd44	452.53	0.0967806	1.06938	0.890903	0.372981	0.528057
Ankrd49	644.658	0.0484416	1.03415	0.801651	0.422755	0.57918
Ankrd50	2111.23	1.09494	2.13605	14.9923	8.24432e-51	1.05641e-47
Ankrd54	418.777	0.0741941	1.05277	1.12082	0.262364	0.407882
Ankrd61	8.17193	0.339595	1.2654	1.33018	0.183458	0.310857
Ankrd66	6.34202	0.264916	1.20157	1.00495	0.314921	0.466722
Anln	1671.98	0.679045	1.60108	5.79755	6.72896e-09	6.88943e-08
Ano6	3136.12	0.263263	1.20019	3.42497	0.000614867	0.00225307
Ano8	353.302	0.0172584	1.01203	0.216504	0.828595	0.896747
Anp32b	3480.4	0.261141	1.19843	2.33539	0.0195233	0.0482449
Anpep	9523.28	0.11421	1.08238	1.12095	0.262308	0.407833
Antxr1	8.94236	0.0681236	1.04835	0.255535	0.79831	0.877526
Anxa1	5359.83	0.638366	1.55657	6.55058	5.73124e-11	8.28741e-10
Anxa5	25109.4	0.0464188	1.0327	0.939677	0.347383	0.50084
Aox2	40.5608	0.0437517	1.03079	0.224496	0.822371	0.892622
Ap1ar	815.505	0.0994684	1.07138	1.49915	0.133835	0.242567
Ap1g1	2596.61	0.0524799	1.03705	0.952956	0.340612	0.494072
Ap1m2	4.19876	0.75965	1.69308	2.65788	0.00786344	0.0218025
Ap1s2	489.202	0.449575	1.36564	5.62046	1.90445e-08	1.77528e-07
Ap1s3	391.54	0.561224	1.47552	6.22404	4.84511e-10	5.98293e-09
Ap2a1	2809.42	0.0359275	1.02522	0.755682	0.44984	0.604242
Ap2b1	5073.73	0.21745	1.16268	4.38866	1.14053e-05	6.17453e-05
Ap3b1	4014.61	0.312805	1.24212	5.56367	2.64164e-08	2.39266e-07
Ap3m2	341.815	0.0465676	1.0328	0.576604	0.564207	0.704773
Ap3s1	470.873	0.360867	1.2842	3.84093	0.00012257	0.000528543
Ap4b1	126.957	0.197414	1.14664	1.57709	0.114774	0.21458
Ap4e1	483.255	0.420498	1.33839	3.79101	0.000150034	0.000635461
Ap4m1	579.909	0.481872	1.39655	6.6546	2.84073e-11	4.31366e-10
Ap5m1	395.056	0.0545216	1.03851	0.582198	0.560433	0.701457
Apaf1	885.28	0.180006	1.13289	2.62556	0.00865074	0.0237404
Apba1	14.8449	0.464544	1.37988	1.87599	0.0606569	0.126477
Apba3	1180.71	0.298935	1.23024	4.0983	4.16193e-05	0.0002002
Apbb1ip	1702.77	0.209785	1.15652	2.04475	0.0408791	0.0905899
Apbb2	1045.11	0.326191	1.2537	4.28281	1.84545e-05	9.59176e-05
Apc	1618.37	0.461797	1.37726	4.62538	3.73904e-06	2.22605e-05
Apc2	2.2647	0.0752435	1.05354	0.342539	0.731945	0.83261
Aph1c	1534.21	0.333482	1.26005	3.75678	0.000172114	0.000718744
Apitd1	152.011	0.972341	1.96202	10.5777	3.78064e-26	5.20479e-24
Aplf	259.599	0.603896	1.51982	7.01042	2.37606e-12	4.19729e-11
Aplp2	3496.28	0.0796247	1.05674	1.30951	0.19036	0.31966
Apod	4.21053	0.156735	1.11476	0.623657	0.532853	0.677267
Apof	6.32961	0.378764	1.30023	1.45699	0.145119	0.258884
Apol7a	2.17672	0.0210748	1.01472	0.106341	0.915312	0.950761
Apol8	2.19915	0.416266	1.33447	1.73831	0.0821564	0.162634
Apol9a	100.05	0.0647469	1.0459	0.372018	0.70988	0.816487
Apol9b	32.4057	0.237817	1.17921	1.17444	0.240219	0.381502
Apoo	94.9151	0.213606	1.15958	1.5231	0.127733	0.234027
Apool	737.26	0.0382057	1.02684	0.54684	0.584488	0.721911
App	12696.4	0.00165021	1.00114	0.0249542	0.980091	0.989417
Appl1	1409.59	0.0865646	1.06184	1.21384	0.224808	0.362768
Appl2	879.648	0.291075	1.22355	4.82564	1.39553e-06	9.04189e-06
Aptx	898.075	0.098368	1.07056	1.65801	0.0973156	0.186976
Aqp3	8.08851	1.69323	3.2338	5.68968	1.27277e-08	1.22695e-07
Aqp8	2.64996	0.357066	1.28082	1.52696	0.126771	0.232649
Aqp9	1426.98	0.138018	1.10039	1.73834	0.0821516	0.162634
Aqr	2540.23	0.193597	1.14361	3.74561	0.000179959	0.000748691
Arap2	3.70834	0.150027	1.10959	0.660687	0.508813	0.656226
Arc	39.7537	0.608555	1.52473	2.75448	0.00587856	0.016843
Arcn1	7139.65	0.125938	1.09122	2.00575	0.0448825	0.0981557
Areg	2.8085	0.839659	1.78963	3.6885	0.000225582	0.000920337
Arfgap1	1284.87	0.0980741	1.07034	2.01838	0.0435515	0.0956721
Arfgap2	1860.59	0.182971	1.13522	3.46071	0.000538746	0.0020001
Arfgef1	2819.46	0.234506	1.1765	3.102	0.00192215	0.00621371
Arfgef2	2947.05	0.26117	1.19845	3.25571	0.00113109	0.00387291
Arfrp1	732.752	0.148536	1.10844	2.32416	0.0201168	0.0494986
Arg2	13.0567	1.39214	2.62468	5.31435	1.07038e-07	8.7089e-07
Arhgap10	3461.24	0.322395	1.2504	5.22328	1.75777e-07	1.37504e-06
Arhgap11a	1068.44	0.743929	1.67473	6.35539	2.07902e-10	2.75297e-09
Arhgap12	1903.49	0.0767529	1.05464	1.14016	0.254221	0.398706
Arhgap18	806.263	0.114211	1.08238	1.62446	0.104277	0.198226
Arhgap19	44.6343	0.722999	1.65061	3.69078	0.000223563	0.000913221
Arhgap22	207.767	0.278082	1.21258	2.3812	0.0172561	0.0434612
Arhgap24	44.6359	1.84312	3.58786	8.41712	3.85855e-17	1.35603e-15
Arhgap25	1181.3	0.20573	1.15327	3.02061	0.00252267	0.00793863
Arhgap26	335.836	0.183935	1.13598	1.69066	0.0909015	0.177062
Arhgap5	1714.82	0.555011	1.46918	4.01547	5.93263e-05	0.000275563
Arhgdig	15.4831	0.634703	1.55262	2.62241	0.00873105	0.0239292
Arhgef12	847.721	0.480638	1.39536	5.46015	4.75733e-08	4.10823e-07
Arhgef18	336.144	0.0760971	1.05416	1.05304	0.292323	0.442444
Arhgef19	9.73081	0.408041	1.32688	1.64902	0.0991441	0.189942
Arhgef2	3740.69	0.172823	1.12726	2.61808	0.00884266	0.0241913
Arhgef25	63.5602	0.125827	1.09113	0.858872	0.390411	0.54654
Arhgef3	1221.75	0.906671	1.87471	6.76761	1.30926e-11	2.08905e-10
Arhgef37	4.0804	0.945257	1.92553	3.55038	0.000384676	0.00148263
Arhgef39	209.68	0.182951	1.1352	1.27715	0.201551	0.333475
Arhgef40	32.5444	0.209433	1.15623	1.17064	0.241745	0.383194
Arid1b	1695.11	0.165461	1.12152	2.04502	0.0408532	0.0905445
Arid2	1072.33	0.0709245	1.05039	0.758157	0.448357	0.602901
Arid3b	138.966	0.0597547	1.04229	0.501678	0.615894	0.74577
Arid4b	537.476	0.185067	1.13687	1.74194	0.0815183	0.161678
Arid5b	645.407	0.300202	1.23132	1.9268	0.0540048	0.114937
Arih1	3053.76	0.26244	1.19951	4.26125	2.03283e-05	0.000104741
Arih2	1583.15	0.302281	1.23309	6.12146	9.27241e-10	1.08317e-08
Arl13b	346.537	0.238077	1.17942	2.29726	0.0216039	0.0525984
Arl2	958.271	0.0334509	1.02346	0.500361	0.616821	0.74673
Arl2bp	239.437	0.443932	1.36031	4.59462	4.33546e-06	2.54572e-05
Arl4a	207.607	0.120825	1.08736	1.48733	0.136927	0.246904
Arl4c	44.9951	0.419361	1.33734	2.38932	0.0168796	0.0425965
Arl5b	475.798	0.0662736	1.04701	0.613071	0.539829	0.683585
Arl5c	1845.79	0.050914	1.03592	0.588096	0.556468	0.698173
Arl6ip1	2625.24	0.320002	1.24833	5.30342	1.13654e-07	9.19949e-07
Arl6ip6	241.229	0.498591	1.41283	4.29453	1.75061e-05	9.14242e-05
Arl8b	9065.75	0.235081	1.17697	3.68562	0.000228147	0.000929437
Armc10	1118.82	0.057716	1.04082	1.02429	0.3057	0.456877
Armc8	787.666	0.233937	1.17604	3.24198	0.00118701	0.00404608
Armt1	510.7	0.212935	1.15904	2.53273	0.0113177	0.0300589
Arnt	1964.51	0.428694	1.34601	5.39731	6.7647e-08	5.68262e-07
Arnt2	8.99698	0.430078	1.34731	1.58052	0.113987	0.213349
Arntl	1078.22	0.0635007	1.045	0.828081	0.407624	0.563316
Arpc2	14959.4	0.0838514	1.05984	1.84876	0.0644918	0.133041
Arpc3	6025.67	0.19752	1.14673	4.11219	3.9192e-05	0.00018962
Arrb2	4551.32	0.184988	1.13681	3.52259	0.000427348	0.00162714
Arrdc3	465.066	1.98646	3.96264	9.72544	2.34895e-22	2.01695e-20
Arrdc4	239.146	0.807628	1.75033	7.50122	6.32264e-14	1.46281e-12
Arsa	1047.72	0.0389111	1.02734	0.776131	0.437672	0.593129
Arsb	626.728	0.427062	1.34449	3.42915	0.000605468	0.00222152
Arv1	120.064	0.297114	1.22868	2.28124	0.0225345	0.0544457
Arvcf	39.6599	0.218222	1.1633	1.16056	0.24582	0.388356
Asah2	359.323	0.115542	1.08338	1.2291	0.219035	0.355172
Asap1	1125.69	0.030713	1.02152	0.386133	0.699398	0.809236
Asb1	465.171	0.0377018	1.02648	0.548293	0.58349	0.721427
Asb11	196.964	0.376572	1.29825	2.52586	0.0115416	0.0305757
Asb2	38.0661	0.649619	1.56875	2.97391	0.00294035	0.00911431
Asb3	254.278	0.0484619	1.03416	0.481037	0.63049	0.757607
Ascc3	4425.44	0.159284	1.11673	1.72959	0.0837033	0.165323
Ascl4	9.12596	0.280009	1.2142	1.03482	0.300752	0.451107
Asf1a	336.285	0.12672	1.09181	1.16676	0.243308	0.385195
Asf1b	876.587	0.606992	1.52308	5.55601	2.76009e-08	2.48931e-07
Ash1l	1878.15	0.321189	1.24936	3.37871	0.000728278	0.00260504
Asns	11500.4	0.0724682	1.05151	1.24662	0.212536	0.3471
Asnsd1	425.617	0.15283	1.11175	2.02658	0.0427052	0.0940984
Asph	10530.7	0.304665	1.23513	3.56268	0.000367088	0.00142274
Aspm	834.478	0.507942	1.42202	2.63143	0.00850272	0.0233997
Ass1	1904.82	0.354759	1.27877	5.0007	5.7122e-07	4.03194e-06
Aste1	189.17	0.0646947	1.04586	0.725472	0.468162	0.620961
Asun	1002.89	0.00374298	1.0026	0.0530415	0.957699	0.976397
Asxl1	1309.66	0.399878	1.3194	5.14885	2.62093e-07	1.98723e-06
Asxl2	1807.75	0.254261	1.19272	2.57106	0.0101389	0.0272541
Atad1	1960.11	0.351643	1.27601	5.44631	5.14266e-08	4.42492e-07
Atad2	2837.7	0.963706	1.95031	8.60752	7.46578e-18	2.91937e-16
Atad2b	409.287	0.0143075	1.00997	0.109843	0.912534	0.949039
Atad3a	1996.59	0.162894	1.11953	4.04661	5.19648e-05	0.000244046
Atad5	448.075	1.27317	2.41692	9.36764	7.41759e-21	4.82665e-19
Ate1	1576.43	0.390331	1.31069	4.73527	2.18758e-06	1.36995e-05
Atf1	1419.65	0.50581	1.41992	6.15907	7.31755e-10	8.75688e-09
Atf2	1376.37	0.248774	1.1882	2.99621	0.00273355	0.00852156
Atf3	10653.2	0.728141	1.6565	6.42102	1.35366e-10	1.84377e-09
Atf4	26116.3	0.214416	1.16023	3.48836	0.000485994	0.00182788
Atf5	2462.91	0.0212957	1.01487	0.264628	0.791296	0.872707
Atf7ip	908.233	0.35157	1.27595	4.21679	2.47802e-05	0.000125277
Atg10	185.315	0.00441296	1.00306	0.0495294	0.960497	0.977933
Atg12	1454.29	0.750632	1.68253	8.26055	1.45007e-16	4.69788e-15
Atg13	1904.11	0.440428	1.35701	5.90952	3.43106e-09	3.65672e-08
Atg14	344.988	0.678892	1.60091	6.41686	1.39111e-10	1.89014e-09
Atg16l2	250.745	0.214691	1.16046	2.49708	0.0125222	0.0328911
Atg2a	849.956	0.270317	1.20607	3.1869	0.00143806	0.00480545
Atg2b	1845.99	0.103194	1.07415	1.56292	0.118071	0.219537
Atg3	2879.08	0.0796398	1.05675	1.43051	0.152569	0.269942
Atg4a	387.836	0.257097	1.19507	2.88043	0.0039713	0.0119089
Atg4b	1004.64	0.149908	1.1095	2.43551	0.0148709	0.0382141
Atg7	2593.32	0.288858	1.22167	6.88946	5.60028e-12	9.49995e-11
Atic	2403.75	0.0511125	1.03606	1.11683	0.264067	0.409726
Atl2	600.429	0.422078	1.33986	5.57301	2.50369e-08	2.2778e-07
Atl3	2732.84	0.247344	1.18702	2.67268	0.00752471	0.020968
Atm	1249.02	0.50653	1.42063	6.12272	9.19941e-10	1.07792e-08
Atoh8	10.6878	0.284408	1.21791	1.08958	0.2759	0.422848
Atp11c	618.108	0.426456	1.34393	3.6155	0.00029977	0.00118725
Atp13a3	1816.21	0.532928	1.44686	4.44591	8.75209e-06	4.84682e-05
Atp13a4	39.1599	0.878639	1.83864	4.1822	2.88696e-05	0.000143641
Atp1a3	2344.95	1.02631	2.0368	9.17254	4.61998e-20	2.6088e-18
Atp1b3	5868.28	0.269625	1.20549	4.09462	4.22862e-05	0.000202998
Atp2a1	4.53302	0.0339622	1.02382	0.140634	0.888159	0.934438
Atp2b1	9262.11	0.0661021	1.04688	0.683154	0.49451	0.644313
Atp2c1	2146.86	0.208996	1.15588	3.04694	0.0023118	0.00733803
Atp5c1	6065.23	0.106498	1.07661	1.69027	0.0909759	0.177186
Atp5e	2038.81	0.131241	1.09524	1.89154	0.0585523	0.12295
Atp5f1	7379.31	0.0704803	1.05007	1.25691	0.208784	0.342282
Atp5g2	1120.74	0.20929	1.15612	3.88679	0.00010158	0.000445883
Atp5k	777.444	0.19869	1.14766	1.99717	0.045807	0.099876
Atp5l	498.348	0.128249	1.09297	1.21223	0.225423	0.363584
Atp5o	3663.98	0.0717905	1.05102	1.05543	0.291228	0.441345
Atp6ap1	6910.51	0.0736987	1.05241	1.1267	0.259868	0.405061
Atp6v0b	8471.81	0.0797686	1.05685	1.74284	0.0813607	0.161394
Atp6v0d2	2948.07	0.91887	1.89063	8.97739	2.77267e-19	1.36193e-17
Atp6v0e	2271.35	0.176111	1.12983	2.74262	0.00609517	0.0173739
Atp6v1a	16831.7	0.411756	1.3303	5.03493	4.78015e-07	3.43519e-06
Atp6v1b2	7785.92	0.338588	1.26452	6.1173	9.51731e-10	1.10944e-08
Atp6v1c1	10249.6	0.353374	1.27754	6.32053	2.60669e-10	3.36086e-09
Atp6v1d	3408.73	0.415039	1.33333	4.48015	7.45889e-06	4.18351e-05
Atp6v1e1	2239.94	0.118391	1.08552	1.88364	0.0596131	0.124679
Atp6v1h	3629.7	0.274622	1.20968	4.63858	3.50812e-06	2.10314e-05
Atp7a	1296.97	0.659999	1.58008	3.61864	0.00029616	0.00117347
Atp8a1	2398.59	0.253613	1.19219	3.30742	0.000941588	0.00328275
Atp8b3	10.2773	0.102118	1.07335	0.406263	0.684549	0.797978
Atp9a	215.967	0.581159	1.49605	3.92993	8.49709e-05	0.000379272
Atr	1059.35	0.661978	1.58225	7.3324	2.26068e-13	4.72502e-12
Atrx	3383.75	0.285646	1.21896	2.29616	0.0216668	0.0527172
Atxn10	3956.66	0.165761	1.12176	3.60337	0.000314119	0.00123643
Atxn1l	958.316	0.254948	1.19329	2.95104	0.00316709	0.00974104
Atxn2	919.917	0.157257	1.11517	1.97902	0.0478135	0.103452
Atxn2l	5988.02	0.16158	1.11851	2.23548	0.0253859	0.0602687
Atxn3	943.858	0.0650473	1.04612	0.92579	0.354555	0.50819
Atxn7	532.71	0.00142472	1.00099	0.0160037	0.987231	0.993214
Atxn7l2	191.369	0.343787	1.26908	3.53082	0.000414279	0.00158354
AU019823	580.196	0.511032	1.42507	6.88266	5.87432e-12	9.91433e-11
Aunip	156.981	0.591662	1.50698	4.16321	3.13803e-05	0.000154838
Aurka	1219.73	0.359048	1.28258	2.37248	0.0176692	0.0443474
Aurkb	780.678	0.678238	1.60018	5.09302	3.52412e-07	2.60216e-06
Avl9	1689.84	0.467343	1.38256	4.06261	4.85266e-05	0.000229256
AW549877	965.527	0.494736	1.40906	3.95486	7.65793e-05	0.000345894
AW554918	318.243	0.446419	1.36265	4.93788	7.89745e-07	5.41651e-06
Awat2	6.11923	0.0848768	1.0606	0.320906	0.748281	0.842791
Axdnd1	10.4362	0.0525081	1.03707	0.20889	0.834534	0.900145
AY074887	3.42998	0.171238	1.12602	0.765263	0.444115	0.599291
Azi2	1302.57	0.240708	1.18157	4.25762	2.06614e-05	0.000106326
Azin1	4505.44	0.872469	1.83079	7.59541	3.0683e-14	7.39678e-13
B230219D22Rik	1089.08	0.376883	1.29853	4.19079	2.77983e-05	0.000139016
B2m	67331.5	0.197046	1.14635	3.24165	0.00118839	0.00404996
B3galnt1	134.157	0.0650054	1.04609	0.545132	0.585663	0.722825
B3gat2	6.4348	0.47344	1.38842	1.8503	0.0642707	0.132683
B3gnt8	8.67296	0.0521181	1.03679	0.186189	0.852296	0.911953
B430306N03Rik	12.287	0.440787	1.35734	1.76831	0.0770089	0.153962
B4galnt2	18.5369	0.522827	1.43677	2.41237	0.0158494	0.0403474
B4galt2	7.87839	0.415618	1.33387	1.61648	0.105991	0.200842
Bace1	5.42557	0.233118	1.17537	1.15594	0.247706	0.390784
Bach1	1285.72	0.271392	1.20697	2.72146	0.00649949	0.0184099
Bag1	3558.34	0.0527151	1.03722	1.08192	0.27929	0.426984
Bag4	347.165	0.391362	1.31163	4.98863	6.08082e-07	4.25785e-06
Bag6	4506.88	0.316443	1.24526	5.03057	4.89019e-07	3.50219e-06
Bahd1	996.232	0.0371904	1.02611	0.528362	0.597248	0.731933
Baiap2	1033.36	0.605867	1.52189	5.33936	9.32747e-08	7.66537e-07
Baiap3	4.05198	0.189728	1.14055	0.778598	0.436217	0.591672
Banp	531.139	0.400393	1.31987	3.4245	0.000615938	0.0022555
Bard1	251.729	0.961881	1.94785	7.7781	7.36232e-15	1.91927e-13
Basp1	4660.06	0.587494	1.50263	6.86256	6.76364e-12	1.12781e-10
Batf	5.65638	0.0688639	1.04889	0.244818	0.806597	0.882052
Baz1a	2002.35	0.366499	1.28922	4.33836	1.43551e-05	7.60339e-05
Baz1b	3192.78	0.217977	1.1631	4.13014	3.62538e-05	0.000176635
Baz2b	1762.34	0.302716	1.23346	3.23402	0.00122062	0.00415047
Bbc3	1606.86	0.0760185	1.0541	0.782266	0.434058	0.589564
Bbip1	636.526	0.147563	1.1077	2.23743	0.0252584	0.0599793
Bbof1	57.5211	0.0373831	1.02625	0.254714	0.798944	0.877596
Bbs1	57.1939	0.305005	1.23542	1.86398	0.0623251	0.129501
Bbs4	257.193	0.190082	1.14083	2.0502	0.0403451	0.0896332
Bbs5	194.048	0.0838214	1.05982	0.78987	0.429604	0.585338
Bbs9	292.221	0.402959	1.32222	3.60884	0.000307572	0.00121353
BC003331	1579.3	0.249226	1.18857	4.63799	3.51814e-06	2.10659e-05
BC005537	10273.5	0.532683	1.44662	6.7912	1.11205e-11	1.79676e-10
BC005561	205.118	0.291544	1.22395	2.31578	0.0205704	0.0504359
BC005624	1444.21	0.00440158	1.00306	0.0671223	0.946484	0.969294
BC025920	48.0623	0.243145	1.18357	1.43646	0.15087	0.267504
BC026585	2.10385	0.17444	1.12853	0.97447	0.329823	0.483006
BC029214	207.175	0.177948	1.13127	1.90962	0.0561819	0.118872
BC030336	423.257	0.186831	1.13826	2.91017	0.00361231	0.0109149
BC030867	338.546	1.02644	2.03699	7.13142	9.93364e-13	1.8551e-11
BC049352	5.22237	0.492029	1.40642	1.90119	0.0572771	0.120699
BC049715	62.5972	0.28359	1.21722	1.76497	0.0775696	0.154805
BC049762	2.63443	0.0978021	1.07014	0.462436	0.643768	0.767967
BC052040	188.972	0.357991	1.28164	3.80335	0.000142754	0.000607098
BC055324	457.788	1.07741	2.11024	8.95171	3.50027e-19	1.6707e-17
Bcam	2.78909	0.194406	1.14425	0.906575	0.364631	0.519237
Bcap29	794.314	0.207637	1.15479	2.69523	0.00703398	0.0197359
Bcar1	46.0093	1.38485	2.61144	6.6301	3.35455e-11	5.02971e-10
Bcar3	2675.27	0.250044	1.18924	2.54244	0.011008	0.0293113
Bcas2	2515.88	0.198522	1.14752	3.32888	0.000871957	0.0030663
Bcdin3d	86.0309	0.181478	1.13404	1.5553	0.119874	0.222318
Bckdha	970.107	0.0867743	1.06199	1.29728	0.194535	0.324862
Bckdk	2171.77	0.169727	1.12485	3.93696	8.25197e-05	0.000369321
Bcl2	580.034	0.110204	1.07938	1.29714	0.194582	0.32488
Bcl2a1a	298.802	0.335369	1.2617	2.63503	0.00841291	0.0231796
Bcl2a1b	1215.92	0.10028	1.07198	1.34157	0.179735	0.306232
Bcl2a1c	4.4715	0.437373	1.35414	1.75159	0.0798445	0.158831
Bcl2a1d	836.554	0.194721	1.1445	2.36031	0.0182598	0.0455892
Bcl2l1	4266.85	0.375745	1.29751	6.34044	2.29113e-10	3.0028e-09
Bcl2l11	636.242	0.480611	1.39533	5.66699	1.45328e-08	1.38811e-07
Bcl2l13	1109.52	0.262258	1.19935	5.39217	6.96115e-08	5.83881e-07
Bcl6	1217.08	0.765587	1.70006	7.14926	8.7246e-13	1.64405e-11
Bcl6b	64.171	0.172642	1.12712	1.24466	0.213258	0.348075
Bcl7a	220.291	0.124131	1.08985	1.1925	0.233066	0.372701
Bcl7b	1287.58	0.261341	1.19859	4.4912	7.08226e-06	3.98918e-05
Bclaf1	5919.33	0.0187156	1.01306	0.301617	0.762944	0.853649
Bcorl1	153.022	0.0589532	1.04171	0.490473	0.623799	0.751954
Bcs1l	361.18	0.0975806	1.06998	1.0305	0.302774	0.453684
Bdp1	1827.8	0.329845	1.25688	2.9335	0.0033516	0.0102292
Becn1	2171.88	3.67919e-05	1.00003	0.00112225	0.999105	0.999345
Bend4	861.407	0.287014	1.22011	3.98889	6.63835e-05	0.000304717
Best1	8.58953	0.337915	1.26393	1.32862	0.183975	0.311543
Bhlhe40	2851.89	1.09427	2.13505	8.07915	6.52179e-16	1.95045e-14
Bhlhe41	1457.36	0.811002	1.75443	7.05514	1.72429e-12	3.1187e-11
Bicd2	1532.57	0.290257	1.22286	3.817	0.000135084	0.000577573
Bin3	1780.54	0.0465054	1.03276	0.975371	0.329376	0.482606
Birc2	657.106	0.145356	1.106	2.2347	0.0254368	0.0603605
Birc3	1375.68	0.160588	1.11774	2.41024	0.0159418	0.040531
Birc5	969.082	0.628921	1.54641	4.31198	1.61797e-05	8.49423e-05
Birc6	5456.37	0.265321	1.2019	2.83041	0.00464881	0.0136868
Bivm	384.548	0.147777	1.10786	1.76506	0.0775545	0.154793
Blm	791.9	1.00625	2.00868	8.70944	3.05379e-18	1.26542e-16
Blnk	1942.76	0.34542	1.27052	3.49375	0.000476283	0.00179622
Bloc1s2	553.811	0.133542	1.09698	1.86783	0.0617862	0.128526
Bloc1s6	1389.05	0.19019	1.14091	3.8692	0.000109191	0.00047553
Blvrb	9488.57	0.0538474	1.03803	0.965999	0.334045	0.487389
Blzf1	1580.09	0.115306	1.08321	1.68503	0.0919824	0.178791
Bmi1	1686.22	0.056342	1.03983	0.570126	0.568592	0.70843
Bmp2k	1358.36	0.488698	1.40318	5.32768	9.94741e-08	8.1387e-07
Bmp8b	2.31152	0.131407	1.09536	0.52002	0.603049	0.735918
Bmpr1a	3227.11	0.183099	1.13532	2.13607	0.0326738	0.0748459
Bms1	2635.65	0.0610704	1.04324	1.18437	0.236266	0.376408
Bmt2	1232.04	0.101818	1.07313	0.938471	0.348002	0.501386
Bnip1	769.999	0.169315	1.12452	2.92386	0.00345726	0.0105112
Bnip3	858.991	0.0473705	1.03338	0.264928	0.791065	0.872512
Bnip3l	1212.97	0.210493	1.15708	2.55871	0.0105062	0.0281279
Bod1l	2120.04	0.0382569	1.02687	0.536209	0.591814	0.72799
Bok	4.11084	0.906196	1.8741	3.5254	0.000422846	0.00161258
Bola3	757.113	0.0253675	1.01774	0.358982	0.719609	0.823526
Bop1	1873.35	0.0973857	1.06983	1.32252	0.185994	0.314324
Bora	470.392	0.359335	1.28283	2.75633	0.00584536	0.0167594
Bpifc	8.91353	0.125569	1.09094	0.48407	0.628336	0.755782
Bpnt1	672.798	0.0608961	1.04311	1.0471	0.295056	0.445233
Bptf	2031.82	0.085869	1.06133	1.24583	0.212827	0.347542
Braf	1323.34	0.3657	1.28851	4.70005	2.60098e-06	1.60769e-05
Brap	2019.73	0.289433	1.22216	5.06676	4.04651e-07	2.95514e-06
Brca1	1338.36	1.13916	2.20253	10.0473	9.44228e-24	9.64966e-22
Brca2	668.378	1.23326	2.35098	11.9935	3.84193e-33	1.39128e-30
Brd3	701.316	0.115574	1.08341	1.31158	0.189663	0.318939
Brd8	1515.04	0.583274	1.49825	8.27489	1.28576e-16	4.19143e-15
Brd9	931.124	0.226868	1.17029	4.0493	5.13716e-05	0.000241396
Brdt	124.192	0.18522	1.13699	1.54137	0.123226	0.22737
Brf1	692.869	0.030417	1.02131	0.56136	0.574552	0.714139
Brf2	378.694	0.175439	1.12931	2.10161	0.0355879	0.0806061
Bricd5	3.57487	0.10677	1.07681	0.579825	0.562033	0.702615
Brip1	763.699	1.43951	2.71228	11.0184	3.11565e-28	5.46321e-26
Brms1l	412.162	0.213612	1.15959	3.05089	0.00228168	0.00725208
Brox	1981.26	0.0610339	1.04321	1.07876	0.280697	0.428819
Brpf3	352.831	0.327686	1.255	2.78124	0.00541509	0.0156987
Bsdc1	1152.12	0.151653	1.11084	2.91086	0.00360437	0.0108949
Bst1	3532.49	0.559673	1.47394	8.57485	9.92118e-18	3.80799e-16
Bst2	3063.7	0.128135	1.09288	1.62308	0.104573	0.198606
Btaf1	2618.59	0.426899	1.34434	5.19679	2.02755e-07	1.57166e-06
Btbd1	1033.11	0.307342	1.23743	4.51755	6.25596e-06	3.56401e-05
Btbd10	750.508	0.128889	1.09345	1.64516	0.0999378	0.191067
Btbd2	350.226	0.209969	1.15666	2.425	0.0153083	0.0391833
Btbd6	266.332	0.0611896	1.04333	0.698292	0.484994	0.636897
Btbd7	487.394	0.301419	1.23236	2.5674	0.0102465	0.0274989
Btbd8	74.2145	0.935356	1.91236	5.31293	1.07879e-07	8.76182e-07
Btg1	3729.77	0.636092	1.55411	7.27075	3.57506e-13	7.18375e-12
Btg2	328.61	0.12497	1.09048	1.20029	0.230025	0.369148
Btrc	384.083	0.0624154	1.04421	0.858327	0.390712	0.546747
Bub1	1512.07	1.29521	2.45413	7.45727	8.8333e-14	1.98042e-12
Bub1b	3286.61	0.268232	1.20433	2.22913	0.0258053	0.0610864
Bub3	2996.8	0.145324	1.10598	2.16646	0.0302763	0.0701547
Bud13	534.999	0.24314	1.18357	3.28641	0.00101473	0.00351275
Bzrap1	173.702	0.746986	1.67828	5.40441	6.50229e-08	5.47876e-07
C130026I21Rik	3016.98	0.271266	1.20687	3.08453	0.00203872	0.0065511
C1galt1	1255.02	0.272596	1.20798	3.20431	0.00135387	0.00455518
C1qa	391.793	0.959574	1.94474	7.43744	1.02653e-13	2.28304e-12
C1qb	1168.45	0.341705	1.26725	3.40497	0.00066172	0.00239733
C1qbp	4732.96	0.0398197	1.02799	0.657732	0.51071	0.65778
C1qc	1276.98	0.458648	1.37425	4.33352	1.46746e-05	7.75785e-05
C1ra	771.768	0.142399	1.10374	1.11716	0.263924	0.409544
C1rb	30.2732	0.150237	1.10975	0.776465	0.437474	0.592909
C1s1	60.0193	0.669217	1.59021	3.22773	0.00124779	0.00423075
C1s2	8.15336	0.421143	1.33899	1.66109	0.096695	0.186041
C2cd4c	5.7211	0.144208	1.10512	0.539451	0.589576	0.726095
C3	5687.11	0.801146	1.74249	8.06732	7.18576e-16	2.13751e-14
C330007P06Rik	795.775	0.164502	1.12078	2.00411	0.0450584	0.098468
C330027C09Rik	768.51	1.12512	2.18119	9.26625	1.92811e-20	1.18082e-18
C3ar1	5561.31	0.183778	1.13585	3.46709	0.000526125	0.00195935
C430049E01Rik	6.827	0.205536	1.15311	0.797565	0.425123	0.581039
C4a	15.1807	0.0497072	1.03505	0.207733	0.835437	0.900583
C530008M17Rik	2.66173	0.158767	1.11633	0.583476	0.559573	0.700697
C5ar1	687.705	0.0749068	1.05329	0.967885	0.333102	0.486482
Cab39	6294.07	0.123064	1.08905	2.56228	0.0103987	0.0278581
Cab39l	964.254	0.185564	1.13726	2.73137	0.00630709	0.0179228
Cabp7	2.02152	0.120189	1.08688	0.539133	0.589795	0.726257
Cacna1a	1500.17	0.0231772	1.01619	0.331772	0.740061	0.837993
Cacna1b	243.915	0.402115	1.32144	4.70508	2.53771e-06	1.56974e-05
Cacna1f	78.6066	0.16637	1.12223	1.28531	0.198684	0.329945
Cacnb1	119.059	0.10479	1.07534	0.960958	0.336573	0.489941
Cacnb3	6.75871	0.567059	1.4815	2.30813	0.0209919	0.0512505
Cadm1	12384.8	0.242159	1.18276	5.01919	5.18887e-07	3.70018e-06
Cadps	450.446	0.190096	1.14084	2.45008	0.0142826	0.0368468
Calcb	28.0178	0.376319	1.29803	1.64344	0.100292	0.191634
Calcrl	2509.14	1.26905	2.41003	7.56335	3.92827e-14	9.29504e-13
Calml4	15.5627	0.237283	1.17877	1.02356	0.306044	0.457268
Calr3	53.7437	0.091963	1.06582	0.520155	0.602956	0.735918
Caly	2.43032	0.311482	1.24098	1.43231	0.152056	0.269204
Camk2d	2448.42	0.551249	1.46535	6.57789	4.7717e-11	6.96643e-10
Camk2n2	44.2766	0.205488	1.15308	1.2414	0.214459	0.349521
Camsap1	1139.41	0.00195701	1.00136	0.0315727	0.974813	0.98618
Camsap2	1111.87	0.235832	1.17759	1.99412	0.0461395	0.100443
Camta2	1127.95	0.254241	1.19271	2.5867	0.00969006	0.0262206
Cand1	2382.53	0.353022	1.27723	6.47898	9.23424e-11	1.2919e-09
Cand2	33.1944	0.502352	1.41652	1.99699	0.0458263	0.099905
Cant1	1343.07	0.0305358	1.02139	0.582003	0.560565	0.701506
Cap1	21853.2	0.0482765	1.03403	1.03696	0.299756	0.450215
Capn12	3.2912	0.178487	1.1317	0.906083	0.364892	0.519342
Capn15	891.371	0.0408978	1.02875	0.437911	0.661451	0.781687
Capn3	3.868	0.107406	1.07729	0.474151	0.635392	0.761629
Capn5	793.444	0.189293	1.1402	2.84064	0.00450232	0.0133072
Capns1	6572.87	0.159955	1.11725	2.46665	0.0136385	0.0354374
Caprin1	14648.1	0.386521	1.30724	4.49575	6.93253e-06	3.91332e-05
Caprin2	28.8471	0.527114	1.44104	2.64707	0.0081192	0.0224779
Capza1	3158.21	0.295868	1.22762	3.70792	0.00020897	0.000857816
Capza2	6985.07	0.0493559	1.0348	0.650784	0.515186	0.661934
Capzb	6578.06	0.0607055	1.04298	1.47147	0.141164	0.253314
Car11	3.66778	0.0411073	1.0289	0.16488	0.869038	0.922711
Car13	1714.79	0.82754	1.77466	13.2216	6.58763e-40	3.91917e-37
Car14	1.98762	0.145948	1.10646	0.945771	0.344266	0.49807
Car2	1644.15	1.16032	2.23507	6.71851	1.83587e-11	2.86885e-10
Car5b	370.989	0.0899919	1.06436	0.787759	0.430838	0.586448
Card14	28.5524	0.959967	1.94527	4.03081	5.55861e-05	0.000259662
Carf	207.706	0.741312	1.6717	6.95983	3.40675e-12	5.92995e-11
Carm1	1386.22	0.165149	1.12128	2.94299	0.00325061	0.00996845
Carmil1	330.626	0.929253	1.90429	8.3873	4.9745e-17	1.71919e-15
Carnmt1	43.6053	0.567016	1.48146	3.18675	0.00143881	0.004807
Cars	4422.04	0.235363	1.1772	4.31646	1.58549e-05	8.34475e-05
Casc3	1157.39	0.044747	1.0315	0.861913	0.388735	0.544713
Casd1	539.605	0.0450821	1.03174	0.486477	0.626629	0.754546
Cask	1177.65	0.33799	1.26399	4.98176	6.30098e-07	4.39538e-06
Casp1	4167.68	0.390619	1.31096	4.57091	4.85599e-06	2.82343e-05
Casp2	594.163	0.0401604	1.02823	0.459774	0.645679	0.769399
Casp3	721.266	0.140514	1.1023	1.89047	0.0586945	0.123187
Casp4	2578.28	0.103015	1.07402	1.44618	0.148127	0.263368
Casp8ap2	609.386	0.339081	1.26495	3.0399	0.00236655	0.0074961
Cast	2288.68	0.145957	1.10646	3.19215	0.0014122	0.00473425
Catsperd	13.9465	0.0331678	1.02326	0.135067	0.892559	0.937415
Catsperg1	18.9811	0.0808446	1.05764	0.331354	0.740377	0.838051
Cav2	129.735	0.189647	1.14048	1.18668	0.235353	0.37524
Cbfb	1858.65	0.233208	1.17545	3.10923	0.00187577	0.00608146
Cbl	2305.94	0.272314	1.20774	3.23996	0.00119545	0.00407234
Cblb	1028.91	0.696401	1.62046	7.93317	2.1362e-15	5.91405e-14
Cbll1	295.868	0.110254	1.07942	1.24523	0.213047	0.347833
Cbln3	2.1666	0.0299113	1.02095	0.173727	0.86208	0.91784
Cbr1	555.446	0.0494326	1.03486	0.636053	0.524742	0.669922
Cbwd1	492.76	0.186502	1.138	2.38983	0.0168563	0.0425507
Cbx1	939.973	0.35908	1.28261	4.62077	3.8231e-06	2.27366e-05
Cbx3	329.411	0.169072	1.12434	1.77619	0.0757023	0.151813
Cbx5	1686.29	0.524776	1.43871	8.70265	3.24234e-18	1.33032e-16
Cc2d1a	1340.97	0.282693	1.21646	3.58898	0.000331975	0.00129783
Cc2d2a	215.283	0.483236	1.39788	3.69767	0.000217589	0.000891004
Ccbe1	164.958	0.882011	1.84294	6.68078	2.37677e-11	3.65917e-10
Ccdc109b	1677.26	0.0446302	1.03142	0.791353	0.428738	0.58463
Ccdc112	99.9158	0.402624	1.32191	2.21428	0.0268097	0.0631141
Ccdc117	582.04	0.469924	1.38504	5.00123	5.69665e-07	4.02438e-06
Ccdc125	52.8356	0.661499	1.58173	3.34729	0.000816064	0.00288865
Ccdc126	159.589	0.520158	1.43411	4.48136	7.41678e-06	4.16269e-05
Ccdc130	786.256	0.439542	1.35617	6.95226	3.59476e-12	6.24417e-11
Ccdc136	11.4754	0.0630222	1.04465	0.226985	0.820436	0.891624
Ccdc138	29.0093	0.176042	1.12978	0.931744	0.351469	0.504721
Ccdc14	249.55	0.668389	1.5893	6.31214	2.752e-10	3.53726e-09
Ccdc141	5.80618	0.162398	1.11915	0.669933	0.5029	0.651171
Ccdc146	3.13751	0.280317	1.21446	1.09739	0.27247	0.41901
Ccdc15	52.7979	0.970001	1.95884	4.85752	1.18866e-06	7.84498e-06
Ccdc154	5.04146	0.0171216	1.01194	0.141042	0.887837	0.934334
Ccdc155	208.147	1.41384	2.66446	9.56681	1.10258e-21	8.50314e-20
Ccdc163	346.759	0.121406	1.08779	1.76929	0.0768449	0.153671
Ccdc171	88.7721	0.301901	1.23277	2.20316	0.0275832	0.0647522
Ccdc173	62.5391	0.0501085	1.03534	0.362757	0.716786	0.821424
Ccdc174	641.697	0.428456	1.34579	4.68938	2.74034e-06	1.68383e-05
Ccdc18	113.762	0.894307	1.85872	5.33165	9.73254e-08	7.97858e-07
Ccdc180	58.9772	1.00595	2.00827	6.4382	1.20901e-10	1.65622e-09
Ccdc181	964.126	0.393247	1.31335	3.22173	0.00127417	0.00431143
Ccdc186	1003.19	0.0635174	1.04501	0.856784	0.391564	0.547434
Ccdc191	235.277	0.0304367	1.02132	0.287693	0.773582	0.860929
Ccdc24	4.78535	0.232211	1.17463	0.917123	0.359078	0.513127
Ccdc28a	235.005	0.0939447	1.06728	1.05847	0.28984	0.439689
Ccdc34	379.362	0.743157	1.67383	5.12844	2.92155e-07	2.19518e-06
Ccdc38	8.28372	0.165498	1.12155	0.606151	0.544415	0.687712
Ccdc43	877.363	0.116946	1.08444	1.76991	0.0767423	0.15354
Ccdc50	3950.74	0.287826	1.2208	5.2696	1.36723e-07	1.08661e-06
Ccdc51	280.881	0.175514	1.12937	1.98548	0.0470911	0.102168
Ccdc54	7.59646	0.560307	1.47458	2.27133	0.023127	0.0555874
Ccdc57	183.759	0.181439	1.13401	1.67969	0.0930178	0.180404
Ccdc58	601.14	0.00160738	1.00111	0.0200187	0.984028	0.991158
Ccdc66	567.631	0.511261	1.4253	5.97783	2.26125e-09	2.48469e-08
Ccdc71l	849.643	0.0992242	1.0712	1.52961	0.126113	0.231825
Ccdc77	448.225	0.474961	1.38988	5.11842	3.08111e-07	2.30468e-06
Ccdc78	7.85787	0.34104	1.26667	1.41774	0.156266	0.275109
Ccdc80	179.323	0.368943	1.29141	2.7496	0.00596679	0.0170547
Ccdc82	563.84	0.247037	1.18677	3.78325	0.000154797	0.000652646
Ccdc88a	2186.91	0.794497	1.73447	7.91419	2.48865e-15	6.85221e-14
Ccdc88c	105.082	0.0771877	1.05496	0.611321	0.540987	0.684368
Ccdc9	1513.35	0.165531	1.12158	2.50303	0.0123135	0.032399
Ccdc90b	670.376	0.0708906	1.05036	1.02181	0.306869	0.458294
Ccdc94	373.604	0.0760298	1.05411	1.07534	0.282221	0.430556
Ccdc96	11.9713	0.0206701	1.01443	0.0887476	0.929282	0.958691
Cchcr1	433.74	0.498147	1.4124	6.77017	1.28629e-11	2.05436e-10
Ccl12	114.936	0.668028	1.5889	4.17548	2.97358e-05	0.000147422
Ccl2	1989.67	0.802324	1.74391	7.11043	1.15681e-12	2.13639e-11
Ccl22	48.1316	2.22005	4.65909	10.5711	4.05576e-26	5.53777e-24
Ccl3	20187.3	1.73123	3.3201	14.1404	2.14032e-45	1.98075e-42
Ccl4	3653.99	1.26161	2.39763	9.63507	5.68518e-22	4.64234e-20
Ccl5	503.621	1.9906	3.97404	17.7294	2.48546e-70	2.07014e-66
Ccl6	609.371	0.91751	1.88885	8.04245	8.80609e-16	2.59173e-14
Ccl7	355.466	1.55727	2.94297	9.41854	4.57383e-21	3.12258e-19
Ccl8	12.2225	0.367169	1.28982	1.48526	0.137475	0.247761
Ccl9	10093.9	1.33405	2.52109	11.7892	4.4377e-32	1.25293e-29
Ccna2	1863.46	0.794619	1.73462	4.59644	4.29778e-06	2.52709e-05
Ccnb1	1510.22	0.641662	1.56013	4.35107	1.35476e-05	7.23089e-05
Ccnb2	1313.89	0.12999	1.09429	0.683853	0.494068	0.644191
Ccnd3	714.658	0.0105358	1.00733	0.120748	0.90389	0.944842
Ccne1	556.001	0.112774	1.08131	1.42702	0.153575	0.271405
Ccne2	183.193	1.30718	2.47458	8.76508	1.86642e-18	7.95163e-17
Ccnf	674.637	0.433554	1.35056	3.74254	0.000182167	0.000756367
Ccng1	4924.84	0.104098	1.07482	1.24444	0.213337	0.348135
Ccng2	126.439	1.60757	3.04738	9.4873	2.37099e-21	1.69511e-19
Ccni	1982.32	0.56273	1.47706	7.06769	1.57535e-12	2.86487e-11
Ccnk	1278.87	0.215828	1.16137	2.36502	0.018029	0.0450941
Ccnl1	1966.69	0.497228	1.4115	6.36765	1.9195e-10	2.55392e-09
Ccnl2	1206.18	0.171052	1.12588	2.4841	0.012988	0.0339752
Ccnt1	1289.26	0.362313	1.28549	5.69248	1.25209e-08	1.20842e-07
Ccnt2	939.424	0.33396	1.26047	4.04616	5.20648e-05	0.000244378
Ccny	4225.32	0.265112	1.20173	3.6765	0.00023646	0.000958847
Ccp110	273.96	0.305249	1.23563	2.42901	0.0151403	0.0388249
Ccr1	369.192	0.485483	1.40005	4.94123	7.76305e-07	5.33706e-06
Ccr2	318.873	0.305231	1.23562	3.67693	0.000236062	0.000957584
Ccr5	18.6081	0.45437	1.37018	2.12109	0.033914	0.0773359
Ccrl2	1053.26	1.92819	3.80576	14.8796	4.46842e-50	5.31678e-47
Ccsap	45.0646	0.532119	1.44605	3.18697	0.00143772	0.00480528
Ccser2	1034.66	0.220809	1.16539	2.76675	0.0056619	0.0163204
Cct2	14790.5	0.12265	1.08873	2.58052	0.00986526	0.0266217
Cct3	9805.78	0.0137057	1.00955	0.244604	0.806763	0.882147
Cct4	9120.87	0.248412	1.1879	4.60247	4.17503e-06	2.46274e-05
Cct5	10078.4	0.0850862	1.06075	1.78861	0.0736769	0.148532
Cct6a	7001.19	0.197538	1.14674	2.68911	0.00716421	0.0200675
Cct8	7429.03	0.145532	1.10614	2.27593	0.0228501	0.055061
Ccz1	2398.04	0.176666	1.13027	2.50047	0.012403	0.0326088
Cd101	5.52188	0.0758666	1.05399	0.278327	0.780761	0.865503
Cd109	1469.45	0.629582	1.54712	4.96045	7.03305e-07	4.86733e-06
Cd14	10537.1	0.416944	1.3351	5.46178	4.7139e-08	4.07706e-07
Cd177	14.077	0.34832	1.27308	1.4148	0.157128	0.276393
Cd1d1	2.10288	0.163967	1.12036	0.583267	0.559713	0.70082
Cd200	2.60634	0.292355	1.22464	1.19647	0.231514	0.370822
Cd200r1	3214.94	0.373987	1.29593	5.25968	1.44309e-07	1.14254e-06
Cd200r2	877.136	0.213464	1.15947	3.66831	0.00024416	0.000986511
Cd200r3	30.4638	0.351147	1.27557	1.93512	0.0529754	0.113035
Cd200r4	956.228	0.410225	1.32889	3.95417	7.68023e-05	0.000346714
Cd207	6.75561	1.0419	2.05894	3.75869	0.000170804	0.000714349
Cd22	7.30175	0.67753	1.5994	2.41424	0.0157681	0.0401814
Cd244	2.52755	0.0998626	1.07167	0.42253	0.672638	0.789497
Cd24a	25.0719	0.0124113	1.00864	0.0508168	0.959472	0.977461
Cd274	3839.86	1.0117	2.01628	8.66144	4.65836e-18	1.86985e-16
Cd28	323.333	0.555462	1.46964	3.38594	0.000709358	0.00254776
Cd2ap	2923.13	0.161322	1.11831	2.36411	0.0180734	0.0451781
Cd2bp2	1869.88	0.172942	1.12735	3.17038	0.00152241	0.00505287
Cd300c2	1077.02	0.259828	1.19734	4.16328	3.13715e-05	0.000154838
Cd300e	96.6781	0.657943	1.57783	3.87317	0.000107427	0.00046846
Cd300ld2	21.3896	0.268926	1.20491	1.18957	0.234215	0.374034
Cd320	307.336	0.0479767	1.03381	0.531382	0.595154	0.730211
Cd36	28621.7	0.977887	1.96958	9.0238	1.81678e-19	9.19875e-18
Cd37	3023.27	0.0232423	1.01624	0.412764	0.67978	0.794818
Cd44	11004.7	0.687543	1.61054	8.96004	3.24556e-19	1.55358e-17
Cd48	59.6888	0.29502	1.2269	1.81175	0.0700254	0.142515
Cd5	8.19572	0.160152	1.11741	0.662966	0.507352	0.655285
Cd52	3662.51	0.777232	1.71384	8.41744	3.84785e-17	1.35513e-15
Cd53	13102.1	0.527121	1.44105	6.59151	4.35363e-11	6.38967e-10
Cd5l	147.809	0.117882	1.08514	0.99901	0.31779	0.470012
Cd68	29246.1	0.0135199	1.00942	0.225482	0.821604	0.892298
Cd69	101.307	0.123434	1.08932	0.939776	0.347332	0.50084
Cd72	2999.17	0.390629	1.31097	3.63578	0.000277145	0.00110553
Cd80	93.8963	0.211658	1.15802	1.721	0.085251	0.167684
Cd82	3499.41	0.195138	1.14483	4.13983	3.47564e-05	0.000170056
Cd83	1923.94	1.61685	3.06705	11.5212	1.03114e-30	2.48938e-28
Cd84	649.716	0.296042	1.22777	2.58116	0.00984701	0.026581
Cd9	2867.58	0.532067	1.446	6.67428	2.48451e-11	3.81095e-10
Cd93	219.954	0.298797	1.23012	2.18306	0.0290313	0.0676879
Cda	62.5521	0.727144	1.65536	4.09794	4.16843e-05	0.000200397
Cdan1	264.983	0.0307824	1.02157	0.345027	0.730074	0.831663
Cdc123	1427.21	0.11058	1.07966	2.51395	0.0119387	0.0315024
Cdc14b	532.228	0.294593	1.22654	3.36961	0.000752748	0.00268565
Cdc16	1226.9	0.447671	1.36384	7.36532	1.76719e-13	3.75483e-12
Cdc20	1536.22	0.208869	1.15578	1.16103	0.24563	0.388133
Cdc20b	2.82619	0.156835	1.11484	0.666537	0.505068	0.653317
Cdc25a	698.709	0.145666	1.10624	2.58289	0.00979755	0.026469
Cdc25b	1398.31	0.637531	1.55566	3.76412	0.000167138	0.000701483
Cdc25c	286.413	0.357711	1.28139	2.28607	0.0222501	0.0538725
Cdc27	3296.13	0.645244	1.564	6.7635	1.34699e-11	2.14309e-10
Cdc37l1	554.624	0.32651	1.25398	4.13178	3.59958e-05	0.000175617
Cdc40	881.493	0.0590436	1.04177	0.717627	0.472987	0.625468
Cdc42ep2	137.853	0.172418	1.12695	1.51133	0.130703	0.238063
Cdc42ep4	513.865	0.0164113	1.01144	0.240976	0.809573	0.884262
Cdc45	1089.81	0.920557	1.89285	6.39827	1.57148e-10	2.12137e-09
Cdc5l	1717.02	0.151967	1.11108	2.67771	0.00741267	0.0206939
Cdc6	613.01	0.57418	1.48883	6.54343	6.01255e-11	8.6716e-10
Cdc7	356.926	1.41197	2.661	10.8285	2.52252e-27	4.00192e-25
Cdc73	850.285	0.189876	1.14067	1.78521	0.0742272	0.149441
Cdca2	749.449	0.481927	1.39661	3.15167	0.00162338	0.00533799
Cdca3	1134.04	0.51494	1.42893	3.63973	0.000272921	0.00109051
Cdca4	985.485	0.0980992	1.07036	1.54716	0.121825	0.225209
Cdca5	320.454	0.824582	1.77102	5.26684	1.3879e-07	1.10146e-06
Cdca7	792.742	0.70595	1.63122	6.51549	7.24548e-11	1.02632e-09
Cdca7l	988.578	0.151578	1.11078	1.70305	0.0885579	0.173237
Cdca8	1235.59	0.714529	1.64095	5.40735	6.39652e-08	5.3951e-07
Cdcp1	7.98708	0.590202	1.50546	2.22019	0.0264059	0.0623045
Cdh17	2.21808	0.00416949	1.00289	0.0214665	0.982874	0.990724
Cdip1	708.957	0.175085	1.12903	2.44813	0.01436	0.037012
Cdk1	1316.36	0.534104	1.44804	4.28688	1.81204e-05	9.43281e-05
Cdk10	635.448	0.0202464	1.01413	0.294226	0.768585	0.857773
Cdk11b	2554.24	0.071475	1.05079	1.46838	0.142002	0.254542
Cdk12	1988.36	0.335423	1.26175	4.22405	2.39952e-05	0.000121719
Cdk17	928.866	0.48225	1.39692	6.94285	3.84255e-12	6.65376e-11
Cdk19	488.983	0.256329	1.19444	3.28824	0.00100818	0.00349224
Cdk2	639.556	0.284722	1.21818	4.51569	6.311e-06	3.59169e-05
Cdk2ap1	285.728	0.276206	1.21101	2.6139	0.00895139	0.0244313
Cdk5r1	18.6146	0.401343	1.32074	1.87156	0.0612679	0.127495
Cdk5rap2	3883.77	0.434662	1.35159	8.0921	5.86425e-16	1.76649e-14
Cdkal1	545.573	0.393664	1.31373	4.36361	1.27936e-05	6.85924e-05
Cdkl3	153.751	0.40621	1.3252	3.60351	0.000313951	0.00123636
Cdkl4	33.6815	0.19286	1.14303	1.08606	0.277452	0.424875
Cdkn2aip	280.09	0.401402	1.32079	3.82789	0.000129248	0.000554899
Cdkn2c	243.371	0.138354	1.10065	0.888872	0.374072	0.529107
Cdkn3	243.757	0.378506	1.29999	2.97827	0.00289884	0.00899738
Cdr2	976.631	0.239917	1.18093	2.70535	0.00682328	0.0192127
Cds1	156.542	0.311513	1.24101	3.003	0.00267331	0.00835496
Cdt1	2480.7	0.77871	1.7156	7.57018	3.72706e-14	8.85668e-13
Cdv3	4430.71	0.01259	1.00876	0.252219	0.800872	0.878386
Cdyl2	394.581	0.232989	1.17527	2.61622	0.00889086	0.0243072
Ceacam19	231.11	0.221804	1.16619	1.73919	0.0820017	0.162424
Ceacam2	8.98314	0.520969	1.43492	2.02371	0.0429998	0.0946723
Cebpb	1746.79	0.0955599	1.06848	1.00327	0.31573	0.46763
Cebpd	869.693	0.114104	1.0823	1.18761	0.234989	0.374875
Cebpz	1771.22	0.190337	1.14103	2.59032	0.00958867	0.025972
Celf1	2363.81	0.288071	1.22101	4.308	1.6474e-05	8.64326e-05
Celf2	1921.64	0.186989	1.13839	2.17955	0.0292912	0.0681462
Celf3	169.371	0.727169	1.65539	5.52505	3.29401e-08	2.92181e-07
Celf4	2.67348	0.192155	1.14247	0.895455	0.370544	0.525589
Celf6	26.3083	0.116715	1.08426	0.581546	0.560872	0.701717
Celsr1	97.1804	0.172562	1.12706	1.07415	0.282754	0.43121
Celsr3	78.7853	0.292504	1.22476	2.00409	0.0450607	0.098468
Cenpa	862.65	0.189766	1.14058	1.28701	0.198092	0.329235
Cenpc1	776.437	0.104886	1.07541	1.23051	0.218508	0.354537
Cenpe	2350.21	0.642785	1.56134	3.55669	0.00037555	0.00145082
Cenpf	1409.91	0.601334	1.51712	2.85259	0.0043365	0.0128766
Cenph	197.568	1.00724	2.01006	9.31224	1.25166e-20	7.89778e-19
Cenpi	390.449	1.27081	2.41297	8.35332	6.63696e-17	2.23084e-15
Cenpk	130.53	0.738219	1.66812	4.47974	7.47323e-06	4.19014e-05
Cenpl	243.973	0.170489	1.12544	1.52886	0.1263	0.232091
Cenpm	221.89	0.390324	1.31069	4.12678	3.67875e-05	0.000178713
Cenpn	563.88	0.885365	1.84723	7.16566	7.74125e-13	1.47207e-11
Cenpo	508.546	0.382798	1.30387	6.60199	4.05669e-11	5.9802e-10
Cenpp	99.4965	0.574952	1.48963	3.31299	0.000923038	0.0032228
Cenpq	872.789	0.534444	1.44838	5.6723	1.40891e-08	1.34883e-07
Cenpt	373.226	0.537992	1.45195	5.57341	2.49806e-08	2.27392e-07
Cenpu	206.199	1.14692	2.2144	7.7494	9.23256e-15	2.36974e-13
Cenpw	359.601	0.0926757	1.06635	0.863727	0.387738	0.543544
Cep104	1070.8	0.221918	1.16628	4.58697	4.49723e-06	2.62767e-05
Cep120	723.066	0.171119	1.12593	3.52326	0.000426273	0.0016238
Cep128	868.793	0.922204	1.89501	9.01376	1.99106e-19	9.99008e-18
Cep131	339.522	0.0372542	1.02616	0.336795	0.736271	0.835172
Cep135	631.884	0.723188	1.65083	9.172	4.64307e-20	2.61298e-18
Cep152	340.547	0.453158	1.36903	6.41821	1.37886e-10	1.87503e-09
Cep162	2545.33	0.0645234	1.04574	1.21261	0.225279	0.363386
Cep170	3454.28	0.351121	1.27555	3.13422	0.00172313	0.00563705
Cep192	1794.79	0.521428	1.43537	6.3842	1.72298e-10	2.30719e-09
Cep290	1155.22	0.598959	1.51462	5.53343	3.14025e-08	2.79436e-07
Cep295	1495.75	0.75829	1.69148	7.73002	1.07529e-14	2.74726e-13
Cep350	1860.99	0.216167	1.16164	2.75456	0.00587703	0.0168415
Cep41	242.538	0.281582	1.21553	3.20947	0.00132982	0.00447969
Cep44	289.334	0.302552	1.23332	2.49042	0.0127591	0.0334657
Cep55	730.767	1.008	2.01112	6.87929	6.01503e-12	1.01211e-10
Cep57	958.665	0.18172	1.13424	2.87885	0.00399131	0.011956
Cep57l1	234.662	0.769041	1.70414	6.35477	2.0874e-10	2.76186e-09
Cep68	300.741	0.309754	1.2395	3.86163	0.000112632	0.000489365
Cep70	475.959	0.247136	1.18685	3.16686	0.00154095	0.00510726
Cep72	127.882	0.965953	1.95335	7.37032	1.70224e-13	3.62144e-12
Cep76	367.695	0.225906	1.16951	2.6016	0.00927906	0.0252237
Cep78	336.904	0.386994	1.30767	3.98042	6.87939e-05	0.00031474
Cep83	1627.31	0.546109	1.46014	6.88618	5.73118e-12	9.70224e-11
Cep85	863.263	0.113341	1.08173	1.69008	0.0910131	0.177218
Cep89	598.313	0.241543	1.18226	1.87203	0.0612019	0.127427
Cep95	410.32	0.495611	1.40992	5.59246	2.23876e-08	2.05585e-07
Cep97	86.9832	0.00929535	1.00646	0.0630464	0.94973	0.971423
Cept1	2274.61	0.213384	1.1594	3.38367	0.000715229	0.00256663
Cercam	4.85399	0.389007	1.30949	1.50859	0.131404	0.239044
Cers3	6.58991	0.211321	1.15775	0.811964	0.416812	0.572994
Cers4	56.4711	0.18544	1.13716	1.20967	0.226406	0.36471
Cfap43	184.702	0.0637793	1.0452	0.697841	0.485277	0.637117
Cfap74	2.55934	0.0598375	1.04235	0.295535	0.767585	0.85723
Cfap77	3.19572	0.288371	1.22126	1.12702	0.259735	0.404891
Cfap97	539.578	0.0765558	1.0545	1.05368	0.292031	0.442131
Cfb	38.6934	0.669139	1.59012	3.35556	0.000792044	0.00281319
Cfl2	324.051	0.446055	1.36231	4.61649	3.90278e-06	2.31444e-05
Cflar	5074.32	0.256752	1.19479	3.41513	0.000637523	0.00232331
Cfp	5317.77	0.468521	1.38369	5.71508	1.09651e-08	1.07508e-07
Cgref1	5.09998	0.93222	1.90821	3.92464	8.68579e-05	0.000386659
Chac1	1180.7	0.157352	1.11524	2.05765	0.0396237	0.0883012
Chac2	140.245	0.259473	1.19704	2.57955	0.009893	0.0266879
Chaf1a	956.667	0.851134	1.80392	8.10313	5.35649e-16	1.62529e-14
Chaf1b	903.921	0.826321	1.77316	10.3068	6.56692e-25	8.04351e-23
Champ1	1071.08	0.133876	1.09724	2.48425	0.0129826	0.0339665
Chchd1	1377.61	0.205036	1.15271	3.06537	0.00217404	0.0069391
Chchd3	3171.98	0.0367383	1.02579	0.763955	0.444894	0.600036
Chchd5	636.715	0.215029	1.16073	3.30172	0.00096095	0.00334815
Chchd6	648.733	0.0392141	1.02755	0.653269	0.513583	0.660587
Chd1	3544.64	0.167348	1.12299	3.02606	0.00247766	0.00780499
Chd1l	1052.14	0.201035	1.14952	3.16238	0.00156483	0.00517611
Chd2	3943.9	0.708905	1.63456	8.15976	3.35694e-16	1.04134e-14
Chd3	3915.28	0.378073	1.2996	5.65389	1.5686e-08	1.48464e-07
Chd5	133.981	0.148903	1.10873	1.47082	0.141339	0.253573
Chd6	769.417	0.0883092	1.06312	1.2109	0.225934	0.364267
Chd7	1127.43	0.0663049	1.04703	0.866677	0.386119	0.541777
Chd9	1168.06	0.0458654	1.0323	0.425226	0.670672	0.788575
Chek1	285.423	1.4942	2.81707	11.9536	6.21914e-33	2.1583e-30
Cherp	1582.16	0.0432161	1.03041	0.418621	0.675493	0.791918
Chic2	670.821	0.285733	1.21903	3.52663	0.000420888	0.00160585
Chit1	2.81429	0.941711	1.92081	3.71287	0.000204925	0.000842458
Chm	817.027	0.311598	1.24108	2.55245	0.0106968	0.0285785
Chmp1b	1382.83	0.20338	1.15139	3.36331	0.000770141	0.00273949
Chmp2b	1213.91	0.267372	1.20361	3.74269	0.000182059	0.000756104
Chmp3	1999.95	0.0716542	1.05092	1.30472	0.19199	0.321713
Chmp4b	5648.47	0.0165107	1.01151	0.322831	0.746823	0.841623
Chmp4c	3.62687	0.165597	1.12163	0.763684	0.445056	0.600157
Chmp7	1323.56	0.00604269	1.0042	0.137007	0.891025	0.936359
Chn1	9.10979	0.804939	1.74707	3.06514	0.00217565	0.0069429
Chp1	2259.64	0.310777	1.24038	4.08487	4.41008e-05	0.000210557
Chpt1	262.912	0.211959	1.15826	2.17098	0.0299325	0.0694643
Chrm3	7.00884	0.55437	1.46853	2.13231	0.0329813	0.0754777
Chrm4	76.9145	0.00406172	1.00282	0.0299841	0.97608	0.986742
Chst11	60.0477	0.814319	1.75847	4.68822	2.75594e-06	1.69217e-05
Chst3	32.5318	0.529057	1.44299	2.60587	0.00916425	0.0249441
Chsy3	54.5301	0.219923	1.16467	1.03276	0.301716	0.452465
Chtf18	461.271	1.10722	2.1543	8.64546	5.35878e-18	2.13216e-16
Chtop	3059.37	0.386201	1.30695	7.03376	2.01038e-12	3.59323e-11
Chuk	2026.98	0.285205	1.21858	3.46726	0.000525798	0.00195901
Ciao1	1057.98	0.158687	1.11627	2.68954	0.00715501	0.0200451
Cideb	4.42288	0.178928	1.13204	0.665421	0.505782	0.653987
Cinp	616.123	0.160928	1.11801	2.29095	0.0219666	0.0533177
Cipc	2699.24	0.501173	1.41536	4.84183	1.28651e-06	8.42067e-06
Cir1	181.948	0.294825	1.22674	2.81568	0.00486741	0.0142724
Cirh1a	1947.61	0.441898	1.35839	6.9411	3.89066e-12	6.72309e-11
Cisd1	672.846	0.172498	1.12701	3.25202	0.00114587	0.00392031
Cish	5.96254	0.695815	1.6198	2.73146	0.00630542	0.0179211
Cit	429.019	0.773764	1.70972	7.72881	1.08556e-14	2.7608e-13
Cited1	2.40444	0.559712	1.47398	2.23264	0.0255726	0.0605958
Ckap2	424.549	0.717519	1.64435	4.27108	1.94525e-05	0.000100601
Ckap2l	838.117	0.847629	1.79954	4.75106	2.02348e-06	1.27534e-05
Ckap5	3518.71	0.618248	1.53501	5.61958	1.91422e-08	1.78339e-07
Ckb	4110.51	0.418356	1.3364	5.82848	5.59338e-09	5.79084e-08
Ckm	3.87714	0.386933	1.30761	1.51543	0.129663	0.236601
Cks1b	1738.47	0.00771864	1.00536	0.137588	0.890566	0.936083
Cks2	201.525	0.831878	1.78	5.16155	2.44917e-07	1.8732e-06
Clasp2	1407.42	0.353635	1.27778	4.24008	2.23438e-05	0.000114208
Clasrp	553.495	0.237004	1.17854	3.71672	0.000201826	0.000830949
Clcc1	1376.45	0.252679	1.19142	4.41536	1.00843e-05	5.53126e-05
Clcf1	3.90541	0.464515	1.37985	1.71721	0.0859401	0.168859
Clcn2	15.53	0.196751	1.14611	0.851101	0.394713	0.550589
Clcn5	884.755	0.0300978	1.02108	0.405491	0.685117	0.798313
Clcn7	7296.77	0.234161	1.17622	2.37348	0.0176212	0.0442496
Cldn11	447.435	0.816866	1.76157	6.04215	1.52075e-09	1.7163e-08
Cldn12	289.703	0.385201	1.30604	4.54515	5.48971e-06	3.16537e-05
Cldnd1	354.995	0.0995502	1.07144	1.21762	0.223369	0.361076
Clec12a	6798.95	0.339024	1.2649	3.84131	0.00012238	0.000527861
Clec1b	16.7694	0.229159	1.17215	0.978976	0.327592	0.480668
Clec2d	363.287	1.02632	2.03682	7.42279	1.14675e-13	2.52346e-12
Clec4a1	126.661	0.433725	1.35072	3.77766	0.000158309	0.000666611
Clec4d	5813.13	0.559425	1.47368	7.95195	1.83591e-15	5.13993e-14
Clec4e	8473.18	1.26824	2.40867	11.3548	7.02289e-30	1.51932e-27
Clec4n	250.068	0.815147	1.75948	6.02251	1.71735e-09	1.92255e-08
Clec5a	6641.02	0.689115	1.61229	10.0163	1.29205e-23	1.29657e-21
Clec9a	182.015	0.688731	1.61186	3.75385	0.000174139	0.000726324
Clhc1	5.90593	0.209706	1.15645	0.815405	0.414841	0.571392
Clic1	9426.26	0.103791	1.07459	1.87569	0.0606979	0.126531
Clic4	11694.8	0.259689	1.19722	3.84917	0.000118518	0.000512265
Clint1	2799.57	0.198043	1.14714	3.29444	0.000986185	0.00342247
Clip1	5430.09	0.234316	1.17635	3.43675	0.000588735	0.0021668
Clip2	771.812	0.336569	1.26275	4.17867	2.93216e-05	0.000145716
Clip4	3.56608	0.497784	1.41204	1.85663	0.0633638	0.131185
Clk1	1649.62	0.568431	1.48291	5.72818	1.01517e-08	1.00004e-07
Clk2	1267.74	0.164095	1.12046	2.61874	0.00882558	0.0241525
Clk3	2077.81	0.316447	1.24526	5.2226	1.76426e-07	1.37912e-06
Clk4	1033.42	0.636701	1.55477	6.62047	3.58057e-11	5.34455e-10
Cln3	2763.4	0.0433614	1.03051	0.958105	0.33801	0.491567
Cln5	2133.13	0.38	1.30134	6.86827	6.4985e-12	1.08687e-10
Cln6	912.393	0.302575	1.23334	3.73612	0.000186881	0.000774781
Cln8	5262.58	0.0362927	1.02548	0.767009	0.443076	0.598457
Clns1a	1444.36	0.00902145	1.00627	0.207257	0.835809	0.900809
Clock	1665.35	0.393795	1.31384	3.46163	0.000536908	0.00199416
Clpb	2767.99	0.0478798	1.03374	0.987819	0.323242	0.476299
Clptm1	4230.57	0.145632	1.10622	3.02145	0.0025157	0.00792034
Clpx	910.3	0.263855	1.20068	3.80749	0.000140382	0.000598079
Clspn	632.181	1.05771	2.08163	9.77395	1.45666e-22	1.28387e-20
Clstn3	10.9071	0.56539	1.47979	2.16507	0.0303824	0.0703614
Cltb	1826.92	0.318782	1.24728	4.47947	7.48299e-06	4.1942e-05
Cltc	15816.5	0.260829	1.19817	2.89002	0.00385218	0.011585
Clu	7.18241	0.148982	1.10879	0.606877	0.543933	0.687296
Clybl	181.106	0.0886358	1.06336	0.861793	0.388802	0.544715
Cmbl	15.4077	0.124124	1.08985	0.529739	0.596293	0.731178
Cmc2	331.216	0.15859	1.1162	1.91411	0.0556056	0.117802
Cmc4	21.3702	0.105869	1.07614	0.479246	0.631763	0.758629
Cmip	1704.98	0.186612	1.13809	1.8396	0.0658276	0.13526
Cmpk1	2934.08	0.465149	1.38046	6.03753	1.5649e-09	1.76374e-08
Cmpk2	373.089	0.365581	1.2884	2.28296	0.0224325	0.0542431
Cmtm4	1018.55	0.275436	1.21036	4.56062	5.10018e-06	2.95509e-05
Cmtr2	276.237	0.0906264	1.06483	1.23212	0.217903	0.353841
Cnbd2	309.587	0.197749	1.14691	2.31555	0.0205829	0.0504442
Cnbp	7255.54	0.151806	1.11096	2.71013	0.00672561	0.0189697
Cndp2	7902.96	0.0764131	1.05439	1.42192	0.15505	0.273431
Cnep1r1	342.687	0.123743	1.08956	1.3015	0.193086	0.322999
Cnih1	1358.95	0.151712	1.11089	2.50791	0.0121446	0.0319901
Cnih2	1.96758	0.0189861	1.01325	0.0938994	0.925189	0.956542
Cnih4	1427.61	0.210193	1.15684	2.8645	0.00417675	0.0124488
Cnksr1	39.8889	0.176571	1.13019	0.897333	0.369541	0.52448
Cnksr3	46.5125	0.338864	1.26476	2.20931	0.027153	0.0638683
Cnn2	32.2819	0.578977	1.49379	2.57714	0.00996211	0.0268352
Cnot1	4544.15	0.101646	1.073	1.61438	0.106446	0.201589
Cnot10	991.04	0.126533	1.09167	2.63962	0.00829995	0.0229136
Cnot11	768.261	0.00430968	1.00299	0.081892	0.934733	0.962347
Cnot2	1671.57	0.334056	1.26055	4.25241	2.11485e-05	0.000108631
Cnot4	805.493	0.390286	1.31065	4.54923	5.38418e-06	3.10775e-05
Cnot6	1019.39	0.154177	1.11279	2.01136	0.0442875	0.0970457
Cnot6l	895.988	0.347884	1.27269	3.44023	0.000581221	0.00214203
Cnot7	1028.71	0.290241	1.22284	3.75837	0.000171025	0.000714913
Cnot8	1636.9	0.0125009	1.0087	0.178123	0.858626	0.915504
Cnot9	2015.35	0.0700054	1.04972	1.79186	0.0731558	0.147815
Cnst	467.756	0.0530718	1.03747	0.790647	0.42915	0.584863
Cntd1	39.0785	0.838429	1.7881	4.0527	5.06292e-05	0.000238185
Cntf	3.29936	0.0701536	1.04983	0.284153	0.776293	0.862789
Cntln	408.252	0.402008	1.32135	4.13741	3.51252e-05	0.000171739
Cntn4	2.68591	0.479733	1.39449	1.97348	0.0484408	0.104673
Cntrl	2207.2	0.0729298	1.05185	0.940854	0.34678	0.500577
Cntrob	484.463	0.680372	1.60255	5.81564	6.04038e-09	6.22653e-08
Coa4	521.871	0.395042	1.31498	5.35452	8.57815e-08	7.11274e-07
Coa5	3426.68	0.214763	1.16051	3.73364	0.000188733	0.000782069
Coa7	399.362	0.0186135	1.01299	0.252376	0.800751	0.878369
Cog1	1170.18	0.303216	1.23389	5.00987	5.44679e-07	3.8659e-06
Cog3	1888.96	0.34782	1.27264	5.05364	4.33459e-07	3.14621e-06
Cog4	1160.9	0.256942	1.19494	4.32717	1.51038e-05	7.96955e-05
Cog5	713.423	0.0576927	1.0408	0.658121	0.51046	0.657713
Cog6	1090.18	0.144599	1.10542	2.58851	0.00963927	0.0260921
Coil	278.565	0.0644172	1.04566	0.771012	0.4407	0.596359
Col15a1	26.6331	0.484117	1.39873	2.25679	0.0240212	0.0573933
Col18a1	158.915	0.121999	1.08824	1.03973	0.298465	0.448941
Col23a1	2.59342	0.0965267	1.0692	0.612269	0.54036	0.684076
Col27a1	2.40392	0.13014	1.0944	0.520906	0.602433	0.735512
Col4a2	6.95222	0.903467	1.87056	3.34912	0.000810689	0.0028739
Col4a3bp	963.193	0.344025	1.26929	4.14039	3.46713e-05	0.000169719
Col4a5	1029.95	0.561012	1.4753	5.7673	8.05494e-09	8.10261e-08
Col4a6	5.48665	0.172283	1.12684	0.727799	0.466737	0.619563
Col5a3	3.43	0.0844005	1.06025	0.325587	0.744737	0.840233
Col6a3	12.5615	0.467084	1.38231	1.84801	0.0646006	0.133199
Colec12	6047.36	0.730691	1.65943	8.16242	3.28368e-16	1.02242e-14
Commd10	733.328	0.10621	1.0764	1.81126	0.0701007	0.142603
Commd8	928.692	0.122731	1.08879	1.67392	0.0941465	0.182211
Copg2	1323.52	0.0123386	1.00859	0.212842	0.83145	0.898606
Cops2	2681.29	0.487685	1.40219	6.17143	6.76738e-10	8.163e-09
Cops3	1626.75	0.142001	1.10343	2.37567	0.0175173	0.0440515
Cops4	2428.26	0.214474	1.16028	3.36549	0.000764079	0.00272083
Cops5	1603.41	0.244531	1.18471	4.24297	2.20578e-05	0.000112919
Cops7a	2474.79	0.091345	1.06536	2.14528	0.0319305	0.0733551
Coq10b	392.818	0.293389	1.22552	3.03967	0.00236834	0.00749893
Coq4	323.384	0.0159825	1.01114	0.167943	0.866628	0.920976
Coq5	1654.65	0.328014	1.25528	3.91912	8.88747e-05	0.000394899
Coq6	393.202	0.193292	1.14337	2.51301	0.0119706	0.0315765
Coq8a	36.6276	0.823634	1.76986	3.43545	0.000591575	0.00217634
Coro1b	4927.91	0.0364716	1.0256	0.885506	0.375884	0.530993
Coro1c	5691.36	0.117744	1.08504	1.80796	0.0706134	0.143501
Coro2a	1185.94	0.316232	1.24507	3.96917	7.21244e-05	0.000328624
Cox10	911.108	0.100347	1.07203	1.62694	0.103749	0.197379
Cox17	274.019	0.167033	1.12275	1.78582	0.0741276	0.149259
Cox4i1	10084.1	0.0273472	1.01914	0.447991	0.65416	0.775863
Cox4i2	24.0346	0.282028	1.2159	1.33138	0.183063	0.310377
Cox6b1	4099.67	0.317308	1.246	4.50699	6.57545e-06	3.73072e-05
Cox6c	2017.56	0.213653	1.15962	2.81537	0.00487204	0.0142834
Cox7a1	12.1276	0.320479	1.24875	1.27797	0.201261	0.333062
Cox7a2	2048.11	0.204496	1.15228	3.03476	0.00240726	0.00760623
Cox7a2l	6894.67	0.0491694	1.03467	0.983181	0.325518	0.478419
Cox7b	2405.93	0.247141	1.18685	3.90628	9.37266e-05	0.000414467
Cox7c	1393.82	0.107633	1.07746	1.49601	0.13465	0.243708
Cox8a	3617.25	0.080458	1.05735	1.30681	0.191278	0.32078
Cp	872.397	0.0803386	1.05727	1.27392	0.20269	0.334564
Cpd	2873.53	0.851628	1.80454	10.1071	5.13737e-24	5.34864e-22
Cpe	251.607	0.419947	1.33788	3.2221	0.00127255	0.0043068
Cpeb2	384.428	0.890509	1.85383	5.11043	3.21429e-07	2.39571e-06
Cpeb3	110.454	0.0103111	1.00717	0.0687944	0.945153	0.968543
Cpeb4	3027.58	0.740977	1.67131	3.93774	8.22531e-05	0.000368425
Cped1	450.544	0.400041	1.31955	4.87132	1.10853e-06	7.36279e-06
Cpne2	1867.67	0.127372	1.0923	1.64692	0.0995745	0.190547
Cpne3	1179.92	0.263169	1.20011	2.71918	0.00654444	0.018512
Cpne8	2078.49	0.377607	1.29919	7.77178	7.73932e-15	2.0144e-13
Cpne9	2.70565	0.44996	1.366	2.12219	0.0338217	0.077157
Cpped1	713.136	0.042732	1.03006	0.52436	0.600028	0.734082
Cpq	93.9636	0.166563	1.12238	1.15554	0.247871	0.391007
Cpsf1	2125.7	0.105025	1.07551	1.61097	0.107187	0.202831
Cpsf2	2633.83	0.0205157	1.01432	0.42345	0.671967	0.789228
Cpsf3	2500.15	0.0181777	1.01268	0.272653	0.78512	0.868389
Cpsf6	4644.23	0.366826	1.28951	5.71015	1.12877e-08	1.10411e-07
Cpsf7	1206.85	0.401852	1.3212	6.16877	6.8824e-10	8.29573e-09
Cpxm1	24.334	0.754317	1.68683	3.92744	8.58543e-05	0.000382806
Cramp1l	501.526	0.374528	1.29642	3.61858	0.00029622	0.00117347
Crbn	868.186	0.606615	1.52268	6.27012	3.60781e-10	4.52212e-09
Crcp	1175.14	0.0947865	1.06791	2.06998	0.0384543	0.0861098
Creb1	1177.37	0.136619	1.09933	1.99033	0.0465545	0.101228
Creb3l3	72.0802	0.212273	1.15851	1.33538	0.181752	0.308689
Crebbp	1640.3	0.0269557	1.01886	0.254436	0.799158	0.877651
Crebl2	168.142	0.241603	1.18231	2.06582	0.0388454	0.0868108
Crebrf	901.804	0.975563	1.96641	6.64262	3.08164e-11	4.65826e-10
Crebzf	587.332	0.127897	1.0927	1.51097	0.130795	0.238125
Creg2	37.1528	0.847893	1.79987	4.72966	2.24893e-06	1.40467e-05
Crem	237.974	0.329619	1.25668	3.22969	0.00123924	0.00420776
Crim1	6.17535	0.11158	1.08041	0.425187	0.6707	0.788575
Crip1	647.656	0.202426	1.15063	1.86612	0.0620251	0.128975
Crip2	47.8426	0.623975	1.54112	2.74429	0.00606418	0.0172915
Cript	605.601	0.219578	1.16439	3.15231	0.00161981	0.00532837
Crk	1634.83	0.144961	1.1057	1.94841	0.0513661	0.110038
Crkl	976.615	0.188964	1.13994	2.28044	0.0225816	0.0545151
Crlf2	561.102	0.14128	1.10288	1.72181	0.0851034	0.167433
Crlf3	1132.73	0.479058	1.39383	6.34947	2.16058e-10	2.85486e-09
Crnkl1	1017.2	0.128514	1.09317	1.79003	0.0734484	0.148196
Crtam	4.49976	0.997513	1.99656	3.69724	0.000217959	0.00089208
Crtc1	544.919	0.113872	1.08213	0.953338	0.340419	0.49392
Crtc2	1409.26	0.172195	1.12677	2.17189	0.029864	0.0693249
Cryba4	3.87356	0.0903257	1.06461	0.328882	0.742245	0.838851
Crybg3	1062.85	0.322475	1.25047	4.52565	6.02098e-06	3.43956e-05
Cryga	4.06494	0.259175	1.19679	1.04619	0.295473	0.445509
Csdc2	28.3423	0.0258989	1.01811	0.104759	0.916567	0.951512
Csde1	23230.1	0.421895	1.33969	6.40079	1.5458e-10	2.09009e-09
Cse1l	1996.33	0.748253	1.67976	9.71826	2.52042e-22	2.1421e-20
Csf1r	18320.6	0.359132	1.28265	3.559	0.000372268	0.00143914
Csf2rb	762.517	0.0760141	1.0541	0.718482	0.47246	0.624842
Csf2rb2	553.158	0.212323	1.15855	1.98577	0.0470592	0.102122
Csf3	34.2037	3.52274	11.4934	8.8469	8.99868e-19	3.97613e-17
Csf3r	910.254	0.809033	1.75204	7.30071	2.86258e-13	5.82232e-12
Csl	2.19177	0.0672775	1.04774	0.275637	0.782827	0.866763
Csnk1a1	5223.54	0.00511342	1.00355	0.0814935	0.935049	0.962555
Csnk1d	3178.2	0.0094818	1.00659	0.237992	0.811887	0.88566
Csnk1e	1318.17	0.612666	1.52908	4.54435	5.51047e-06	3.17515e-05
Csnk1g1	1097.58	0.0258958	1.01811	0.365225	0.714944	0.819933
Csnk1g3	803.049	0.154297	1.11288	2.55398	0.01065	0.0284854
Csnk2a2	1953.4	0.244523	1.1847	4.84692	1.25392e-06	8.22356e-06
Csnk2b	3395.59	0.0461217	1.03249	0.921034	0.357033	0.510949
Cspg4	15.524	0.37384	1.2958	1.52082	0.128304	0.234764
Cspp1	424.687	0.0853947	1.06098	0.979798	0.327186	0.480241
Csprs	60.8867	0.308796	1.23867	1.90445	0.0568513	0.119938
Csrnp1	460.988	1.14015	2.20404	8.86467	7.67277e-19	3.47318e-17
Csrnp2	385.283	0.0550088	1.03887	0.451475	0.651648	0.774041
Csrp2	11.9312	0.784582	1.72259	3.24705	0.00116607	0.00398122
Cst3	15981.5	0.170911	1.12577	2.4209	0.0154819	0.039567
Cst6	4.12422	0.333677	1.26022	1.25828	0.208289	0.341656
Cst7	135.023	0.403409	1.32263	2.53593	0.0112148	0.0298189
Cstad	5.583	0.371839	1.294	1.40004	0.161502	0.282417
Cstb	10544.7	0.254577	1.19299	4.06288	4.84713e-05	0.00022906
Cstf1	1467.01	0.299882	1.23104	4.4182	9.95244e-06	5.46793e-05
Cstf2	1675.27	0.153731	1.11244	2.8363	0.00456391	0.0134678
Ctbp1	3316.49	0.0321696	1.02255	0.79673	0.425608	0.581535
Ctbs	586.758	0.0640763	1.04542	0.935475	0.349544	0.502997
Ctc1	803.918	1.0832	2.11873	9.10531	8.60184e-20	4.62224e-18
Ctcf	1362.6	0.251977	1.19084	3.80244	0.000143277	0.000608951
Ctdp1	989.651	0.0588835	1.04166	1.23334	0.21745	0.353415
Ctdspl	39.1236	0.0300727	1.02106	0.160819	0.872236	0.924399
Ctdspl2	570.719	0.839649	1.78961	7.10803	1.17713e-12	2.1667e-11
Ctf2	2.39193	0.21514	1.16082	0.921546	0.356765	0.510711
Cth	3393.8	0.133701	1.0971	1.57919	0.114293	0.2138
Ctla2b	34.9879	0.572607	1.48721	3.11211	0.00185752	0.00602935
Ctnna1	3533.16	0.294274	1.22627	5.14083	2.73528e-07	2.06734e-06
Ctnnal1	46.6158	0.439852	1.35646	2.77777	0.00547338	0.0158401
Ctnnb1	16509.7	0.524313	1.43825	6.23185	4.60956e-10	5.70901e-09
Ctnnbl1	1670.2	0.034338	1.02409	0.617634	0.536816	0.680954
Ctps	1315.05	0.276968	1.21165	4.46073	8.16803e-06	4.55061e-05
Ctps2	754.51	0.420952	1.33881	3.94414	8.00885e-05	0.000359503
Ctr9	1482.91	0.0010841	1.00075	0.0194454	0.984486	0.991462
Ctrl	10.6232	0.332855	1.2595	1.30011	0.193563	0.323602
Ctsa	32364.5	0.0355266	1.02493	0.713219	0.47571	0.628321
Ctsb	139303	0.35204	1.27636	6.20891	5.33549e-10	6.55931e-09
Ctsc	8525.77	0.279327	1.21363	2.10353	0.0354195	0.0803291
Ctse	1882.22	0.0960536	1.06885	1.26025	0.207581	0.340712
Ctsh	617.837	0.596288	1.51182	4.04243	5.28998e-05	0.000248157
Ctsk	301.128	0.503994	1.41813	3.46878	0.000522832	0.00194927
Ctsl	24799.4	0.561733	1.47604	5.95292	2.63401e-09	2.84918e-08
Ctss	37845.9	0.225537	1.16921	2.23457	0.0254454	0.0603716
Ctsz	34129.7	0.341757	1.2673	5.53465	3.11845e-08	2.77792e-07
Cttnbp2nl	4153.99	0.114896	1.0829	1.36746	0.171481	0.29583
Ctu2	725.745	0.102374	1.07354	1.51238	0.130436	0.237725
Ctxn1	4.36781	0.338415	1.26437	1.25353	0.210014	0.34389
Cul3	2263.59	0.421992	1.33978	5.96313	2.47448e-09	2.69588e-08
Cul4b	1361.69	0.707081	1.6325	6.81993	9.10869e-12	1.49196e-10
Cul7	120.583	0.223833	1.16783	1.93397	0.0531165	0.113249
Cux1	2997.55	0.0157545	1.01098	0.206899	0.836088	0.900994
Cux2	2.27172	0.0199492	1.01392	0.09298	0.925919	0.956762
Cwc22	1588.3	0.237194	1.1787	2.88819	0.00387467	0.0116408
Cwc25	677.859	0.0737667	1.05246	1.01857	0.308409	0.459895
Cwf19l1	403.223	0.35366	1.2778	4.78003	1.75272e-06	1.11822e-05
Cwf19l2	560.916	0.404299	1.32345	3.38728	0.00070589	0.00253858
Cx3cr1	27.6164	1.31863	2.49429	5.43182	5.57828e-08	4.76528e-07
Cxcl10	229.699	1.87336	3.66384	11.4637	2.00706e-30	4.77624e-28
Cxcl14	39.5471	0.882013	1.84295	4.60776	4.07032e-06	2.40608e-05
Cxcl16	3416.76	1.43894	2.71122	11.6084	3.73478e-31	9.42637e-29
Cxcl2	2196.33	2.20656	4.61574	17.2718	7.66742e-67	3.1931e-63
Cxcl9	1234.95	1.20351	2.30299	6.03711	1.56896e-09	1.76712e-08
Cxcr1	3.97083	1.36758	2.58037	5.44536	5.17011e-08	4.44624e-07
Cxcr2	2.49442	0.545115	1.45914	2.25367	0.0242169	0.0577862
Cxcr4	540.497	1.85836	3.62596	9.06189	1.28212e-19	6.65346e-18
Cxxc1	1519.58	0.0573064	1.04052	1.2015	0.229556	0.368502
Cyb5d1	146.312	0.0383047	1.02691	0.356129	0.721744	0.825063
Cyb5r4	1445.51	0.139244	1.10133	2.61388	0.00895215	0.0244313
Cybb	30151.7	0.60645	1.52251	4.92594	8.39562e-07	5.73408e-06
Cycs	1846.65	0.0838959	1.05988	1.24423	0.213414	0.348159
Cyfip1	5867.48	0.360035	1.28346	4.57648	4.72865e-06	2.75708e-05
Cyfip2	1277.38	0.0930747	1.06664	1.10146	0.270695	0.417097
Cyp2c44	3.70155	0.338929	1.26482	1.31799	0.187505	0.31614
Cyp2c55	46.5527	0.595462	1.51096	3.48868	0.00048541	0.0018261
Cyp2s1	23.8583	0.61879	1.53559	2.57309	0.0100796	0.0271079
Cyp4f13	410.956	0.0850412	1.06072	1.02606	0.304863	0.456035
Cyp4f17	21.9682	0.0513669	1.03625	0.249871	0.802687	0.879635
Cyth3	826.899	0.292716	1.22494	3.59406	0.000325563	0.00127485
D030056L22Rik	233.931	0.474117	1.38907	3.74357	0.000181422	0.000753834
D10Wsu102e	1793.13	0.0748312	1.05324	1.43522	0.151226	0.268016
D17Wsu92e	3523.86	0.299226	1.23048	5.58418	2.34804e-08	2.14911e-07
D230025D16Rik	501.56	0.159812	1.11714	2.41195	0.0158673	0.0403785
D330045A20Rik	508.724	0.757841	1.69096	6.71718	1.85271e-11	2.88974e-10
D3Ertd254e	397.171	0.354553	1.27859	4.18918	2.7996e-05	0.000139711
D430042O09Rik	882.881	0.398833	1.31844	5.22791	1.71437e-07	1.34327e-06
D5Ertd579e	773.297	0.0750935	1.05343	1.03666	0.299893	0.4503
D6Ertd527e	4.11902	0.336463	1.26266	1.27091	0.203762	0.3358
D6Wsu163e	1816.15	0.0582097	1.04117	0.822029	0.41106	0.567369
D8Ertd738e	1278.9	0.0534765	1.03776	0.862597	0.388359	0.544278
Daam1	1177.02	0.658737	1.5787	7.72945	1.08016e-14	2.75548e-13
Dab2	1942.55	0.249142	1.1885	4.11728	3.83367e-05	0.000185859
Daglb	984.192	0.679682	1.60179	5.14093	2.73377e-07	2.06714e-06
Dapk1	1276.79	0.422794	1.34052	5.1936	2.06264e-07	1.59737e-06
Dapk3	1521.22	0.0975	1.06992	1.60783	0.107872	0.203873
Dars	2568.37	0.333145	1.25976	5.19799	2.0145e-07	1.56281e-06
Dars2	898.133	0.0068557	1.00476	0.114975	0.908465	0.94695
Daxx	1255.69	0.0337135	1.02364	0.532171	0.594608	0.729917
Dazap1	2430	0.0540083	1.03815	0.848024	0.396425	0.552006
Dbf4	1580.45	0.535224	1.44917	4.71174	2.45614e-06	1.52268e-05
Dbi	1245.32	0.50838	1.42245	6.73107	1.68419e-11	2.64173e-10
Dbil5	2.34819	0.123288	1.08921	0.471646	0.63718	0.762945
Dbp	234.79	0.329468	1.25655	2.59056	0.00958208	0.0259621
Dbr1	357.235	0.200195	1.14885	2.23234	0.0255927	0.0606262
Dcaf10	719.527	0.080366	1.05729	1.08226	0.279137	0.426828
Dcaf12	1759.58	0.161702	1.11861	4.25973	2.04672e-05	0.000105392
Dcaf13	1400.87	0.0745988	1.05307	1.3951	0.162985	0.284323
Dcaf15	777.945	0.73156	1.66043	9.5691	1.07838e-21	8.35522e-20
Dcaf6	1179.43	0.236524	1.17815	4.08045	4.49485e-05	0.000214052
Dcaf7	2316.24	0.0454363	1.032	0.788092	0.430643	0.586274
Dcaf8	1755.53	0.108211	1.07789	2.15521	0.0311453	0.0718783
Dcbld2	459.168	0.264401	1.20114	3.34696	0.000817025	0.00289095
Dcdc2b	5.30067	0.286244	1.21946	1.13178	0.257726	0.402634
Dchs1	31.4975	0.0621708	1.04404	0.294845	0.768112	0.85753
Dck	811.619	0.472624	1.38763	4.82814	1.37811e-06	8.936e-06
Dclre1b	1070.74	0.401849	1.3212	6.17236	6.72779e-10	8.12113e-09
Dclre1c	1163.15	0.230005	1.17284	3.63382	0.000279258	0.00111353
Dcp1a	785.871	0.0800006	1.05702	1.135	0.256377	0.40097
Dcp1b	448.879	0.444919	1.36124	6.22921	4.68797e-10	5.79749e-09
Dcp2	1122.66	0.294198	1.2262	3.84989	0.00011817	0.000511029
Dcstamp	379.583	0.548984	1.46305	4.90168	9.50196e-07	6.43168e-06
Dctn1	3663.64	0.0716496	1.05092	1.50944	0.131187	0.238676
Dctn4	2500.35	0.256501	1.19458	3.43701	0.000588169	0.00216524
Dcun1d5	1137.54	0.0266422	1.01864	0.569966	0.568701	0.70843
Ddb1	15046.7	0.0606933	1.04297	1.54353	0.122703	0.2266
Ddb2	112.263	0.628632	1.5461	5.28303	1.27062e-07	1.01662e-06
Ddhd1	271.997	0.240294	1.18123	2.76625	0.0056705	0.0163368
Ddias	411.147	1.34241	2.53574	8.43215	3.39366e-17	1.20537e-15
Ddit4	353.152	0.404676	1.32379	3.48141	0.000498784	0.00186886
Ddr1	7.82087	0.0530811	1.03748	0.173114	0.862562	0.918119
Ddx11	363.784	0.359181	1.2827	5.07376	3.90032e-07	2.85646e-06
Ddx17	5936.22	0.761405	1.69514	19.8742	6.80955e-88	1.13433e-83
Ddx18	1399.79	0.175122	1.12906	2.84724	0.00441008	0.0130671
Ddx19a	1007.03	0.185036	1.13685	2.5957	0.00943983	0.0256105
Ddx19b	797.77	0.21769	1.16287	3.66293	0.000249342	0.00100546
Ddx20	1185.59	0.60491	1.52088	7.32301	2.42471e-13	5.00505e-12
Ddx21	8124.08	0.400747	1.32019	6.26827	3.65075e-10	4.57249e-09
Ddx24	3572.44	0.0705341	1.05011	1.22911	0.21903	0.355172
Ddx31	841.599	0.0111215	1.00774	0.185207	0.853067	0.912384
Ddx39b	4935.17	0.48509	1.39967	8.51914	1.60736e-17	5.97665e-16
Ddx3x	5109.23	0.0193361	1.01349	0.184889	0.853316	0.912495
Ddx3y	1445.98	0.691293	1.61473	4.83033	1.36305e-06	8.85558e-06
Ddx4	2.77898	0.786842	1.72529	3.58047	0.000342983	0.00133553
Ddx42	2424.51	0.265923	1.2024	3.86643	0.000110439	0.000480464
Ddx43	215.739	0.14266	1.10394	1.22346	0.221157	0.358125
Ddx47	1482.62	0.225627	1.16929	3.39715	0.000680906	0.00245997
Ddx5	14519.5	0.322177	1.25022	5.22857	1.70824e-07	1.3391e-06
Ddx50	2749.24	0.166864	1.12262	2.95254	0.00315167	0.00970435
Ddx54	3978.78	0.0517874	1.03655	1.20886	0.226715	0.365067
Ddx56	1606.41	0.055864	1.03948	1.08319	0.278724	0.426274
Ddx59	296.754	0.364466	1.2874	3.85154	0.000117377	0.000508257
Ddx6	2553.89	0.197214	1.14648	2.30673	0.0210701	0.0514265
Ddx60	411.637	0.477729	1.39255	4.82949	1.36883e-06	8.88272e-06
Deaf1	312.029	0.0696244	1.04944	0.796026	0.426017	0.581952
Dedd	736.116	0.06399	1.04535	1.19945	0.230353	0.369497
Dedd2	494.096	0.414828	1.33314	3.47922	0.000502875	0.00188118
Defb25	9.84168	0.311643	1.24112	1.26522	0.205794	0.338345
Degs1	4094.05	0.166053	1.12198	2.95147	0.00316265	0.00972917
Degs2	3.44596	0.546762	1.4608	2.36401	0.0180784	0.0451839
Dek	2156.91	0.70969	1.63545	6.71651	1.86128e-11	2.90039e-10
Dennd1b	1613.74	0.439228	1.35588	4.05269	5.06312e-05	0.000238185
Dennd2a	515.939	0.290833	1.22335	2.71481	0.00663133	0.0187387
Dennd2c	283.047	0.0592311	1.04191	0.431062	0.666424	0.785653
Dennd2d	2524.35	0.0251661	1.0176	0.451101	0.651917	0.774174
Dennd4c	2383.66	0.306369	1.23659	2.28402	0.0223701	0.0541159
Dennd5b	24.0951	0.0431164	1.03034	0.211327	0.832632	0.899247
Dennd6a	812.546	0.0533415	1.03767	0.724426	0.468804	0.621516
Depdc1a	91.022	0.734243	1.66352	4.4621	8.11585e-06	4.52608e-05
Depdc1b	94.7884	0.560939	1.47523	3.26061	0.00111174	0.00381136
Depdc7	301.485	0.0802613	1.05721	0.942721	0.345823	0.499588
Dera	1040.51	0.224674	1.16851	4.16994	3.04686e-05	0.000150741
Des	14.2965	0.356339	1.28017	1.59891	0.109841	0.206912
Det1	524.34	0.0196313	1.0137	0.268901	0.788006	0.870406
Dgcr14	793.425	0.318733	1.24723	5.66475	1.47236e-08	1.40232e-07
Dgkd	5441.27	0.0878831	1.06281	1.67774	0.0933983	0.181016
Dgkh	540.015	0.688704	1.61184	5.54126	3.00298e-08	2.68223e-07
Dgkq	529.153	0.0274128	1.01918	0.326938	0.743714	0.839634
Dgkz	6037.47	0.115133	1.08308	1.43512	0.151252	0.268016
Dguok	403.841	0.218788	1.16376	3.23385	0.00122132	0.00415201
Dhfr	930.876	1.1767	2.26059	9.49087	2.29116e-21	1.64509e-19
Dhps	872.284	0.0347379	1.02437	0.552332	0.580721	0.719391
Dhrs3	2548.65	0.428172	1.34553	7.1996	6.03904e-13	1.16433e-11
Dhrs7b	808.325	0.199374	1.1482	2.58468	0.00974682	0.0263521
Dhrs9	2390.18	0.603434	1.51933	8.26231	1.42884e-16	4.63968e-15
Dhx15	4525.16	0.267066	1.20336	3.29591	0.000981036	0.00340744
Dhx16	1893.75	0.15578	1.11402	3.11972	0.00181024	0.00589193
Dhx30	2152.26	0.252484	1.19126	4.35892	1.30704e-05	6.98738e-05
Dhx33	1451.61	0.0865585	1.06183	1.54974	0.121204	0.22436
Dhx34	610.757	0.02165	1.01512	0.237748	0.812076	0.88566
Dhx35	760.004	0.16343	1.11995	3.20204	0.0013646	0.00458638
Dhx36	1567.06	0.198792	1.14774	2.47206	0.0134335	0.0349813
Dhx37	1090.62	0.245203	1.18526	4.06498	4.80365e-05	0.000227263
Dhx38	2093.12	0.00101358	1.0007	0.0213276	0.982984	0.990776
Dhx40	868.662	0.790228	1.72935	8.00761	1.16958e-15	3.39424e-14
Dhx58	651.857	0.137326	1.09986	1.308	0.190875	0.320297
Dhx8	2116.46	0.113228	1.08165	2.88292	0.00394013	0.0118218
Diaph1	2645.21	0.191779	1.14217	2.96894	0.00298834	0.00924586
Diaph2	1194.99	0.586652	1.50176	4.53175	5.84958e-06	3.34968e-05
Diaph3	944.696	0.88307	1.8443	6.1885	6.07413e-10	7.3964e-09
Dimt1	470.782	0.346655	1.27161	5.12044	3.04831e-07	2.28424e-06
Dio2	782.861	2.26953	4.82166	14.1972	9.54117e-46	9.34922e-43
Dip2b	1516.72	0.0983326	1.07054	1.01285	0.311131	0.462793
Diras1	2.05148	0.152586	1.11156	0.739424	0.459649	0.613136
Dirc2	567.471	0.178799	1.13194	2.71255	0.00667683	0.0188513
Dis3l	832.083	0.274475	1.20955	5.98896	2.11186e-09	2.33131e-08
Dis3l2	758.288	0.0335461	1.02352	0.446226	0.655434	0.776821
Dkc1	1723	0.0156279	1.01089	0.233591	0.815303	0.888062
Dlat	1823.29	0.0574023	1.04059	1.16705	0.243191	0.385046
Dld	4025.65	0.047265	1.0333	0.768817	0.442002	0.597441
Dlec1	2.91073	0.0140796	1.00981	0.0726485	0.942086	0.966989
Dlg1	1258.29	0.212939	1.15905	2.45355	0.0141452	0.0365489
Dlg3	48.9815	1.14694	2.21444	5.3781	7.52741e-08	6.2916e-07
Dlg4	182.756	0.851472	1.80434	6.66679	2.61465e-11	3.98489e-10
Dlgap4	1185.94	0.112707	1.08126	2.27456	0.0229322	0.0552029
Dlgap5	1817.95	0.673618	1.59507	4.62604	3.7272e-06	2.2198e-05
Dll1	2.24172	0.256476	1.19456	1.1637	0.244546	0.386901
Dll4	2.76955	0.815193	1.75953	3.03068	0.00244005	0.00769964
Dlst	3669.83	0.130909	1.09498	3.06302	0.00219116	0.00698439
Dlx1	3.21059	0.158928	1.11646	0.61087	0.541286	0.684642
Dlx4	5.98171	0.110107	1.07931	0.445386	0.656041	0.777153
Dmap1	652.152	0.0231592	1.01618	0.363025	0.716586	0.821336
Dmpk	349.644	2.29211	4.89772	15.173	5.33998e-52	7.85327e-49
Dmtf1	1010.76	0.372486	1.29458	4.63304	3.60333e-06	2.15256e-05
Dmwd	331.818	1.17173	2.25282	9.81348	9.85073e-23	9.01613e-21
Dmxl1	4289.46	0.764486	1.69876	6.16572	7.01625e-10	8.43874e-09
Dmxl2	1181.92	0.959944	1.94523	7.98222	1.43728e-15	4.11378e-14
Dna2	532.645	0.0814949	1.05811	1.00189	0.316398	0.468494
Dnaaf2	259.314	0.206948	1.15424	2.56435	0.0103369	0.0277059
Dnaaf3	214.187	0.320678	1.24892	2.52924	0.0114311	0.0303166
Dnaaf5	760.011	0.0208635	1.01457	0.316284	0.751787	0.845196
Dnah11	2.07711	0.0603183	1.0427	0.27154	0.785976	0.868699
Dnah12	2.10632	0.0420765	1.02959	0.180688	0.856612	0.914591
Dnah17	3.73074	0.335855	1.26212	1.61087	0.107209	0.202849
Dnah3	7.17247	0.638314	1.55651	2.39883	0.0164477	0.0416518
Dnaja2	3613.98	0.315982	1.24486	4.52103	6.1539e-06	3.50947e-05
Dnaja3	3659.14	0.00981584	1.00683	0.287688	0.773586	0.860929
Dnajb1	854.708	0.200052	1.14874	2.52006	0.0117334	0.0309958
Dnajb12	1651.13	0.0514003	1.03627	0.974309	0.329903	0.483081
Dnajb14	890.907	0.497934	1.41219	5.36419	8.13149e-08	6.76934e-07
Dnajb4	416.765	0.224638	1.16848	3.41363	0.000641025	0.0023325
Dnajb6	1003.03	0.352401	1.27668	5.42101	5.92638e-08	5.03169e-07
Dnajb9	1745.82	0.177076	1.13059	2.04523	0.0408318	0.0905091
Dnajc1	1568.94	0.0903542	1.06463	1.78024	0.075037	0.150744
Dnajc11	2613.76	0.0351141	1.02464	0.669265	0.503326	0.65157
Dnajc17	305.302	0.0954419	1.06839	1.29518	0.195258	0.325802
Dnajc2	3054.6	0.168828	1.12415	2.27918	0.0226565	0.0546579
Dnajc21	1345.58	0.0642037	1.04551	1.0756	0.282107	0.430421
Dnajc27	523.052	0.64232	1.56084	6.69408	2.17033e-11	3.35375e-10
Dnajc5	3089.65	0.201962	1.15026	4.63928	3.49631e-06	2.09728e-05
Dnajc8	3992.47	0.0572449	1.04048	0.8898	0.373573	0.528536
Dnajc9	592.848	0.855885	1.80987	8.97101	2.93812e-19	1.42692e-17
Dnal1	78.696	0.013511	1.00941	0.104704	0.916611	0.951512
Dnal4	544.548	0.0400752	1.02817	0.589199	0.555728	0.697559
Dnlz	503.488	0.0482488	1.03401	0.738585	0.460159	0.613619
Dnm1	80.486	0.14189	1.10335	0.78894	0.430147	0.585934
Dnm1l	2208.45	0.313257	1.24251	4.61659	3.90092e-06	2.31416e-05
Dnmbp	1003.32	0.401328	1.32072	4.71976	2.36127e-06	1.46988e-05
Dnmt1	4588.06	0.829148	1.77664	8.70498	3.17642e-18	1.30972e-16
Dnmt3a	6137.45	0.275645	1.21054	3.28037	0.00103672	0.00357994
Dnmt3c-ps	2.09177	0.4696	1.38473	1.83493	0.0665167	0.136542
Dnttip2	5292.1	0.191485	1.14194	3.26461	0.00109613	0.00376249
Doc2a	5.47264	0.0352155	1.02471	0.248354	0.803861	0.880389
Doc2g	5.95827	0.0398992	1.02804	0.220065	0.82582	0.894966
Dock10	8598.36	0.337382	1.26346	3.78351	0.000154629	0.000652104
Dock11	2449.85	0.164565	1.12083	1.79045	0.0733822	0.148116
Dock4	582.085	0.828385	1.7757	7.86233	3.77041e-15	1.01861e-13
Dock5	1047.02	0.29609	1.22781	3.76635	0.000165654	0.00069578
Dock6	267.464	0.0219213	1.01531	0.178087	0.858655	0.915504
Dok1	1935.7	0.342821	1.26823	4.97296	6.59367e-07	4.58803e-06
Dok2	1031.14	0.213983	1.15989	2.7637	0.00571507	0.0164453
Dok3	2206.84	0.103539	1.07441	0.862715	0.388294	0.544233
Dok7	6.14135	1.07871	2.11214	3.87536	0.000106467	0.000465005
Donson	195.135	0.521806	1.43575	4.99656	5.83626e-07	4.1108e-06
Dopey1	830.608	0.383902	1.30487	4.85577	1.1992e-06	7.90202e-06
Dpf1	79.2699	0.757755	1.69086	4.8324	1.34898e-06	8.7847e-06
Dpf3	16.352	0.0411485	1.02893	0.175446	0.860729	0.91693
Dph6	737.14	0.0257015	1.01797	0.344787	0.730255	0.83171
Dpp6	2.60394	0.515815	1.4298	2.14861	0.0316653	0.0729068
Dpp7	2192.74	0.0157637	1.01099	0.237751	0.812074	0.88566
Dpp8	3442.29	0.0335318	1.02351	0.543809	0.586573	0.723412
Dpy19l4	629.135	0.288813	1.22163	2.42787	0.0151877	0.0389286
Dpy30	709.526	0.0184688	1.01288	0.277317	0.781537	0.866018
Dram1	961.946	0.842953	1.79372	8.37976	5.30348e-17	1.81781e-15
Dram2	1836.31	0.117284	1.08469	1.55314	0.12039	0.223102
Drg1	2241.76	0.104392	1.07504	2.76779	0.00564386	0.0162825
Drg2	1825.93	0.0615082	1.04356	1.26246	0.206784	0.339705
Drosha	1094.97	0.0382684	1.02688	0.611122	0.541119	0.684483
Dscc1	69.3865	1.08709	2.12446	7.76274	8.31162e-15	2.14992e-13
Dse	1345.31	0.0115691	1.00805	0.136972	0.891053	0.936359
Dsn1	386.923	1.13362	2.19409	8.4942	1.99298e-17	7.26457e-16
Dsp	3.57205	0.324891	1.25257	1.15391	0.248536	0.391771
Dst	16571.8	0.0528109	1.03728	0.500625	0.616635	0.746614
Dstn	1881.42	0.445934	1.3622	6.18732	6.11953e-10	7.44081e-09
Dtl	418.723	1.17215	2.25347	13.7561	4.68112e-43	3.8989e-40
Dtnb	458.297	0.577523	1.49228	5.4842	4.15341e-08	3.62428e-07
Dtwd1	267.657	0.203034	1.15112	2.31102	0.020832	0.0509273
Dtwd2	102.907	0.474866	1.38979	4.27102	1.94583e-05	0.000100601
Dtx1	45.3001	0.669658	1.5907	3.34131	0.000833845	0.00294488
Dtx2	639.622	0.13471	1.09787	2.22869	0.0258345	0.0611381
Dtx3l	1603.41	0.269703	1.20556	2.24326	0.0248798	0.0591983
Dtymk	527.184	0.515013	1.42901	7.69858	1.37582e-14	3.4412e-13
Dus2	673.209	0.0880608	1.06294	1.23598	0.216468	0.352106
Dus3l	1165.34	0.0175101	1.01221	0.329002	0.742154	0.838851
Dusp1	1290.54	1.93342	3.81959	13.6027	3.85711e-42	2.79355e-39
Dusp10	141.103	0.43816	1.35488	3.9148	9.04808e-05	0.000401393
Dusp11	3021.8	0.00572144	1.00397	0.107896	0.914078	0.950211
Dusp13	49.0236	0.982759	1.97624	5.76888	7.98017e-09	8.04683e-08
Dusp14	51.4811	0.295041	1.22692	1.5481	0.121598	0.224864
Dusp16	571.272	0.562151	1.47647	7.34889	1.99866e-13	4.21439e-12
Dusp2	139.482	0.261639	1.19884	2.29713	0.0216113	0.0526088
Dusp4	5636.36	1.36418	2.57431	10.7786	4.34538e-27	6.58048e-25
Dusp5	358.676	1.39415	2.62834	9.21731	3.04661e-20	1.81251e-18
Dusp8	31.1157	0.494827	1.40915	2.41137	0.0158926	0.0404366
Dut	667.014	0.177301	1.13077	2.83648	0.00456145	0.0134629
Dvl1	1013.25	0.459921	1.37547	8.98957	2.4819e-19	1.23046e-17
Dxo	364.982	0.0281408	1.0197	0.383425	0.701405	0.810657
Dync1i2	3575.52	0.504798	1.41892	6.88787	5.66342e-12	9.59727e-11
Dync1li1	3015.5	0.213344	1.15937	2.90209	0.0037068	0.0111842
Dync1li2	2131.67	0.030235	1.02118	0.60691	0.54391	0.687296
Dynlt1a	39.6386	0.351339	1.27574	1.76342	0.077829	0.155229
Dynlt1f	249.991	0.269286	1.20521	2.61643	0.00888542	0.0242963
Dynlt3	968.608	0.315414	1.24437	4.54933	5.38179e-06	3.10745e-05
Dyrk2	242.263	0.197888	1.14702	1.97576	0.0481825	0.104169
Dzip1	11.1463	0.153849	1.11253	0.592259	0.553677	0.695877
Dzip3	469.654	0.197836	1.14698	1.90805	0.0563851	0.119166
E130218I03Rik	5.05856	0.341279	1.26688	1.47626	0.139874	0.251404
E130308A19Rik	88.9503	0.174572	1.12863	1.29761	0.194422	0.324713
E230025N22Rik	22.3525	0.199857	1.14858	0.959907	0.337102	0.490389
E2f1	877.22	0.444858	1.36118	5.69355	1.24424e-08	1.20196e-07
E2f3	637.766	0.156154	1.11431	2.43175	0.0150261	0.0385736
E2f4	1782.68	0.0772061	1.05497	1.87776	0.0604143	0.126034
E2f5	272.137	0.607252	1.52335	6.20877	5.34014e-10	6.55988e-09
E2f7	106.257	0.790838	1.73008	6.08288	1.18046e-09	1.35242e-08
E2f8	359.82	1.06829	2.09695	9.10603	8.5449e-20	4.6065e-18
E330009J07Rik	789.623	0.445743	1.36201	4.47032	7.81044e-06	4.36452e-05
E4f1	559.856	0.324441	1.25218	4.56625	4.96535e-06	2.88198e-05
Eaf1	4236.62	0.443306	1.35972	7.58213	3.39929e-14	8.11252e-13
Eapp	1081.82	0.204767	1.1525	4.09623	4.1993e-05	0.000201649
Ece1	72.5322	0.302369	1.23317	1.66194	0.0965247	0.185778
Ecel1	2.57194	0.109727	1.07902	0.395575	0.692418	0.803784
Echdc3	171.401	0.126174	1.0914	1.15009	0.250106	0.393638
Ecm1	1252.81	0.0767932	1.05467	0.557439	0.577227	0.716342
Ecscr	10.1783	0.195549	1.14516	0.800215	0.423586	0.579699
Ect2	669.23	0.833185	1.78161	6.31841	2.64275e-10	3.40471e-09
Eda2r	172.371	1.11249	2.16219	8.22525	1.94785e-16	6.18044e-15
Edaradd	3.36459	0.280134	1.21431	1.45857	0.144683	0.258265
Edc4	1462.85	0.122726	1.08879	2.36802	0.0178836	0.0447944
Edil3	673.139	0.0776115	1.05527	0.51152	0.608987	0.74015
Edn1	46.5308	2.21857	4.65432	9.20959	3.27373e-20	1.93382e-18
Eea1	6990.57	0.769215	1.70434	7.01192	2.35076e-12	4.157e-11
Eed	1005.38	0.172357	1.1269	2.62585	0.00864321	0.0237236
Eef1a1	288239	0.034198	1.02399	0.908972	0.363365	0.518142
Eef1b2	16089.9	0.0672312	1.0477	1.27104	0.203714	0.335761
Eef1d	4502.73	0.00310253	1.00215	0.0687555	0.945184	0.968543
Eef1e1	1082.54	0.177349	1.1308	2.6758	0.00745507	0.0207948
Eef1g	17948	0.0672343	1.04771	1.25704	0.208739	0.342242
Eefsec	719.329	0.0565703	1.03999	0.983137	0.32554	0.478419
Eepd1	659.811	0.464745	1.38007	3.68207	0.000231349	0.000940644
Efcab11	176.922	0.677812	1.59971	4.81413	1.47845e-06	9.53836e-06
Efcab14	961.879	0.0831755	1.05935	1.44281	0.149074	0.264825
Efcab5	21.3022	0.0284058	1.01988	0.138362	0.889954	0.935736
Efcab6	30.3604	0.874291	1.83311	3.40966	0.000650447	0.00236214
Efcab7	207.326	0.182983	1.13523	1.59109	0.111589	0.209684
Efcab8	4.74341	0.417395	1.33551	1.52742	0.126657	0.232541
Efcc1	3.75835	1.15738	2.23053	4.02469	5.70504e-05	0.000265905
Efemp2	151.605	0.123091	1.08907	1.06911	0.28502	0.433777
Efnb2	7.2301	0.547793	1.46185	2.07633	0.0378634	0.0850612
Efr3b	273.896	0.133295	1.0968	1.2094	0.226508	0.364782
Eftud2	2927.31	0.189133	1.14008	4.85087	1.22919e-06	8.07724e-06
Egf	49.7863	0.22889	1.17193	1.44354	0.148869	0.264547
Egfl7	8.15236	0.351519	1.2759	1.35322	0.175985	0.301445
Egfl8	7.47805	0.261035	1.19834	1.01931	0.308054	0.459488
Egr1	395.134	1.85712	3.62284	9.12742	7.01525e-20	3.84408e-18
Egr2	80.3789	1.929	3.8079	8.37051	5.73671e-17	1.94232e-15
Egr3	15.2803	0.615092	1.53166	2.38216	0.0172113	0.043368
Ehbp1	219.911	0.193845	1.14381	2.20995	0.0271084	0.0637723
Ehd1	4931.54	0.239614	1.18068	4.12373	3.7278e-05	0.00018099
Ehd2	83.5175	1.31292	2.48443	7.11545	1.11548e-12	2.06464e-11
Ehmt2	3829.37	0.233757	1.17589	2.97204	0.00295827	0.00916475
Ei24	971.57	0.102679	1.07377	1.85267	0.0639293	0.132126
Eid3	45.0333	0.0746624	1.05311	0.383193	0.701577	0.810799
Eif1ad	2458.48	0.296727	1.22835	3.93639	8.27169e-05	0.000370104
Eif1ax	1582.18	0.101329	1.07276	1.56498	0.117588	0.218833
Eif1b	566.846	0.0895242	1.06402	1.06658	0.286163	0.435085
Eif2a	2548.78	0.330773	1.25769	4.36002	1.30052e-05	6.95701e-05
Eif2b1	1121.32	0.164091	1.12046	2.94494	0.0032302	0.00991135
Eif2b5	2211.41	0.0235221	1.01644	0.55187	0.581037	0.71952
Eif2s1	4051.08	0.195102	1.14481	3.26513	0.00109415	0.00375723
Eif2s2	6222.8	0.172112	1.12671	2.71302	0.00666727	0.0188275
Eif2s3x	1036.09	0.363426	1.28648	4.62397	3.76471e-06	2.24054e-05
Eif2s3y	1778.35	0.207585	1.15475	3.16142	0.00157002	0.00518957
Eif3a	17558.3	0.368595	1.29109	4.66973	3.01597e-06	1.83962e-05
Eif3d	10317	0.140918	1.10261	3.24054	0.00119305	0.00406501
Eif3e	4949.46	0.121519	1.08788	1.72933	0.0837502	0.165363
Eif3h	7376.53	0.107222	1.07715	2.65493	0.00793258	0.0219905
Eif3j1	507.097	0.164778	1.12099	2.32671	0.0199805	0.0492215
Eif3j2	314.267	0.117056	1.08452	1.39964	0.16162	0.282563
Eif3k	6491.36	0.22306	1.16721	3.41615	0.000635142	0.00231666
Eif3l	4615.7	0.221126	1.16564	3.68887	0.000225253	0.000919221
Eif3m	2539.83	0.0917306	1.06565	1.51243	0.130425	0.237725
Eif4a1	22819.3	0.337356	1.26344	4.93954	7.83063e-07	5.37464e-06
Eif4a2	3378.43	0.833477	1.78197	9.0656	1.23918e-19	6.4507e-18
Eif4a3	2924.01	0.0357701	1.0251	0.666842	0.504873	0.653268
Eif4b	15562	0.16695	1.12268	3.09146	0.00199175	0.00641255
Eif4e	2605.5	0.223292	1.16739	3.95197	7.75112e-05	0.000349345
Eif4e3	385.322	0.0802173	1.05718	0.983985	0.325123	0.478225
Eif4ebp3	9.35802	0.0345019	1.0242	0.14054	0.888233	0.934457
Eif4enif1	1683.11	0.085818	1.06129	2.08045	0.0374843	0.0843119
Eif4g2	32331.4	0.00151635	1.00105	0.0169912	0.986444	0.992641
Eif5	10743.2	0.438672	1.35536	6.00658	1.89478e-09	2.10843e-08
Elac2	1323.75	0.0425745	1.02995	0.872621	0.38287	0.538442
Elavl1	1825.94	0.210228	1.15687	3.65514	0.000257038	0.00103374
Elf1	2274.27	0.0410539	1.02887	0.460445	0.645197	0.76923
Elf2	1658.24	0.0239502	1.01674	0.384564	0.70056	0.810001
Elfn2	4.87205	0.277367	1.21198	0.996979	0.318775	0.471009
Ell	754.383	0.11391	1.08216	1.4588	0.144619	0.258206
Ell2	1331.17	1.06487	2.09198	10.4283	1.84168e-25	2.39678e-23
Elmo3	36.1573	0.232192	1.17462	1.10719	0.268214	0.414424
Elof1	991.987	0.0808916	1.05767	1.13177	0.257731	0.402634
Elovl3	92.1255	0.550734	1.46483	3.75589	0.000172729	0.000721133
Elovl5	2103.64	0.273442	1.20869	4.7371	2.16794e-06	1.35919e-05
Emc1	1662.96	0.283029	1.21675	5.27162	1.35225e-07	1.07676e-06
Emc3	2150.31	0.126567	1.09169	2.58466	0.00974761	0.0263521
Emd	1306.53	0.280282	1.21443	5.87249	4.29301e-09	4.52327e-08
Eme1	285.803	0.888864	1.85172	6.10724	1.01367e-09	1.17671e-08
Eml2	1159.95	0.103055	1.07405	1.56209	0.118267	0.219851
Eml4	1305.24	0.0428373	1.03014	0.570909	0.568061	0.708023
Eml5	241.71	0.00060866	1.00042	0.00804651	0.99358	0.996081
Emp1	3274.17	0.700184	1.62471	7.20315	5.88379e-13	1.13703e-11
Emsy	912.633	0.391192	1.31148	4.82738	1.38343e-06	8.967e-06
Enc1	590.028	0.285359	1.21871	2.42091	0.0154816	0.039567
Enkd1	185.926	0.726743	1.6549	6.3308	2.43889e-10	3.17151e-09
Eno2	553.258	0.94348	1.92316	9.83874	7.66612e-23	7.21482e-21
Eno3	418.861	0.176304	1.12999	1.62348	0.104488	0.19849
Eno4	25.3129	0.121995	1.08824	0.584421	0.558937	0.700058
Enox2	746.298	0.252074	1.19092	4.01026	6.06523e-05	0.000280496
Enpp2	4.15626	0.660102	1.58019	2.53573	0.0112214	0.0298317
Enpp4	240.203	0.37924	1.30066	4.41422	1.01373e-05	5.55302e-05
Enpp5	5.60716	0.271836	1.20734	1.04915	0.294109	0.444257
Enpp6	3.41756	0.136594	1.09931	0.484588	0.627969	0.75553
Entpd1	945.715	0.211554	1.15793	3.06389	0.00218483	0.00696685
Ep300	1874.2	0.05427	1.03833	0.440893	0.65929	0.779838
Ep400	2571.8	0.087871	1.0628	1.0591	0.289553	0.439367
Epas1	13.7296	1.25596	2.38826	4.9935	5.92949e-07	4.17117e-06
Epb41l2	3193.75	0.382435	1.30354	4.41212	1.02364e-05	5.60359e-05
Epb41l5	96.9817	0.00174283	1.00121	0.0133561	0.989344	0.993998
Epc1	936.581	0.395163	1.31509	5.76209	8.30762e-09	8.34167e-08
Epc2	1043.1	0.426969	1.34441	4.69262	2.69735e-06	1.65986e-05
Epha2	53.8265	0.86456	1.82078	4.59414	4.34537e-06	2.54967e-05
Ephb4	2.62193	0.411085	1.32969	1.84819	0.0645749	0.133179
Ephx1	214.987	0.354939	1.27893	2.07974	0.0375495	0.0844471
Ephx3	2.87024	0.0914307	1.06543	0.392915	0.694382	0.805503
Epm2aip1	525.733	0.0933721	1.06686	1.06945	0.284866	0.433717
Epn2	355.679	0.968513	1.95682	11.8554	2.01845e-32	6.11334e-30
Eprs	23713.9	0.0369877	1.02597	0.611351	0.540967	0.684368
Eps15	3175.89	0.336473	1.26267	4.68572	2.78982e-06	1.71171e-05
Eps15l1	1243	0.0191698	1.01338	0.469047	0.639036	0.764512
Eps8	4141.31	0.397596	1.31731	4.67597	2.92563e-06	1.78845e-05
Eps8l1	11.423	1.34877	2.54694	5.29888	1.16515e-07	9.39453e-07
Epsti1	820.584	0.709497	1.63523	7.03335	2.01638e-12	3.60008e-11
Eqtn	24.5575	0.678274	1.60022	2.90827	0.00363434	0.0109795
Eral1	628.094	0.123046	1.08903	2.12364	0.0337005	0.0769018
Erap1	4836.74	0.406432	1.3254	4.84132	1.28982e-06	8.43905e-06
Erbin	4026.37	0.424767	1.34236	3.95087	7.78671e-05	0.000350665
Ercc5	531.677	0.414562	1.33289	4.31271	1.61263e-05	8.46887e-05
Ercc6	1554.78	0.61589	1.5325	7.58353	3.36269e-14	8.03668e-13
Ercc6l	354.925	1.15028	2.21957	7.4234	1.14153e-13	2.5153e-12
Ercc6l2	1063.07	0.213072	1.15915	2.75167	0.00592925	0.0169639
Erdr1	254.908	0.642189	1.56069	4.84011	1.2977e-06	8.47395e-06
Ergic1	4721.71	0.0109372	1.00761	0.249142	0.803251	0.88001
Ergic2	1438.53	0.0265158	1.01855	0.559969	0.575501	0.714891
Eri1	1230.71	0.369296	1.29172	5.01909	5.19157e-07	3.70052e-06
Eri2	218.296	0.635834	1.55384	5.23517	1.64832e-07	1.29579e-06
Erich1	284.705	0.378532	1.30002	5.17292	2.30458e-07	1.77484e-06
Ermard	333.544	0.0118136	1.00822	0.171197	0.864069	0.919077
Ermp1	984.523	0.0578329	1.0409	0.88643	0.375386	0.53047
Ern1	2973.21	0.406685	1.32564	4.19765	2.697e-05	0.000135158
Esco2	194.416	1.45197	2.73582	8.51999	1.59574e-17	5.94671e-16
Esd	15269.3	0.329483	1.25656	5.15633	2.51841e-07	1.91735e-06
Esf1	2248.37	0.0386222	1.02713	0.585776	0.558026	0.699437
Espl1	604.986	0.395215	1.31514	3.26449	0.00109662	0.00376338
Espn	5.11109	0.0594235	1.04205	0.243905	0.807304	0.882527
Espnl	18.8836	0.284777	1.21822	1.20856	0.226832	0.365209
Esr1	45.9285	0.00521644	1.00362	0.0238566	0.980967	0.989792
Esyt1	9631.37	0.0877803	1.06273	1.81679	0.0692489	0.141184
Esyt2	2072.53	0.665461	1.58607	7.4055	1.30657e-13	2.85254e-12
Etaa1	154.124	0.424792	1.34238	3.09217	0.00198697	0.00640089
Etf1	7277	0.178569	1.13176	3.00945	0.00261721	0.00820272
Etfa	1764.18	0.00366812	1.00255	0.0676367	0.946075	0.969113
Etfdh	1112.83	0.128921	1.09348	2.87347	0.00405996	0.0121376
Ethe1	378.223	0.0147636	1.01029	0.184181	0.853871	0.912902
Ets2	4846.47	0.34775	1.27257	4.99019	6.03213e-07	4.23266e-06
Etv1	699.361	1.10051	2.14431	10.4441	1.55885e-25	2.04467e-23
Etv3	2183.45	0.145844	1.10638	2.29355	0.0218162	0.0530376
Eva1b	31.4067	0.606438	1.5225	3.21338	0.00131183	0.00442626
Eva1c	8.50337	0.793239	1.73296	3.10111	0.00192799	0.00623014
Evi5	1223.86	0.381941	1.30309	4.68508	2.79854e-06	1.71643e-05
Evl	1560.59	0.915207	1.88584	7.7289	1.0848e-14	2.7608e-13
Ewsr1	7285.42	0.0296217	1.02074	0.485605	0.627247	0.754908
Exo1	271.84	0.591861	1.50719	5.94249	2.80724e-09	3.03066e-08
Exoc2	1499.78	0.162174	1.11897	2.60555	0.00917281	0.0249633
Exoc3	1808.06	0.0576992	1.0408	1.16141	0.245476	0.388
Exoc3l4	158.345	0.261676	1.19887	2.2961	0.0216702	0.0527172
Exoc4	1927.27	0.619917	1.53679	5.04749	4.47646e-07	3.23931e-06
Exoc5	2313.68	0.433838	1.35082	5.36737	7.98939e-08	6.65769e-07
Exoc6	1348.64	0.275045	1.21003	3.9624	7.42004e-05	0.000337161
Exoc6b	1157.36	0.0852852	1.0609	1.49248	0.135575	0.245026
Exoc7	1116.88	0.142714	1.10398	3.44626	0.000568406	0.00209852
Exosc10	3237.34	0.553088	1.46722	9.33681	9.92767e-21	6.36058e-19
Exosc2	724.628	0.289199	1.22196	3.82678	0.000129828	0.000557249
Exosc8	947.408	0.241533	1.18225	2.95195	0.00315774	0.00971766
Exosc9	1328.25	0.100529	1.07217	1.77611	0.0757149	0.151813
Ext1	576.824	0.182486	1.13484	2.66793	0.00763202	0.0212209
Eya3	3879.94	0.199295	1.14814	3.09161	0.00199072	0.00641048
Eya4	1092.58	0.121394	1.08779	1.0437	0.296624	0.44676
Ezh1	1076.64	0.277489	1.21208	4.55415	5.25986e-06	3.03915e-05
Ezh2	1175.7	0.410908	1.32952	7.03852	1.94287e-12	3.4763e-11
Ezr	1400.98	0.276142	1.21095	3.82868	0.000128832	0.000553258
F10	195.862	1.81007	3.50659	10.2084	1.81828e-24	2.00589e-22
F12	11.1188	0.110364	1.0795	0.332635	0.73941	0.837499
F2rl2	3.89084	0.275315	1.21026	1.13915	0.25464	0.398979
F3	8.58339	0.300045	1.23118	1.0228	0.306402	0.457679
F7	8.19443	0.953704	1.93684	3.47748	0.000506159	0.00189219
F830016B08Rik	272.556	0.675389	1.59703	4.1289	3.645e-05	0.000177384
F830045P16Rik	60.7164	0.77881	1.71572	4.072	4.66118e-05	0.000221466
F9	66.7744	0.0359115	1.0252	0.224979	0.821996	0.892446
Faap100	272.575	0.533551	1.44749	7.07869	1.45526e-12	2.65808e-11
Faap24	516.151	0.162822	1.11947	1.69563	0.0899568	0.175551
Fabp3	93.9097	0.683539	1.60607	5.34686	8.94956e-08	7.38394e-07
Fabp4	41.4496	1.06416	2.09096	4.51699	6.27254e-06	3.57224e-05
Fabp5	4095.92	0.836182	1.78532	8.04051	8.94647e-16	2.62377e-14
Fads2	841.461	0.0927903	1.06643	1.08497	0.277937	0.425462
Fads3	70.7168	0.595644	1.51115	4.25494	2.09104e-05	0.000107508
Fads6	422.18	0.402182	1.32151	4.96713	6.79502e-07	4.71042e-06
Faf1	3953.28	0.258435	1.19618	5.43729	5.40982e-08	4.63087e-07
Faf2	1746.38	0.083873	1.05986	1.66793	0.0953296	0.183945
Fah	67.3166	0.101197	1.07266	0.65394	0.51315	0.660184
Faim	780.731	0.00620366	1.00431	0.0981723	0.921796	0.954469
Fam102b	606.42	0.0695871	1.04942	0.874323	0.381942	0.537591
Fam107b	369.143	0.18588	1.13751	2.15541	0.03113	0.0718531
Fam110b	4.32689	0.0157263	1.01096	0.0621064	0.950478	0.971652
Fam111a	3266.66	0.929077	1.90406	9.82961	8.39467e-23	7.8122e-21
Fam117b	657.851	0.168878	1.12418	2.63415	0.00843492	0.0232361
Fam118a	460.781	0.212975	1.15908	2.93464	0.00333933	0.0101992
Fam120a	9009.69	0.113344	1.08173	1.46098	0.144022	0.257444
Fam120b	873.314	0.0602898	1.04268	1.17202	0.241189	0.382641
Fam120c	265.427	0.0501505	1.03537	0.425472	0.670492	0.788552
Fam122a	287.773	0.0750586	1.0534	0.743471	0.457197	0.611186
Fam122b	108.174	0.541908	1.4559	3.96873	7.22572e-05	0.000329139
Fam126b	336.947	0.457217	1.37289	4.21023	2.55114e-05	0.000128662
Fam129b	8334.11	0.386783	1.30747	4.49716	6.88662e-06	3.88872e-05
Fam129c	60.0283	0.123418	1.08931	0.689316	0.490624	0.641408
Fam132a	32.657	0.272334	1.20776	1.46762	0.142208	0.25483
Fam132b	8.03741	0.333655	1.2602	1.30272	0.192671	0.322531
Fam133b	365.526	0.177076	1.13059	2.07514	0.0379735	0.0852166
Fam134a	2397.55	0.135714	1.09864	2.07683	0.0378176	0.0849696
Fam134b	1534.75	0.394039	1.31407	3.68026	0.000232998	0.000946421
Fam134c	1396.77	0.250262	1.18942	4.48873	7.16478e-06	4.03077e-05
Fam135a	562.415	0.163898	1.12031	1.72525	0.0844827	0.166507
Fam13b	1397.46	0.332424	1.25913	3.25029	0.00115285	0.00394095
Fam13c	287.333	0.751279	1.68328	6.96279	3.33593e-12	5.83105e-11
Fam149a	51.2686	0.0799125	1.05695	0.523051	0.600939	0.734801
Fam159a	2.83287	0.19462	1.14442	0.931822	0.351428	0.504721
Fam160a2	414.359	0.191991	1.14234	2.11823	0.0341553	0.077833
Fam161b	22.3506	0.0519087	1.03664	0.241054	0.809513	0.884254
Fam166a	3.741	0.80475	1.74684	2.97421	0.00293742	0.00910863
Fam172a	351.672	0.013908	1.00969	0.156601	0.875559	0.926746
Fam175a	424.59	0.291935	1.22428	3.49128	0.000480717	0.00181049
Fam175b	1750.36	0.243562	1.18391	3.47526	0.000510356	0.00190617
Fam178a	2087.54	0.00204632	1.00142	0.0241843	0.980706	0.989725
Fam179b	1320.81	0.433907	1.35089	3.94605	7.94497e-05	0.00035702
Fam188a	719.493	0.117343	1.08474	1.55041	0.121043	0.224112
Fam188b	38.8715	0.0247298	1.01729	0.146633	0.883422	0.931277
Fam189a1	2.81599	0.0427322	1.03006	0.209294	0.834219	0.900085
Fam189b	17.4277	0.0190309	1.01328	0.0882511	0.929677	0.95898
Fam193a	1145.32	0.0615212	1.04357	0.980397	0.32689	0.479892
Fam195a	319.25	0.166408	1.12226	1.96175	0.0497921	0.107204
Fam198b	434.918	0.0900487	1.06441	0.690833	0.489671	0.640625
Fam199x	382.151	0.351643	1.27601	2.52207	0.0116667	0.0308481
Fam19a2	100.736	0.261068	1.19837	1.85252	0.0639508	0.13215
Fam204a	624.159	0.136008	1.09886	1.64695	0.0995688	0.190547
Fam208a	719.946	0.276293	1.21108	2.67123	0.00755739	0.0210415
Fam208b	1091.69	0.365766	1.28857	3.49434	0.000475229	0.00179347
Fam20b	1407.81	0.0588677	1.04165	1.29698	0.194639	0.32488
Fam20c	1922.8	1.12296	2.17793	8.45224	2.85765e-17	1.01933e-15
Fam21	6553.52	0.100334	1.07202	1.92401	0.0543536	0.115561
Fam212b	49.7523	0.411998	1.33053	1.86392	0.062333	0.129501
Fam213a	463.242	0.273715	1.20892	3.02993	0.00244614	0.00771593
Fam219a	252.812	0.52225	1.43619	5.44311	5.23574e-08	4.49804e-07
Fam220a	562.799	0.112534	1.08113	1.65857	0.097203	0.186781
Fam228b	2.44128	0.0300432	1.02104	0.151358	0.879693	0.929229
Fam234a	2025.65	0.00529246	1.00368	0.0701417	0.944081	0.968202
Fam3b	22.4008	0.672981	1.59436	3.17642	0.00149105	0.00496064
Fam45a	984.236	0.282338	1.21616	3.42709	0.000610084	0.00223653
Fam46b	26.9752	0.00257068	1.00178	0.0100663	0.991968	0.995617
Fam46c	1768.3	1.1697	2.24965	8.58787	8.85993e-18	3.41641e-16
Fam49a	176.426	0.993703	1.99129	6.15481	7.51692e-10	8.95046e-09
Fam49b	3664.54	0.449873	1.36592	5.69505	1.23336e-08	1.1945e-07
Fam53c	704.367	0.201574	1.14995	3.54703	0.000389601	0.00150057
Fam57b	42.0522	0.368741	1.29123	1.5659	0.117371	0.218577
Fam60a	194.918	0.175098	1.12904	2.0173	0.0436646	0.095885
Fam63a	3263.36	0.317288	1.24599	6.42161	1.3484e-10	1.8381e-09
Fam64a	631.391	0.476484	1.39135	3.5887	0.000332333	0.00129831
Fam65c	563.786	1.10471	2.15056	7.45932	8.69694e-14	1.95511e-12
Fam69b	2.18602	0.100249	1.07196	0.477017	0.63335	0.760001
Fam71a	2.1372	0.224341	1.16824	0.745462	0.455992	0.60996
Fam71f2	17.3884	0.654933	1.57454	2.70019	0.00693005	0.019487
Fam72a	260.419	0.457457	1.37312	3.81657	0.000135318	0.000578427
Fam76a	556.678	0.260802	1.19814	3.5403	0.000399677	0.00153618
Fam76b	779.6	0.133792	1.09717	1.67074	0.0947733	0.183127
Fam78b	6.09045	1.00549	2.00762	3.76048	0.000169591	0.000710252
Fam81b	6.5679	0.298083	1.22951	1.17746	0.239012	0.380091
Fam83d	112.849	0.685989	1.6088	3.6823	0.000231142	0.000940258
Fam83f	6.12156	0.0134757	1.00938	0.0467764	0.962691	0.979209
Fam8a1	378.359	0.054505	1.0385	0.672617	0.501191	0.649968
Fam91a1	1801.01	0.0252123	1.01763	0.381953	0.702496	0.811412
Fam92a	642.192	0.346895	1.27182	4.21586	2.48824e-05	0.000125717
Fam96a	1464.36	0.229952	1.1728	3.7139	0.000204089	0.000839434
Fam98b	444.497	0.00853326	1.00593	0.110297	0.912174	0.948738
Fanca	605.048	0.877604	1.83732	6.88583	5.74506e-12	9.71586e-11
Fancb	123.536	0.443678	1.36007	4.22452	2.39451e-05	0.000121572
Fancc	185.141	0.280954	1.215	2.76377	0.00571383	0.0164453
Fancd2	537.282	1.19719	2.29293	8.04413	8.68586e-16	2.56541e-14
Fancf	106.736	0.140986	1.10266	1.17571	0.239712	0.381023
Fancg	189.741	0.36877	1.29125	3.78839	0.000151626	0.000641226
Fanci	338.907	1.21713	2.32484	7.97078	1.57681e-15	4.49e-14
Fancm	217.523	0.301676	1.23258	3.71606	0.000202356	0.000832924
Fap	2.92666	0.222355	1.16664	0.844496	0.398392	0.554051
Far2	9.5495	0.363065	1.28616	1.46151	0.143874	0.257235
Farp2	150.303	0.100225	1.07194	0.696832	0.485908	0.637594
Fars2	868.726	0.0485319	1.03421	0.983373	0.325424	0.478409
Farsb	4248.57	0.297762	1.22924	4.58278	4.58835e-06	2.67809e-05
Fas	346.312	0.421651	1.33946	4.57355	4.79538e-06	2.7911e-05
Fastkd1	327.009	0.0262793	1.01838	0.356982	0.721105	0.824611
Fastkd2	764.972	0.125527	1.09091	2.26501	0.0235119	0.0563785
Fat1	1154.49	0.110134	1.07933	0.844083	0.398623	0.554325
Fau	12843.5	0.0845026	1.06032	1.2814	0.200053	0.331623
Fblim1	1935.48	0.402	1.32134	5.36591	8.05423e-08	6.70836e-07
Fbn1	11.7526	0.532004	1.44594	2.07766	0.0377403	0.084819
Fbxl17	576.706	0.11635	1.08399	2.00436	0.0450312	0.0984422
Fbxl3	1168.79	0.515831	1.42982	4.96012	7.04492e-07	4.87352e-06
Fbxl4	458.768	0.28879	1.22162	3.35452	0.000795021	0.00282196
Fbxl5	1535.68	0.59577	1.51128	8.27705	1.26259e-16	4.12398e-15
Fbxl8	189.995	0.261813	1.19898	2.23192	0.0256203	0.0606742
Fbxo15	17.7989	0.136046	1.09889	0.58209	0.560506	0.701495
Fbxo28	784.771	0.270092	1.20589	4.38158	1.17823e-05	6.3641e-05
Fbxo3	1004.73	0.123521	1.08939	1.81077	0.0701767	0.142736
Fbxo30	377.332	0.591142	1.50644	5.19793	2.0152e-07	1.56281e-06
Fbxo38	1878.54	0.148719	1.10858	2.6027	0.0092493	0.0251592
Fbxo39	4.01126	0.00437345	1.00304	0.0124638	0.990056	0.994413
Fbxo44	168.183	0.29878	1.2301	2.68509	0.00725093	0.0202899
Fbxo45	431.237	0.112045	1.08076	1.71202	0.0868922	0.170489
Fbxo46	338.142	0.0901741	1.0645	1.01199	0.311544	0.46316
Fbxo47	54.5611	0.976583	1.9678	6.51064	7.48336e-11	1.05642e-09
Fbxo48	59.8805	0.890132	1.85335	4.10049	4.12279e-05	0.000198432
Fbxo5	231.015	0.738363	1.66828	5.49886	3.82252e-08	3.35488e-07
Fbxo7	645.269	0.128313	1.09301	1.89164	0.058539	0.122938
Fbxo8	454.165	0.0438854	1.03089	0.434875	0.663653	0.783475
Fbxw17	468.2	0.513191	1.4272	6.43586	1.22776e-10	1.68053e-09
Fcgr2b	1725.38	0.305608	1.23594	5.42104	5.92524e-08	5.03169e-07
Fcgr3	2250.76	0.0312003	1.02186	0.36661	0.71391	0.819538
Fcgr4	1572.41	0.225459	1.16915	2.47575	0.0132958	0.0346606
Fcho1	6.94278	0.903282	1.87032	3.41683	0.000633543	0.00231286
Fcho2	625.612	0.294804	1.22672	2.17507	0.029625	0.0688371
Fchsd2	303.84	0.183562	1.13568	1.62317	0.104554	0.198592
Fcor	10.1134	0.353755	1.27788	1.41877	0.155967	0.274762
Fcrl1	1249.26	0.402553	1.32184	6.75202	1.45803e-11	2.29999e-10
Fdx1l	7.4117	0.0258155	1.01806	0.112133	0.910718	0.947934
Fdxacb1	198.743	0.705523	1.63074	6.44468	1.15843e-10	1.59086e-09
Fem1b	3303.04	0.239294	1.18042	3.3718	0.000746778	0.00266492
Fem1c	1077.09	0.571059	1.48561	5.88768	3.91646e-09	4.14488e-08
Fen1	1223.27	0.236874	1.17844	3.46608	0.000528106	0.00196497
Fgd4	2197.98	0.062399	1.0442	0.750318	0.453063	0.607104
Fgd6	1678.19	0.877256	1.83688	8.61023	7.29117e-18	2.86454e-16
Fgf13	63.8361	0.860244	1.81535	5.43044	5.62163e-08	4.79739e-07
Fgfr1op	547.484	0.784845	1.72291	8.22083	2.02095e-16	6.40018e-15
Fgfrl1	49.8733	0.391426	1.31169	2.47955	0.0131547	0.0343394
Fgl2	761.269	0.206985	1.15427	1.39237	0.16381	0.285523
Fgr	279.489	1.0307	2.04302	8.47686	2.31356e-17	8.34185e-16
Fhad1	46.6047	0.356557	1.28037	2.03041	0.042315	0.093362
Fhl4	14.7333	0.485217	1.3998	2.01992	0.0433913	0.0954208
Fhod3	84.1953	0.963815	1.95046	6.52593	6.75828e-11	9.66347e-10
Fibcd1	3.48344	0.0576998	1.0408	0.29326	0.769324	0.858193
Fibp	1064.24	0.0474195	1.03341	0.641567	0.521154	0.666993
Fignl1	397.315	1.08878	2.12694	8.39949	4.48441e-17	1.55628e-15
Fignl2	36.1857	0.126683	1.09178	0.649781	0.515834	0.662562
Fip1l1	3964.47	0.235462	1.17728	3.96429	7.36154e-05	0.000334867
Fiz1	1265.18	0.133949	1.09729	2.66055	0.00780142	0.0216598
Fkbp15	4531.79	0.255821	1.19401	6.20285	5.54481e-10	6.77663e-09
Fkbp3	1048.71	0.0979709	1.07027	1.30084	0.193314	0.32325
Fkbp5	641.186	0.406123	1.32512	6.60949	3.85639e-11	5.70513e-10
Fkrp	834.202	0.128454	1.09312	2.34195	0.0191831	0.0474889
Fktn	727.22	0.320412	1.24869	3.81475	0.000136319	0.000582405
Flcn	1975.81	0.0497169	1.03506	0.905077	0.365425	0.519979
Flna	19000.1	0.199504	1.1483	2.61194	0.00900301	0.0245591
Flnb	2879.95	0.785148	1.72327	11.446	2.46164e-30	5.61726e-28
Flnc	2552.4	0.347969	1.27277	3.72792	0.000193069	0.000798248
Flot2	1469.08	0.236906	1.17846	4.02152	5.78245e-05	0.000269212
Flrt2	4325.21	0.857929	1.81244	8.93268	4.15807e-19	1.95113e-17
Flrt3	12.9849	1.53695	2.9018	5.78927	7.0691e-09	7.20326e-08
Flt1	176.503	0.919296	1.89119	5.488	4.06519e-08	3.54988e-07
Fmnl2	3.4221	0.251113	1.19013	0.945662	0.344321	0.498099
Fmnl3	792.295	0.366483	1.28921	6.14951	7.77204e-10	9.23442e-09
Fmo5	44.2221	0.369878	1.29224	2.01056	0.0443724	0.0972061
Fmr1	606.167	0.39278	1.31292	3.57844	0.000345649	0.0013456
Fmr1nb	2.06394	0.163393	1.11992	0.675198	0.49955	0.648345
[truncated: 10,345 more rows]

## Sheet: DEGs 65-79_SE
Supplementary Table 1B. List of differentially expressed genes for 65-79*SE for Model A, Related to Figure 1
	baseMean	log2FoldChange	FC	stat	pvalue	padj
0610009B22Rik	165.225	0.0905158	1.06475	0.918901	0.358147	0.51114
0610009O20Rik	1128.41	0.0123811	1.00862	0.27234	0.78536	0.866737
0610012G03Rik	770.747	0.0626848	1.04441	0.887032	0.375062	0.528356
1110004E09Rik	528.186	0.0315263	1.02209	0.450642	0.652247	0.768723
1110008F13Rik	1780.68	0.0739181	1.05257	1.08674	0.277151	0.424695
1110008P14Rik	1003.46	0.382371	1.30348	4.52618	6.00589e-06	3.93727e-05
1110017D15Rik	2.40109	0.248203	1.18773	0.968651	0.332719	0.484988
1110037F02Rik	1631.23	0.02279	1.01592	0.371402	0.710338	0.813556
1110038F14Rik	460.922	0.0260755	1.01824	0.391762	0.695234	0.801912
1110051M20Rik	246.709	0.16639	1.12225	1.76863	0.0769554	0.158106
1110059E24Rik	361.498	0.213325	1.15936	2.86686	0.00414567	0.0134407
1110065P20Rik	306.559	0.0109019	1.00759	0.138806	0.889604	0.934188
1500011K16Rik	579.141	0.0892311	1.0638	1.07881	0.280672	0.428748
1600002H07Rik	201.145	0.628264	1.5457	5.92021	3.2153e-09	3.92672e-08
1600002K03Rik	133.796	0.0402265	1.02828	0.393615	0.693865	0.800943
1600012H06Rik	435.775	0.0947825	1.0679	1.18108	0.23757	0.379049
1700001C19Rik	4.49357	0.0195543	1.01365	0.0714436	0.943045	0.96544
1700001P01Rik	7.06931	0.0806577	1.0575	0.313093	0.75421	0.84416
1700003E16Rik	10.5531	0.204352	1.15217	0.808149	0.419005	0.570197
1700017B05Rik	4008.93	0.19026	1.14097	2.76173	0.00574965	0.0178025
1700020L24Rik	5.0413	0.242149	1.18275	0.953055	0.340562	0.492626
1700021F05Rik	648.247	0.0698188	1.04958	1.26024	0.207583	0.344311
1700022I11Rik	10.961	0.068532	1.04865	0.266029	0.790217	0.869562
1700025G04Rik	400.607	0.590959	1.50625	7.03685	1.96639e-12	4.14109e-11
1700030J22Rik	26.3917	0.141128	1.10277	0.678178	0.497659	0.640946
1700030K09Rik	268.372	0.305604	1.23594	3.70318	0.000212913	0.00098686
1700037H04Rik	679.079	0.328197	1.25544	4.49074	7.09759e-06	4.60403e-05
1700061G19Rik	137.877	0.291503	1.22391	2.71096	0.0067088	0.0202528
1700088E04Rik	82.0121	0.339222	1.26507	2.42217	0.0154283	0.0415261
1700112E06Rik	406.658	0.26974	1.20559	3.12687	0.00176677	0.00643016
1810009A15Rik	8.63749	0.125783	1.0911	0.508002	0.611452	0.736697
1810013L24Rik	1935.28	0.321551	1.24967	4.13076	3.61562e-05	0.000199963
1810022K09Rik	586.588	0.134255	1.09753	1.61393	0.106543	0.205439
1810037I17Rik	1273.57	0.24201	1.18264	3.55748	0.000374429	0.00163022
1810043G02Rik	347.922	0.179279	1.13232	1.9058	0.0566762	0.123124
1810058I24Rik	782.743	0.0307997	1.02158	0.383144	0.701613	0.807132
2010107E04Rik	817.482	0.381137	1.30237	5.33113	9.7605e-08	9.23284e-07
2010109I03Rik	12.9578	0.267818	1.20399	1.16496	0.244036	0.386458
2010300C02Rik	2.45364	0.144298	1.10519	0.589942	0.555229	0.691153
2200002J24Rik	4.4906	0.14011	1.10199	0.545932	0.585113	0.715677
2210016F16Rik	1274.16	0.0754097	1.05366	1.6594	0.0970361	0.191203
2300009A05Rik	254.052	0.066168	1.04693	0.61596	0.537921	0.675667
2310022A10Rik	2111	0.723027	1.65064	6.99854	2.58642e-12	5.35213e-11
2310022B05Rik	206.193	0.0205928	1.01438	0.249459	0.803006	0.877779
2310033P09Rik	221.234	0.226553	1.17004	2.33154	0.0197247	0.0512357
2310061I04Rik	510.396	0.284548	1.21803	2.80838	0.0049791	0.0157744
2610020H08Rik	239.045	0.0696291	1.04945	0.749173	0.453753	0.602412
2610044O15Rik8	73.941	0.045956	1.03237	0.340097	0.733783	0.830248
2700049A03Rik	248.318	0.285925	1.21919	2.64794	0.00809847	0.0238052
2700060E02Rik	4300.96	0.235903	1.17764	3.9747	7.04686e-05	0.000366261
2700062C07Rik	265.266	0.377185	1.2988	3.50292	0.00046018	0.00196254
2700097O09Rik	106.877	0.21241	1.15862	1.44545	0.148332	0.266004
2810408A11Rik	3.91317	0.152239	1.11129	0.60495	0.545212	0.682202
2810417H13Rik	880.171	0.116965	1.08445	1.46528	0.142846	0.258391
2810474O19Rik	2928.85	0.566694	1.48113	6.26516	3.72439e-10	5.31172e-09
3010026O09Rik	113.433	0.574084	1.48873	4.08321	4.44175e-05	0.000241012
3110009E18Rik	27.7828	0.475499	1.3904	2.48782	0.0128529	0.0355772
3110040N11Rik	275.953	0.177777	1.13114	2.01375	0.0440359	0.100321
3110043O21Rik	1496.7	0.165901	1.12187	2.37221	0.017682	0.0467981
3110082I17Rik	693.091	0.00248633	1.00172	0.0372651	0.970274	0.981747
3830403N18Rik	23.6837	0.163881	1.1203	0.81399	0.415651	0.567115
4833420G17Rik	587.339	0.0366778	1.02575	0.581459	0.560931	0.695928
4833439L19Rik	1915.46	0.198893	1.14782	4.02788	5.6283e-05	0.000298968
4921507P07Rik	6.28175	0.236054	1.17777	0.907338	0.364228	0.516763
4930402H24Rik	1071.17	0.456005	1.37174	5.32588	1.00467e-07	9.48204e-07
4930404N11Rik	23.8429	0.259563	1.19712	1.02216	0.306705	0.456944
4930427A07Rik	242.13	0.45093	1.36692	4.49483	6.96251e-06	4.52169e-05
4930432K21Rik	394.88	0.604447	1.5204	6.28337	3.31304e-10	4.75354e-09
4930438A08Rik	26.795	1.3046	2.47015	5.24171	1.59093e-07	1.43485e-06
4930453N24Rik	1030.11	0.566121	1.48054	7.69728	1.38993e-14	4.11984e-13
4930486L24Rik	12.2373	0.84832	1.8004	3.42388	0.000617333	0.00254858
4930503L19Rik	405.452	0.695786	1.61977	5.8699	4.36065e-09	5.1664e-08
4930535I16Rik	3.747	0.499259	1.41349	2.16395	0.0304685	0.073943
4930548H24Rik	2.79878	0.283022	1.21674	1.29104	0.196692	0.331126
4930550L24Rik	2.0207	0.0909606	1.06508	0.345726	0.729548	0.826955
4930556J24Rik	9.1033	0.0131613	1.00916	0.0441496	0.964785	0.978603
4930579G24Rik	168.116	0.140532	1.10231	1.28965	0.197171	0.331531
4931428F04Rik	113.927	0.0603915	1.04275	0.472201	0.636783	0.757248
4932438H23Rik	2.22611	0.0822509	1.05867	0.582143	0.56047	0.695546
4933408B17Rik	87.5733	0.721867	1.64931	4.40519	1.05693e-05	6.59164e-05
4933424G06Rik	3.12199	0.200276	1.14892	0.777395	0.436926	0.586582
4933430I17Rik	359.102	0.923529	1.89675	8.03185	9.60121e-16	3.35298e-14
4933434E20Rik	2242.16	0.161321	1.11831	3.46232	0.000535532	0.00224256
5330417C22Rik	2.19642	0.657962	1.57785	2.49407	0.0126287	0.0350439
5430403G16Rik	28.3364	0.218794	1.16376	1.03768	0.299421	0.44858
5730455P16Rik	558.121	0.0838104	1.05981	1.23706	0.216065	0.354113
5730508B09Rik	165.089	0.435643	1.35251	3.48299	0.000495853	0.00209802
8030462N17Rik	630.544	0.0310776	1.02178	0.322305	0.747221	0.83961
9130011E15Rik	653.29	0.0217894	1.01522	0.267602	0.789006	0.868944
9130019O22Rik	108.556	0.228191	1.17136	2.06912	0.0385345	0.0901049
9130230L23Rik	28.5828	0.126513	1.09165	0.63477	0.525579	0.665483
9130401M01Rik	539.382	0.0483659	1.03409	0.576283	0.564424	0.698527
9430015G10Rik	584.58	0.639472	1.55776	6.47343	9.58008e-11	1.49845e-09
9430016H08Rik	507.26	0.178092	1.13139	2.62536	0.0086558	0.0252366
9430076C15Rik	333.065	0.645419	1.56419	4.81241	1.49121e-06	1.10945e-05
9530053A07Rik	3.66158	0.204748	1.15248	0.835077	0.403675	0.55592
9530068E07Rik	3520.88	0.00520932	1.00362	0.0882876	0.929648	0.957408
9530077C05Rik	2.04246	0.168026	1.12352	0.790367	0.429313	0.578832
9930021J03Rik	649.507	0.00907472	1.00631	0.0781789	0.937686	0.96264
9930022D16Rik	18.0657	0.261752	1.19893	1.13588	0.256006	0.401068
9930104L06Rik	271.207	0.0302447	1.02119	0.410413	0.681503	0.791555
a	2.58919	0.121264	1.08769	0.555302	0.578688	0.710519
A230046K03Rik	2125.82	0.0870396	1.06219	0.844839	0.398201	0.551204
A430105I19Rik	3.67648	0.460768	1.37627	2.0405	0.0413008	0.0953554
A530032D15Rik	360.794	1.15713	2.23014	13.2627	3.81048e-40	1.32239e-37
A730061H03Rik	3.6289	0.168082	1.12356	0.71361	0.475468	0.621984
A730071L15Rik	6.24093	0.113982	1.08221	0.463922	0.642704	0.761902
A830010M20Rik	19.4117	0.192484	1.14273	0.908429	0.363652	0.516297
A830080D01Rik	270.825	0.324639	1.25235	2.82936	0.00466415	0.0149156
A930002H24Rik	7.49309	0.183351	1.13552	0.708187	0.478829	0.624639
AA467197	31.9866	1.23394	2.35208	6.51158	7.43646e-11	1.18429e-09
Aaas	1323.3	0.239952	1.18095	2.9887	0.00280165	0.00958707
Aagab	1111.29	0.0177378	1.01237	0.3328	0.739285	0.834181
Aar2	1077.05	0.173327	1.12766	2.60481	0.00919257	0.026562
Aars	20383.1	0.0921145	1.06593	2.31778	0.0204613	0.0528032
Aars2	386.885	0.00310361	1.00215	0.0401992	0.967934	0.980531
Aarsd1	16.5905	0.276177	1.21098	1.12112	0.262236	0.408222
Abca1	567.043	0.0541277	1.03823	0.367505	0.713242	0.815302
Abca2	757.961	0.0728685	1.05181	0.872844	0.382748	0.536243
Abca5	45.4512	0.447442	1.36362	1.93343	0.0531834	0.117005
Abca8b	66.2209	0.00969579	1.00674	0.0596974	0.952397	0.971051
Abcb1a	10.7382	1.6226	3.0793	6.12804	8.89672e-10	1.19614e-08
Abcc3	576.62	0.223282	1.16739	2.42284	0.0153996	0.0414621
Abcc5	3652.23	0.61266	1.52908	7.99945	1.24975e-15	4.31021e-14
Abcf1	4323.68	0.113533	1.08187	2.36181	0.0181857	0.0479087
Abcf2	3601.02	0.199569	1.14836	4.88851	1.01601e-06	7.76007e-06
Abcf3	1694.01	0.0240789	1.01683	0.471319	0.637413	0.757695
Abcg1	5225.9	0.0110312	1.00768	0.22308	0.823473	0.890857
Abhd10	683.073	0.761743	1.69554	6.4658	1.00761e-10	1.57014e-09
Abhd11	825.222	0.376887	1.29854	4.53801	5.67869e-06	3.74043e-05
Abhd13	658.931	0.104486	1.07511	1.38668	0.16554	0.290301
Abhd16a	1758.75	0.0275329	1.01927	0.389868	0.696634	0.803082
Abhd17a	891.198	0.160959	1.11803	2.67151	0.00755107	0.0224097
Abhd17b	260.424	0.0819439	1.05844	0.953422	0.340376	0.492443
Abhd17c	398.575	0.0243712	1.01704	0.398283	0.690421	0.798185
Abhd4	689.109	0.197324	1.14657	2.70602	0.00680944	0.0205195
Abhd5	2171.57	0.217446	1.16267	3.88772	0.000101192	0.000505747
Abhd8	309.525	0.0298593	1.02091	0.298716	0.765157	0.852038
Abi1	3384.56	0.153149	1.11199	1.83348	0.0667316	0.140853
Abi2	486.973	0.0136678	1.00952	0.143063	0.88624	0.931419
Abi3	126.866	0.00905918	1.0063	0.0658793	0.947474	0.968105
Ablim2	5.18653	0.231912	1.17439	0.809988	0.417947	0.569223
Abr	9757.58	0.256551	1.19462	3.67465	0.000238176	0.00109238
Abtb1	285.702	0.196316	1.14577	2.40581	0.0161368	0.0432374
Abtb2	365.947	0.496651	1.41093	4.4372	9.1137e-06	5.76152e-05
Acacb	36.78	0.131131	1.09515	0.694605	0.487303	0.632154
Acad10	247.547	0.171776	1.12644	1.9017	0.0572102	0.124057
Acadl	1925.99	0.30219	1.23301	6.66292	2.68431e-11	4.61457e-10
Acadsb	1276.18	0.139937	1.10186	2.39128	0.0167897	0.0447351
Acadvl	1240.69	0.196616	1.14601	2.72273	0.00647458	0.0196682
Acap1	264.307	0.840824	1.79107	7.0762	1.48162e-12	3.15931e-11
Acap2	4268.3	0.241996	1.18263	2.47417	0.0133547	0.0367404
Acat3	27.6851	0.120707	1.08727	0.438618	0.660938	0.775838
Acbd3	2134.96	0.0690582	1.04903	1.00387	0.31544	0.466653
Acbd6	1333.99	0.224151	1.16809	3.30225	0.000959137	0.00376284
Acd	1172.15	0.161587	1.11852	3.40939	0.000651076	0.00266871
Acer2	2.89063	0.0184678	1.01288	0.0714133	0.943069	0.96544
Ache	3.49851	0.114698	1.08275	0.469028	0.63905	0.759131
Ackr4	2.74996	0.318077	1.24667	1.52909	0.126243	0.235046
Aco2	9335.93	0.289861	1.22252	5.3887	7.09696e-08	6.88133e-07
Acod1	9245.07	2.21419	4.64021	13.7805	3.33781e-43	1.39003e-40
Acot10	4.84284	0.224724	1.16855	0.857333	0.391261	0.54477
Acot13	907.024	0.0355997	1.02498	0.435413	0.663263	0.77769
Acot4	10.4225	0.059683	1.04224	0.237499	0.81227	0.883672
Acot7	2967.85	0.318452	1.24699	5.13739	2.78575e-07	2.40316e-06
Acot9	2025.39	0.0280116	1.01961	0.382343	0.702207	0.807327
Acox1	1614.79	0.0861378	1.06152	1.76425	0.0776903	0.15938
Acp1	390.839	0.118997	1.08598	1.64256	0.100473	0.196425
Acp2	2036.63	0.49525	1.40957	5.32	1.03766e-07	9.76023e-07
Acp5	388.346	1.01953	2.02725	5.21235	1.8646e-07	1.65833e-06
Acsbg1	247.178	1.03266	2.0458	7.57398	3.6195e-14	1.00825e-12
Acsl1	2044.34	0.497578	1.41184	7.52801	5.15179e-14	1.38194e-12
Acsl3	1377.72	0.28594	1.2192	2.90721	0.00364664	0.0120194
Acsl4	4051.08	0.0431034	1.03033	0.485897	0.62704	0.749246
Acss2	594.541	0.245229	1.18528	3.51797	0.000434859	0.00186843
Acta1	7.6796	0.110408	1.07953	0.380249	0.703761	0.808556
Acta2	54.4194	0.367195	1.28984	2.06445	0.038975	0.0909208
Actb	99458.2	0.450481	1.3665	7.09348	1.30781e-12	2.82561e-11
Actg1	12096.7	1.28538	2.43745	12.8308	1.10194e-37	3.39928e-35
Actl10	3.0341	0.285754	1.21905	1.12282	0.261513	0.407282
Actn1	2166.02	0.300206	1.23132	3.70261	0.000213396	0.00098853
Actn3	2.95174	0.0830284	1.05924	0.336697	0.736345	0.831966
Actn4	9665.29	0.378559	1.30004	7.36896	1.71959e-13	4.20631e-12
Actr10	1432.31	0.0796673	1.05677	1.72621	0.0843099	0.170731
Actr1a	3452.96	0.178156	1.13144	4.77305	1.81453e-06	1.32936e-05
Actr1b	1768.51	0.0714218	1.05075	1.90427	0.0568745	0.12349
Actr3	12573.5	0.166766	1.12254	2.40362	0.0162337	0.0434691
Acvr2a	214.254	0.286306	1.21951	2.38111	0.0172605	0.0457988
Acvr2b	54.5467	0.274723	1.20976	1.72093	0.0852642	0.172287
Acvrl1	808.987	0.674706	1.59627	10.057	8.56044e-24	7.96647e-22
Acy3	20.5001	0.36387	1.28687	1.64901	0.0991447	0.19457
Ada	741.365	0.0451746	1.03181	0.598717	0.549362	0.685951
Adam15	8100.57	0.201075	1.14955	2.60306	0.00923966	0.0266749
Adam17	3750.86	0.315366	1.24433	2.80772	0.00498943	0.0157951
Adam33	9.23531	0.412193	1.33071	1.61408	0.106511	0.205402
Adam8	18262.7	0.694077	1.61785	7.56678	3.8258e-14	1.05339e-12
Adamts1	709.184	1.10397	2.14945	10.9709	5.27176e-28	7.37957e-26
Adamts10	275.218	0.272541	1.20793	2.593	0.00951428	0.0273445
Adamts14	21.2445	0.585502	1.50056	2.6058	0.00916609	0.0264993
Adamts4	9.00261	0.19765	1.14683	0.805482	0.420542	0.571262
Adamtsl5	822.058	0.519013	1.43298	7.23101	4.79423e-13	1.09551e-11
Adap1	1452.14	0.367835	1.29041	4.00472	6.20914e-05	0.00032718
Adap2	251.51	0.403221	1.32246	3.27395	0.00106056	0.00411814
Adat2	199.781	0.451769	1.36772	5.16441	2.41196e-07	2.09919e-06
Adat3	105.727	0.158025	1.11576	1.21276	0.22522	0.364244
Adck2	210.339	0.0598675	1.04237	0.727113	0.467157	0.615073
Adcy2	561.471	0.23915	1.1803	4.48726	7.21437e-06	4.66526e-05
Adcy9	170.077	0.130441	1.09463	1.01277	0.311169	0.461777
Add1	2178.27	0.0767648	1.05465	1.33655	0.18137	0.311214
Adgre1	5912.99	0.915123	1.88573	9.98211	1.82551e-23	1.60896e-21
Adgre5	125.584	0.11608	1.08379	0.884927	0.376196	0.52954
Adgrg1	9.29203	1.09617	2.13787	4.27456	1.91518e-05	0.000112692
Adgrl1	45.5838	0.200085	1.14877	1.15686	0.247331	0.390636
Adipor1	3952.2	0.50014	1.41435	7.65942	1.86777e-14	5.46807e-13
Adipor2	1833.35	0.127918	1.09272	2.84886	0.00438759	0.0141125
Adk	973.48	0.295481	1.22729	3.62761	0.000286062	0.00128685
Adm	19.7124	1.07568	2.10772	4.17817	2.93861e-05	0.000165544
Adnp	12.7782	0.79779	1.73844	3.15766	0.00159042	0.00587431
Adnp2	1315.61	0.266434	1.20283	3.51657	0.000437169	0.00187641
Ado	1023.56	0.691609	1.61508	9.30553	1.33331e-20	8.7099e-19
Adora2a	4.16623	0.299899	1.23106	1.10239	0.270294	0.41729
Adora3	12.4744	0.252017	1.19087	1.05582	0.291051	0.439439
Adprh	1317.88	0.0388288	1.02728	0.674166	0.500206	0.642812
Adprhl1	12.8294	0.858522	1.81318	3.37517	0.000737698	0.00298774
Adprhl2	996.26	0.0860244	1.06144	1.62173	0.104861	0.202968
Adprm	400.634	0.0564655	1.03991	0.805572	0.42049	0.571262
Adra1a	321.664	0.862422	1.81809	6.98346	2.87991e-12	5.92265e-11
Adrm1	1989.26	0.21383	1.15976	4.2207	2.43541e-05	0.000139557
Adsl	1954.99	0.179084	1.13216	3.53596	0.000406295	0.00175566
Adss	3069.08	0.467332	1.38255	5.51347	3.51819e-08	3.58885e-07
Adssl1	858.638	0.172916	1.12733	1.97411	0.048369	0.108472
Aebp2	2047.85	0.0683784	1.04854	1.04287	0.297006	0.446246
Aen	1303.41	0.0269963	1.01889	0.434189	0.664151	0.778402
Aes	4309.63	0.309038	1.23888	4.14477	3.40156e-05	0.000189193
Afdn	1695.81	0.0753342	1.05361	1.11631	0.264288	0.410605
Aff4	3496.18	0.0748725	1.05327	0.721109	0.470843	0.618304
Afg3l2	2440.82	0.297669	1.22916	6.81128	9.67329e-12	1.80445e-10
Afmid	89.6445	0.318675	1.24718	2.3194	0.0203734	0.0526253
Aftph	2329.96	0.0442399	1.03114	0.966199	0.333945	0.486433
Agbl5	103.301	0.137436	1.09995	1.144	0.252623	0.39719
Agfg1	3265.37	0.331205	1.25806	5.07072	3.96303e-07	3.30411e-06
Aggf1	1142.48	0.0861265	1.06152	1.26612	0.20547	0.341691
Agmo	307.769	0.406768	1.32571	2.77285	0.00555682	0.0172664
Ago2	10536.2	0.315102	1.2441	2.60604	0.00915964	0.0264852
Ago4	286.543	0.175761	1.12956	1.84201	0.0654744	0.138639
Agpat1	1737.27	0.246912	1.18666	4.01442	5.95917e-05	0.000315036
Agpat4	1154.45	0.686637	1.60953	7.2081	5.67377e-13	1.28241e-11
Agpat9	1022.91	0.281624	1.21556	3.05857	0.00222399	0.00786899
Agtpbp1	1700.07	0.141359	1.10294	1.78361	0.0744868	0.154022
Agtrap	804.041	0.139315	1.10138	2.13239	0.0329747	0.0791146
Ahctf1	1931.91	0.113036	1.0815	1.71426	0.0864812	0.174249
Ahcy	429.847	0.1044	1.07505	1.24195	0.214255	0.351875
Ahcyl2	1178.15	0.0590878	1.04181	0.84345	0.398977	0.551731
Ahi1	771.043	0.176294	1.12998	2.04915	0.0404479	0.0936198
Ahrr	81.7312	0.295987	1.22772	2.09195	0.0364429	0.0860111
Ahsa1	4207.61	0.41698	1.33513	4.35075	1.35673e-05	8.29675e-05
AI182371	5.24244	0.105902	1.07617	0.405517	0.685098	0.79429
AI837181	748.864	0.101382	1.0728	1.47689	0.139706	0.254091
Aif1	1990.81	0.582415	1.49735	4.21244	2.52624e-05	0.000144067
Aifm2	734.341	0.196926	1.14625	2.49163	0.0127159	0.0352507
Aim1	1876.87	0.300105	1.23123	4.97934	6.38007e-07	5.10713e-06
Aim1l	12.9882	0.747081	1.67839	2.96083	0.00306813	0.0103399
Aim2	1779.42	0.132225	1.09598	1.99697	0.0458282	0.103752
Aimp2	1201.84	0.0582707	1.04122	0.923717	0.355634	0.509253
Aip	1728.08	0.216761	1.16212	4.85056	1.23114e-06	9.2672e-06
Aipl1	13.8149	0.263962	1.20077	1.05834	0.289898	0.438453
Ak1	75.1683	0.849795	1.80225	4.34492	1.39327e-05	8.5015e-05
Ak2	3056.82	0.341401	1.26699	5.13301	2.85144e-07	2.45601e-06
Ak4	348.047	0.499591	1.41381	2.95533	0.0031233	0.0104937
Ak5	8.24644	0.334155	1.26064	1.25448	0.209666	0.34649
Ak6	575.264	0.00331409	1.0023	0.0466299	0.962808	0.977813
Akap10	1293.2	0.0357405	1.02508	0.486356	0.626715	0.74907
Akap13	2721.7	0.281728	1.21565	3.28902	0.00100537	0.00392028
Akap2	8.07953	0.464425	1.37977	1.80693	0.0707739	0.147535
Akap3	50.9393	0.142262	1.10363	0.851071	0.39473	0.547722
Akap6	96.5191	0.288943	1.22174	2.06411	0.0390071	0.0909802
Akap8l	1194.86	0.0692468	1.04917	1.25079	0.211012	0.348127
Akip1	853.955	0.298878	1.23019	4.57779	4.69917e-06	3.15386e-05
Akirin1	1457.25	0.0882662	1.06309	1.69778	0.0895489	0.179356
Akirin2	546.274	0.300406	1.23149	3.02914	0.00245251	0.00856804
Akr1a1	32647.6	0.0125922	1.00877	0.266609	0.78977	0.869401
Akr1b10	876.373	0.039672	1.02788	0.503414	0.614673	0.738974
Akr1b8	2225.95	0.814308	1.75845	13.2445	4.85317e-40	1.64988e-37
Akr1c12	2.66073	0.0192014	1.0134	0.0763161	0.939168	0.963232
Akt1s1	1279.76	0.0937475	1.06714	1.52217	0.127965	0.237695
Akt2	1277.71	0.100854	1.07241	2.18317	0.0290236	0.0710054
Akt3	1429.64	0.729809	1.65842	9.6672	4.15593e-22	3.0906e-20
Aktip	722.488	0.0296304	1.02075	0.432712	0.665224	0.779056
Alad	1085.98	0.130481	1.09466	2.241	0.0250263	0.0627087
Alas1	1349.88	0.21829	1.16335	4.32314	1.53821e-05	9.26987e-05
Alcam	8830.44	0.455813	1.37156	6.63246	3.30138e-11	5.59455e-10
Aldh1a3	6.95222	0.998484	1.9979	3.67327	0.000239467	0.0010977
Aldh1l1	61.2209	0.125696	1.09103	0.714219	0.475092	0.621541
Aldh5a1	25.2311	0.251186	1.19019	1.2692	0.204371	0.340486
Aldh6a1	278.871	0.0701545	1.04983	0.649235	0.516187	0.656986
Aldh7a1	279.687	0.0562261	1.03974	0.675099	0.499613	0.642371
Aldoa	60741.7	0.422604	1.34034	7.79374	6.50533e-15	2.00307e-13
Aldoart1	5.99299	0.34213	1.26763	1.27814	0.201199	0.336604
Aldoc	986.43	0.127568	1.09245	1.99391	0.0461619	0.104323
Alg10b	1269.56	0.31859	1.24711	3.12967	0.00175	0.00638307
Alkbh1	856.625	0.258151	1.19594	3.74846	0.000177927	0.000843935
Alkbh2	483.694	0.187267	1.13861	2.4241	0.0153463	0.0413388
Alkbh3	957.559	0.00899656	1.00626	0.198738	0.842468	0.901917
Alkbh6	423.863	0.0582425	1.0412	0.655087	0.512412	0.65373
Alox5ap	4267.82	0.336961	1.26309	5.30272	1.14089e-07	1.06233e-06
Alox8	5.76732	1.20363	2.30318	4.34354	1.40205e-05	8.54761e-05
Alpk1	1055.29	0.0715857	1.05087	1.00565	0.314583	0.465683
Alyref	2020.45	0.0647744	1.04592	0.742245	0.457939	0.606257
Ambra1	1254.94	0.0235961	1.01649	0.374097	0.708332	0.812407
Ammecr1	313.121	0.359121	1.28264	3.93452	8.33642e-05	0.000426237
Amn1	372.842	0.175246	1.12916	1.97077	0.0487502	0.109121
Amotl2	6.07946	0.0842204	1.06011	0.330138	0.741296	0.835261
Ampd3	707.433	0.133954	1.0973	1.23502	0.216822	0.354799
Amz2	1239.8	0.21172	1.15807	3.73208	0.000189902	0.000893866
Anapc11	1029.63	0.0778554	1.05545	1.22451	0.220761	0.358985
Anapc13	348.489	0.239295	1.18042	2.65733	0.00787625	0.0232135
Anapc15	634.064	0.220998	1.16554	2.74493	0.00605243	0.0185873
Anapc16	1289.4	0.0477996	1.03369	1.09791	0.272245	0.41933
Anapc2	1437.06	0.00864926	1.00601	0.189283	0.849871	0.906406
Anapc5	7741.13	0.0622253	1.04407	0.970244	0.331925	0.48398
Anapc7	778.266	0.202203	1.15045	3.27939	0.0010403	0.00404513
Angpt2	649.331	0.557402	1.47162	5.77499	7.69568e-09	8.7925e-08
Angpt4	2.84863	0.545315	1.45934	2.19905	0.027874	0.0685554
Angptl2	892.528	0.985782	1.98039	13.6712	1.50817e-42	6.12759e-40
Angptl3	24.4582	0.225319	1.16904	0.997098	0.318717	0.470173
Ank	3047.9	0.369242	1.29167	5.1491	2.61737e-07	2.26966e-06
Ank2	864.212	0.0956289	1.06853	1.16888	0.242453	0.384976
Ankdd1a	173.085	0.102481	1.07362	0.810641	0.417572	0.568851
Ankfy1	4322.92	0.0125723	1.00875	0.28368	0.776655	0.860322
Ankle2	1121.64	0.133019	1.09659	2.47359	0.0133762	0.0367738
Ankmy1	3.7313	0.0640178	1.04537	0.254361	0.799217	0.875302
Ankrd13a	2364.06	0.0880517	1.06293	1.65225	0.0984831	0.193527
Ankrd13b	915.306	0.367666	1.29026	3.68779	0.000226208	0.00104122
Ankrd13c	1008.81	0.00195145	1.00135	0.0311784	0.975127	0.984465
Ankrd13d	81.5865	0.383224	1.30425	2.56412	0.0103439	0.0294393
Ankrd17	4427.85	0.0196256	1.0137	0.245458	0.806102	0.87972
Ankrd2	3.78285	0.589082	1.50429	2.41297	0.0158232	0.042479
Ankrd24	277.123	0.217814	1.16297	1.83082	0.0671281	0.141565
Ankrd33b	452.268	0.517588	1.43156	5.12816	2.92594e-07	2.51368e-06
Ankrd35	3.91845	0.335802	1.26208	1.32989	0.183554	0.313959
Ankrd37	18.0628	0.599868	1.51558	2.57303	0.0100813	0.0288448
Ankrd50	2111.23	1.34762	2.54491	18.4794	3.0279e-76	1.26097e-72
Ankrd54	418.777	0.147264	1.10747	2.23034	0.0257249	0.0641792
Ankrd61	8.17193	0.14133	1.10292	0.572711	0.56684	0.700313
Ankrd66	6.34202	0.366117	1.28888	1.3806	0.167401	0.29267
Anln	1671.98	0.0298771	1.02093	0.251459	0.801459	0.877066
Ano6	3136.12	0.0327185	1.02294	0.424504	0.671198	0.783574
Ano8	353.302	0.222445	1.16671	2.8139	0.00489448	0.0155448
Anp32a	1813.41	0.0350841	1.02462	0.62439	0.532371	0.67083
Anp32b	3480.4	0.231806	1.1743	2.08077	0.0374549	0.087988
Anpep	9523.28	0.067845	1.04815	0.665008	0.506045	0.648002
Antxr2	1485.44	0.0442665	1.03116	0.623495	0.532959	0.671198
Anxa1	5359.83	0.721907	1.64936	7.40983	1.26463e-13	3.16786e-12
Anxa2	13085.7	0.327609	1.25493	5.98534	2.15942e-09	2.71484e-08
Aox2	40.5608	0.0296346	1.02075	0.15248	0.878809	0.92618
Ap1ar	815.505	0.0289882	1.0203	0.435456	0.663232	0.77769
Ap1s1	3734.49	0.15216	1.11123	2.54061	0.011066	0.0312331
Ap1s2	489.202	0.479151	1.39392	5.98742	2.1319e-09	2.68378e-08
Ap1s3	391.54	0.44761	1.36378	4.94359	7.66979e-07	6.0494e-06
Ap2a1	2809.42	0.00590838	1.0041	0.124226	0.901136	0.94165
Ap2b1	5073.73	0.115588	1.08342	2.33024	0.0197935	0.051374
Ap2s1	2793.68	0.215904	1.16143	3.75804	0.000171246	0.000814802
Ap3b1	4014.61	0.238696	1.17993	4.24151	2.22019e-05	0.000128864
Ap3m2	341.815	0.0641579	1.04547	0.793614	0.42742	0.576908
Ap3s1	470.873	0.388398	1.30894	4.13049	3.61983e-05	0.000200064
Ap4b1	126.957	0.0269083	1.01883	0.212607	0.831633	0.895734
Ap4e1	483.255	0.124774	1.09034	1.11805	0.263545	0.409756
Ap4m1	579.909	0.375606	1.29738	5.16521	2.40164e-07	2.09129e-06
Apba1	14.8449	0.0899337	1.06432	0.363257	0.716413	0.817466
Apba3	1180.71	0.554005	1.46816	7.62465	2.44692e-14	7.00358e-13
Apbb2	1045.11	0.408587	1.32739	5.36967	7.888e-08	7.58213e-07
Apc	1618.37	0.167932	1.12345	1.67527	0.093882	0.186199
Apc2	2.2647	0.110193	1.07937	0.488303	0.625335	0.747906
Apeh	1256.68	0.0137368	1.00957	0.194751	0.845588	0.903573
Aph1a	1608.88	0.00473317	1.00329	0.114019	0.909222	0.945373
Aph1c	1534.21	0.295731	1.22751	3.33007	0.000868242	0.00345266
Apitd1	152.011	0.647893	1.56688	6.8869	5.70205e-12	1.11093e-10
Aplf	259.599	0.45478	1.37057	5.23711	1.63113e-07	1.46952e-06
Aplp1	124.717	0.0326291	1.02287	0.273161	0.78473	0.866558
Aplp2	3496.28	0.020302	1.01417	0.333597	0.738684	0.833728
Apoa1bp	2069.02	0.185207	1.13698	3.6379	0.00027487	0.00124187
Apod	4.21053	0.509055	1.42312	1.86132	0.0626988	0.133868
Apof	6.32961	0.229459	1.1724	0.918775	0.358213	0.511155
Apol7a	2.17672	0.0620214	1.04393	0.367052	0.71358	0.815395
Apol8	2.19915	0.10836	1.078	0.558903	0.576228	0.70819
Apol9a	100.05	0.0815161	1.05813	0.457265	0.647481	0.765542
Apol9b	32.4057	0.309424	1.23921	1.5214	0.12816	0.238003
Apoo	94.9151	0.289742	1.22242	2.06165	0.0392408	0.0914357
Apool	737.26	0.0189197	1.0132	0.270409	0.786846	0.867616
Appl2	879.648	0.15527	1.11363	2.56046	0.0104534	0.0297003
Aprt	7737.2	0.257251	1.1952	4.67302	2.96805e-06	2.07739e-05
Aptx	898.075	0.0779409	1.05551	1.31147	0.189698	0.321725
Aqp11	18.8531	0.154047	1.11269	0.695084	0.487003	0.631913
Aqp3	8.08851	2.02971	4.08322	6.32115	2.59627e-10	3.79374e-09
Aqp8	2.64996	0.392154	1.31235	1.71991	0.0854487	0.172576
Aqp9	1426.98	0.136055	1.0989	1.713	0.0867119	0.17464
Arap2	3.70834	0.174425	1.12851	0.710375	0.477471	0.623626
Arc	39.7537	1.12293	2.17789	5.0182	5.21568e-07	4.25479e-06
Areg	2.8085	0.666378	1.58708	3.24936	0.00115666	0.00444057
Arf5	2012.63	0.0966305	1.06927	1.58418	0.113153	0.21559
Arfgap1	1284.87	0.256368	1.19447	5.30187	1.14622e-07	1.0655e-06
Arfgap2	1860.59	0.175351	1.12924	3.31462	0.000917682	0.00362245
Arfrp1	732.752	0.179499	1.13249	2.80933	0.0049644	0.0157359
Arg2	13.0567	1.45268	2.73715	5.50168	3.76189e-08	3.81875e-07
Arhgap10	3461.24	0.348212	1.27298	5.64168	1.684e-08	1.81802e-07
Arhgap11a	1068.44	0.0138514	1.00965	0.1148	0.908604	0.944966
Arhgap22	207.767	0.474074	1.38903	4.07818	4.53891e-05	0.000245884
Arhgap24	44.6359	1.61471	3.0625	7.38926	1.47653e-13	3.67105e-12
Arhgap25	1181.3	0.203951	1.15185	2.99304	0.0027621	0.00947121
Arhgap26	335.836	0.0269982	1.01889	0.248547	0.803712	0.878204
Arhgap39	818.827	0.0312156	1.02187	0.382404	0.702161	0.807327
Arhgap4	18.0988	0.219456	1.16429	0.986473	0.323901	0.475714
Arhgap5	1714.82	0.387575	1.30819	2.78678	0.00532346	0.0166751
Arhgap6	7.77685	0.0404164	1.02841	0.164985	0.868956	0.919854
Arhgdig	15.4831	1.24327	2.36734	4.79346	1.63933e-06	1.211e-05
Arhgef12	847.721	0.345898	1.27094	3.91855	8.9084e-05	0.000452151
Arhgef18	336.144	0.100969	1.07249	1.39635	0.16261	0.286701
Arhgef19	9.73081	0.34089	1.26654	1.39713	0.162373	0.286345
Arhgef2	3740.69	0.0348188	1.02443	0.527	0.598193	0.726157
Arhgef25	63.5602	0.319041	1.2475	2.19743	0.02799	0.0687999
Arhgef3	1221.75	0.825379	1.772	6.15839	7.3488e-10	1.00341e-08
Arhgef37	4.0804	0.588084	1.50325	2.55168	0.0107206	0.0304127
Arhgef40	32.5444	0.509916	1.42397	2.87321	0.00406319	0.0132093
Arid1b	1695.11	0.00564076	1.00392	0.0695384	0.944561	0.966374
Arid3b	138.966	0.153324	1.11213	1.2907	0.196807	0.331187
Arih1	3053.76	0.142308	1.10367	2.30692	0.0210591	0.0541029
Arih2	1583.15	0.276039	1.21087	5.58164	2.38267e-08	2.49783e-07
Arl13b	346.537	0.1014	1.07281	0.972235	0.330934	0.48305
Arl2	958.271	0.203898	1.15181	3.06214	0.00219761	0.00779056
Arl2bp	239.437	0.372134	1.29427	3.83585	0.000125128	0.00061072
Arl4a	207.607	0.128806	1.09339	1.58213	0.113621	0.216308
Arl4c	44.9951	0.46903	1.38418	2.67418	0.00749131	0.0222601
Arl5b	475.798	0.00783254	1.00544	0.0734319	0.941462	0.964622
Arl5c	1845.79	0.0151862	1.01058	0.175367	0.860791	0.914247
Arl6ip1	2625.24	0.048127	1.03392	0.795008	0.426609	0.576125
Arl6ip4	1149.83	0.0654146	1.04639	0.971364	0.331367	0.483524
Arl6ip6	241.229	0.296795	1.22841	2.54105	0.0110521	0.0312126
Arl8b	9065.75	0.185347	1.13709	2.90438	0.00367979	0.0121214
Armc10	1118.82	0.0946884	1.06783	1.68053	0.0928542	0.184534
Armc3	20.2674	0.0848206	1.06056	0.383297	0.7015	0.807132
Armc8	787.666	0.0672323	1.0477	0.925609	0.354649	0.508194
Armt1	510.7	0.0898591	1.06427	1.06422	0.287227	0.43559
Arnt	1964.51	0.371126	1.29336	4.66949	3.01954e-06	2.10723e-05
Arpc1a	1021.94	0.0963922	1.0691	1.85706	0.0633029	0.134829
Arpc2	14959.4	0.125663	1.09101	2.77075	0.00559269	0.0173682
Arpc3	6025.67	0.359667	1.28313	7.49624	6.56726e-14	1.73097e-12
Arpc4	2503.58	0.193181	1.14328	3.95896	7.52766e-05	0.000388704
Arpc5	6502.84	0.0395208	1.02777	0.940531	0.346946	0.500253
Arpin	648.763	0.0320229	1.02244	0.50416	0.614149	0.738575
Arpp19	1291.51	0.0336918	1.02363	0.52234	0.601434	0.728949
Arrb2	4551.32	0.290857	1.22337	5.54284	2.976e-08	3.08105e-07
Arrdc3	465.066	1.78508	3.44638	8.69723	3.40079e-18	1.64681e-16
Arrdc4	239.146	1.19991	2.29725	11.243	2.50776e-29	3.94098e-27
Arsa	1047.72	0.00505328	1.00351	0.100293	0.920112	0.952061
Arsb	626.728	0.100612	1.07223	0.806227	0.420112	0.570974
Arsk	216.8	0.119159	1.0861	1.44529	0.148377	0.266056
Art3	8.43114	0.11372	1.08201	0.444069	0.656993	0.7724
Arv1	120.064	0.111615	1.08044	0.849445	0.395633	0.548611
Arvcf	39.6599	0.362465	1.28562	1.93485	0.0530087	0.116693
Asb1	465.171	0.0391196	1.02749	0.568014	0.570025	0.703004
Asb11	196.964	0.288218	1.22113	1.93228	0.0533245	0.117218
Asb2	38.0661	1.18737	2.27737	5.36136	8.2596e-08	7.90738e-07
Asb6	759.477	0.140794	1.10251	2.27685	0.0227949	0.0578662
Ascc3	4425.44	0.00631307	1.00439	0.0676734	0.946046	0.967299
Ascl4	9.12596	0.150082	1.10963	0.621373	0.534354	0.672272
Asf1b	876.587	0.227511	1.17081	2.0778	0.0377276	0.0885288
Asl	1224.42	0.0688962	1.04891	1.29366	0.195782	0.329894
Asna1	4927.05	0.0688605	1.04889	1.32194	0.186188	0.317032
Asns	11500.4	0.0571457	1.04041	0.982925	0.325644	0.477516
Asnsd1	425.617	0.213118	1.15919	2.82955	0.00466135	0.0149095
Asph	10530.7	0.110878	1.07989	1.29416	0.195609	0.329669
Ass1	1904.82	0.898902	1.86465	12.7367	3.69726e-37	1.08051e-34
Asxl1	1309.66	0.105242	1.07568	1.34992	0.177041	0.305516
Atad1	1960.11	0.14665	1.107	2.26369	0.0235931	0.0596561
Atad2	2837.7	0.54567	1.4597	4.8604	1.17146e-06	8.84598e-06
Atad3a	1996.59	0.220576	1.1652	5.48538	4.12586e-08	4.14527e-07
Atad5	448.075	0.824425	1.77083	6.03276	1.61187e-09	2.08954e-08
Ate1	1576.43	0.317763	1.2464	3.84998	0.000118127	0.000580632
Atf1	1419.65	0.459144	1.37473	5.58742	2.30468e-08	2.42523e-07
Atf2	1376.37	0.03894	1.02736	0.467001	0.6405	0.760365
Atf3	10653.2	0.931812	1.90767	8.21981	2.03825e-16	7.75185e-15
Atf4	26116.3	0.338841	1.26474	5.51357	3.51633e-08	3.58885e-07
Atf5	2462.91	0.296006	1.22774	3.66144	0.000250798	0.00114398
Atf7ip	908.233	0.104794	1.07534	1.25186	0.21062	0.347668
Atg12	1454.29	0.863917	1.81997	9.51309	1.85077e-21	1.30636e-19
Atg13	1904.11	0.392088	1.31229	5.25938	1.44539e-07	1.3193e-06
Atg14	344.988	0.632043	1.54976	5.96744	2.41009e-09	3.00279e-08
Atg16l2	250.745	0.277354	1.21197	3.23093	0.00123387	0.00470233
Atg2a	849.956	0.311649	1.24113	3.67666	0.000236306	0.00108424
Atg3	2879.08	0.0394254	1.0277	0.707535	0.479234	0.624948
Atg4a	387.836	0.204493	1.15228	2.28474	0.0223281	0.0568283
Atg4b	1004.64	0.261383	1.19863	4.25733	2.06882e-05	0.000120836
Atg7	2593.32	0.215598	1.16119	5.13007	2.89639e-07	2.49192e-06
Atl2	600.429	0.168349	1.12377	2.20439	0.0274968	0.0677778
Atm	1249.02	0.188146	1.1393	2.25854	0.0239122	0.060341
Atox1	1123.99	0.276602	1.21134	4.1381	3.50188e-05	0.000194253
Atp11c	618.108	0.029235	1.02047	0.246362	0.805402	0.879248
Atp13a1	2179.92	0.0402219	1.02827	0.83562	0.403369	0.555595
Atp13a3	1816.21	0.123418	1.08931	1.03229	0.301938	0.451214
Atp13a4	39.1599	0.579752	1.49459	2.76193	0.00574602	0.0177979
Atp1a3	2344.95	0.940267	1.91888	8.40638	4.22864e-17	1.76543e-15
Atp1b3	5868.28	0.104402	1.07505	1.58457	0.113064	0.215494
Atp2a1	4.53302	0.143287	1.10442	0.51958	0.603356	0.73018
Atp2c1	2146.86	0.1127	1.08125	1.63967	0.101073	0.197334
Atp5b	35665.1	0.0751302	1.05346	1.54371	0.122659	0.229631
Atp5c1	6065.23	0.168455	1.12385	2.67405	0.0074941	0.0222645
Atp5d	4301.15	0.290529	1.22309	5.3707	7.84299e-08	7.54321e-07
Atp5e	2038.81	0.339368	1.2652	4.90497	9.34397e-07	7.21278e-06
Atp5f1	7379.31	0.0966181	1.06926	1.72307	0.0848763	0.171732
Atp5g2	1120.74	0.329816	1.25685	6.14465	8.01413e-10	1.08624e-08
Atp5g3	2188.32	0.164701	1.12093	2.42613	0.0152607	0.0411748
Atp5h	3444.83	0.0604325	1.04278	0.882595	0.377455	0.530872
Atp5j2	971.079	0.20086	1.14938	2.70764	0.00677639	0.020431
Atp5k	777.444	0.504558	1.41869	5.09395	3.50682e-07	2.9593e-06
Atp5l	498.348	0.377816	1.29937	3.58914	0.000331768	0.00146711
Atp5o	3663.98	0.12193	1.08819	1.79239	0.0730698	0.151657
Atp5sl	653.334	0.0205137	1.01432	0.286956	0.774146	0.858685
Atp6ap1	6910.51	0.0164152	1.01144	0.251209	0.801653	0.877163
Atp6v0b	8471.81	0.159489	1.11689	3.48617	0.000489984	0.00207775
Atp6v0c	353.135	0.0857557	1.06124	0.83479	0.403836	0.556096
Atp6v0d2	2948.07	0.928217	1.90292	9.06639	1.2303e-19	7.19101e-18
Atp6v0e	2271.35	0.286888	1.22001	4.47271	7.72344e-06	4.95788e-05
Atp6v0e2	687.837	0.22455	1.16841	3.30037	0.000965561	0.00378188
Atp6v1a	16831.7	0.349523	1.27414	4.27184	1.93867e-05	0.000113913
Atp6v1b2	7785.92	0.28469	1.21815	5.14218	2.71564e-07	2.34511e-06
Atp6v1c1	10249.6	0.446995	1.3632	7.99689	1.27605e-15	4.38671e-14
Atp6v1d	3408.73	0.438953	1.35562	4.73838	2.15436e-06	1.55021e-05
Atp6v1e1	2239.94	0.226783	1.17022	3.61215	0.000303665	0.00135797
Atp6v1f	4307.08	0.0317669	1.02226	0.518348	0.604215	0.730885
Atp6v1g1	4999.01	0.0189886	1.01325	0.373095	0.709077	0.812702
Atp6v1h	3629.7	0.276488	1.21124	4.66923	3.02331e-06	2.10897e-05
Atp7a	1296.97	0.298871	1.23018	1.63608	0.101824	0.198329
Atp7b	2.49182	0.231585	1.17412	0.862917	0.388183	0.541706
Atp9a	215.967	0.5138	1.42781	3.47141	0.000517725	0.00218004
Atr	1059.35	0.230087	1.17291	2.53119	0.0113676	0.0319596
Atxn10	3956.66	0.133319	1.09681	2.89624	0.00377665	0.0123915
Atxn1l	958.316	0.0579656	1.041	0.668152	0.504036	0.646063
Atxn2l	5988.02	0.00393373	1.00273	0.0523308	0.958265	0.975243
Atxn7l2	191.369	0.251416	1.19037	2.56669	0.0102675	0.029272
Atxn7l3	1479.76	0.00197828	1.00137	0.0383219	0.969431	0.981629
AU019823	580.196	0.445887	1.36215	5.98733	2.13311e-09	2.68378e-08
Aunip	156.981	0.183815	1.13588	1.28455	0.198951	0.333682
Aurkaip1	1892.53	0.19577	1.14534	3.94673	7.92253e-05	0.000406806
Aurkb	780.678	0.199748	1.1485	1.50041	0.133508	0.245494
Avl9	1689.84	0.26107	1.19837	2.26445	0.0235466	0.0595474
AW549877	965.527	0.125889	1.09118	1.0081	0.313408	0.464307
AW554918	318.243	0.214991	1.1607	2.35372	0.0185865	0.0487426
AY074887	3.42998	0.415991	1.33421	1.64261	0.100464	0.196425
Azi2	1302.57	0.0629507	1.0446	1.10718	0.268215	0.415003
Azin1	4505.44	0.667904	1.58876	5.80999	6.24777e-09	7.23954e-08
Azin2	18.4768	0.250201	1.18937	1.23225	0.217854	0.356065
B230219D22Rik	1089.08	0.148819	1.10866	1.64983	0.0989773	0.194292
B230307C23Rik	69.8151	0.0315581	1.02212	0.213097	0.831251	0.895723
B2m	67331.5	0.288458	1.22133	4.74468	2.08838e-06	1.5099e-05
B3galnt1	134.157	0.138765	1.10096	1.16549	0.243821	0.386375
B3galt4	191.645	0.181448	1.13402	1.87556	0.0607156	0.130218
B3galt6	192.034	0.0336268	1.02358	0.320773	0.748383	0.840357
B3gat2	6.4348	0.279322	1.21362	1.11857	0.263325	0.409492
B3gnt8	8.67296	0.287295	1.22035	1.04669	0.295242	0.44414
B430306N03Rik	12.287	0.707535	1.63301	2.82074	0.00479125	0.0152634
B4galnt2	18.5369	0.00253356	1.00176	0.010876	0.991322	0.994948
B4galt2	7.87839	0.260439	1.19784	1.03638	0.300023	0.44913
B9d1	75.6573	0.194112	1.14402	1.493	0.135436	0.248387
Bach1	1285.72	0.00117094	1.00081	0.0127823	0.989801	0.993799
Bad	656.228	0.0406946	1.02861	0.432019	0.665727	0.779482
Bag1	3558.34	0.144945	1.10569	2.97771	0.00290412	0.00989042
Bag4	347.165	0.177832	1.13118	2.24071	0.0250451	0.062733
Bag6	4506.88	0.346919	1.27184	5.51661	3.45603e-08	3.52977e-07
Bahd1	996.232	0.0883794	1.06318	1.25818	0.208328	0.345169
Baiap2	1033.36	0.849641	1.80205	7.49875	6.44281e-14	1.70356e-12
Baiap3	4.05198	0.107517	1.07737	0.481636	0.630064	0.751512
Bak1	6861.26	0.0380879	1.02675	0.806644	0.419871	0.570889
Bank1	32.5591	0.0195203	1.01362	0.0903857	0.927981	0.956697
Banp	531.139	0.436609	1.35342	3.73663	0.000186503	0.000880353
Bap1	2485.55	0.09955	1.07144	2.49145	0.0127222	0.0352624
Bard1	251.729	0.40544	1.32449	3.24145	0.00118923	0.00455407
Basp1	4660.06	0.861894	1.81742	10.0738	7.21079e-24	6.74817e-22
Batf2	586.326	0.206934	1.15423	2.18213	0.0290999	0.0711607
Batf3	2.31446	0.216715	1.16208	0.87281	0.382766	0.536243
Baz1a	2002.35	0.0768016	1.05468	0.904064	0.365962	0.518565
Baz1b	3192.78	0.0634467	1.04496	1.19934	0.230397	0.370781
Baz2b	1762.34	0.0472853	1.03332	0.502331	0.615435	0.739676
Bbc3	1606.86	0.266714	1.20306	2.75191	0.00592497	0.0182538
Bbip1	636.526	0.185272	1.13703	2.81005	0.00495344	0.015708
Bbs1	57.1939	0.253759	1.19231	1.5456	0.122201	0.228904
Bbs4	257.193	0.343329	1.26868	3.72225	0.000197457	0.000923684
Bbs5	194.048	0.0210245	1.01468	0.197049	0.843789	0.902926
Bbs9	292.221	0.248824	1.18824	2.21749	0.0265896	0.0659289
BC003331	1579.3	0.183951	1.13599	3.41494	0.000637956	0.00262178
BC004004	2121.32	0.0943301	1.06757	2.58842	0.00964178	0.0276871
BC005537	10273.5	0.249571	1.18885	3.18025	0.00147148	0.00548732
BC005624	1444.21	0.128091	1.09285	1.95609	0.0504549	0.112183
BC017643	1018.4	0.029801	1.02087	0.515913	0.605915	0.732197
BC025920	48.0623	0.710715	1.63661	4.2522	2.11684e-05	0.000123381
BC026585	2.10385	0.108597	1.07818	0.702775	0.482196	0.627386
BC029214	207.175	0.319284	1.24771	3.44608	0.000568774	0.00236678
BC030867	338.546	0.443026	1.35945	3.07162	0.00212901	0.0075745
BC037034	504.712	0.120501	1.08711	1.45981	0.144343	0.260392
BC049352	5.22237	0.871575	1.82966	3.2266	0.0012527	0.00476533
BC049715	62.5972	0.237057	1.17859	1.47254	0.140876	0.255633
BC049762	2.63443	0.295732	1.22751	1.23271	0.217685	0.355899
BC052040	188.972	0.0931926	1.06673	0.973022	0.330543	0.482744
BC055324	457.788	0.749927	1.68171	6.2113	5.25494e-10	7.31302e-09
Bcam	2.78909	0.200608	1.14918	0.928658	0.353066	0.506666
Bcap31	1990.95	0.133165	1.0967	2.42435	0.015336	0.0413242
Bcar1	46.0093	1.88374	3.69031	9.02038	1.87432e-19	1.07293e-17
Bcar3	2675.27	0.246126	1.18602	2.50253	0.012331	0.0343149
Bcas2	2515.88	0.230316	1.17309	3.86251	0.000112227	0.000554739
Bcdin3d	86.0309	0.0410595	1.02887	0.346287	0.729127	0.826843
Bckdha	970.107	0.175971	1.12972	2.63576	0.00839491	0.0245726
Bckdk	2171.77	0.184875	1.13672	4.28697	1.81125e-05	0.000107182
Bcl2a1a	298.802	0.428976	1.34628	3.37415	0.000740448	0.00299742
Bcl2a1b	1215.92	0.0940859	1.06739	1.25823	0.208309	0.345169
Bcl2a1c	4.4715	0.545902	1.45993	2.14216	0.0321808	0.077444
Bcl2a1d	836.554	0.203232	1.15127	2.46273	0.0137885	0.0377654
Bcl2l1	4266.85	0.607436	1.52355	10.2673	9.89388e-25	9.98862e-23
Bcl2l11	636.242	0.506892	1.42099	5.9763	2.28257e-09	2.85245e-08
Bcl2l12	108.215	0.133722	1.09712	1.19332	0.232745	0.373405
Bcl2l13	1109.52	0.166584	1.1224	3.40762	0.000655315	0.00268476
Bcl2l15	5.42469	0.139481	1.10151	0.540077	0.589144	0.718972
Bcl3	233.62	0.462351	1.37778	4.59804	4.26487e-06	2.87978e-05
Bcl6	1217.08	0.809467	1.75256	7.56132	3.99002e-14	1.09139e-12
Bcl7b	1287.58	0.347847	1.27266	5.9877	2.1283e-09	2.68179e-08
Bcr	3.71176	0.0509042	1.03591	0.196581	0.844155	0.902961
Bcs1l	361.18	0.104715	1.07528	1.10521	0.269068	0.415975
Bdp1	1827.8	0.0305584	1.02141	0.268569	0.788261	0.868558
Becn1	2171.88	0.0134729	1.00938	0.407532	0.683617	0.793181
Bend4	861.407	0.091428	1.06542	1.26418	0.206167	0.342573
Best1	8.58953	0.306018	1.23629	1.20065	0.229889	0.370287
Bet1l	400.73	0.0719906	1.05117	1.0608	0.288783	0.437163
Bex3	877.433	0.182806	1.13509	2.9735	0.0029442	0.00999276
Bhlhe40	2851.89	1.23677	2.35671	9.13464	6.56227e-20	4.01891e-18
Bhlhe41	1457.36	0.84793	1.79992	7.38136	1.5668e-13	3.86092e-12
Bicd2	1532.57	0.19763	1.14681	2.59427	0.00947914	0.0272576
Bin3	1780.54	0.223145	1.16728	4.7004	2.59651e-06	1.83585e-05
Birc3	1375.68	0.0907014	1.06489	1.35874	0.174228	0.3016
Birc5	969.082	0.177232	1.13071	1.21835	0.22309	0.361677
Blm	791.9	0.497751	1.41201	4.28937	1.79183e-05	0.000106146
Blnk	1942.76	0.149363	1.10908	1.51052	0.13091	0.242111
Bloc1s2	553.811	0.253414	1.19202	3.55637	0.000376017	0.00163629
Bloc1s3	472.81	0.0233948	1.01635	0.336805	0.736264	0.831966
Bloc1s4	298.447	0.0519438	1.03666	0.627141	0.530567	0.669306
Bloc1s6	1389.05	0.311588	1.24107	6.35806	2.04317e-10	3.03073e-09
Blvrb	9488.57	0.235323	1.17717	4.22429	2.39694e-05	0.000137541
Blzf1	1580.09	0.0627826	1.04448	0.916027	0.359653	0.512629
Bmp2k	1358.36	0.293912	1.22596	3.19356	0.00140528	0.00527115
Bmp8a	2.96939	0.0216711	1.01513	0.0606703	0.951622	0.970676
Bmpr1a	3227.11	0.122259	1.08844	1.42376	0.154517	0.274847
Bms1	2635.65	0.0165182	1.01152	0.31988	0.749059	0.840937
Bmt2	1232.04	0.0498218	1.03514	0.456848	0.647781	0.765789
Bnip1	769.999	0.224363	1.16826	3.87893	0.000104916	0.000522324
Bnip3	858.991	0.627237	1.5446	3.36986	0.000752054	0.0030385
Bnip3l	1212.97	0.425192	1.34275	5.17701	2.25473e-07	1.96749e-06
Bok	4.11084	0.63052	1.54812	2.68152	0.00732883	0.0218318
Bola2	2140.3	0.156224	1.11437	2.86579	0.00415976	0.0134812
Bola3	757.113	0.0635517	1.04504	0.899906	0.36817	0.520803
Borcs8	782.943	0.273902	1.20907	3.54484	0.000392852	0.0017011
Bpnt1	672.798	0.00643394	1.00447	0.109925	0.912468	0.947388
Braf	1323.34	0.106919	1.07693	1.36847	0.171166	0.297566
Brap	2019.73	0.272093	1.20756	4.75986	1.93728e-06	1.41165e-05
Brca1	1338.36	0.792859	1.7325	6.98231	2.90356e-12	5.95658e-11
Brca2	668.378	0.862221	1.81783	8.34604	7.05888e-17	2.86099e-15
Brcc3	775.016	0.00951813	1.00662	0.177422	0.859177	0.913057
Brd8	1515.04	0.300428	1.23151	4.24506	2.1854e-05	0.000126933
Brd9	931.124	0.0693763	1.04926	1.22974	0.218795	0.356937
Brdt	124.192	0.193431	1.14348	1.60733	0.107983	0.207687
Brf1	692.869	0.0332357	1.0233	0.612211	0.540398	0.677718
Brf2	378.694	0.291566	1.22397	3.50375	0.000458753	0.0019575
Bri3	961.328	0.0843686	1.06022	0.865179	0.386941	0.540652
Brip1	763.699	0.896469	1.8615	6.84195	7.81232e-12	1.48559e-10
Brk1	2157.29	0.125468	1.09086	2.47361	0.0133756	0.0367738
Brpf3	352.831	0.00929935	1.00647	0.0716345	0.942893	0.96544
Bsdc1	1152.12	0.194994	1.14472	3.74461	0.000180675	0.000855024
Bsg	7088.55	0.26771	1.2039	5.91455	3.32786e-09	4.04934e-08
Bspry	1.967	0.0823878	1.05877	0.345372	0.729815	0.827137
Bst1	3532.49	0.563168	1.47751	8.6283	6.22732e-18	2.9139e-16
Bst2	3063.7	0.472044	1.38707	5.99493	2.03576e-09	2.57492e-08
Btaf1	2618.59	0.163256	1.11981	1.98183	0.0474984	0.106807
Btbd1	1033.11	0.309608	1.23937	4.54742	5.43076e-06	3.59418e-05
Btbd2	350.226	0.343048	1.26843	3.9787	6.92938e-05	0.000360718
Btbd6	266.332	0.178553	1.13175	2.04636	0.0407212	0.0941608
Btbd7	487.394	0.0550232	1.03888	0.465811	0.641351	0.760942
Btbd8	74.2145	0.675212	1.59683	3.80598	0.000141242	0.000682169
Btf3	8178.71	0.0512774	1.03618	1.3721	0.170032	0.296121
Btg1	3729.77	0.597115	1.51269	6.8249	8.79848e-12	1.65798e-10
Btg2	328.61	0.0936691	1.06708	0.898112	0.369126	0.521845
Btg4	2.87043	0.0232963	1.01628	0.0943202	0.924855	0.954829
Btrc	384.083	0.108851	1.07837	1.49802	0.134128	0.246367
Bub1	1512.07	0.618475	1.53525	3.56549	0.000363171	0.0015866
Bud13	534.999	0.221168	1.16568	2.9843	0.00284226	0.00970213
Bzrap1	173.702	0.552548	1.46667	3.98212	6.83034e-05	0.000356007
C130026I21Rik	3016.98	0.285905	1.21918	3.25104	0.00114982	0.00441737
C1galt1	1255.02	0.197582	1.14678	2.3185	0.0204219	0.0527342
C1qa	391.793	1.0482	2.06795	8.12942	4.31357e-16	1.58972e-14
C1qb	1168.45	0.390962	1.31127	3.89671	9.75065e-05	0.000489974
C1qbp	4732.96	0.0369061	1.02591	0.609478	0.542208	0.679309
C1qc	1276.98	0.239009	1.18018	2.2552	0.0241211	0.060788
C1rl	66.0168	0.0364314	1.02557	0.269	0.78793	0.868365
C1s1	60.0193	0.687152	1.6101	3.32642	0.000879692	0.00349152
C1s2	8.15336	0.480964	1.39568	1.88719	0.0591346	0.127401
C2cd4c	5.7211	0.513415	1.42743	1.83881	0.0659435	0.13949
C3	5687.11	0.586705	1.50181	5.90719	3.47984e-09	4.21887e-08
C330007P06Rik	795.775	0.0130712	1.0091	0.157737	0.874664	0.923304
C330027C09Rik	768.51	0.672967	1.59435	5.51988	3.39234e-08	3.46897e-07
C3ar1	5561.31	0.233853	1.17597	4.41241	1.02225e-05	6.39692e-05
C430049E01Rik	6.827	0.329472	1.25655	1.27004	0.20407	0.340143
C4a	15.1807	0.242659	1.18317	1.00177	0.316455	0.467747
C5ar1	687.705	0.251554	1.19049	3.26253	0.00110422	0.00426381
C77080	1782.73	0.214773	1.16052	1.90192	0.0571817	0.124028
Cab39	6294.07	0.123831	1.08962	2.57726	0.00995867	0.0285233
Cab39l	964.254	0.215991	1.1615	3.17909	0.00147737	0.00550559
Cabyr	23.6881	0.107295	1.07721	0.42842	0.668346	0.78123
Cacna1a	1500.17	0.0140168	1.00976	0.200552	0.841049	0.901276
Cacna1b	243.915	0.330101	1.2571	3.8409	0.000122583	0.000600407
Cacna1f	78.6066	0.101969	1.07324	0.783839	0.433135	0.582855
Cacnb1	119.059	0.381909	1.30306	3.5578	0.000373969	0.00162865
Cacnb3	6.75871	0.76846	1.70345	2.97467	0.00293303	0.00995889
Cactin	1263.18	0.0875031	1.06253	1.68232	0.0925071	0.18402
Cadm1	12384.8	0.119639	1.08646	2.4781	0.0132085	0.0363981
Cadm4	5.40219	0.0899762	1.06435	0.360056	0.718805	0.819118
Cadps	450.446	0.0613092	1.04341	0.785537	0.432139	0.581985
Calcb	28.0178	0.349026	1.2737	1.52758	0.126616	0.235564
Calcoco1	532.24	0.0426571	1.03001	0.608189	0.543062	0.680124
Calcrl	2509.14	1.13478	2.19585	6.74549	1.52512e-11	2.7495e-10
Calr3	53.7437	0.527284	1.44121	3.00932	0.00261832	0.00905648
Caly	2.43032	0.141387	1.10296	0.716016	0.473981	0.620722
Camk2d	2448.42	0.475189	1.3901	5.66573	1.46404e-08	1.59045e-07
Camk2n2	44.2766	0.184062	1.13608	1.10384	0.269663	0.416625
Camsap2	1111.87	0.179653	1.13261	1.51753	0.129134	0.239465
Camta2	1127.95	0.316269	1.24511	3.21983	0.00128267	0.00486161
Cand1	2382.53	0.186872	1.13829	3.41936	0.00062768	0.00258298
Cand2	33.1944	0.397605	1.31732	1.59369	0.111006	0.212399
Cant1	1343.07	0.0917407	1.06566	1.7505	0.0800326	0.1634
Cap1	21853.2	0.132729	1.09637	2.85137	0.00435312	0.0140097
Capg	29821.5	0.0306772	1.02149	0.627375	0.530414	0.669214
Capn12	3.2912	0.212508	1.1587	0.800374	0.423494	0.573542
Capn15	891.371	0.10935	1.07874	1.17763	0.238942	0.380563
Capn3	3.868	0.198547	1.14754	0.826771	0.408367	0.560297
Capn5	793.444	0.272393	1.20781	4.09473	4.22664e-05	0.000230391
Capns1	6572.87	0.317301	1.246	4.8965	9.75607e-07	7.48579e-06
Caprin1	14648.1	0.115398	1.08327	1.34013	0.180204	0.309659
Caprin2	28.8471	0.391111	1.3114	1.95832	0.050193	0.111735
Capza1	3158.21	0.0544915	1.03849	0.680506	0.496184	0.639789
Capzb	6578.06	0.182192	1.13461	4.4213	9.81081e-06	6.16479e-05
Car11	3.66778	0.24967	1.18894	0.991752	0.321318	0.473162
Car13	1714.79	0.788905	1.72776	12.593	2.30792e-36	6.40756e-34
Car14	1.98762	0.178537	1.13174	0.935682	0.349437	0.502683
Car2	1644.15	0.910374	1.87953	5.29959	1.16064e-07	1.0771e-06
Car5b	370.989	0.299588	1.23079	2.63276	0.00846929	0.0247511
Card14	28.5524	0.95462	1.93807	4.03393	5.4851e-05	0.000292013
Card19	4015.5	0.388545	1.30907	6.06811	1.29422e-09	1.70082e-08
Carf	207.706	0.491038	1.40546	4.56068	5.09883e-06	3.38932e-05
Carm1	1386.22	0.0909554	1.06508	1.61629	0.106033	0.204692
Carmil1	330.626	0.758127	1.69129	6.81778	9.24551e-12	1.73241e-10
Carnmt1	43.6053	0.45928	1.37486	2.56952	0.0101839	0.0290783
Carns1	6.60355	0.215179	1.16085	0.784692	0.432634	0.582369
Cars	4422.04	0.181956	1.13442	3.33503	0.000852905	0.00339734
Casc3	1157.39	0.0645789	1.04578	1.24374	0.213594	0.351165
Cask	1177.65	0.0739711	1.05261	1.08367	0.278511	0.426262
Casp1	4167.68	0.339123	1.26499	3.96674	7.2862e-05	0.000377171
Casp3	721.266	0.11726	1.08467	1.57553	0.115133	0.218538
Casp4	2578.28	0.115534	1.08338	1.62168	0.104871	0.202968
Cast	2288.68	0.162483	1.11921	3.55243	0.000381691	0.00165837
Cat	9482.85	0.108887	1.0784	0.955719	0.339214	0.491435
Catsperd	13.9465	0.132682	1.09633	0.53089	0.595495	0.724334
Catsperg1	18.9811	0.0987948	1.07088	0.403823	0.686343	0.795346
Cav1	2.76131	0.0152021	1.01059	0.118935	0.905327	0.94381
Cbl	2305.94	0.0886087	1.06334	1.05326	0.292222	0.440607
Cblb	1028.91	0.438721	1.3554	4.98321	6.25386e-07	5.01674e-06
Cbr1	555.446	0.317444	1.24612	4.1194	3.79863e-05	0.000209251
Cbr3	205.23	0.114707	1.08276	0.79998	0.423723	0.573758
Cbwd1	492.76	0.0756346	1.05382	0.963706	0.335193	0.487548
Cbx1	939.973	0.204549	1.15233	2.62352	0.00870254	0.0253439
Cbx5	1686.29	0.0721572	1.05129	1.18557	0.235793	0.37688
Cc2d1a	1340.97	0.484548	1.39915	6.16601	7.00364e-10	9.6101e-09
Cc2d2a	215.283	0.113287	1.08169	0.859447	0.390094	0.543536
Ccbe1	164.958	0.550075	1.46416	4.12596	3.69199e-05	0.000203781
Ccdc103	2.71817	0.234943	1.17686	0.868579	0.385077	0.538863
Ccdc109b	1677.26	0.14219	1.10358	2.52501	0.0115694	0.0324667
Ccdc112	99.9158	0.503583	1.41773	2.77844	0.0054621	0.0170166
Ccdc117	582.04	0.324229	1.252	3.44071	0.000580195	0.00240839
Ccdc12	998.781	0.0236645	1.01654	0.411997	0.680342	0.790647
Ccdc124	1031.52	0.265428	1.20199	2.96181	0.00305836	0.010313
Ccdc125	52.8356	0.30642	1.23664	1.54866	0.121463	0.227877
Ccdc126	159.589	0.491881	1.40628	4.2272	2.36615e-05	0.000135962
Ccdc130	786.256	0.502482	1.41665	7.95749	1.75562e-15	5.89619e-14
Ccdc136	11.4754	0.269773	1.20562	1.03526	0.300548	0.449621
Ccdc138	29.0093	0.492019	1.40641	2.62704	0.00861307	0.0251404
Ccdc14	249.55	0.323173	1.25108	3.01675	0.00255504	0.00887261
Ccdc141	5.80618	0.422015	1.3398	1.60101	0.109375	0.209735
Ccdc15	52.7979	0.495345	1.40966	2.4573	0.0139984	0.0382522
Ccdc154	5.04146	0.0191905	1.01339	0.109324	0.912945	0.947706
Ccdc155	208.147	1.77783	3.4291	12.0759	1.41589e-33	3.18728e-31
Ccdc171	88.7721	0.11075	1.07979	0.800565	0.423384	0.573439
Ccdc173	62.5391	0.0416072	1.02926	0.300434	0.763846	0.851479
Ccdc174	641.697	0.449088	1.36518	4.91423	8.91299e-07	6.90571e-06
Ccdc18	113.762	0.355243	1.2792	2.0947	0.0361976	0.0855654
Ccdc180	58.9772	1.22087	2.33088	7.84551	4.31194e-15	1.35015e-13
Ccdc181	964.126	0.495663	1.40997	4.06243	4.85648e-05	0.000261725
Ccdc189	21.6602	0.273032	1.20834	1.30817	0.190817	0.323274
Ccdc191	235.277	0.0816845	1.05825	0.77264	0.439735	0.589339
Ccdc24	4.78535	0.0117179	1.00816	0.0188035	0.984998	0.990707
Ccdc28b	185.208	0.109604	1.07893	0.844588	0.398341	0.551264
Ccdc34	379.362	0.473148	1.38814	3.26272	0.00110348	0.00426233
Ccdc38	8.28372	0.0588446	1.04163	0.164733	0.869154	0.919904
Ccdc40	56.9614	0.00476606	1.00331	0.0257508	0.979456	0.987339
Ccdc43	877.363	0.050439	1.03558	0.760853	0.446745	0.596065
Ccdc50	3950.74	0.145601	1.10619	2.66038	0.00780536	0.023029
Ccdc51	280.881	0.0650525	1.04612	0.730808	0.464896	0.612629
Ccdc54	7.59646	0.814004	1.75808	3.00083	0.00269243	0.0092731
Ccdc57	183.759	0.0154234	1.01075	0.141213	0.887702	0.932366
Ccdc58	601.14	0.0329421	1.0231	0.409783	0.681965	0.79187
Ccdc59	1822.74	0.149223	1.10897	2.56818	0.0102233	0.0291659
Ccdc66	567.631	0.454666	1.37047	5.30421	1.13161e-07	1.05545e-06
Ccdc71l	849.643	0.149043	1.10883	2.29974	0.0214629	0.0549621
Ccdc77	448.225	0.181182	1.13381	1.93776	0.0526524	0.116093
Ccdc78	7.85787	0.684994	1.6077	2.64559	0.00815485	0.0239499
Ccdc80	179.323	0.870048	1.82772	6.53911	6.18872e-11	9.9992e-10
Ccdc82	563.84	0.00683379	1.00475	0.103015	0.917951	0.950777
Ccdc84	250.672	0.0843529	1.06021	0.94964	0.342295	0.494622
Ccdc86	1097.82	0.0341839	1.02398	0.558134	0.576753	0.708731
Ccdc87	2.22185	0.120879	1.0874	0.505902	0.612925	0.737618
Ccdc88a	2186.91	0.436893	1.35369	4.33734	1.44217e-05	8.75496e-05
Ccdc88c	105.082	0.198745	1.1477	1.58001	0.114105	0.21708
Ccdc9	1513.35	0.167733	1.12329	2.53594	0.0112147	0.0315619
Ccdc90b	670.376	0.070473	1.05006	1.01464	0.310277	0.460823
Ccdc92	113.258	0.188145	1.1393	1.42782	0.153345	0.273141
Ccdc94	373.604	0.104291	1.07497	1.47476	0.140276	0.254806
Ccdc96	11.9713	0.346431	1.27141	1.46035	0.144193	0.260179
Cchcr1	433.74	0.372279	1.2944	5.0262	5.00287e-07	4.09724e-06
Ccl12	114.936	1.10824	2.15582	6.96144	3.36818e-12	6.81739e-11
Ccl2	1989.67	0.716479	1.64317	6.34844	2.17505e-10	3.2149e-09
Ccl22	48.1316	2.56733	5.92713	12.0917	1.16791e-33	2.66507e-31
Ccl3	20187.3	1.78137	3.43753	14.5592	5.10338e-48	3.1486e-45
Ccl4	3653.99	1.38596	2.61346	10.5909	3.28292e-26	3.74567e-24
Ccl5	503.621	3.41518	10.6677	30.828	1.10616e-208	1.84264e-204
Ccl6	609.371	1.11055	2.15928	9.74564	1.9256e-22	1.49891e-20
Ccl7	355.466	1.3175	2.49233	7.9759	1.51278e-15	5.11153e-14
Ccl8	12.2225	0.202133	1.1504	0.820059	0.412182	0.564046
Ccl9	10093.9	1.42684	2.68857	12.6098	1.8635e-36	5.26137e-34
Ccna2	1863.46	0.157481	1.11534	0.911897	0.361823	0.514622
Ccnd3	714.658	0.251908	1.19078	2.90743	0.00364417	0.0120136
Ccne1	556.001	0.238444	1.17972	3.02533	0.00248361	0.00865886
Ccne2	183.193	1.18121	2.26767	7.8827	3.20385e-15	1.01657e-13
Ccnf	674.637	0.206192	1.15364	1.77767	0.0754583	0.155722
Ccng1	4924.84	0.0970122	1.06956	1.15692	0.247304	0.390636
Ccng2	126.439	1.82521	3.54358	10.7709	4.72246e-27	5.95961e-25
Ccni	1982.32	0.509451	1.42351	6.39311	1.62544e-10	2.44816e-09
Ccnl1	1966.69	0.500702	1.4149	6.40892	1.46552e-10	2.22337e-09
Ccnl2	1206.18	0.187661	1.13892	2.7249	0.00643213	0.0195666
Ccnt1	1289.26	0.206732	1.15407	3.23303	0.00122485	0.00467115
Ccnt2	939.424	0.204674	1.15243	2.47189	0.0134401	0.0369325
Ccny	4225.32	0.389132	1.30961	5.39709	6.77294e-08	6.58248e-07
Ccp110	273.96	0.0611889	1.04333	0.483142	0.628995	0.750613
Ccpg1	78.2179	0.0124855	1.00869	0.0902171	0.928115	0.956773
Ccpg1os	74.2037	0.105048	1.07553	0.816348	0.414301	0.565986
Ccr1	369.192	0.518897	1.43286	5.28181	1.27916e-07	1.17856e-06
Ccr10	7.1328	0.426837	1.34428	1.62984	0.103136	0.200238
Ccr5	18.6081	0.334749	1.26116	1.56123	0.118469	0.223672
Ccrl2	1053.26	2.15838	4.46413	16.6709	2.1339e-62	3.9496e-59
Ccsap	45.0646	0.202665	1.15082	1.19743	0.231139	0.371616
Ccser2	1034.66	0.15072	1.11012	1.88336	0.0596512	0.128298
Cct2	14790.5	0.132395	1.09611	2.78545	0.00534539	0.0167281
Cct3	9805.78	0.0598373	1.04235	1.06728	0.285848	0.434101
Cct4	9120.87	0.176449	1.1301	3.26808	0.00108278	0.00419464
Cct5	10078.4	0.0564718	1.03992	1.18689	0.235272	0.376335
Cct6a	7001.19	0.148763	1.10862	2.0243	0.0429397	0.0984298
Cct8	7429.03	0.134546	1.09775	2.10389	0.0353877	0.0839728
Ccz1	2398.04	0.129501	1.09391	1.83159	0.0670131	0.141376
Cd109	1469.45	0.420131	1.33805	3.30443	0.000951712	0.00373994
Cd14	10537.1	0.564557	1.47893	7.39667	1.39639e-13	3.47699e-12
Cd177	14.077	0.491375	1.40578	1.98341	0.0473218	0.106511
Cd200	2.60634	0.497308	1.41158	1.93372	0.053147	0.116951
Cd200r1	3214.94	0.304675	1.23514	4.28154	1.85605e-05	0.000109561
Cd200r2	877.136	0.291864	1.22422	5.02444	5.04895e-07	4.12889e-06
Cd200r3	30.4638	0.462303	1.37774	2.55226	0.0107026	0.030367
Cd200r4	956.228	0.0832491	1.0594	0.799796	0.423829	0.573855
Cd207	6.75561	0.648681	1.56773	2.46487	0.0137064	0.0375775
Cd24a	25.0719	0.0140783	1.00981	0.0589565	0.952987	0.97133
Cd274	3839.86	1.063	2.08927	9.10281	8.80207e-20	5.29332e-18
Cd28	323.333	0.174438	1.12852	1.04833	0.294487	0.44334
Cd2bp2	1869.88	0.237187	1.17869	4.35157	1.35165e-05	8.27786e-05
Cd300c	6.93947	0.21812	1.16322	0.808011	0.419084	0.570223
Cd300c2	1077.02	0.354244	1.27832	5.68585	1.30166e-08	1.42746e-07
Cd300e	96.6781	0.799756	1.74081	4.71118	2.46283e-06	1.75175e-05
Cd300ld	7110.98	0.0897454	1.06418	1.0988	0.271855	0.418885
Cd300ld2	21.3896	0.262135	1.19925	1.15886	0.246515	0.389717
Cd300ld3	36.5934	0.0211933	1.0148	0.0915558	0.927051	0.956034
Cd300ld5	25.2918	0.100995	1.07251	0.463402	0.643077	0.762121
Cd320	307.336	0.15885	1.1164	1.76525	0.077521	0.159072
Cd36	28621.7	0.987595	1.98288	9.10903	8.31247e-20	5.05362e-18
Cd37	3023.27	0.0100389	1.00698	0.177843	0.858846	0.912822
Cd3eap	598.313	0.00529439	1.00368	0.063597	0.949291	0.968952
Cd40	1730.08	0.0537802	1.03798	0.803654	0.421597	0.571902
Cd44	11004.7	0.625011	1.54222	8.14278	3.86315e-16	1.42688e-14
Cd48	59.6888	0.174769	1.12878	1.06682	0.286054	0.434255
Cd5	8.19572	0.475651	1.39055	1.89177	0.0585211	0.126357
Cd52	3662.51	1.09314	2.13338	11.8472	2.22486e-32	4.25997e-30
Cd53	13102.1	0.538897	1.45286	6.73755	1.61074e-11	2.88513e-10
Cd5l	147.809	0.113798	1.08207	0.963366	0.335364	0.487605
Cd68	29246.1	0.191323	1.14181	3.19646	0.00139126	0.00522562
Cd72	2999.17	0.807996	1.75078	7.52913	5.10807e-14	1.37242e-12
Cd82	3499.41	0.183893	1.13595	3.89949	9.63944e-05	0.000484971
Cd83	1923.94	1.6316	3.09857	11.6254	3.06003e-31	5.36569e-29
Cd84	649.716	0.0383147	1.02691	0.327042	0.743636	0.837033
Cd9	2867.58	0.776362	1.71281	9.75135	1.82028e-22	1.43029e-20
Cd99l2	825.547	0.0720517	1.05121	1.10281	0.270111	0.417123
Cda	62.5521	1.33997	2.53146	7.61349	2.66793e-14	7.59699e-13
Cdc123	1427.21	0.0985338	1.07068	2.23624	0.0253357	0.0633222
Cdc14b	532.228	0.0770414	1.05485	0.874746	0.381712	0.535365
Cdc16	1226.9	0.417603	1.33571	6.86216	6.7826e-12	1.30467e-10
Cdc25b	1398.31	0.17432	1.12843	1.04046	0.298127	0.447266
Cdc27	3296.13	0.373864	1.29582	3.91068	9.20363e-05	0.000465859
Cdc34	2704.69	0.157575	1.11541	2.55008	0.0107698	0.0305323
Cdc37l1	554.624	0.157583	1.11542	1.98121	0.0475673	0.106919
Cdc42	9471.07	0.0401318	1.02821	1.15227	0.249212	0.392973
Cdc42ep2	137.853	0.67047	1.59159	6.00782	1.8804e-09	2.40397e-08
Cdc42ep4	513.865	0.105068	1.07555	1.54737	0.121774	0.228256
Cdc45	1089.81	0.469067	1.38421	3.26451	0.00109654	0.00424103
Cdc5l	1717.02	0.0731189	1.05199	1.28549	0.198619	0.333342
Cdc6	613.01	0.237252	1.17875	2.68486	0.00725612	0.0216595
Cdc7	356.926	1.13117	2.19036	8.64918	5.18686e-18	2.46162e-16
Cdca3	1134.04	0.14951	1.10919	1.05924	0.289492	0.438077
Cdca5	320.454	0.551684	1.4658	3.52919	0.00041684	0.00179796
Cdca7	792.742	0.596754	1.51231	5.50364	3.72027e-08	3.7811e-07
Cdca7l	988.578	0.0621456	1.04402	0.697045	0.485775	0.630699
Cdca8	1235.59	0.31423	1.24335	2.38185	0.0172258	0.0457213
Cdcp1	7.98708	0.341144	1.26676	1.32141	0.186364	0.317201
Cdh23	7.34273	0.1656	1.12163	0.623751	0.532791	0.671197
Cdip1	708.957	0.0986904	1.0708	1.37585	0.168867	0.294492
Cdipt	2421.25	0.0982522	1.07048	2.17323	0.0297633	0.0725123
Cdk10	635.448	0.021471	1.01499	0.311463	0.755449	0.844972
Cdk11b	2554.24	0.0599277	1.04241	1.23071	0.218432	0.356719
Cdk12	1988.36	0.00800239	1.00556	0.102061	0.918708	0.951317
Cdk17	928.866	0.34917	1.27383	5.00562	5.56818e-07	4.50047e-06
Cdk19	488.983	0.0883133	1.06313	1.12387	0.261068	0.406816
Cdk2	639.556	0.117961	1.0852	1.85545	0.0635318	0.135248
Cdk20	269.676	0.158016	1.11575	1.86186	0.0626232	0.133758
Cdk2ap1	285.728	0.38059	1.30187	3.61141	0.000304532	0.00136148
Cdk5	931.04	0.171134	1.12594	2.78833	0.00529805	0.0166111
Cdk5rap2	3883.77	0.254161	1.19264	4.72271	2.32727e-06	1.66528e-05
Cdkal1	545.573	0.228063	1.17126	2.51465	0.011915	0.0332574
Cdkl3	153.751	0.393559	1.31363	3.48583	0.000490605	0.00207899
Cdkl4	33.6815	0.288584	1.22144	1.62632	0.103881	0.201474
Cdkn2aip	280.09	0.290568	1.22312	2.75912	0.0057958	0.0179188
Cdpf1	349.824	0.091095	1.06518	1.05527	0.291301	0.439713
Cdr2	976.631	0.121059	1.08753	1.36266	0.172991	0.299988
Cds1	156.542	0.0781967	1.0557	0.743245	0.457333	0.605777
Cdt1	2480.7	0.712406	1.63853	6.93035	4.19799e-12	8.41941e-11
Cdyl2	394.581	0.19627	1.14573	2.19958	0.0278367	0.0684738
Ceacam2	8.98314	0.220837	1.16541	0.883988	0.376703	0.530038
Cebpa	282.822	0.0303214	1.02124	0.326047	0.744388	0.837443
Cebpb	1746.79	0.460925	1.37642	4.84862	1.24324e-06	9.34563e-06
Cebpd	869.693	0.159834	1.11716	1.66463	0.0959868	0.189522
Cebpz	1771.22	0.045621	1.03213	0.618991	0.535922	0.673866
Celf1	2363.81	0.0342644	1.02403	0.511169	0.609233	0.734873
Celf3	169.371	0.739661	1.66978	5.6197	1.9129e-08	2.04789e-07
Celf4	2.67348	0.466458	1.38171	1.82344	0.0682368	0.143395
Celf6	26.3083	0.260114	1.19757	1.30317	0.192518	0.325646
Celsr3	78.7853	0.35423	1.2783	2.43075	0.0150677	0.0407134
Cenpb	5437.62	0.131708	1.09559	3.1852	0.00144656	0.00541015
Cenph	197.568	0.677209	1.59904	6.1924	5.92537e-10	8.20488e-09
Cenpi	390.449	0.656903	1.57669	4.30908	1.63932e-05	9.84066e-05
Cenpk	130.53	0.359065	1.28259	2.16733	0.0302093	0.0734209
Cenpm	221.89	0.259252	1.19686	2.72074	0.0065136	0.0197531
Cenpn	563.88	0.332028	1.25878	2.67782	0.00741027	0.0220469
Cenpo	508.546	0.121385	1.08778	2.05723	0.0396639	0.092215
Cenpp	99.4965	0.125557	1.09093	0.719511	0.471826	0.618976
Cenpq	872.789	0.141114	1.10276	1.489	0.136488	0.249738
Cenpt	373.226	0.254749	1.19313	2.61907	0.00881711	0.0256417
Cenpu	206.199	0.927967	1.90259	6.26184	3.8046e-10	5.41684e-09
Cep104	1070.8	0.115912	1.08366	2.38149	0.0172428	0.0457593
Cep120	723.066	0.00532528	1.0037	0.108233	0.913811	0.948191
Cep128	868.793	0.52059	1.43454	5.06942	3.99031e-07	3.32519e-06
Cep131	339.522	0.136058	1.0989	1.23322	0.217495	0.355687
Cep135	631.884	0.406413	1.32539	5.11084	3.20722e-07	2.7286e-06
Cep152	340.547	0.143808	1.10482	1.99627	0.0459045	0.103882
Cep170	3454.28	0.0852738	1.06089	0.758151	0.448361	0.597503
Cep170b	749.214	0.0171699	1.01197	0.205728	0.837003	0.898492
Cep192	1794.79	0.07402	1.05265	0.900315	0.367953	0.52054
Cep290	1155.22	0.25113	1.19014	2.31028	0.0208729	0.0537155
Cep295	1495.75	0.256733	1.19477	2.60443	0.00920276	0.0265828
Cep41	242.538	0.0717106	1.05096	0.806777	0.419795	0.570889
Cep44	289.334	0.156506	1.11458	1.28374	0.199232	0.334119
Cep55	730.767	0.272554	1.20794	1.85078	0.0642007	0.13648
Cep57l1	234.662	0.385726	1.30652	3.15861	0.00158523	0.00585771
Cep68	300.741	0.128303	1.09301	1.58181	0.113693	0.216422
Cep72	127.882	0.401394	1.32078	3.01186	0.00259655	0.00899424
Cep76	367.695	0.0485816	1.03425	0.554773	0.57905	0.710819
Cep78	336.904	0.185749	1.13741	1.89808	0.0576858	0.124845
Cep83	1627.31	0.413747	1.33214	5.20891	1.89958e-07	1.68674e-06
Cep95	410.32	0.57832	1.49311	6.53442	6.38584e-11	1.03077e-09
Cep97	86.9832	0.0638556	1.04526	0.434579	0.663868	0.77817
Cept1	2274.61	0.0534404	1.03774	0.844444	0.398422	0.551284
Cercam	4.85399	0.16505	1.1212	0.675604	0.499292	0.642156
Cers3	6.58991	0.152363	1.11139	0.58298	0.559907	0.695002
Cers4	56.4711	0.341409	1.26699	2.23797	0.0252229	0.0630876
Cetn4	34.6272	0.197203	1.14647	1.10312	0.269977	0.416955
Cfap43	184.702	0.149804	1.10942	1.64525	0.0999185	0.195587
Cfap74	2.55934	0.218969	1.1639	1.04954	0.29393	0.442598
Cfap77	3.19572	0.130211	1.09445	0.540173	0.589078	0.718944
Cfb	38.6934	0.765004	1.69938	3.83521	0.000125458	0.000611996
Cfl1	25450.4	0.0151088	1.01053	0.309822	0.756696	0.845749
Cfl2	324.051	0.285458	1.2188	2.93539	0.0033313	0.0111075
Cflar	5074.32	0.0488657	1.03445	0.649162	0.516234	0.656996
Cfp	5317.77	0.33445	1.2609	4.07906	4.52188e-05	0.00024504
Cgref1	5.09998	1.81267	3.51291	5.619	1.9207e-08	2.05492e-07
Chac1	1180.7	0.337801	1.26383	4.42656	9.57493e-06	6.03706e-05
Chac2	140.245	0.0292178	1.02046	0.284908	0.775714	0.859653
Chadl	5.95877	0.000387509	1.00027	-0.00467298	0.996272	0.997901
Chaf1a	956.667	0.710408	1.63627	6.76	1.37992e-11	2.50488e-10
Chaf1b	903.921	0.7683	1.70326	9.57227	1.04581e-21	7.47689e-20
Chchd1	1377.61	0.194693	1.14448	2.9089	0.00362704	0.0119642
Chchd10	1051.33	0.221202	1.1657	2.05924	0.0394708	0.0918688
Chchd3	3171.98	0.126111	1.09135	2.62472	0.00867198	0.0252681
Chchd5	636.715	0.377395	1.29899	5.82503	5.71025e-09	6.66582e-08
Chchd6	648.733	0.148007	1.10804	2.4763	0.0132751	0.0365454
Chd1l	1052.14	0.0489847	1.03454	0.767059	0.443047	0.592361
Chd2	3943.9	0.527998	1.44193	6.07112	1.27021e-09	1.67664e-08
Chd3	3915.28	0.268088	1.20421	4.0063	6.1678e-05	0.000325137
Chd7	1127.43	0.0334951	1.02349	0.437565	0.661702	0.776405
Chek1	285.423	1.06531	2.09262	8.47016	2.45059e-17	1.06031e-15
Chic2	670.821	0.326605	1.25406	4.0311	5.55174e-05	0.000295277
Chit1	2.81429	0.800057	1.74117	3.30039	0.000965507	0.00378188
Chmp1a	1511.81	0.0930633	1.06663	1.86062	0.0627972	0.134026
Chmp1b	1382.83	0.255432	1.19369	4.22565	2.38254e-05	0.000136809
Chmp2b	1213.91	0.258279	1.19605	3.61305	0.000302611	0.00135399
Chmp3	1999.95	0.0785699	1.05597	1.43012	0.152683	0.272222
Chmp4b	5648.47	0.199565	1.14835	3.90621	9.37549e-05	0.000473001
Chmp4c	3.62687	0.0913058	1.06533	0.35645	0.721503	0.821467
Chmp6	1135.74	0.0377457	1.02651	0.648312	0.516783	0.657444
Chmp7	1323.56	0.105442	1.07582	2.3978	0.016494	0.0440739
Chn1	9.10979	0.63146	1.54913	2.45619	0.0140419	0.0383584
Chp1	2259.64	0.24898	1.18837	3.27069	0.00107285	0.00416101
Chpf	1051.79	0.174623	1.12867	2.67028	0.00757877	0.0224799
Chpt1	262.912	0.212109	1.15838	2.16842	0.0301269	0.0732526
Chrm3	7.00884	0.44876	1.36487	1.75011	0.0800989	0.163516
Chrm4	76.9145	0.172148	1.12673	1.23847	0.215543	0.353432
Chst11	60.0477	0.728056	1.65641	4.17497	2.98021e-05	0.000167831
Chst3	32.5318	0.33866	1.26458	1.66374	0.0961645	0.189732
Chst7	18.927	0.182869	1.13514	0.801679	0.422739	0.572773
Chsy3	54.5301	0.182559	1.1349	0.846072	0.397513	0.550592
Chtf18	461.271	0.858301	1.8129	6.69256	2.19306e-11	3.84142e-10
Chtop	3059.37	0.370445	1.29275	6.74424	1.5383e-11	2.76131e-10
Chuk	2026.98	0.0437705	1.0308	0.529873	0.5962	0.724791
Ciao1	1057.98	0.235264	1.17712	3.99329	6.51619e-05	0.000341664
Cib1	942.517	0.120619	1.0872	1.78128	0.074866	0.154691
Cib2	7.54158	0.167416	1.12305	0.621706	0.534135	0.672128
Cinp	616.123	0.231753	1.17426	3.30391	0.000953472	0.00374597
Cipc	2699.24	0.332382	1.25909	3.20939	0.00133016	0.00502283
Cir1	181.948	0.221331	1.16581	2.10312	0.0354553	0.0841212
Cirh1a	1947.61	0.334389	1.26084	5.24384	1.57267e-07	1.42224e-06
Cisd1	672.846	0.319195	1.24763	6.05883	1.37111e-09	1.79278e-08
Cisd3	260.726	0.225462	1.16915	1.96491	0.0494249	0.11035
Cish	5.96254	0.895811	1.86066	3.31994	0.000900358	0.00356384
Cit	429.019	0.184981	1.1368	1.82579	0.0678823	0.142812
Cited1	2.40444	0.389027	1.30951	1.76916	0.0768675	0.157945
Ckap2	424.549	0.20348	1.15147	1.21359	0.224906	0.363878
Ckap2l	838.117	0.263489	1.20038	1.48463	0.137643	0.251327
Ckap5	3518.71	0.109169	1.07861	0.986898	0.323693	0.475617
Ckb	4110.51	0.928656	1.9035	12.9669	1.88431e-38	5.92241e-36
Ckm	3.87714	0.259224	1.19683	1.04021	0.298243	0.447379
Cks2	201.525	0.28824	1.22115	1.78362	0.0744862	0.154022
Clasp2	1407.42	0.0752564	1.05355	0.896846	0.369801	0.522401
Clasrp	553.495	0.37379	1.29575	5.89176	3.82115e-09	4.59919e-08
Clcc1	1376.45	0.107868	1.07763	1.87707	0.0605086	0.129857
Clcf1	3.90541	0.198925	1.14784	0.778526	0.436259	0.586159
Clcn2	15.53	0.197841	1.14698	0.859881	0.389855	0.543356
Clcn7	7296.77	0.19667	1.14605	1.99432	0.0461167	0.104263
Cldn11	447.435	0.563767	1.47812	4.16904	3.0588e-05	0.000171618
Cldn12	289.703	0.29478	1.2267	3.45666	0.000546914	0.0022862
Cldnd1	354.995	0.0685598	1.04867	0.836517	0.402864	0.555263
Clec12a	6798.95	0.242783	1.18327	2.74997	0.00596014	0.0183418
Clec2d	363.287	1.23034	2.34623	8.90399	5.38767e-19	2.86734e-17
Clec4a1	126.661	0.547236	1.46128	4.78397	1.71866e-06	1.26623e-05
Clec4d	5813.13	0.753938	1.68639	10.7232	7.92071e-27	9.63089e-25
Clec4e	8473.18	1.32695	2.50872	11.8803	1.49827e-32	3.04368e-30
Clec4n	250.068	0.984078	1.97805	7.27983	3.34236e-13	7.87511e-12
Clec5a	6641.02	0.682923	1.60539	9.92453	3.25643e-23	2.78183e-21
Clec9a	182.015	0.99279	1.99003	5.40006	6.66169e-08	6.4895e-07
Clhc1	5.90593	0.309961	1.23967	1.28512	0.198752	0.333426
Clic1	9426.26	0.183135	1.13535	3.31049	0.000931335	0.00366639
Clic4	11694.8	0.135617	1.09856	2.00889	0.0445483	0.101322
Clint1	2799.57	0.0289226	1.02025	0.480087	0.631166	0.752502
Clip1	5430.09	0.230084	1.1729	3.37395	0.000740987	0.00299887
Clip2	771.812	0.671409	1.59263	8.38494	5.075e-17	2.09256e-15
Clip4	3.56608	0.294142	1.22616	1.18193	0.237234	0.378674
Clk1	1649.62	0.518061	1.43203	5.21564	1.83187e-07	1.63359e-06
Clk2	1267.74	0.198505	1.14751	3.16877	0.00153084	0.00567693
Clk3	2077.81	0.285191	1.21857	4.70336	2.55912e-06	1.81326e-05
Clk4	1033.42	0.506176	1.42028	5.25234	1.50177e-07	1.36552e-06
Cln3	2763.4	0.138038	1.10041	3.05588	0.00224398	0.00792732
Cln5	2133.13	0.303876	1.23446	5.48282	4.18603e-08	4.19813e-07
Cln6	912.393	0.267587	1.20379	3.30279	0.000957281	0.00375739
Cln8	5262.58	0.0354281	1.02486	0.748525	0.454143	0.602782
Clns1a	1444.36	0.0184026	1.01284	0.422374	0.672752	0.784893
Clock	1665.35	0.116561	1.08415	1.01988	0.307787	0.458306
Clpb	2767.99	0.0468917	1.03304	0.96701	0.333539	0.48597
Clpp	1263.57	0.131431	1.09538	2.49132	0.0127271	0.03527
Clptm1	4230.57	0.257868	1.19571	5.35574	8.52071e-08	8.14799e-07
Clpx	910.3	0.30743	1.2375	4.43771	9.09215e-06	5.75008e-05
Clspn	632.181	0.760817	1.69445	7.01057	2.37348e-12	4.94217e-11
Clstn3	10.9071	0.213665	1.15963	0.859293	0.390179	0.543536
Clta	7223.9	0.0784602	1.05589	2.02363	0.0430081	0.0985188
Cltb	1826.92	0.459878	1.37543	6.47064	9.75883e-11	1.52355e-09
Cltc	15816.5	0.00532381	1.0037	0.0603038	0.951914	0.970869
Clu	7.18241	0.453666	1.36952	1.73998	0.0818626	0.166585
Cmbl	15.4077	0.432927	1.34997	1.82317	0.0682776	0.143426
Cmc1	335.917	0.0635414	1.04503	0.781101	0.434743	0.584689
Cmc2	331.216	0.155937	1.11414	1.87953	0.0601726	0.129253
Cmip	1704.98	0.140752	1.10248	1.38668	0.165538	0.290301
Cmpk1	2934.08	0.368526	1.29103	4.77711	1.77833e-06	1.30557e-05
Cmpk2	373.089	0.514086	1.42809	3.20902	0.0013319	0.00502759
Cmtm4	1018.55	0.422822	1.34055	7.02454	2.14776e-12	4.50597e-11
Cmtm7	1476.17	0.0626363	1.04437	0.987438	0.323428	0.475312
Cnbd2	309.587	0.157427	1.1153	1.83732	0.0661625	0.139865
Cnbp	7255.54	0.0541787	1.03827	0.96665	0.333719	0.486189
Cndp2	7902.96	0.171082	1.1259	3.18412	0.00145193	0.00542294
Cnih1	1358.95	0.178991	1.13209	2.95904	0.00308598	0.0103914
Cnih2	1.96758	0.123223	1.08917	0.621347	0.534371	0.672272
Cnih4	1427.61	0.0851577	1.0608	1.15802	0.246855	0.390172
Cnksr1	39.8889	0.322946	1.25088	1.65009	0.0989244	0.194234
Cnksr3	46.5125	0.417283	1.33541	2.72399	0.00644989	0.0196098
Cnn2	32.2819	1.15955	2.23388	5.07344	3.90686e-07	3.26218e-06
Cnot10	991.04	0.0456381	1.03214	0.946676	0.343804	0.496583
Cnot2	1671.57	0.227558	1.17085	2.89182	0.00383018	0.0125547
Cnot4	805.493	0.233571	1.17574	2.71323	0.00666313	0.0201332
Cnot7	1028.71	0.165558	1.1216	2.13748	0.0325593	0.0782531
Cntd1	39.0785	0.404548	1.32367	1.95844	0.050179	0.111719
Cntln	408.252	0.0387284	1.02721	0.392351	0.694799	0.801685
Cntn4	2.68591	0.0679389	1.04822	0.33674	0.736313	0.831966
Cntrob	484.463	0.357378	1.2811	3.04392	0.00233521	0.00819808
Coa3	1019.31	0.128452	1.09312	1.88372	0.0596032	0.128228
Coa4	521.871	0.721093	1.64843	9.87323	5.43847e-23	4.5297e-21
Coa5	3426.68	0.126977	1.092	2.20484	0.0274652	0.06773
Coa6	79.3841	0.122864	1.08889	0.834029	0.404264	0.556457
Coa7	399.362	0.0311059	1.0218	0.421335	0.673511	0.785503
Cog1	1170.18	0.233777	1.17591	3.85356	0.000116411	0.00057321
Cog3	1888.96	0.337032	1.26315	4.89392	9.88484e-07	7.57414e-06
Cog4	1160.9	0.38565	1.30645	6.51184	7.42363e-11	1.18338e-09
Cog6	1090.18	0.00924918	1.00643	0.164626	0.869239	0.919935
Cog8	822.309	0.104729	1.07529	1.80431	0.0711831	0.148202
Coil	278.565	0.0196668	1.01373	0.2344	0.814675	0.885479
Col15a1	26.6331	0.057427	1.04061	0.263953	0.791816	0.870285
Col18a1	158.915	0.415468	1.33373	3.57854	0.000345521	0.00152026
Col20a1	23.3841	0.205733	1.15327	0.888108	0.374482	0.527716
Col23a1	2.59342	0.377236	1.29885	1.73434	0.082858	0.168344
Col27a1	2.40392	0.0873184	1.06239	0.361467	0.717751	0.818083
Col4a2	6.95222	0.955071	1.93867	3.54286	0.000395814	0.00171304
Col4a3bp	963.193	0.0239453	1.01674	0.285761	0.775061	0.859185
Col4a5	1029.95	0.409511	1.32824	4.20044	2.664e-05	0.00015089
Col4a6	5.48665	0.356207	1.28006	1.43275	0.151929	0.271286
Col6a3	12.5615	0.199647	1.14842	0.800095	0.423656	0.573714
Col7a1	57.4915	0.121484	1.08785	0.681777	0.49538	0.639057
Col9a3	21.5122	0.21649	1.1619	0.971223	0.331437	0.483542
Colec12	6047.36	0.604198	1.52013	6.74513	1.52888e-11	2.75095e-10
Commd3	1937.37	0.0537644	1.03797	0.87469	0.381742	0.535365
Commd8	928.692	0.0547604	1.03869	0.745316	0.456081	0.604455
Commd9	790.611	0.0221789	1.01549	0.346958	0.728623	0.826616
Comtd1	1168.16	0.0368957	1.0259	0.576626	0.564192	0.698403
Cops2	2681.29	0.428968	1.34627	5.42371	5.83732e-08	5.76016e-07
Cops3	1626.75	0.10579	1.07608	1.76754	0.0771377	0.158384
Cops4	2428.26	0.269782	1.20563	4.2342	2.2937e-05	0.000132576
Cops5	1603.41	0.326064	1.25359	5.66587	1.46278e-08	1.59045e-07
Cops7a	2474.79	0.130405	1.0946	3.06394	0.0021844	0.00775031
Cops8	1343.5	0.0621364	1.04401	1.35543	0.175282	0.303108
Copz2	59.6216	0.0350981	1.02463	0.208647	0.834724	0.897317
Coq10b	392.818	0.200704	1.14926	2.0718	0.0382841	0.0896075
Coq3	624.188	0.0568173	1.04017	0.814461	0.415381	0.566886
Coq4	323.384	0.120748	1.0873	1.2704	0.203943	0.340034
Coq5	1654.65	0.248117	1.18766	2.96231	0.00305338	0.0103046
Coq6	393.202	0.248225	1.18775	3.2317	0.00123057	0.00469083
Coq8a	36.6276	0.613033	1.52947	2.60736	0.00912421	0.0264011
Coq9	1704.83	0.0255754	1.01789	0.619187	0.535793	0.673756
Coro1a	11105.5	0.175506	1.12936	2.21773	0.026573	0.0659103
Coro1b	4927.91	0.236177	1.17787	5.74868	8.99455e-09	1.01374e-07
Coro1c	5691.36	0.178166	1.13144	2.73618	0.00621565	0.0190087
Coro2a	1185.94	0.353988	1.27809	4.44428	8.81882e-06	5.58783e-05
Coro6	25.6028	0.106297	1.07646	0.446507	0.655231	0.770931
Cort	3.60007	0.114625	1.08269	0.415101	0.678068	0.789039
Cox10	911.108	0.12505	1.09055	2.02748	0.0426137	0.0978441
Cox11	137.693	0.0698607	1.04962	0.65423	0.512963	0.654133
Cox14	648.717	0.0542096	1.03829	0.70404	0.481408	0.626654
Cox17	274.019	0.0175561	1.01224	0.185622	0.852741	0.908536
Cox19	331.516	0.21817	1.16326	2.2469	0.0246463	0.0618682
Cox4i1	10084.1	0.183024	1.13526	2.99748	0.00272221	0.00935753
Cox4i2	24.0346	0.752444	1.68464	3.54794	0.000388251	0.00168374
Cox5a	3350.24	0.137277	1.09983	2.31452	0.0206391	0.0531561
Cox5b	4058.36	0.118308	1.08546	2.14247	0.0321557	0.077406
Cox6a1	5111.2	0.0323584	1.02268	0.58005	0.561881	0.696728
Cox6b1	4099.67	0.585781	1.50085	8.33052	8.04855e-17	3.23067e-15
Cox6c	2017.56	0.315235	1.24421	4.15655	3.23088e-05	0.000180422
Cox7a1	12.1276	0.271361	1.20695	1.08413	0.278306	0.426066
Cox7a2	2048.11	0.438794	1.35547	6.52742	6.69113e-11	1.07277e-09
Cox7a2l	6894.67	0.195746	1.14532	3.91752	8.94664e-05	0.000453678
Cox7b	2405.93	0.477792	1.39261	7.5695	3.74676e-14	1.03505e-12
Cox7c	1393.82	0.230473	1.17322	3.20818	0.00133579	0.00504
Cox8a	3617.25	0.314613	1.24368	5.11838	3.08167e-07	2.63118e-06
Cpd	2873.53	0.754679	1.68726	8.94785	3.62469e-19	1.97967e-17
Cpe	251.607	0.550166	1.46425	4.2297	2.33999e-05	0.000134784
Cpeb2	384.428	0.782856	1.72053	4.47547	7.62441e-06	4.90376e-05
Cpeb4	3027.58	0.478631	1.39342	2.52256	0.0116506	0.0326317
Cped1	450.544	0.202384	1.1506	2.44562	0.0144603	0.0393722
Cpne2	1867.67	0.295767	1.22754	3.83031	0.000127983	0.000622862
Cpne3	1179.92	0.116111	1.08381	1.19576	0.231788	0.372373
Cpne8	2078.49	0.327272	1.25464	6.72351	1.77398e-11	3.15715e-10
Cpne9	2.70565	0.536609	1.45056	2.3623	0.0181617	0.0478583
Cpped1	713.136	0.00338201	1.00235	0.0414934	0.966903	0.980107
Cpsf4	1135.64	0.0366345	1.02572	0.607517	0.543508	0.680478
Cpsf6	4644.23	0.234585	1.17657	3.64827	0.000264013	0.00119781
Cpsf7	1206.85	0.131842	1.09569	2.01215	0.044204	0.100636
Cpxm1	24.334	0.461594	1.37706	2.38379	0.0171352	0.045539
Cracr2a	2.0627	0.075197	1.0535	0.336564	0.736446	0.831992
Cramp1l	501.526	0.105278	1.0757	1.01253	0.311285	0.461827
Crbn	868.186	0.417427	1.33554	4.30137	1.69744e-05	0.000101457
Crcp	1175.14	0.216117	1.1616	4.73944	2.14305e-06	1.54474e-05
Creb3	2637.82	0.0884333	1.06321	1.97355	0.0484331	0.108543
Creb3l3	72.0802	0.0370657	1.02602	0.230061	0.818044	0.887578
Crebl2	168.142	0.137871	1.10028	1.17259	0.24096	0.383117
Crebrf	901.804	0.704649	1.62975	4.77303	1.81473e-06	1.32936e-05
Crebzf	587.332	0.0779531	1.05552	0.917664	0.358795	0.5118
Creg2	37.1528	1.03929	2.05521	5.81099	6.21032e-09	7.20821e-08
Crem	237.974	0.615025	1.53158	6.07796	1.21721e-09	1.61325e-08
Crip1	647.656	0.763026	1.69705	7.0875	1.36551e-12	2.94266e-11
Crip2	47.8426	0.838517	1.78821	3.68094	0.000232374	0.00106754
Cript	605.601	0.301245	1.23221	4.33245	1.47459e-05	8.93226e-05
Crk	1634.83	0.0590078	1.04175	0.791651	0.428564	0.578059
Crkl	976.615	0.0577256	1.04082	0.694884	0.487128	0.632016
Crlf2	561.102	0.449152	1.36524	5.52293	3.33384e-08	3.41334e-07
Crlf3	1132.73	0.277352	1.21197	3.66353	0.000248763	0.00113563
Crnkl1	1017.2	0.140442	1.10224	1.95536	0.05054	0.112328
Crtam	4.49976	1.08462	2.12082	3.92866	8.54201e-05	0.000435279
Crtc1	544.919	0.0974447	1.06988	0.811092	0.417313	0.568591
Crtc2	1409.26	0.238964	1.18014	3.0187	0.00253864	0.00882855
Cryba4	3.87356	0.0818283	1.05836	0.329399	0.741854	0.835834
Csde1	23230.1	0.343089	1.26847	5.20327	1.95811e-07	1.73409e-06
Cse1l	1996.33	0.372715	1.29479	4.82473	1.4019e-06	1.0458e-05
Csf1r	18320.6	0.193759	1.14374	1.92123	0.0547024	0.119616
Csf2rb	762.517	0.249845	1.18908	2.36451	0.018054	0.0476388
Csf2rb2	553.158	0.326779	1.25421	3.06086	0.00220701	0.00781766
Csf3	34.2037	3.36849	10.328	8.63397	5.92607e-18	2.7886e-16
Csf3r	910.254	0.353132	1.27733	3.17771	0.00148444	0.00552454
Csl	2.19177	0.0423026	1.02976	0.210953	0.832924	0.896408
Csnk1d	3178.2	0.169782	1.12489	4.27943	1.87374e-05	0.000110488
Csnk1e	1318.17	0.631337	1.549	4.68696	2.77287e-06	1.95061e-05
Csnk1g3	803.049	0.0861681	1.06155	1.42112	0.155281	0.275912
Csnk2a2	1953.4	0.164202	1.12055	3.24729	0.00116511	0.00446866
Csnk2b	3395.59	0.286291	1.2195	5.73509	9.74595e-09	1.08958e-07
Cspg4	15.524	0.315001	1.24401	1.27981	0.200614	0.335862
Csprs	60.8867	0.0697552	1.04954	0.423211	0.672141	0.78429
Csrnp1	460.988	1.61047	3.05352	12.5691	3.12333e-36	8.52925e-34
Csrnp2	385.283	0.25489	1.19324	2.09416	0.036246	0.0855949
Csrp2	11.9312	1.25419	2.38533	4.95672	7.1694e-07	5.68704e-06
Cst3	15981.5	0.220285	1.16496	3.1207	0.00180425	0.00655654
Cst6	4.12422	0.452824	1.36872	1.70832	0.0875776	0.176085
Cst7	135.023	0.327545	1.25488	2.05915	0.0394797	0.0918766
Cstad	5.583	0.0288529	1.0202	0.118859	0.905387	0.94381
Cstb	10544.7	0.502179	1.41635	8.01962	1.06073e-15	3.68885e-14
Cstf1	1467.01	0.278916	1.21328	4.10678	4.0122e-05	0.000220142
Cstf2	1675.27	0.074681	1.05313	1.37395	0.169457	0.295273
Ctbp1	3316.49	0.0224183	1.01566	0.55478	0.579045	0.710819
Ctc1	803.918	0.779329	1.71633	6.54472	5.96088e-11	9.64978e-10
Ctdp1	989.651	0.0107404	1.00747	0.224036	0.822729	0.890573
Ctdspl	39.1236	0.0841657	1.06007	0.450498	0.652351	0.768792
Ctdspl2	570.719	0.545052	1.45907	4.58816	4.47171e-06	3.01212e-05
Ctf2	2.39193	0.189725	1.14055	0.778171	0.436468	0.58627
Ctla2b	34.9879	0.848516	1.80065	4.63111	3.63712e-06	2.49022e-05
Ctnna1	3533.16	0.278572	1.21299	4.86428	1.14876e-06	8.69819e-06
Ctnnal1	46.6158	0.199634	1.14841	1.24373	0.213597	0.351165
Ctnnb1	16509.7	0.473504	1.38848	5.62715	1.83212e-08	1.96646e-07
Ctnnbl1	1670.2	0.0618862	1.04383	1.11317	0.265637	0.412112
Ctps	1315.05	0.134367	1.09761	2.15652	0.0310428	0.0751309
Ctps2	754.51	0.298102	1.22953	2.78907	0.00528591	0.0165877
Ctrl	10.6232	0.125936	1.09122	0.490523	0.623764	0.746455
Ctsa	32364.5	0.176925	1.13047	3.55279	0.000381166	0.00165653
Ctsb	139303	0.412436	1.33093	7.27455	3.47586e-13	8.16655e-12
Ctsd	78791.7	0.0445621	1.03137	0.508301	0.611242	0.736652
Ctsh	617.837	0.489908	1.40436	3.32692	0.000878115	0.00348609
Ctsk	301.128	0.527276	1.44121	3.62937	0.000284115	0.00127913
Ctsl	24799.4	0.67262	1.59396	7.12871	1.01314e-12	2.2265e-11
Ctss	37845.9	0.162136	1.11894	1.60602	0.10827	0.208095
Ctsz	34129.7	0.41902	1.33702	6.78644	1.14937e-11	2.11795e-10
Ctu1	320.999	0.0478069	1.03369	0.597507	0.550169	0.68657
Ctu2	725.745	0.0543804	1.03841	0.801283	0.422968	0.573015
Ctxn1	4.36781	0.000911618	1.00063	-0.00207574	0.998344	0.998823
Cuedc1	395.172	0.122631	1.08872	1.2885	0.197572	0.331936
Cul3	2263.59	0.25368	1.19224	3.57708	0.000347454	0.00152715
Cul4b	1361.69	0.476291	1.39116	4.58263	4.59175e-06	3.08923e-05
Cul7	120.583	0.3092	1.23902	2.678	0.00740641	0.0220393
Cux2	2.27172	0.0915551	1.06552	0.433836	0.664408	0.778593
Cwc15	3353.24	0.0302757	1.02121	0.589681	0.555404	0.691319
Cwc22	1588.3	0.134959	1.09806	1.63983	0.101041	0.197298
Cwc25	677.859	0.0251164	1.01756	0.346016	0.729331	0.82687
Cwf19l1	403.223	0.135675	1.09861	1.81275	0.0698703	0.14598
Cwf19l2	560.916	0.065186	1.04622	0.542851	0.587232	0.717695
Cx3cr1	27.6164	1.34098	2.53323	5.50468	3.69839e-08	3.76116e-07
Cxcl10	229.699	1.70963	3.27077	10.4684	1.20622e-25	1.27982e-23
Cxcl11	127.687	1.86659	3.6467	9.09812	9.19093e-20	5.50728e-18
Cxcl14	39.5471	1.12245	2.17716	5.86995	4.35935e-09	5.1664e-08
Cxcl16	3416.76	1.61661	3.06654	13.0484	6.48668e-39	2.07798e-36
Cxcl2	2196.33	1.67764	3.19904	13.138	1.99388e-39	6.6428e-37
Cxcl9	1234.95	1.61596	3.06515	8.07426	6.78862e-16	2.42938e-14
Cxcr1	3.97083	1.25867	2.39275	5.2929	1.20392e-07	1.11479e-06
Cxcr2	2.49442	0.0473933	1.0334	0.254766	0.798904	0.875133
Cxcr4	540.497	1.75144	3.36694	8.58965	8.72323e-18	4.02525e-16
Cxx1a	33.9758	0.0288447	1.02019	0.148701	0.881789	0.928264
Cxxc1	1519.58	0.193389	1.14345	4.06998	4.70167e-05	0.000254039
Cxxc5	4.96372	0.035462	1.02488	0.126965	0.898968	0.940405
Cyb5d1	146.312	0.0796403	1.05675	0.739071	0.459864	0.607824
Cyb5r4	1445.51	0.0749272	1.05331	1.40255	0.16075	0.284024
Cyba	13760.2	0.162432	1.11917	2.54496	0.0109292	0.0309255
Cybb	30151.7	0.323788	1.25161	2.62632	0.00863127	0.0251803
Cycs	1846.65	0.192593	1.14282	2.85989	0.00423785	0.0136996
Cyfip1	5867.48	0.293043	1.22522	3.72238	0.000197351	0.000923684
Cyhr1	1108.26	0.0233206	1.0163	0.432891	0.665094	0.779024
Cyp2c55	46.5527	0.34474	1.26992	2.00176	0.0453106	0.10279
Cyp2s1	23.8583	0.482602	1.39726	2.03553	0.0417975	0.0962754
Cyp4f13	410.956	0.184156	1.13615	2.22801	0.0258801	0.0644893
Cyp4f17	21.9682	0.330509	1.25746	1.60569	0.108343	0.208187
Cystm1	144.366	0.0564044	1.03987	0.525188	0.599452	0.72713
Cyth3	826.899	0.267998	1.20414	3.28614	0.00101571	0.00395597
Cytip	31.5126	0.592552	1.50791	2.60822	0.00910153	0.0263446
D030056L22Rik	233.931	0.286544	1.21971	2.25302	0.0242577	0.0610585
D10Jhu81e	617.353	0.134446	1.09767	1.59359	0.111027	0.212414
D17Wsu92e	3523.86	0.289802	1.22247	5.40668	6.42028e-08	6.27267e-07
D230025D16Rik	501.56	0.155363	1.1137	2.34077	0.0192442	0.0501438
D330045A20Rik	508.724	0.466343	1.3816	4.10237	4.08938e-05	0.000223935
D3Ertd254e	397.171	0.188712	1.13975	2.21119	0.0270227	0.0668121
D430042O09Rik	882.881	0.233224	1.17546	3.04585	0.00232024	0.00815242
D630045J12Rik	5.97589	0.0691962	1.04913	0.248225	0.80396	0.878361
D6Ertd527e	4.11902	0.254745	1.19312	1.01361	0.310771	0.46131
D8Ertd738e	1278.9	0.388414	1.30895	6.31147	2.76401e-10	4.02121e-09
Daam1	1177.02	0.459918	1.37546	5.38192	7.36959e-08	7.12907e-07
Dab2	1942.55	0.342508	1.26796	5.66566	1.46461e-08	1.59045e-07
Dad1	1475.68	0.00381207	1.00265	0.0375008	0.970086	0.981747
Daglb	984.192	0.684763	1.60744	5.18057	2.21205e-07	1.93227e-06
Dand5	61.7461	0.0438915	1.03089	0.289379	0.772291	0.856969
Dap3	2402.47	0.0062053	1.00431	0.156396	0.875721	0.924095
Dapk1	1276.79	0.29815	1.22957	3.6558	0.000256377	0.00116718
Dapk3	1521.22	0.305358	1.23573	5.05482	4.30798e-07	3.57026e-06
Dars	2568.37	0.128296	1.093	1.99659	0.0458693	0.103817
Daxx	1255.69	0.127891	1.0927	2.02132	0.0432468	0.0989569
Dazap1	2430	0.176552	1.13018	2.77521	0.00551661	0.0171671
Dazap2	4203.04	0.00188248	1.00131	0.0406428	0.967581	0.980449
Dbf4	1580.45	0.0135065	1.00941	0.116395	0.90734	0.944467
Dbi	1245.32	0.899665	1.86563	11.9706	5.06772e-33	1.06858e-30
Dbp	234.79	0.345475	1.27057	2.7173	0.00658175	0.0199335
Dbr1	357.235	0.137057	1.09966	1.52346	0.127644	0.237231
Dcaf12	1759.58	0.236425	1.17807	6.24142	4.33603e-10	6.13675e-09
Dcaf15	777.945	0.510324	1.42437	6.64051	3.12608e-11	5.31369e-10
Dcaf4	368.97	0.0128408	1.00894	0.156163	0.875904	0.924171
Dcaf6	1179.43	0.180964	1.13364	3.11441	0.00184311	0.00668464
Dcakd	421.103	0.0818572	1.05838	1.0176	0.308869	0.459295
Dcbld2	459.168	0.292521	1.22478	3.70244	0.000213534	0.000988779
Dcdc2b	5.30067	0.223568	1.16762	0.874343	0.381931	0.53554
Dck	811.619	0.27302	1.20833	2.78083	0.00542202	0.016917
Dclre1b	1070.74	0.0756009	1.0538	1.15213	0.249269	0.393026
Dcp1b	448.879	0.396302	1.31613	5.52915	3.21792e-08	3.30627e-07
Dcp2	1122.66	0.0612971	1.0434	0.797937	0.424907	0.574568
Dcstamp	379.583	0.937163	1.91476	8.41638	3.88284e-17	1.62923e-15
Dctn1	3663.64	0.119034	1.08601	2.50865	0.0121194	0.0337827
Dctn2	4752.72	0.111202	1.08013	2.8905	0.00384626	0.0126
Dctn3	1582.18	0.16928	1.1245	2.97551	0.00292501	0.00993573
Dctn4	2500.35	0.239389	1.18049	3.20558	0.0013479	0.00508224
Dctn5	1320.67	0.0182791	1.01275	0.336195	0.736724	0.832249
Dctpp1	410.021	0.0181216	1.01264	0.213322	0.831076	0.895605
Dcxr	526.373	0.196285	1.14574	1.82274	0.068343	0.143545
Ddb2	112.263	0.633731	1.55157	5.31777	1.05046e-07	9.86947e-07
Ddhd1	271.997	0.0668421	1.04742	0.762355	0.445848	0.595298
Ddias	411.147	0.836675	1.78593	5.24932	1.52661e-07	1.38495e-06
Ddit4	353.152	0.631297	1.54896	5.45495	4.89853e-08	4.87745e-07
Ddt	327.425	0.211553	1.15793	2.57064	0.010151	0.0289995
Ddx11	363.784	0.0150559	1.01049	0.208104	0.835148	0.897426
Ddx17	5936.22	0.649624	1.56876	16.9307	2.67111e-64	6.35647e-61
Ddx19a	1007.03	0.158876	1.11642	2.22695	0.0259507	0.0646539
Ddx19b	797.77	0.209634	1.15639	3.52246	0.000427563	0.00184087
Ddx20	1185.59	0.47061	1.3857	5.68746	1.2894e-08	1.41494e-07
Ddx21	8124.08	0.237037	1.17857	3.70565	0.000210853	0.000978926
Ddx23	2248.61	0.0203746	1.01422	0.409458	0.682204	0.792093
Ddx24	3572.44	0.15776	1.11555	2.75071	0.00594669	0.0183071
Ddx27	2684.99	0.0762537	1.05428	1.55291	0.120446	0.226465
Ddx31	841.599	0.0624973	1.04427	1.04122	0.297775	0.447038
Ddx39b	4935.17	0.360788	1.28413	6.33032	2.44655e-10	3.59706e-09
Ddx3y	1445.98	0.232077	1.17452	1.61289	0.106769	0.205779
Ddx4	2.77898	0.626779	1.54411	3.08506	0.00203508	0.00729353
Ddx42	2424.51	0.118645	1.08571	1.72147	0.0851658	0.17222
Ddx47	1482.62	0.288871	1.22168	4.35317	1.34182e-05	8.22369e-05
Ddx5	14519.5	0.187738	1.13898	3.04497	0.00232705	0.00817288
Ddx50	2749.24	0.0685572	1.04867	1.21104	0.22588	0.364957
Ddx54	3978.78	0.168821	1.12414	3.94667	7.92464e-05	0.000406806
Ddx56	1606.41	0.096935	1.0695	1.88033	0.0600626	0.129066
Ddx58	940.086	0.267324	1.20357	2.5637	0.0103564	0.0294648
Ddx59	296.754	0.192889	1.14305	2.02431	0.0429378	0.0984298
Ddx60	411.637	0.297996	1.22944	2.99441	0.00274976	0.00943667
Deb1	404.053	0.00687888	1.00478	0.0845328	0.932633	0.959829
Dedd	736.116	0.184636	1.13653	3.47797	0.000505228	0.00213329
Dedd2	494.096	0.878708	1.83873	7.41137	1.24999e-13	3.13589e-12
Defb25	9.84168	0.567303	1.48175	2.22155	0.0263138	0.0653842
Degs1	4094.05	0.184112	1.13612	3.27225	0.00106696	0.0041401
Degs2	3.44596	0.301063	1.23205	1.49196	0.13571	0.248664
Dek	2156.91	0.236708	1.1783	2.22984	0.0257584	0.064234
Dennd1b	1613.74	0.265834	1.20233	2.4419	0.0146103	0.0396716
Dennd2a	515.939	0.220708	1.16531	2.05708	0.0396787	0.0922366
Dennd2c	283.047	0.0185351	1.01293	0.135094	0.892537	0.936334
Dennd6b	167.366	0.0750825	1.05342	0.700664	0.483513	0.628461
Denr	3225.56	0.00987089	1.00687	0.189198	0.849938	0.906419
Depdc1a	91.022	0.154106	1.11273	0.914611	0.360396	0.513337
Depdc7	301.485	0.0622626	1.0441	0.729575	0.46565	0.613574
Dera	1040.51	0.389164	1.30963	7.25782	3.93383e-13	9.17783e-12
Des	14.2965	0.985691	1.98026	4.32633	1.51616e-05	9.1541e-05
Dgcr14	793.425	0.331244	1.2581	5.88302	4.02842e-09	4.82426e-08
Dgcr6	265.522	0.146729	1.10706	1.40816	0.159082	0.281495
Dgkd	5441.27	0.0941009	1.0674	1.7962	0.0724627	0.150592
Dgkh	540.015	0.528709	1.44264	4.24668	2.1696e-05	0.000126103
Dgkq	529.153	0.0407393	1.02864	0.485682	0.627192	0.749374
Dgkz	6037.47	0.156027	1.11421	1.94476	0.0518038	0.114525
Dguok	403.841	0.158357	1.11602	2.32851	0.0198849	0.0515632
Dhfr	930.876	0.900288	1.86644	7.25993	3.87289e-13	9.04834e-12
Dhps	872.284	0.175147	1.12908	2.79644	0.00516685	0.016261
Dhrs3	2548.65	0.539841	1.45381	9.08645	1.0233e-19	6.0879e-18
Dhrs7b	808.325	0.182169	1.13459	2.35976	0.0182869	0.0481141
Dhrs9	2390.18	0.430145	1.34737	5.87813	4.14922e-09	4.95467e-08
Dhx16	1893.75	0.145127	1.10583	2.90393	0.00368513	0.0121366
Dhx30	2152.26	0.180337	1.13315	3.10892	0.00187771	0.00679387
Dhx34	610.757	0.122274	1.08845	1.34471	0.178718	0.307772
Dhx35	760.004	0.0934089	1.06689	1.81975	0.0687967	0.144252
Dhx36	1567.06	0.16144	1.1184	2.00478	0.044987	0.102153
Dhx37	1090.62	0.135594	1.09854	2.2395	0.0251234	0.0628953
Dhx38	2093.12	0.0640255	1.04538	1.34742	0.177845	0.306618
Dhx40	868.662	0.618069	1.53482	6.2501	4.10185e-10	5.81025e-09
Dhx57	647.599	0.0870151	1.06217	1.33306	0.182513	0.31266
Dhx58	651.857	0.519709	1.43367	4.97042	6.68064e-07	5.3298e-06
Dhx8	2116.46	0.135669	1.0986	3.45362	0.000553111	0.0023092
Diaph1	2645.21	0.079094	1.05635	1.22285	0.221387	0.359616
Diaph2	1194.99	0.273763	1.20896	2.1107	0.0347978	0.0827379
Diaph3	944.696	0.286302	1.21951	1.99933	0.0455725	0.103285
Dimt1	470.782	0.133196	1.09672	1.94325	0.0519857	0.114821
Dio2	782.861	2.47302	5.55204	15.4607	6.39098e-54	7.60436e-51
Diras1	2.05148	0.532738	1.44667	2.11946	0.0340516	0.0812421
Dirc2	567.471	0.0247993	1.01734	0.373163	0.709027	0.812702
Dis3l	832.083	0.159824	1.11715	3.45583	0.000548601	0.0022921
Dlec1	2.91073	0.0749353	1.05331	0.324419	0.745621	0.838264
Dlg3	48.9815	0.559278	1.47353	2.64491	0.00817121	0.0239937
Dlg4	182.756	0.830901	1.7788	6.50349	7.84786e-11	1.2415e-09
Dlgap4	1185.94	0.184573	1.13648	3.73141	0.000190409	0.000895998
Dlgap5	1817.95	0.184695	1.13658	1.26906	0.204419	0.340487
Dll4	2.76955	0.440381	1.35696	1.9286	0.0537807	0.11799
Dlst	3669.83	0.137304	1.09985	3.21188	0.00131869	0.00498452
Dlx4	5.98171	0.0548707	1.03877	0.214372	0.830257	0.895347
Dmap1	652.152	0.0709283	1.05039	1.11221	0.266047	0.412494
Dmpk	349.644	2.39877	5.27353	15.8817	8.48553e-57	1.08732e-53
Dmrta2	2.84168	0.257295	1.19524	0.974017	0.330048	0.482275
Dmtf1	1010.76	0.112102	1.0808	1.38545	0.165915	0.290744
Dmtn	9.45889	0.350231	1.27476	1.41195	0.157964	0.279933
Dmwd	331.818	1.7617	3.39098	14.8593	6.05255e-50	5.3065e-47
Dmxl1	4289.46	0.443083	1.35951	3.55739	0.000374558	0.00163036
Dmxl2	1181.92	0.796508	1.73689	6.60645	3.93636e-11	6.57692e-10
Dnaaf2	259.314	0.210899	1.15741	2.60852	0.00909345	0.0263258
Dnaaf3	214.187	0.429953	1.34719	3.40112	0.000671094	0.00274333
Dnaaf5	760.011	0.0536249	1.03787	0.813012	0.416211	0.567601
Dnah11	2.07711	0.216173	1.16165	0.970893	0.331602	0.483655
Dnah12	2.10632	0.0816038	1.05819	0.356374	0.721561	0.821471
Dnah17	3.73074	0.20128	1.14972	0.90463	0.365661	0.518223
Dnah3	7.17247	0.277375	1.21199	1.08609	0.27744	0.425052
Dnaja2	3613.98	0.300307	1.23141	4.29484	1.74816e-05	0.000103929
Dnajb1	854.708	0.429308	1.34659	5.42885	5.67175e-08	5.60712e-07
Dnajb12	1651.13	0.124987	1.0905	2.37222	0.0176814	0.0467981
Dnajb14	890.907	0.328509	1.25571	3.52955	0.00041626	0.00179592
Dnajb4	416.765	0.0416288	1.02928	0.624007	0.532623	0.671036
Dnajb6	1003.03	0.392821	1.31296	6.04382	1.50509e-09	1.95721e-08
Dnajc1	1568.94	0.142668	1.10395	2.81266	0.00491332	0.0155897
Dnajc11	2613.76	0.0222244	1.01552	0.42333	0.672054	0.784244
Dnajc14	1589.82	0.052477	1.03704	1.0869	0.277081	0.424695
Dnajc15	858.071	0.127622	1.09249	2.03108	0.0422466	0.0971352
Dnajc17	305.302	0.0861101	1.0615	1.16516	0.243955	0.386458
Dnajc18	721.39	0.0205977	1.01438	0.332085	0.739825	0.834564
Dnajc2	3054.6	0.127552	1.09244	1.72135	0.0851879	0.17222
Dnajc21	1345.58	0.0158621	1.01106	0.265243	0.790822	0.869935
Dnajc27	523.052	0.477018	1.39186	4.95454	7.25024e-07	5.74296e-06
Dnajc30	366.233	0.148328	1.10828	1.98384	0.0472733	0.106416
Dnajc4	446.389	0.129162	1.09366	2.00548	0.0449119	0.10201
Dnajc5	3089.65	0.215044	1.16074	4.93867	7.86557e-07	6.18917e-06
Dnajc8	3992.47	0.09737	1.06982	1.51365	0.130114	0.240934
Dnajc9	592.848	0.738492	1.66843	7.72582	1.11136e-14	3.32967e-13
Dnal4	544.548	0.225556	1.16923	3.33871	0.000841691	0.00335749
Dnali1	4.52067	0.24169	1.18238	0.919439	0.357866	0.510913
Dnlz	503.488	0.199678	1.14844	3.07549	0.00210158	0.00748835
Dnm1	80.486	0.636485	1.55454	3.5866	0.000335021	0.00148031
Dnm1l	2208.45	0.0975006	1.06992	1.43223	0.152079	0.271497
Dnmbp	1003.32	0.394016	1.31405	4.6317	3.62667e-06	2.48409e-05
Dnmt1	4588.06	0.67514	1.59675	7.08661	1.37438e-12	2.95794e-11
Dnmt3a	6137.45	0.301169	1.23214	3.58365	0.000338823	0.00149315
Dnmt3c-ps	2.09177	0.0942443	1.06751	0.469514	0.638702	0.758867
Dnttip1	773.281	0.0985542	1.0707	1.20117	0.229684	0.37017
Dnttip2	5292.1	0.12894	1.09349	2.19692	0.0280261	0.0688683
Doc2a	5.47264	0.0996694	1.07153	0.537655	0.590815	0.720232
Doc2g	5.95827	0.238374	1.17966	0.953481	0.340347	0.492443
Dock4	582.085	0.37344	1.29544	3.52007	0.000431439	0.00185564
Dock5	1047.02	0.140561	1.10233	1.78306	0.0745761	0.154187
Dohh	1928.51	0.0927407	1.06639	1.77927	0.0751961	0.155315
Dok1	1935.7	0.545946	1.45998	7.93785	2.05711e-15	6.78562e-14
Dok2	1031.14	0.366664	1.28937	4.74549	2.07999e-06	1.50449e-05
Dok3	2206.84	0.334665	1.26108	2.7837	0.00537426	0.0167888
Dok7	6.14135	0.485216	1.3998	2.02962	0.0423951	0.0974094
Donson	195.135	0.294729	1.22665	2.79313	0.00522012	0.0164038
Dopey1	830.608	0.159937	1.11724	2.00933	0.044502	0.101231
Dot1l	2705.27	0.119415	1.08629	1.67292	0.0943429	0.186913
Dpep3	9.86506	0.00702152	1.00488	0.0173284	0.986175	0.991472
Dpf1	79.2699	1.02234	2.03121	6.56188	5.31345e-11	8.70319e-10
Dpf3	16.352	0.0936135	1.06704	0.393419	0.69401	0.800999
Dph3	862.753	0.0312951	1.02193	0.596121	0.551095	0.687445
Dpm3	491.309	0.0359153	1.02521	0.446366	0.655333	0.770996
Dpp6	2.60394	0.0716437	1.05091	0.370264	0.711186	0.814054
Dpp7	2192.74	0.0777539	1.05537	1.17439	0.240239	0.382261
Dpy30	709.526	0.0806079	1.05746	1.21216	0.225449	0.364474
Dpys	44.3057	0.425263	1.34282	2.34788	0.0188804	0.0493891
Dram1	961.946	0.570981	1.48553	5.66347	1.48345e-08	1.60986e-07
Drap1	2929.21	0.0951282	1.06816	1.31456	0.188659	0.320224
Drg1	2241.76	0.11157	1.0804	2.95587	0.00311792	0.0104831
Drg2	1825.93	0.220044	1.16477	4.53236	5.83272e-06	3.8328e-05
Dscc1	69.3865	0.886213	1.84832	6.27267	3.5491e-10	5.07912e-09
Dscr3	2223.26	0.0122446	1.00852	0.285203	0.775489	0.85952
Dsn1	386.923	0.660113	1.58021	4.92968	8.2366e-07	6.44761e-06
Dstn	1881.42	0.516311	1.43029	7.1655	7.75011e-13	1.72135e-11
Dtl	418.723	0.783692	1.72153	9.09572	9.39635e-20	5.61019e-18
Dtnb	458.297	0.539422	1.45339	5.1179	3.08963e-07	2.63663e-06
Dtwd1	267.657	0.158917	1.11645	1.80248	0.0714697	0.148781
Dtwd2	102.907	0.215295	1.16094	1.89934	0.0575204	0.124552
Dtx1	45.3001	0.857761	1.81222	4.27499	1.91148e-05	0.000112514
Dtx2	639.622	0.331592	1.2584	5.52902	3.22027e-08	3.30627e-07
Dtx3l	1603.41	0.279299	1.21361	2.31596	0.0205603	0.0530175
Dtymk	527.184	0.359671	1.28313	5.33453	9.57904e-08	9.087e-07
Dus2	673.209	0.160341	1.11755	2.25344	0.0242314	0.0610107
Dusp1	1290.54	2.08985	4.25703	14.713	5.32337e-49	4.2227e-46
Dusp10	141.103	0.540452	1.45443	4.84051	1.29509e-06	9.70472e-06
Dusp13	49.0236	0.965308	1.95248	5.66302	1.48729e-08	1.61298e-07
Dusp14	51.4811	0.9966	1.99529	5.27487	1.32847e-07	1.22061e-06
Dusp16	571.272	0.607204	1.5233	7.94139	1.99926e-15	6.62102e-14
Dusp2	139.482	0.304675	1.23514	2.67707	0.00742681	0.0220882
Dusp27	9.80464	0.128281	1.09299	0.483302	0.628881	0.750584
Dusp4	5636.36	1.43833	2.71007	11.3644	6.29173e-30	1.02753e-27
Dusp5	358.676	1.71858	3.29112	11.385	4.96657e-30	8.1914e-28
Dusp8	31.1157	0.720014	1.6472	3.51677	0.000436837	0.00187547
Dut	667.014	0.372495	1.29459	6.00299	1.93711e-09	2.46179e-08
Dvl1	1013.25	0.483825	1.39845	9.45487	3.23425e-21	2.24484e-19
Dxo	364.982	0.0616238	1.04364	0.840119	0.400842	0.5533
Dync1i2	3575.52	0.4315	1.34863	5.88448	3.99311e-09	4.78542e-08
Dync1li1	3015.5	0.108703	1.07826	1.47734	0.139583	0.253952
Dync2li1	33.2706	0.201676	1.15003	1.11555	0.264613	0.410958
Dynlrb1	2297.09	0.133043	1.0966	2.25601	0.02407	0.0606685
Dynlt1a	39.6386	0.367609	1.29021	1.84563	0.0649463	0.137661
Dynlt1b	85.5068	0.0666749	1.0473	0.373326	0.708906	0.812702
Dynlt1f	249.991	0.215037	1.16073	2.08347	0.0372084	0.0875159
Dynlt3	968.608	0.36793	1.2905	5.30797	1.1085e-07	1.0368e-06
Dyrk2	242.263	0.0607503	1.04301	0.603032	0.546487	0.683386
Dzank1	2.82121	0.129014	1.09355	0.462484	0.643734	0.762575
Dzip1	11.1463	0.0770596	1.05487	0.297502	0.766083	0.852694
E030018B13Rik	2.66342	0.0820033	1.05849	0.31573	0.752207	0.842938
E130208F15Rik	27.0122	0.132379	1.0961	0.633843	0.526184	0.666046
E130218I03Rik	5.05856	0.499243	1.41347	1.98851	0.0467557	0.105387
E130308A19Rik	88.9503	0.164235	1.12057	1.21804	0.223207	0.361831
E230025N22Rik	22.3525	0.401988	1.32133	1.93021	0.0535805	0.117657
E2f1	877.22	0.364439	1.28738	4.65523	3.23616e-06	2.24617e-05
E2f3	637.766	0.0412659	1.02902	0.638942	0.522861	0.663266
E2f4	1782.68	0.061407	1.04348	1.49082	0.13601	0.249055
E2f5	272.137	0.60239	1.51823	6.15198	7.65224e-10	1.04143e-08
E2f6	607.15	0.00209829	1.00146	0.0316502	0.974751	0.984204
E2f7	106.257	0.607958	1.5241	4.64228	3.4458e-06	2.37583e-05
E2f8	359.82	0.658916	1.5789	5.58698	2.31048e-08	2.4298e-07
E330009J07Rik	789.623	0.534937	1.44888	5.36584	8.05755e-08	7.72727e-07
E4f1	559.856	0.35467	1.27869	4.99189	5.97904e-07	4.82086e-06
Eaf1	4236.62	0.513568	1.42758	8.78682	1.53854e-18	7.81372e-17
Eapp	1081.82	0.219222	1.16411	4.38278	1.17175e-05	7.26426e-05
Ebi3	895.715	0.245087	1.18516	4.22109	2.43122e-05	0.000139364
Ece1	72.5322	0.382822	1.30389	2.10433	0.0353501	0.0838954
Ece2	917.879	0.0201581	1.01407	0.336734	0.736317	0.831966
Ech1	1277.2	0.139439	1.10148	2.18488	0.0288973	0.0707379
Echdc3	171.401	0.211428	1.15783	1.93074	0.0535147	0.117559
Ecm1	1252.81	0.29248	1.22474	2.1548	0.0311771	0.0753334
Ecscr	10.1783	0.313544	1.24276	1.2739	0.2027	0.3383
Ect2	669.23	0.0980012	1.07029	0.733174	0.463452	0.611402
Eda2r	172.371	0.883432	1.84476	6.49475	8.31697e-11	1.30983e-09
Edaradd	3.36459	0.244533	1.18471	1.23781	0.215785	0.353725
Edc4	1462.85	0.0262539	1.01836	0.504738	0.613743	0.738229
Edf1	2631.9	0.165629	1.12166	2.6205	0.00878008	0.0255518
Edil3	673.139	0.393077	1.31319	2.53073	0.0113824	0.031996
Edn1	46.5308	2.70572	6.52385	10.9684	5.41979e-28	7.52357e-26
Eea1	6990.57	0.447676	1.36384	4.07413	4.61861e-05	0.000250039
Eed	1005.38	0.0412056	1.02897	0.625231	0.531819	0.670479
Eef1a1	288239	0.0101608	1.00707	0.27004	0.78713	0.867827
Eef1b2	16089.9	0.157711	1.11552	2.98176	0.00286594	0.00977896
Eef1d	4502.73	0.0441417	1.03107	0.977469	0.328337	0.480281
Eef1g	17948	0.122218	1.08841	2.2848	0.0223248	0.0568283
Eef2	128130	0.0818627	1.05838	3.12973	0.00174967	0.00638307
Eefsec	719.329	0.0850181	1.0607	1.47747	0.139551	0.253919
Eepd1	659.811	0.536022	1.44997	4.24964	2.14111e-05	0.000124578
Efcab11	176.922	0.153868	1.11255	1.08242	0.279065	0.426874
Efcab6	30.3604	1.09587	2.13742	4.23465	2.28913e-05	0.000132404
Efcab7	207.326	0.106294	1.07646	0.920684	0.357215	0.510597
Efcab8	4.74341	0.101496	1.07289	0.400148	0.689048	0.797003
Efcc1	3.75835	0.850469	1.80309	3.34848	0.00081256	0.00325219
Efemp2	151.605	0.466893	1.38213	4.11161	3.92912e-05	0.000216082
Efhc1	6.6084	0.142025	1.10345	0.536719	0.591462	0.720797
Efhd2	5893.88	0.175052	1.129	3.83402	0.000126064	0.000614207
Efna2	2.11181	0.158575	1.11618	0.531188	0.595288	0.724136
Efnb2	7.2301	0.0429741	1.03024	0.175476	0.860706	0.914215
Efr3b	273.896	0.217251	1.16252	1.97282	0.0485164	0.108671
Eftud2	2927.31	0.0815465	1.05815	2.08441	0.037123	0.0873685
Egfl7	8.15236	0.289097	1.22188	1.12266	0.261584	0.407354
Egr1	395.134	1.72913	3.31528	8.54552	1.27954e-17	5.74517e-16
Egr2	80.3789	1.73099	3.31955	7.59829	3.00072e-14	8.45786e-13
Egr3	15.2803	0.0755126	1.05374	0.299695	0.76441	0.851742
Ehbp1	219.911	0.158118	1.11583	1.79514	0.0726318	0.150898
Ehd1	4931.54	0.431321	1.34847	7.43091	1.07851e-13	2.73453e-12
Ehd2	83.5175	1.46285	2.75652	7.95628	1.77295e-15	5.93048e-14
Ehmt2	3829.37	0.231224	1.17383	2.94004	0.00328175	0.0109598
Ei24	971.57	0.171641	1.12634	3.10157	0.00192497	0.00694071
Eid2	71.3459	0.117904	1.08516	0.811434	0.417116	0.568463
Eif1	7990.41	0.00238797	1.00166	0.0218066	0.982602	0.989373
Eif1ad	2458.48	0.283692	1.21731	3.76301	0.000167884	0.000800403
Eif1ax	1582.18	0.300364	1.23146	4.65157	3.29422e-06	2.28124e-05
Eif1b	566.846	0.510407	1.42445	6.14633	7.92969e-10	1.07655e-08
Eif2a	2548.78	0.157998	1.11574	2.079	0.0376172	0.0883196
Eif2ak1	1439.93	0.00848206	1.0059	0.196384	0.84431	0.902961
Eif2b1	1121.32	0.387207	1.30786	6.99339	2.68317e-12	5.53856e-11
Eif2b2	2381.77	0.362376	1.28554	7.35004	1.9815e-13	4.80584e-12
Eif2b5	2211.41	0.00913827	1.00635	0.21415	0.83043	0.89536
Eif2d	1376.91	0.0631943	1.04478	0.962403	0.335847	0.488095
Eif2s1	4051.08	0.102189	1.0734	1.70817	0.0876044	0.176118
Eif2s2	6222.8	0.0783935	1.05584	1.23463	0.216969	0.354897
Eif2s3x	1036.09	0.199485	1.14829	2.52825	0.0114632	0.0321796
Eif2s3y	1778.35	0.102607	1.07371	1.55871	0.119065	0.224442
Eif3a	17558.3	0.205827	1.15335	2.60673	0.00914113	0.026443
Eif3d	10317	0.241228	1.182	5.54992	2.85799e-08	2.96626e-07
Eif3e	4949.46	0.0779226	1.0555	1.10831	0.267727	0.414403
Eif3f	6717.97	0.197133	1.14642	3.66032	0.000251899	0.00114868
Eif3g	5440.67	0.0341936	1.02398	0.910676	0.362466	0.515293
Eif3h	7376.53	0.206111	1.15357	5.10757	3.26324e-07	2.7706e-06
Eif3i	5676.64	0.101447	1.07285	2.78958	0.00527761	0.0165689
Eif3k	6491.36	0.40057	1.32003	6.13847	8.33221e-10	1.12752e-08
Eif3l	4615.7	0.160336	1.11755	2.6732	0.0075131	0.0223161
Eif3m	2539.83	0.0754773	1.05371	1.24401	0.213497	0.351079
Eif4a1	22819.3	0.3318	1.25858	4.85845	1.18311e-06	8.92989e-06
Eif4a2	3378.43	0.749428	1.68113	8.14638	3.7499e-16	1.38813e-14
Eif4a3	2924.01	0.0301835	1.02114	0.562483	0.573787	0.706123
Eif4b	15562	0.0220505	1.0154	0.408207	0.683122	0.792827
Eif4e	2605.5	0.18491	1.13675	3.26963	0.0010769	0.00417476
Eif4e2	3403.55	0.0822076	1.05864	2.43475	0.0149023	0.0403318
Eif4ebp1	8926.27	0.208272	1.1553	3.24876	0.00115909	0.00444787
Eif4ebp3	9.35802	0.0675927	1.04797	0.272362	0.785344	0.866737
Eif4h	6886.84	0.00358175	1.00249	0.0981014	0.921852	0.95315
Eif5	10743.2	0.245436	1.18545	3.35894	0.000782429	0.00314748
Elac2	1323.75	0.121044	1.08752	2.48547	0.0129382	0.0357695
Elavl1	1825.94	0.106292	1.07646	1.8433	0.0652846	0.138307
Ell	754.383	0.226198	1.16975	2.90353	0.00368977	0.0121495
Ell2	1331.17	1.14095	2.20526	11.1727	5.54544e-29	8.39781e-27
Elmo3	36.1573	0.0454229	1.03199	0.216324	0.828736	0.894278
Elof1	991.987	0.314592	1.24366	4.42171	9.79208e-06	6.15766e-05
Elovl3	92.1255	0.33453	1.26097	2.26216	0.0236876	0.0598768
Elovl5	2103.64	0.0471766	1.03324	0.813299	0.416047	0.56747
Emc1	1662.96	0.268733	1.20475	4.99934	5.75271e-07	4.64286e-06
Emc10	2027.44	0.029316	1.02053	0.534966	0.592673	0.721855
Emc3	2150.31	0.248348	1.18785	5.08262	3.72258e-07	3.11769e-06
Emc6	1114.12	0.035916	1.02521	0.544089	0.58638	0.716859
Emc7	1955.81	0.106869	1.07689	2.28862	0.0221015	0.0563291
Emc9	135.805	0.0423232	1.02977	0.330807	0.74079	0.834843
Emd	1306.53	0.305818	1.23612	6.40695	1.48457e-10	2.25023e-09
Eme1	285.803	0.612006	1.52838	4.1979	2.69403e-05	0.000152384
Emg1	2098.49	0.0676345	1.048	1.37177	0.170136	0.296209
Eml2	1159.95	0.172103	1.1267	2.61156	0.009013	0.0261111
Emp1	3274.17	0.479799	1.39455	4.9324	8.1225e-07	6.37027e-06
Emsy	912.633	0.21186	1.15818	2.60442	0.00920296	0.0265828
Enc1	590.028	0.157093	1.11504	1.33185	0.182911	0.31318
Endod1	472.445	0.099444	1.07136	1.62248	0.104701	0.202734
Enkd1	185.926	0.753457	1.68583	6.56499	5.20365e-11	8.54857e-10
Enkur	4.16779	0.14379	1.1048	0.549425	0.582714	0.713634
Eno1b	3244.19	0.0258199	1.01806	0.478676	0.632169	0.753213
Eno2	553.258	1.15344	2.22443	12.0659	1.59979e-33	3.55325e-31
Eno3	418.861	0.303236	1.23391	2.79705	0.00515713	0.0162396
Enox2	746.298	0.207106	1.15437	3.28574	0.00101716	0.00396068
Enpp2	4.15626	1.00836	2.01163	3.57061	0.000356146	0.00156123
Enpp4	240.203	0.132297	1.09604	1.51613	0.129488	0.239987
Enpp5	5.60716	0.114318	1.08246	0.443627	0.657313	0.77267
Entpd1	945.715	0.299929	1.23108	4.34898	1.36769e-05	8.35767e-05
Epas1	13.7296	0.719858	1.64702	2.96199	0.00305659	0.0103112
Epb41l2	3193.75	0.21076	1.1573	2.42877	0.01515	0.040906
Epb41l5	96.9817	0.0106673	1.00742	0.072565	0.942152	0.965095
Epc1	936.581	0.336932	1.26307	4.90251	9.46187e-07	7.30041e-06
Epc2	1043.1	0.148263	1.10823	1.62103	0.10501	0.203213
Epha2	53.8265	1.06634	2.09411	5.68272	1.32566e-08	1.45091e-07
Ephb4	2.62193	0.284509	1.218	1.38691	0.165471	0.290271
Ephx1	214.987	0.352875	1.2771	2.06856	0.0385873	0.0902031
Ephx3	2.87024	0.0481241	1.03392	0.209768	0.833849	0.896782
Epn2	355.679	0.67126	1.59246	8.12742	4.38541e-16	1.61263e-14
Epor	3.72227	0.0493261	1.03478	0.21223	0.831928	0.895734
Eps15	3175.89	0.141098	1.10274	1.96193	0.0497707	0.110988
Eps8	4141.31	0.342646	1.26808	4.02729	5.64244e-05	0.000299432
Eps8l1	11.423	2.18446	4.54558	7.06953	1.55455e-12	3.30725e-11
Epsti1	820.584	0.842812	1.79354	8.36221	6.15536e-17	2.50699e-15
Eqtn	24.5575	0.500473	1.41468	2.15514	0.0311507	0.0753024
Eral1	628.094	0.188506	1.13958	3.25919	0.00111733	0.00430843
Erap1	4836.74	0.0982267	1.07046	1.16643	0.243442	0.385958
Erbin	4026.37	0.0618577	1.04381	0.571819	0.567445	0.700711
Ercc1	1035.35	0.00492869	1.00342	0.0347694	0.972264	0.983173
Ercc5	531.677	0.4822	1.39687	5.02009	5.16476e-07	4.21531e-06
Ercc6	1554.78	0.466493	1.38175	5.73171	9.94207e-09	1.10928e-07
Ercc6l	354.925	0.542362	1.45635	3.49595	0.000472372	0.00200888
Erdr1	254.908	0.953029	1.93593	7.23151	4.77661e-13	1.09448e-11
Erf	377.649	0.126045	1.0913	1.39569	0.162808	0.286929
Ergic1	4721.71	0.20978	1.15651	4.79178	1.65312e-06	1.22064e-05
Ergic3	2482.53	0.175953	1.12971	3.83794	0.00012407	0.000606267
Eri1	1230.71	0.1562	1.11435	2.11356	0.0345532	0.0822151
Eri2	218.296	0.302098	1.23294	2.46241	0.0138007	0.0377864
Erich1	284.705	0.191913	1.14228	2.58571	0.0097178	0.0278718
Ern1	2973.21	0.442596	1.35905	4.56786	4.92721e-06	3.291e-05
Ero1l	6638.21	0.058788	1.04159	0.346908	0.72866	0.826616
Esco2	194.416	1.0034	2.00472	5.86886	4.3879e-09	5.19131e-08
Esd	15269.3	0.634155	1.55203	9.9285	3.1294e-23	2.68709e-21
Esf1	2248.37	0.0403527	1.02837	0.61141	0.540928	0.678114
Espn	5.11109	0.174335	1.12844	0.693579	0.487946	0.632693
Espnl	18.8836	0.0951479	1.06817	0.40318	0.686816	0.795661
Esyt1	9631.37	0.122999	1.089	2.54573	0.0109049	0.030862
Esyt2	2072.53	0.555828	1.47001	6.17713	6.52777e-10	8.97192e-09
Etaa1	154.124	0.159976	1.11727	1.15585	0.247744	0.391177
Etf1	7277	0.0266216	1.01862	0.447877	0.654242	0.770311
Etfdh	1112.83	0.191923	1.14229	4.28438	1.83252e-05	0.000108402
Ethe1	378.223	0.125104	1.09059	1.56408	0.117799	0.222533
Ets2	4846.47	0.119654	1.08647	1.71517	0.0863146	0.174055
Etv1	699.361	0.909824	1.87882	8.60497	7.63348e-18	3.55191e-16
Etv3	2183.45	0.038126	1.02678	0.598491	0.549512	0.686087
Etv4	116.024	0.0781158	1.05564	0.722772	0.46982	0.617308
Eva1b	31.4067	0.624727	1.54192	3.3048	0.000950451	0.00373675
Eva1c	8.50337	1.13887	2.20209	4.29699	1.73129e-05	0.000103184
Evi5	1223.86	0.248553	1.18801	3.0396	0.00236892	0.00830592
Evl	1560.59	1.02856	2.03999	8.69112	3.58869e-18	1.72846e-16
Exo1	271.84	0.345819	1.27087	3.44243	0.000576508	0.00239369
Exoc3	1808.06	0.0524467	1.03702	1.05483	0.291505	0.439965
Exoc3l	5.49627	0.486879	1.40141	1.72001	0.0854309	0.172561
Exoc3l2	7.6887	0.271108	1.20673	0.986537	0.323869	0.475713
Exoc3l4	158.345	0.333478	1.26005	2.93079	0.00338096	0.0112483
Exoc4	1927.27	0.366454	1.28918	2.97701	0.00291079	0.00990359
Exoc5	2313.68	0.26418	1.20095	3.26001	0.00111407	0.00429887
Exoc6	1348.64	0.119967	1.08671	1.72227	0.0850211	0.172004
Exoc6b	1157.36	0.12459	1.0902	2.18059	0.0292135	0.0713546
Exoc7	1116.88	0.159776	1.11711	3.85471	0.000115868	0.000570787
Exosc10	3237.34	0.369161	1.2916	6.22079	4.94662e-10	6.90124e-09
Exosc2	724.628	0.0936686	1.06708	1.23259	0.217728	0.355929
Exosc4	563.946	0.0529889	1.03741	0.62871	0.529539	0.668497
Exosc9	1328.25	0.0760275	1.05411	1.34147	0.179769	0.309071
Ext1	576.824	0.277068	1.21173	4.06071	4.89236e-05	0.000263318
Eya3	3879.94	0.141582	1.10311	2.19531	0.0281412	0.06909
Ezh1	1076.64	0.312644	1.24198	5.13218	2.86406e-07	2.46561e-06
Ezh2	1175.7	0.107582	1.07742	1.82718	0.067672	0.142459
Ezr	1400.98	0.162732	1.1194	2.25146	0.0243565	0.0612793
F10	195.862	1.46688	2.76424	8.30933	9.62466e-17	3.80826e-15
F11r	27.9247	0.271164	1.20678	1.37656	0.16865	0.294236
F2rl2	3.89084	0.400661	1.32011	1.63147	0.102791	0.199745
F3	8.58339	0.0595119	1.04211	0.10917	0.913067	0.947715
F7	8.19443	0.678268	1.60022	2.57645	0.00998204	0.0285804
F830045P16Rik	60.7164	0.139141	1.10125	0.719928	0.47157	0.618731
Faah	21.6087	0.261955	1.1991	1.23687	0.216134	0.354192
Faap100	272.575	0.575781	1.49048	7.64068	2.16071e-14	6.25968e-13
Faap20	472.103	0.0380634	1.02673	0.472399	0.636642	0.757145
Fabp3	93.9097	0.554437	1.46859	4.30658	1.65795e-05	9.93461e-05
Fabp4	41.4496	1.19816	2.29446	5.06924	3.99401e-07	3.32661e-06
Fabp5	4095.92	1.01426	2.01987	9.75728	1.71702e-22	1.362e-20
Fads3	70.7168	0.514747	1.42874	3.65895	0.000253247	0.00115451
Fads6	422.18	0.310919	1.2405	3.82407	0.000131267	0.000637319
Faf1	3953.28	0.295935	1.22768	6.22726	4.74668e-10	6.65014e-09
Faf2	1746.38	0.0821744	1.05861	1.63296	0.102478	0.199309
Fah	67.3166	0.312302	1.24169	2.03158	0.042196	0.0970455
Faim	780.731	0.041867	1.02945	0.662569	0.507606	0.649191
Fam104a	883.818	0.0886781	1.0634	1.41061	0.158358	0.280571
Fam109a	217.132	0.0913797	1.06539	0.825869	0.408878	0.560722
Fam111a	3266.66	0.664429	1.58494	7.0225	2.17935e-12	4.56649e-11
Fam117b	657.851	0.175608	1.12944	2.73624	0.00621453	0.0190087
Fam118a	460.781	0.119978	1.08672	1.64447	0.10008	0.195833
Fam120a	9009.69	0.013593	1.00947	0.174836	0.861209	0.914575
Fam120b	873.314	0.137113	1.0997	2.67134	0.00755485	0.0224169
Fam122a	287.773	0.0739004	1.05256	0.73122	0.464645	0.612443
Fam122b	108.174	0.131292	1.09527	0.947723	0.34327	0.495895
Fam126b	336.947	0.384672	1.30556	3.52259	0.000427349	0.00184043
Fam129b	8334.11	0.581173	1.49606	6.75995	1.3804e-11	2.50488e-10
Fam129c	60.0283	0.0819111	1.05842	0.454333	0.649589	0.76657
Fam131a	24.4245	0.195812	1.14537	0.843925	0.398711	0.551547
Fam132a	32.657	0.207657	1.15481	1.11269	0.26584	0.412258
Fam132b	8.03741	0.272234	1.20768	1.09012	0.275658	0.423124
Fam133b	365.526	0.0042037	1.00292	0.0482202	0.961541	0.977302
Fam134a	2397.55	0.195295	1.14496	2.99065	0.00278386	0.00953342
Fam134b	1534.75	0.332912	1.25955	3.10418	0.00190809	0.00688733
Fam134c	1396.77	0.400256	1.31974	7.2023	5.92045e-13	1.33094e-11
Fam135a	562.415	0.0109271	1.0076	0.114697	0.908685	0.944992
Fam13b	1397.46	0.1587	1.11628	1.55006	0.121128	0.227403
Fam13c	287.333	0.582832	1.49779	5.37867	7.50373e-08	7.24621e-07
Fam149a	51.2686	0.123439	1.08933	0.808508	0.418798	0.570055
Fam159a	2.83287	0.301354	1.2323	1.34546	0.178475	0.30745
Fam160a2	414.359	0.173944	1.12814	1.91686	0.0552553	0.120524
Fam162a	693.099	0.370761	1.29303	4.42264	9.75012e-06	6.13359e-05
Fam166a	3.741	0.171363	1.12612	0.801855	0.422637	0.572707
Fam173b	206.282	0.113557	1.08189	1.25064	0.211064	0.348179
Fam175a	424.59	0.120718	1.08728	1.43413	0.151535	0.270729
Fam175b	1750.36	0.163984	1.12038	2.33624	0.0194786	0.0506911
Fam179b	1320.81	0.247508	1.18715	2.24078	0.02504	0.062733
Fam188a	719.493	0.0390544	1.02744	0.514492	0.606908	0.73307
Fam188b	38.8715	0.390996	1.3113	2.34969	0.0187888	0.0491881
Fam189a1	2.81599	0.0917151	1.06564	0.426238	0.669934	0.782428
Fam189b	17.4277	0.124982	1.09049	0.579869	0.562003	0.696728
Fam195a	319.25	0.240219	1.18117	2.83761	0.0045452	0.0145744
Fam195b	874.353	0.111839	1.08061	1.19424	0.232384	0.373006
Fam199x	382.151	0.194182	1.14408	1.38518	0.165998	0.290828
Fam204a	624.159	0.0480837	1.03389	0.580382	0.561657	0.696587
Fam207a	1037.77	0.0241312	1.01687	0.474223	0.635341	0.755911
Fam208a	719.946	0.127044	1.09205	1.22606	0.220175	0.358451
Fam20b	1407.81	7.25298e-05	1.00005	0.00157375	0.998744	0.999044
Fam20c	1922.8	1.37302	2.59012	10.3408	4.60793e-25	4.82761e-23
Fam212b	49.7523	0.423316	1.34101	1.92636	0.0540591	0.118473
Fam213a	463.242	0.132925	1.09651	1.46499	0.142923	0.258476
Fam216a	284.268	0.0125982	1.00877	0.147025	0.883113	0.929304
Fam219a	252.812	0.550813	1.46491	5.74168	9.37404e-09	1.05224e-07
Fam220a	562.799	0.209059	1.15593	3.08975	0.00200328	0.00719659
Fam227a	2.70408	0.0944777	1.06768	0.369262	0.711932	0.814574
Fam229b	58.5201	0.169038	1.12431	1.02667	0.304577	0.454464
Fam234a	2025.65	0.0995079	1.07141	1.32034	0.186722	0.31764
Fam32a	1880.43	0.0389747	1.02738	0.693975	0.487698	0.632568
Fam3b	22.4008	0.508586	1.42265	2.39474	0.0166321	0.0443648
Fam45a	984.236	0.149981	1.10955	1.81331	0.0697839	0.145873
Fam46b	26.9752	0.0431542	1.03036	0.171715	0.863662	0.916085
Fam46c	1768.3	1.20927	2.31221	8.87359	7.08266e-19	3.73364e-17
Fam49a	176.426	0.461373	1.37685	2.83856	0.00453177	0.014547
Fam49b	3664.54	0.428226	1.34558	5.4184	6.01343e-08	5.91682e-07
Fam50a	1412.71	0.0838649	1.05985	1.56944	0.116545	0.220642
Fam53c	704.367	0.0901342	1.06447	1.57525	0.115199	0.218613
Fam57b	42.0522	0.438116	1.35483	1.84136	0.0655682	0.138785
Fam58b	390.818	0.0448531	1.03158	0.664385	0.506444	0.648202
Fam60a	194.918	0.0911621	1.06523	1.04056	0.298078	0.447266
Fam63a	3263.36	0.394271	1.31428	7.98566	1.39772e-15	4.76138e-14
Fam65c	563.786	1.2676	2.40761	8.5738	1.00123e-17	4.56946e-16
Fam69a	200.602	0.0806525	1.0575	0.903436	0.366294	0.518893
Fam71e1	18.0104	0.128808	1.09339	0.570884	0.568078	0.70104
Fam71f2	17.3884	0.746655	1.6779	3.06355	0.00218729	0.00775725
Fam72a	260.419	0.0528091	1.03728	0.436753	0.66229	0.776932
Fam76a	556.678	0.358827	1.28238	4.88169	1.05181e-06	8.01515e-06
Fam78b	6.09045	0.941964	1.92114	3.5773	0.000347164	0.00152668
Fam81b	6.5679	0.34239	1.26786	1.3422	0.17953	0.30882
Fam83f	6.12156	0.0825929	1.05892	0.306797	0.758998	0.84781
Fam83h	354.698	0.0290895	1.02037	0.413101	0.679532	0.789982
Fam8a1	378.359	0.323231	1.25113	4.02795	5.62648e-05	0.000298966
Fam92a	642.192	0.199934	1.14865	2.41884	0.01557	0.04186
Fam96a	1464.36	0.140139	1.10201	2.25845	0.0239175	0.060341
Fam96b	1643.36	0.134435	1.09766	2.26909	0.0232626	0.0588739
Fanca	605.048	0.47382	1.38878	3.71148	0.00020605	0.000959303
Fancb	123.536	0.213639	1.15961	1.99995	0.0455058	0.103164
Fancc	185.141	0.0532659	1.03761	0.51696	0.605184	0.731685
Fancd2	537.282	0.642733	1.56128	4.31322	1.60897e-05	9.67941e-05
Fancf	106.736	0.0151085	1.01053	0.124898	0.900604	0.941279
Fancg	189.741	0.168586	1.12396	1.71171	0.0869506	0.175
Fanci	338.907	0.801954	1.74346	5.24772	1.53991e-07	1.39564e-06
Far2	9.5495	0.303074	1.23377	1.18668	0.235354	0.376395
Farp1	2.80094	0.0524497	1.03702	0.211613	0.832409	0.896043
Fars2	868.726	0.149332	1.10906	3.03715	0.00238829	0.00835802
Farsb	4248.57	0.234982	1.17689	3.61496	0.000300392	0.0013455
Fas	346.312	0.462051	1.3775	5.01425	5.32404e-07	4.33364e-06
Fau	12843.5	0.241957	1.1826	3.66888	0.000243618	0.00111428
Fblim1	1935.48	0.306382	1.2366	4.08535	4.40113e-05	0.00023912
Fbn1	11.7526	0.0247509	1.0173	0.0983292	0.921671	0.95315
Fbxl17	576.706	0.0555738	1.03927	0.952347	0.340921	0.493017
Fbxl3	1168.79	0.26667	1.20303	2.55506	0.0106169	0.0301391
Fbxl4	458.768	0.286736	1.21988	3.32723	0.000877141	0.00348388
Fbxl5	1535.68	0.437796	1.35453	6.06529	1.31714e-09	1.72763e-08
Fbxl8	189.995	0.283713	1.21732	2.42161	0.0154521	0.0415834
Fbxo10	27.4639	0.0137384	1.00957	0.0711943	0.943243	0.96544
Fbxo15	17.7989	0.0758307	1.05397	0.324529	0.745538	0.838264
Fbxo24	2.37903	0.120529	1.08713	0.428757	0.6681	0.781052
Fbxo28	784.771	0.181417	1.134	2.93107	0.00337799	0.0112406
Fbxo30	377.332	0.245979	1.1859	2.14702	0.0317915	0.0765957
Fbxo31	478.951	0.0862261	1.06159	1.16653	0.243401	0.385958
Fbxo36	39.3172	0.240202	1.18116	1.48265	0.138169	0.251983
Fbxo38	1878.54	0.0608763	1.0431	1.06258	0.287972	0.436292
Fbxo44	168.183	0.263294	1.20022	2.35955	0.0182972	0.0481141
Fbxo46	338.142	0.218521	1.16354	2.46164	0.0138303	0.0378487
Fbxo47	54.5611	0.602246	1.51808	3.94806	7.87864e-05	0.000404819
Fbxo48	59.8805	0.48437	1.39898	2.22596	0.026017	0.0647917
Fbxo5	231.015	0.245822	1.18577	1.8166	0.0692779	0.14507
Fbxo7	645.269	0.0930731	1.06664	1.36942	0.170869	0.297235
Fbxo8	454.165	0.103785	1.07459	1.0266	0.304609	0.454472
Fbxw17	468.2	0.618747	1.53554	7.77814	7.35973e-15	2.24951e-13
Fbxw8	2447.01	0.0389819	1.02739	1.01963	0.307905	0.458315
Fcer1g	10474.9	0.102881	1.07392	1.66723	0.0954678	0.188738
Fcf1	1235.53	0.115875	1.08363	2.15977	0.0307902	0.0746476
Fcgr2b	1725.38	0.0973543	1.06981	1.7193	0.0855605	0.172739
Fcgr3	2250.76	0.0197046	1.01375	0.231533	0.816901	0.88703
Fcgr4	1572.41	0.41068	1.32931	4.51453	6.34581e-06	4.14056e-05
Fcgrt	118.561	0.10986	1.07912	0.798192	0.424759	0.574508
Fcho1	6.94278	1.05898	2.08346	3.93059	8.47373e-05	0.000432594
Fchsd1	314.175	0.0674504	1.04786	0.715005	0.474606	0.621216
Fcor	10.1134	0.365638	1.28845	1.46111	0.143985	0.259904
Fcrl1	1249.26	0.476209	1.39108	7.99628	1.28233e-15	4.39528e-14
Fdxacb1	198.743	0.617303	1.534	5.61794	1.93244e-08	2.06483e-07
Fem1b	3303.04	0.149888	1.10948	2.10972	0.0348823	0.0829033
Fem1c	1077.09	0.399318	1.31888	4.10767	3.99678e-05	0.000219513
Fen1	1223.27	0.0268095	1.01876	0.390507	0.696162	0.80278
Fgd2	527.211	0.0466286	1.03285	0.435519	0.663186	0.77769
Fgd6	1678.19	0.949818	1.93163	9.32168	1.14507e-20	7.62985e-19
Fgf13	63.8361	0.729055	1.65755	4.57758	4.70395e-06	3.15579e-05
Fgfr1op	547.484	0.5665	1.48093	5.90897	3.44254e-09	4.17973e-08
Fgfrl1	49.8733	0.706117	1.63141	4.522	6.1259e-06	4.01122e-05
Fgr	279.489	0.984251	1.97829	8.08693	6.11887e-16	2.21583e-14
Fhad1	46.6047	0.787265	1.7258	4.52182	6.13109e-06	4.01303e-05
Fhl4	14.7333	0.62	1.53688	2.56925	0.0101919	0.0290962
Fhod3	84.1953	1.06432	2.09119	7.21852	5.25578e-13	1.19442e-11
Fibcd1	3.48344	0.355365	1.27931	1.46927	0.14176	0.25677
Fibp	1064.24	0.0933237	1.06683	1.26258	0.206742	0.343155
Ficd	449.434	0.0913704	1.06538	1.22474	0.220672	0.358945
Fignl1	397.315	0.645936	1.56475	4.9627	6.95191e-07	5.53297e-06
Fignl2	36.1857	0.401153	1.32056	2.06613	0.0388161	0.0906615
Fip1l1	3964.47	0.195421	1.14506	3.28853	0.00100711	0.00392616
Fis1	1828.27	0.165166	1.12129	3.00711	0.00263745	0.00911129
Fiz1	1265.18	0.166947	1.12268	3.31686	0.000910363	0.00360039
Fkbp15	4531.79	0.259895	1.19739	6.29984	2.97948e-10	4.30835e-09
Fkbp3	1048.71	0.00881975	1.00613	0.116121	0.907557	0.944467
Fkbp5	641.186	0.334022	1.26052	5.41258	6.21227e-08	6.09446e-07
Fkbp8	6329.6	0.0214231	1.01496	0.371373	0.71036	0.813556
Fkbpl	492.593	0.0191708	1.01338	0.238923	0.811165	0.88299
Fkrp	834.202	0.137321	1.09986	2.5012	0.0123774	0.0344384
Fktn	727.22	0.272518	1.20791	3.23786	0.00120429	0.00460749
Flcn	1975.81	0.0303429	1.02125	0.552047	0.580916	0.712113
Flna	19000.1	0.0423978	1.02982	0.554167	0.579464	0.711129
Flnb	2879.95	0.706945	1.63234	10.2979	7.20017e-25	7.35831e-23
Flnc	2552.4	0.40055	1.32001	4.29172	1.77295e-05	0.000105199
Flot2	1469.08	0.338712	1.26463	5.75978	8.42222e-09	9.55704e-08
Flrt2	4325.21	0.728226	1.6566	7.57341	3.63553e-14	1.01103e-12
Flrt3	12.9849	1.82626	3.54618	6.43548	1.23081e-10	1.88272e-09
Flt1	176.503	1.01783	2.02487	6.0754	1.2368e-09	1.63384e-08
Fmnl1	4035.87	0.112232	1.0809	1.51931	0.128685	0.238764
Fmnl3	792.295	0.400954	1.32038	6.72944	1.70312e-11	3.04405e-10
Fmo5	44.2221	0.177118	1.13062	0.952533	0.340827	0.492924
Fmr1	606.167	0.0475956	1.03354	0.430304	0.666975	0.780425
Fmr1nb	2.06394	0.248482	1.18796	0.973791	0.33016	0.482374
Fnbp1	3704.15	0.105628	1.07596	2.64078	0.00827147	0.0242539
Fnbp1l	1028.08	0.356117	1.27998	3.46972	0.000521003	0.00219163
Fnbp4	1419.82	0.0707963	1.0503	1.10179	0.270554	0.417536
Fndc3a	4235.06	0.254697	1.19309	2.29053	0.0219908	0.0561157
Fnip1	2909.27	0.585646	1.50071	4.56443	5.00858e-06	3.33999e-05
Fnip2	18063.9	0.285615	1.21893	2.71994	0.00652929	0.0197934
Folr2	2.51437	0.53763	1.45159	2.23399	0.0254839	0.0636735
Fos	308.315	0.403788	1.32298	3.61392	0.000301599	0.00134982
Fosl1	343.806	0.341456	1.26703	2.97577	0.00292258	0.00993154
Fosl2	620.722	0.0696007	1.04943	0.806456	0.41998	0.570964
Foxc1	17.6035	0.0662884	1.04702	0.28424	0.776227	0.860019
Foxj1	2.31332	0.00467256	1.00324	0.0290156	0.976852	0.985674
Foxj3	1761.11	0.349207	1.27386	3.94377	8.02112e-05	0.000411252
Foxk1	707.995	0.0952884	1.06828	0.802041	0.422529	0.572701
Foxm1	1545.27	0.34352	1.26885	2.54322	0.0109836	0.0310372
Foxn3	412.091	0.845739	1.79718	4.17021	3.04323e-05	0.00017086
Foxo4	213.807	0.14933	1.10905	1.19941	0.230368	0.370781
Foxp1	1600.38	0.365917	1.2887	4.30338	1.68214e-05	0.00010065
Fpgt	412.61	0.229634	1.17254	2.45805	0.0139695	0.0381856
Fpr1	2.50576	0.355311	1.27926	1.48745	0.136897	0.250266
Fpr2	197.588	0.905962	1.87379	5.22781	1.71526e-07	1.54114e-06
Frat1	8.18851	0.147136	1.10737	0.574613	0.565553	0.699484
Frat2	7.03859	0.315126	1.24412	1.19916	0.230466	0.370828
Frg1	1148.67	0.0428426	1.03014	0.779781	0.43552	0.585449
Frk	64.6261	0.234116	1.17619	1.25398	0.209851	0.346726
Frs3	29.2274	0.101965	1.07323	0.51806	0.604417	0.731075
Fsbp	15.4553	0.255936	1.19411	1.10316	0.269957	0.416955
Fsd1l	216.776	0.188683	1.13972	1.24865	0.211795	0.348934
Fsd2	5.66679	0.0181121	1.01263	0.0657207	0.9476	0.968116
Fth1	253129	0.631204	1.54886	11.6372	2.66483e-31	4.7732e-29
Ftl1	161376	0.515833	1.42982	8.12391	4.51383e-16	1.65256e-14
Ftsj3	3049.43	0.0971431	1.06965	1.245	0.213132	0.350583
Fuca1	2361.71	0.181285	1.13389	2.13012	0.0331615	0.0794826
Fuca2	2323.37	0.103478	1.07436	1.96779	0.0490925	0.109725
Fundc2	783.794	0.578579	1.49338	7.50086	6.33991e-14	1.67902e-12
Fuom	288.376	0.0813363	1.058	0.787234	0.431145	0.580881
Furin	2050.56	0.215347	1.16098	2.992	0.00277161	0.00949793
Fut1	3.22024	0.573883	1.48852	2.21915	0.0264764	0.0657195
Fut7	35.7043	0.27015	1.20593	1.48774	0.136821	0.250155
Fut8	464.41	0.0746943	1.05314	0.89892	0.368695	0.521413
Fxn	422.386	0.0269281	1.01884	0.335812	0.737013	0.832461
Fxr1	2529.62	0.333281	1.25988	5.01352	5.3442e-07	4.34089e-06
Fxr2	3038.57	0.39293	1.31306	7.08127	1.42837e-12	3.05833e-11
Fxyd2	5828.94	0.134578	1.09777	2.12391	0.0336779	0.0804773
Fxyd5	18697.5	0.286254	1.21947	3.92994	8.49667e-05	0.0004335
Fyb	4699.45	0.840145	1.79023	11.038	2.50652e-28	3.63075e-26
Fyco1	703.592	0.24289	1.18336	3.10969	0.00187282	0.00678058
Fyttd1	996.73	0.231668	1.17419	3.30893	0.000936538	0.00368379
Fzd5	443.915	0.193525	1.14355	2.41891	0.015567	0.0418587
Fzd7	221.156	0.996941	1.99576	6.35026	2.14947e-10	3.17992e-09
Fzd8	26.7545	0.11226	1.08092	0.524845	0.599691	0.72726
Fzd9	2.31708	0.00358108	1.00249	0.0398894	0.968181	0.980602
Fzr1	1314.38	0.0864307	1.06174	1.09318	0.274317	0.421625
G3bp1	4746.4	0.0281273	1.01969	0.622085	0.533886	0.671916
G6pd2	3.53433	0.10498	1.07548	0.436132	0.662741	0.777351
Gab2	4381.84	0.899241	1.86508	10.2335	1.40342e-24	1.39155e-22
Gabarap	9158.74	0.10826	1.07793	1.63768	0.101488	0.197868
Gabarapl1	2316.89	0.642128	1.56063	9.887	4.73999e-23	3.98782e-21
Gabpa	1604.3	0.01283	1.00893	0.137476	0.890655	0.934996
Gabpb1	621.373	0.333789	1.26032	4.33162	1.48019e-05	8.96295e-05
[truncated: 10,362 more rows]

## Sheet: DEGs 65-79_PE
Supplementary Table 1C. List of differentially expressed genes for 65-79*PE for Model A, Related to Figure 1
	baseMean	log2FoldChange	FC	stat	pvalue	padj
0610009B22Rik	165.225	0.151632	1.11083	1.55838	0.119144	0.392924
0610012G03Rik	770.747	0.135888	1.09877	1.93469	0.0530285	0.258383
1110004E09Rik	528.186	0.0593662	1.04201	0.854327	0.392924	0.697926
1110008F13Rik	1780.68	0.0385464	1.02708	0.567151	0.570612	0.8122
1110008L16Rik	380.486	0.0279428	1.01956	0.393791	0.693736	0.87451
1110008P14Rik	1003.46	0.258548	1.19627	3.06089	0.00220676	0.0441624
1110012L19Rik	223.864	0.00992969	1.00691	0.0884031	0.929556	0.975494
1110032A03Rik	308.331	0.0694552	1.04932	0.748636	0.454077	0.741153
1110038F14Rik	460.922	0.0764049	1.05439	1.15923	0.246361	0.562479
1110051M20Rik	246.709	0.275811	1.21067	2.96042	0.00307215	0.0535024
1110059E24Rik	361.498	0.0695987	1.04942	0.934835	0.349873	0.661968
1110065P20Rik	306.559	0.0246235	1.01721	0.31813	0.750386	0.901483
1190002N15Rik	157.604	0.283045	1.21676	1.78508	0.0742483	0.30609
1190007I07Rik	92.1376	0.0260117	1.01819	0.203037	0.839106	0.940655
1500011B03Rik	479.001	0.0157068	1.01095	0.171689	0.863682	0.949468
1500011K16Rik	579.141	0.174693	1.12872	2.12353	0.0337092	0.201848
1600002H07Rik	201.145	0.153511	1.11227	1.4295	0.152861	0.447788
1600002K03Rik	133.796	0.122049	1.08828	1.21318	0.225062	0.536744
1600012H06Rik	435.775	0.124087	1.08982	1.55275	0.120483	0.395738
1700021F05Rik	648.247	0.177189	1.13068	3.23713	0.0012074	0.0302698
1700025G04Rik	400.607	0.138642	1.10087	1.63352	0.10236	0.36474
1700030K09Rik	268.372	0.18489	1.13673	2.24276	0.0249123	0.171082
1700037H04Rik	679.079	0.0887773	1.06347	1.21168	0.225634	0.53725
1700061G19Rik	137.877	0.135974	1.09883	1.26438	0.206094	0.516496
1700066M21Rik	170.018	0.0771354	1.05492	0.611844	0.540641	0.797196
1700088E04Rik	82.0121	0.259275	1.19688	1.85739	0.0632558	0.282109
1700112E06Rik	406.658	0.0189285	1.01321	0.219334	0.82639	0.93611
1810022K09Rik	586.588	0.249109	1.18847	3.00781	0.00263141	0.048728
1810037I17Rik	1273.57	0.0956021	1.06851	1.40456	0.160152	0.456943
1810055G02Rik	416.459	0.0744853	1.05299	0.920947	0.357078	0.668723
1810062G17Rik	36.7774	0.0576678	1.04078	0.308193	0.757936	0.904212
2010107E04Rik	817.482	0.119642	1.08647	1.6688	0.0951562	0.35071
2010111I01Rik	1473.47	0.118116	1.08532	2.01307	0.0441075	0.232825
2210013O21Rik	393.467	0.124543	1.09016	1.8112	0.0701105	0.296533
2210016F16Rik	1274.16	0.0088171	1.00613	0.194442	0.84583	0.94178
2210016L21Rik	901.877	0.0403493	1.02836	0.580017	0.561903	0.808287
2300009A05Rik	254.052	0.253611	1.19219	2.37942	0.01734	0.140681
2310009A05Rik	175.887	0.136975	1.0996	1.48172	0.138416	0.425671
2310009B15Rik	154.938	0.141355	1.10294	1.40371	0.160404	0.456982
2310011J03Rik	981.808	0.0123567	1.0086	0.166854	0.867485	0.951534
2310033P09Rik	221.234	0.125946	1.09122	1.29873	0.194038	0.501675
2310036O22Rik	1951.85	0.0148847	1.01037	0.244488	0.806853	0.927468
2310039H08Rik	301.941	0.0682342	1.04843	0.805081	0.420773	0.718742
2310057M21Rik	334.17	0.0011915	1.00083	0.0163566	0.98695	0.995767
2410002F23Rik	817.239	0.0811904	1.05789	1.1974	0.231151	0.542918
2410015M20Rik	1569.28	0.127973	1.09276	1.79119	0.0732634	0.303421
2410016O06Rik	656.409	0.0608507	1.04308	0.975159	0.329481	0.644996
2410131K14Rik	1140.48	0.0375575	1.02637	0.517149	0.605052	0.827954
2510002D24Rik	247.527	0.128655	1.09327	1.26573	0.205611	0.516155
2610001J05Rik	705.066	0.0320631	1.02247	0.318441	0.75015	0.901397
2610008E11Rik	239.458	0.0472979	1.03333	0.549846	0.582425	0.81789
2610020H08Rik	239.045	0.160534	1.1177	1.74419	0.0811253	0.320575
2610021A01Rik	298.664	0.013111	1.00913	0.136027	0.8918	0.961027
2610044O15Rik8	73.941	0.103037	1.07403	0.766722	0.443247	0.734687
2610524H06Rik	292.077	0.0488181	1.03442	0.530078	0.596058	0.823493
2700049A03Rik	248.318	0.0979309	1.07024	0.905047	0.365441	0.675417
2700060E02Rik	4300.96	0.169996	1.12506	2.86491	0.00417126	0.0632622
2700062C07Rik	265.266	0.119546	1.08639	1.10673	0.268413	0.584868
2700097O09Rik	106.877	0.146869	1.10716	1.00389	0.315431	0.631924
2810417H13Rik	880.171	0.000742741	1.00051	0.00957678	0.992359	0.996816
2810428I15Rik	1037.52	0.0846736	1.06045	0.992718	0.320847	0.637281
3010026O09Rik	113.433	0.232064	1.17451	1.64371	0.100237	0.360324
3110002H16Rik	1273.89	0.041271	1.02902	0.714829	0.474715	0.755589
3110040N11Rik	275.953	0.158754	1.11632	1.80721	0.0707295	0.297591
3110062M04Rik	217.147	0.027317	1.01912	0.203668	0.838613	0.940655
3110082I17Rik	693.091	0.0926301	1.06631	1.40098	0.16122	0.458383
3830406C13Rik	575.627	0.0402961	1.02832	0.588668	0.556084	0.805268
4833439L19Rik	1915.46	0.0252109	1.01763	0.510098	0.609983	0.829626
4921524J17Rik	357.081	0.0399458	1.02808	0.431304	0.666248	0.859427
4930427A07Rik	242.13	0.196446	1.14587	1.95141	0.0510084	0.252102
4930430F08Rik	230.756	0.00579187	1.00402	0.0541905	0.956783	0.984688
4930432K21Rik	394.88	0.175369	1.12925	1.80976	0.0703335	0.296926
4930453N24Rik	1030.11	0.242587	1.18311	3.28504	0.00101969	0.0274007
4930503L19Rik	405.452	0.0207837	1.01451	0.172074	0.863379	0.949468
4930579G24Rik	168.116	0.0110712	1.0077	0.103142	0.917851	0.971686
4933408B17Rik	87.5733	0.177227	1.13071	1.07767	0.281182	0.597958
4933434E20Rik	2242.16	0.00169414	1.00117	0.0365513	0.970843	0.990033
4933440N22Rik	40.0718	0.237097	1.17862	1.39059	0.164351	0.463016
5430427O19Rik	503.049	0.031499	1.02207	0.287124	0.774017	0.91145
5730409E04Rik	275.165	0.068815	1.04885	0.73474	0.462498	0.746347
5730455P16Rik	558.121	0.0752356	1.05353	1.1147	0.264977	0.58024
5730508B09Rik	165.089	0.21965	1.16445	1.75158	0.0798453	0.318126
6330408A02Rik	210.208	0.0675664	1.04795	0.729892	0.465456	0.748338
6430531B16Rik	34.813	0.0393672	1.02766	0.219501	0.82626	0.93611
9130019O22Rik	108.556	0.0610238	1.04321	0.552122	0.580865	0.816992
9130401M01Rik	539.382	0.102064	1.07331	1.22292	0.221361	0.532153
9430015G10Rik	584.58	0.206006	1.15349	2.07523	0.0379648	0.215316
9430016H08Rik	507.26	0.0194662	1.01358	0.286745	0.774308	0.911523
9430038I01Rik	355.987	0.0618247	1.04379	0.876563	0.380724	0.686944
A230050P20Rik	749.929	0.0200077	1.01396	0.267468	0.789109	0.919838
A430005L14Rik	772.672	0.13838	1.10067	2.10971	0.0348832	0.205808
A430033K04Rik	83.5306	0.160267	1.11749	1.27587	0.202002	0.512053
A530032D15Rik	360.794	0.0944822	1.06768	1.05125	0.293143	0.612208
A630033H20Rik	392.107	0.0682196	1.04842	0.619767	0.535411	0.793995
AA467197	31.9866	0.551165	1.46527	2.91263	0.00358396	0.0585242
Aaas	1323.3	0.153996	1.11265	1.91892	0.0549942	0.262917
Aaed1	820.331	0.0795366	1.05668	0.753393	0.451214	0.739886
Aagab	1111.29	0.0750111	1.05337	1.41614	0.156735	0.452794
Aamdc	33.0452	0.0116067	1.00808	0.0565738	0.954885	0.98383
Aars2	386.885	0.0979262	1.07023	1.28625	0.198354	0.507202
Aasdh	344.54	0.00793522	1.00552	0.0961312	0.923416	0.973153
Aasdhppt	424.754	0.0364815	1.02561	0.554696	0.579102	0.816587
Aatf	1433.42	0.0159911	1.01115	0.227153	0.820305	0.933575
Abca2	757.961	0.0979614	1.07026	1.17669	0.239318	0.554186
Abca5	45.4512	0.183216	1.13541	0.774915	0.43839	0.73226
Abca7	1458.73	0.00588304	1.00409	0.095594	0.923843	0.973423
Abcb4	907.879	0.0934081	1.06689	1.07257	0.283465	0.600795
Abcc1	6891.93	0.0367534	1.0258	0.392799	0.694468	0.874823
Abcc3	576.62	0.00411401	1.00286	0.0446205	0.96441	0.98826
Abcc5	3652.23	0.0107918	1.00751	0.140714	0.888096	0.959783
Abcd2	101.533	0.139134	1.10124	1.39596	0.162727	0.460357
Abcf2	3601.02	0.0712099	1.0506	1.74377	0.0811994	0.32061
Abhd10	683.073	0.055734	1.03939	0.471546	0.637251	0.844657
Abhd13	658.931	0.015112	1.01053	0.199902	0.841557	0.941523
Abhd17a	891.198	0.171573	1.12629	2.86165	0.00421438	0.0633379
Abhd5	2171.57	0.0423235	1.02977	0.756109	0.449584	0.73932
Abhd6	204.743	0.00415731	1.00289	0.0365298	0.97086	0.990033
Abhd8	309.525	0.198785	1.14773	2.0192	0.0434663	0.231947
Abi2	486.973	0.0559464	1.03954	0.583674	0.559439	0.807175
Abi3	126.866	0.154831	1.11329	1.132	0.257634	0.57287
Abtb1	285.702	0.12562	1.09098	1.54452	0.122463	0.397875
Acaa1a	1309.98	0.0326786	1.02291	0.418093	0.675879	0.865001
Acad10	247.547	0.0197489	1.01378	0.218635	0.826935	0.936541
Acad9	543.696	0.0441332	1.03106	0.528618	0.59707	0.823951
Acadl	1925.99	0.159507	1.11691	3.51791	0.000434954	0.0163747
Acadm	834.164	0.00351448	1.00244	0.055926	0.955401	0.983906
Acads	986.788	0.120441	1.08707	1.90839	0.0563404	0.26513
Acadvl	1240.69	0.0738824	1.05255	1.02312	0.306249	0.623707
Acap1	264.307	0.861574	1.81702	7.28376	3.24647e-13	9.25811e-10
Acat2	133.596	0.209965	1.15666	1.62653	0.103837	0.367734
Acbd4	702.538	0.252078	1.19092	4.20722	2.58527e-05	0.00254226
Acbd6	1333.99	0.103144	1.07411	1.52006	0.128495	0.408286
Accs	177.533	0.0190239	1.01327	0.183685	0.854261	0.944712
Acd	1172.15	0.105777	1.07607	2.24082	0.0250378	0.171167
Acot13	907.024	0.0828716	1.05912	1.01606	0.309599	0.626281
Acot7	2967.85	0.132052	1.09585	2.12895	0.033258	0.199881
Acot8	310.48	0.0855214	1.06107	1.05589	0.291018	0.609742
Acp1	390.839	0.0903724	1.06464	1.25274	0.210301	0.521614
Acp5	388.346	0.282772	1.21653	1.46789	0.142135	0.431206
Acp6	1024.84	0.177157	1.13065	3.45263	0.000555151	0.0190822
Acsbg1	247.178	0.751422	1.68345	5.50896	3.60969e-08	2.57348e-05
Acsf2	70.8367	0.491462	1.40587	3.24443	0.00117685	0.0296342
Acsf3	372.055	0.177628	1.13102	2.14699	0.0317942	0.195898
Acta2	54.4194	0.0279534	1.01956	0.159009	0.873662	0.953627
Actg1	12096.7	0.0713097	1.05067	0.710458	0.47742	0.757431
Actr10	1432.31	0.110506	1.07961	2.40921	0.0159871	0.134488
Actr1a	3452.96	0.014476	1.01008	0.387558	0.698343	0.875956
Actr1b	1768.51	0.0285928	1.02002	0.765498	0.443975	0.735204
Actr3b	91.3772	0.239062	1.18022	1.3448	0.178689	0.483583
Actr5	283.529	0.086595	1.06186	1.21453	0.224546	0.53597
Actr8	989.862	0.0576122	1.04074	0.919887	0.357632	0.669252
Acvr1b	437.005	0.0977699	1.07012	1.31682	0.187898	0.493746
Acvrl1	808.987	0.14097	1.10265	2.07883	0.037633	0.214451
Acyp1	217.514	0.0994168	1.07134	0.835721	0.403312	0.705666
Adal	269.241	0.0572137	1.04045	0.509978	0.610067	0.829641
Adam15	8100.57	0.0300946	1.02108	0.388055	0.697975	0.875956
Adamts10	275.218	0.100874	1.07242	0.958589	0.337766	0.652996
Adamtsl5	822.058	0.177048	1.13057	2.45553	0.0140677	0.126345
Adap1	1452.14	0.0204637	1.01429	0.221935	0.824365	0.935581
Adat2	199.781	0.0377482	1.02651	0.425683	0.670339	0.861681
Adat3	105.727	0.123596	1.08945	0.954833	0.339662	0.654183
Adck1	557.112	0.0188245	1.01313	0.271595	0.785934	0.917902
Adck5	391.225	0.0830097	1.05923	1.12561	0.26033	0.576618
Adcy2	561.471	0.0506599	1.03574	0.946269	0.344012	0.657026
Adh5	3217.54	0.130168	1.09442	2.76344	0.00571962	0.0760475
Adig	31.8843	0.0550647	1.03891	0.265751	0.790431	0.920536
Adipor1	3952.2	0.103923	1.07469	1.58889	0.112086	0.382118
Adipor2	1833.35	0.0652819	1.04629	1.45621	0.145336	0.43655
Ado	1023.56	0.078842	1.05617	1.05152	0.293021	0.612065
Adpgk	1048.86	0.0442563	1.03115	0.776557	0.43742	0.731835
Adprhl2	996.26	0.0804082	1.05732	1.52373	0.127576	0.407015
Adprm	400.634	0.035317	1.02478	0.506912	0.612216	0.830881
Adrb2	79.0694	0.262924	1.19991	1.93011	0.0535935	0.259814
Adrm1	1989.26	0.000370512	1.00026	0.00717653	0.994274	0.998212
Adsl	1954.99	0.122174	1.08837	2.41548	0.0157143	0.133171
Adss	3069.08	0.012907	1.00899	0.151849	0.879306	0.955871
Aes	4309.63	0.243854	1.18415	3.271	0.00107168	0.0278466
Afg3l1	2221.4	0.014645	1.0102	0.31089	0.755884	0.903369
Afg3l2	2440.82	0.0508017	1.03584	1.15972	0.246163	0.562421
Afmid	89.6445	0.319532	1.24793	2.34003	0.019282	0.149321
Afp	186.446	0.0836293	1.05968	0.730329	0.465189	0.748338
Aga	619.62	0.0326644	1.0229	0.542183	0.587693	0.819397
Agap3	1373.13	0.0565336	1.03996	1.01194	0.311567	0.62827
Agbl5	103.301	0.167227	1.1229	1.40728	0.159344	0.45592
Agfg1	3265.37	0.0274081	1.01918	0.418503	0.675579	0.865001
Agfg2	523.229	0.0151818	1.01058	0.251504	0.801425	0.925975
Aggf1	1142.48	0.00553193	1.00384	0.0814031	0.935121	0.977452
Agpat1	1737.27	0.0734549	1.05223	1.19355	0.232654	0.544497
Agpat2	682.575	0.0707389	1.05025	1.00877	0.313084	0.629312
Agpat3	2494.15	0.00868516	1.00604	0.19608	0.844548	0.941523
Agpat4	1154.45	0.0190821	1.01331	0.200105	0.841398	0.941523
Agtrap	804.041	0.147477	1.10763	2.26738	0.023367	0.165045
Ahi1	771.043	0.150363	1.10985	1.74818	0.0804337	0.319158
Ahnak2	1212.95	0.0493843	1.03482	0.469626	0.638622	0.845241
Ahrr	81.7312	0.0181774	1.01268	0.127966	0.898176	0.96475
Ahsa1	4207.61	0.0132258	1.00921	0.137939	0.890289	0.960721
AI413582	871.816	0.103723	1.07454	1.30655	0.191365	0.497924
AI467606	886.216	0.0324622	1.02276	0.514494	0.606906	0.828603
AI837181	748.864	0.0229658	1.01605	0.334776	0.737794	0.894654
AI987944	398.994	0.0405539	1.02851	0.491329	0.623194	0.836553
Aifm2	734.341	0.00557318	1.00387	0.0705172	0.943782	0.980974
Aim2	1779.42	0.0435272	1.03063	0.657627	0.510778	0.781369
Aimp1	2379.79	0.1323	1.09604	2.35745	0.0184012	0.145563
Aimp2	1201.84	0.0519416	1.03666	0.825923	0.408848	0.710284
Aip	1728.08	0.00571799	1.00397	0.127852	0.898266	0.96475
Ajuba	38.1629	0.250271	1.18943	1.35615	0.175053	0.478801
AK010878	115.748	0.0716154	1.05089	0.621417	0.534325	0.793419
Ak1	75.1683	0.383248	1.30427	1.96658	0.0492312	0.247286
Ak2	3056.82	0.0274161	1.01919	0.411583	0.680645	0.868305
Ak3	829.782	0.128892	1.09345	1.80173	0.0715878	0.298903
Ak4	348.047	0.132144	1.09592	0.782769	0.433763	0.728923
Ak6	575.264	0.0744243	1.05294	1.05239	0.292619	0.611561
Akap3	50.9393	0.262652	1.19968	1.58371	0.113259	0.384118
Akip1	853.955	0.0796307	1.05675	1.21767	0.223348	0.534868
Akirin2	546.274	0.0208028	1.01452	0.209591	0.833987	0.939677
Akr1b8	2225.95	0.310787	1.24038	5.03318	4.82405e-07	0.000140638
Akt1	5904.85	0.00411837	1.00286	0.0875992	0.930195	0.975808
Akt2	1277.71	0.000518303	1.00036	0.011323	0.990966	0.995767
Akt3	1429.64	0.183231	1.13542	2.41132	0.0158948	0.134106
Aktip	722.488	0.0357127	1.02506	0.523435	0.600672	0.82539
Alad	1085.98	0.212204	1.15846	3.66866	0.000243823	0.0111698
Alas1	1349.88	0.00510174	1.00354	0.100877	0.919648	0.971999
Aldh4a1	229.439	0.0534712	1.03776	0.518693	0.603975	0.826976
Aldh7a1	279.687	0.0781008	1.05563	0.946109	0.344093	0.657026
Aldoa	60741.7	0.13737	1.0999	2.53311	0.0113056	0.112614
Alg1	950.602	0.0900186	1.06438	1.43552	0.151139	0.446329
Alg10b	1269.56	0.0441288	1.03106	0.430509	0.666825	0.859662
Alg14	372.055	0.0248398	1.01737	0.348838	0.727211	0.888483
Alg3	774.885	0.098957	1.071	1.24891	0.211699	0.523084
Alg5	1447.21	0.0657033	1.0466	1.00732	0.313781	0.629937
Alg8	727.318	0.178606	1.13179	2.87867	0.00399356	0.0618108
Alkbh1	856.625	0.00497382	1.00345	0.072299	0.942364	0.98014
Alkbh2	483.694	0.275184	1.21015	3.59049	0.000330057	0.0140484
Alkbh3	957.559	0.192474	1.14272	4.32683	1.5127e-05	0.00179743
Alkbh4	160.816	0.177409	1.13085	1.6947	0.0901329	0.341804
Alkbh6	423.863	0.114332	1.08247	1.29284	0.196067	0.503921
Alkbh7	290.817	0.0549678	1.03884	0.738592	0.460155	0.745594
Alox5	203.244	0.228119	1.17131	1.9086	0.0563143	0.26513
Alox5ap	4267.82	0.0167515	1.01168	0.262896	0.792631	0.921196
Alyref2	89.7497	0.0752209	1.05352	0.597409	0.550234	0.802086
Amd1	522.088	0.0566189	1.04003	0.547451	0.584069	0.818761
Amdhd2	3095.81	0.0528254	1.03729	0.835127	0.403646	0.705762
Amer1	168.175	0.196448	1.14587	1.86452	0.0622483	0.279884
Amfr	3024.6	0.0137976	1.00961	0.351505	0.725209	0.887507
Amhr2	246.25	0.0890012	1.06363	0.848706	0.396045	0.699745
Amica1	126.905	0.0905894	1.06481	0.765127	0.444196	0.735279
Amigo1	113.441	0.154404	1.11296	1.33187	0.182901	0.487696
Amn1	372.842	0.00993005	1.00691	0.111459	0.911253	0.969807
Amz1	2154.12	0.0655273	1.04647	0.901693	0.36722	0.677062
Amz2	1239.8	0.0636698	1.04512	1.1219	0.261907	0.577703
Anapc11	1029.63	0.146384	1.10679	2.31619	0.020548	0.154294
Anapc13	348.489	0.173725	1.12797	1.93336	0.0531923	0.258748
Anapc15	634.064	0.0143273	1.00998	0.17809	0.858652	0.946794
Anapc16	1289.4	0.0101445	1.00706	0.233939	0.815032	0.93172
Anapc2	1437.06	0.0123133	1.00857	0.271684	0.785865	0.917902
Anapc4	1152.07	0.007512	1.00522	0.141022	0.887853	0.959676
Anapc5	7741.13	0.094729	1.06786	1.47736	0.13958	0.427164
Anapc7	778.266	0.0359036	1.0252	0.582035	0.560543	0.807746
Angel1	111.799	0.0740833	1.05269	0.639849	0.522271	0.785109
Angptl2	892.528	0.80815	1.75097	11.197	4.21623e-29	4.80945e-25
Angptl4	116.685	0.225965	1.16956	1.42961	0.15283	0.447788
Angptl6	1917.32	0.18246	1.13482	1.69325	0.090408	0.342619
Ank	3047.9	0.0737509	1.05245	1.02756	0.304157	0.622145
Ankdd1a	173.085	0.0533251	1.03765	0.423252	0.672111	0.863375
Ankmy2	654.247	0.0379932	1.02668	0.563848	0.572858	0.813266
Ankra2	341.054	0.0664272	1.04712	0.747242	0.454918	0.741948
Ankrd13b	915.306	0.0477191	1.03363	0.476217	0.63392	0.842716
Ankrd13d	81.5865	0.261273	1.19854	1.74976	0.0801606	0.318726
Ankrd24	277.123	0.29712	1.22869	2.508	0.0121415	0.115898
Ankrd34a	32.5866	0.118273	1.08544	0.619366	0.535675	0.793995
Ankrd39	79.2587	0.294646	1.22658	2.34164	0.0191993	0.148933
Ankrd40	2344.84	0.00779696	1.00542	0.203733	0.838563	0.940655
Ankrd44	452.53	0.0280458	1.01963	0.25422	0.799326	0.924687
Ankrd46	368.221	0.0901772	1.0645	1.09738	0.272477	0.58977
Ankrd49	644.658	0.131394	1.09535	2.18821	0.0286541	0.184375
Ankrd50	2111.23	0.0281408	1.0197	0.381902	0.702534	0.877068
Ankrd54	418.777	0.0197679	1.0138	0.299627	0.764462	0.906638
Ankrd9	54.0021	0.0134208	1.00935	0.0767335	0.938836	0.979062
Anks3	361.913	0.0747671	1.05319	0.940981	0.346715	0.659382
Ano8	353.302	0.180888	1.13358	2.29651	0.021647	0.158929
Anp32a	1813.41	0.0855993	1.06113	1.52818	0.126467	0.405682
Antxr2	1485.44	0.0486736	1.03431	0.684856	0.493435	0.769356
Anxa1	5359.83	0.0198642	1.01386	0.203915	0.83842	0.940655
Anxa2	13085.7	0.0593798	1.04202	1.0843	0.278234	0.595462
Anxa3	2199.26	0.0790009	1.05629	1.05015	0.293648	0.612679
Anxa6	1941.01	0.103007	1.07401	2.34531	0.0190114	0.148029
Aox2	40.5608	0.0790915	1.05635	0.407372	0.683735	0.869398
Ap1g2	1832.59	0.0841473	1.06006	1.0206	0.307445	0.625139
Ap1s1	3734.49	0.092556	1.06626	1.54748	0.121748	0.397063
Ap1s2	489.202	0.214883	1.16061	2.66494	0.00770011	0.0897659
Ap1s3	391.54	0.0473296	1.03335	0.518498	0.604111	0.827064
Ap2a2	3171.45	0.0259059	1.01812	0.517431	0.604855	0.827785
Ap2m1	5710.11	0.00997191	1.00694	0.267673	0.788951	0.919838
Ap2s1	2793.68	0.0894875	1.06399	1.55754	0.119343	0.39334
Ap3m2	341.815	0.067487	1.04789	0.840427	0.400669	0.704034
Ap3s1	470.873	0.0496553	1.03502	0.523805	0.600414	0.82539
Ap4m1	579.909	0.0181154	1.01264	0.24833	0.803879	0.926439
Apba3	1180.71	0.147275	1.10748	2.01864	0.0435249	0.232015
Apeh	1256.68	0.0228207	1.01594	0.323793	0.746095	0.898701
Aph1a	1608.88	0.0147675	1.01029	0.357676	0.720585	0.88565
Aph1b	104.478	0.0144085	1.01004	0.109127	0.913102	0.97017
Apip	707.875	0.0786593	1.05604	1.28927	0.197303	0.50576
Apitd1	152.011	0.392965	1.31309	4.14187	3.4448e-05	0.00309408
Aplp1	124.717	0.12942	1.09385	1.09793	0.272234	0.589591
Apmap	1172.62	0.0435823	1.03067	0.860456	0.389538	0.694073
Apoa1bp	2069.02	0.248494	1.18797	4.89856	9.65399e-07	0.000232016
Apoe	67.2812	0.221284	1.16577	1.17708	0.239165	0.554053
Apol9b	32.4057	0.0210096	1.01467	0.104428	0.91683	0.971371
Apoo	94.9151	0.173338	1.12766	1.23664	0.216222	0.526567
Apool	737.26	0.0446678	1.03145	0.641065	0.52148	0.785109
Apopt1	940.347	0.0886075	1.06334	1.75233	0.0797167	0.318058
Aprt	7737.2	0.143712	1.10474	2.61051	0.00904086	0.098513
Aptx	898.075	0.0609554	1.04316	1.0297	0.30315	0.621335
Aqp9	1426.98	0.0995132	1.07141	1.25454	0.209645	0.520631
Araf	1769	0.0590548	1.04178	1.20206	0.229339	0.540128
Arap3	413.048	0.132256	1.09601	1.40986	0.158581	0.45555
Arc	39.7537	0.398641	1.31827	1.8243	0.0681063	0.292283
Arf5	2012.63	0.0898656	1.06427	1.47605	0.139929	0.427356
Arf6	4803.91	0.0458237	1.03227	0.872754	0.382797	0.687974
Arfgap1	1284.87	0.0585834	1.04144	1.2086	0.226817	0.538015
Arfgap2	1860.59	0.0280843	1.01966	0.530772	0.595577	0.823392
Arfrp1	732.752	0.0921112	1.06593	1.44471	0.148541	0.441023
Arhgap22	207.767	0.0134778	1.00939	0.115782	0.907826	0.968335
Arhgap5	1714.82	0.111624	1.08044	0.795221	0.426485	0.723946
Arhgap9	1430.43	0.0840929	1.06002	1.85399	0.0637409	0.282767
Arhgdib	19158.9	0.0612303	1.04336	1.41995	0.155623	0.451358
Arhgef25	63.5602	0.358756	1.28232	2.49206	0.0127004	0.119533
Arhgef40	32.5444	0.593104	1.50849	3.37493	0.000738338	0.0226404
Arih2	1583.15	0.00289698	1.00201	0.0585206	0.953334	0.983792
Arl10	122.663	0.20154	1.14993	1.59401	0.110934	0.379439
Arl13b	346.537	0.0026575	1.00184	0.0232738	0.981432	0.993627
Arl2	958.271	0.154638	1.11314	2.32737	0.0199457	0.152392
Arl2bp	239.437	0.0931166	1.06667	0.95474	0.339709	0.654183
Arl3	448.872	0.198033	1.14713	2.91482	0.0035589	0.0583281
Arl4a	207.607	0.0560663	1.03963	0.691839	0.489039	0.765589
Arl4c	44.9951	0.0812138	1.05791	0.465212	0.64178	0.846823
Arl5c	1845.79	0.10519	1.07564	1.21574	0.224084	0.535539
Arl6ip1	2625.24	0.00366145	1.00254	0.0606325	0.951652	0.983568
Arl6ip4	1149.83	0.153863	1.11254	2.29805	0.0215587	0.158556
Arl6ip6	241.229	0.0663416	1.04706	0.566271	0.57121	0.812442
Armc10	1118.82	0.0581492	1.04113	1.03388	0.301194	0.619548
Armc6	632.508	0.106515	1.07662	1.82729	0.0676557	0.290998
Armc8	787.666	0.0115141	1.00801	0.158269	0.874245	0.953627
Armt1	510.7	0.0560293	1.0396	0.665355	0.505823	0.777863
Arpc1a	1021.94	0.0147951	1.01031	0.28598	0.774893	0.91154
Arpc3	6025.67	0.0681941	1.0484	1.41938	0.15579	0.451505
Arpc4	2503.58	0.0570568	1.04034	1.16951	0.2422	0.557322
Arpc5l	3847.31	0.0489907	1.03454	0.959595	0.337259	0.652939
Arpin	648.763	0.119208	1.08614	1.89126	0.0585897	0.270799
Arpp19	1291.51	0.298492	1.22986	4.66579	3.07436e-06	0.000565632
Arrb2	4551.32	0.0699355	1.04967	1.33152	0.183017	0.487888
Arrdc1	700.895	0.0550168	1.03887	0.892251	0.372258	0.67996
Arrdc2	151.663	0.115773	1.08356	1.28727	0.198001	0.50664
Arrdc3	465.066	0.363595	1.28663	1.8069	0.0707781	0.297591
Arsk	216.8	0.180711	1.13344	2.21821	0.0265407	0.177405
Arvcf	39.6599	0.0754893	1.05372	0.404398	0.68592	0.870623
As3mt	557.056	0.0574566	1.04063	1.05487	0.291485	0.610527
Asap3	51.4666	0.159933	1.11724	1.04273	0.297074	0.616285
Asb11	196.964	0.360223	1.28362	2.41924	0.0155529	0.132505
Asb2	38.0661	0.813709	1.75772	3.73322	0.000189051	0.00941704
Asb6	759.477	0.0878535	1.06279	1.42498	0.154162	0.448882
Asb8	386.014	0.0310027	1.02172	0.449025	0.653414	0.851993
Ascc1	576.25	0.113125	1.08157	1.74498	0.0809892	0.320312
Asf1a	336.285	0.154497	1.11303	1.42596	0.153879	0.448323
Asf1b	876.587	0.0361821	1.0254	0.329998	0.741401	0.897167
Asl	1224.42	0.0652844	1.04629	1.23104	0.218306	0.528934
Asna1	4927.05	0.12813	1.09288	2.46333	0.0137655	0.124436
Asns	11500.4	0.0814933	1.05811	1.40227	0.160836	0.457634
Asnsd1	425.617	0.157002	1.11497	2.09034	0.0365873	0.210719
Aspscr1	1529.25	0.047656	1.03358	0.810087	0.41789	0.716547
Asrgl1	458.132	0.223166	1.16729	2.9137	0.00357173	0.0584544
Ass1	1904.82	0.0124378	1.00866	0.175379	0.860782	0.948323
Atad3a	1996.59	0.109708	1.07901	2.72984	0.00633647	0.0809407
Atad5	448.075	0.0407553	1.02865	0.294852	0.768107	0.908334
Atat1	105.219	0.105752	1.07606	0.979774	0.327198	0.642714
Atf3	10653.2	0.0412514	1.02901	0.364599	0.71541	0.883172
Atf4	26116.3	0.0501553	1.03538	0.815954	0.414526	0.71447
Atf5	2462.91	0.080421	1.05733	0.993578	0.320428	0.636959
Atg101	512.668	0.0739037	1.05256	0.958984	0.337567	0.652981
Atg12	1454.29	0.0702231	1.04988	0.769795	0.441422	0.733859
Atg16l2	250.745	0.270827	1.2065	3.17507	0.00149802	0.0348022
Atg4b	1004.64	0.0856195	1.06114	1.39319	0.163561	0.461588
Atg4d	666.293	0.107919	1.07767	1.67324	0.0942809	0.349403
Atg5	813.946	0.0386739	1.02717	0.570503	0.568337	0.811087
Atic	2403.75	0.0158306	1.01103	0.34613	0.729245	0.889299
Atl2	600.429	0.0235531	1.01646	0.308096	0.758009	0.904212
Atmin	1956.87	0.0908563	1.065	1.63861	0.101294	0.362327
Atn1	85.8945	0.111056	1.08002	0.626072	0.531267	0.791626
Atox1	1123.99	0.132497	1.09619	1.98173	0.0475092	0.24194
Atp13a4	39.1599	0.341547	1.26711	1.64344	0.100292	0.360324
Atp1a3	2344.95	0.0321754	1.02255	0.284377	0.776122	0.912145
Atp2a3	676.959	0.257467	1.19538	2.69002	0.00714487	0.0863364
Atp5a1	18147.6	0.00136774	1.00095	0.0259228	0.979319	0.992981
Atp5b	35665.1	0.00785214	1.00546	0.161347	0.87182	0.953394
Atp5c1	6065.23	0.0966962	1.06932	1.53526	0.124719	0.402908
Atp5d	4301.15	0.127118	1.09211	2.34913	0.0188175	0.147022
Atp5e	2038.81	0.175808	1.1296	2.54102	0.0110531	0.111211
Atp5f1	7379.31	0.0246145	1.01721	0.439061	0.660617	0.855731
Atp5g1	1951.7	0.118922	1.08592	1.67555	0.0938271	0.348514
Atp5g2	1120.74	0.145121	1.10582	2.69887	0.00695758	0.0848368
Atp5g3	2188.32	0.0518513	1.03659	0.763811	0.44498	0.735635
Atp5h	3444.83	0.119129	1.08608	1.7415	0.0815961	0.321575
Atp5j	1557.8	0.0684618	1.0486	0.984057	0.325088	0.640794
Atp5j2	971.079	0.0830018	1.05922	1.11893	0.26317	0.578802
Atp5k	777.444	0.232913	1.17521	2.3466	0.0189454	0.147818
Atp5l	498.348	0.0901596	1.06449	0.850763	0.394901	0.698856
Atp5o	3663.98	0.0827931	1.05907	1.21717	0.223539	0.534868
Atp5sl	653.334	0.10631	1.07647	1.49663	0.13449	0.418465
Atp6v0b	8471.81	0.0599326	1.04242	1.31016	0.190142	0.497154
Atp6v0d2	2948.07	0.0752296	1.05353	0.733082	0.463508	0.747354
Atp6v0e	2271.35	0.0797736	1.05685	1.24258	0.214022	0.524457
Atp6v0e2	687.837	0.0889729	1.06361	1.30814	0.190827	0.497615
Atp6v1d	3408.73	0.0290007	1.02031	0.312887	0.754367	0.90268
Atp6v1e1	2239.94	0.0701199	1.0498	1.11654	0.26419	0.579777
Atp6v1f	4307.08	0.0779452	1.05551	1.27299	0.20302	0.512925
Atp6v1g1	4999.01	0.13115	1.09517	2.58147	0.00983793	0.103784
Atp6v1h	3629.7	0.036468	1.0256	0.615228	0.538404	0.7959
Atp9a	215.967	0.0581005	1.04109	0.392122	0.694968	0.874831
Atpif1	6391	0.117038	1.08451	1.75614	0.0790639	0.317006
Atraid	689.121	0.0555602	1.03926	0.982317	0.325944	0.641484
AU019823	580.196	0.0552402	1.03903	0.735057	0.462305	0.746347
Auh	547.283	0.0458092	1.03226	0.694366	0.487452	0.764417
Aunip	156.981	0.00194616	1.00135	0.0146838	0.988284	0.995767
Aup1	8513.37	0.132214	1.09597	2.70302	0.00687131	0.0845534
Aurkaip1	1892.53	0.203204	1.15125	4.10909	3.97229e-05	0.00340691
Avpi1	490.991	0.0836888	1.05972	0.576335	0.564389	0.808829
AW146154	107.922	0.268416	1.20448	2.32873	0.0198732	0.152144
AW209491	406.148	0.00614711	1.00427	0.101556	0.919109	0.971999
AW554918	318.243	0.0530502	1.03746	0.579988	0.561923	0.808287
B230118H07Rik	304.056	0.118223	1.0854	1.52119	0.128213	0.407843
B230307C23Rik	69.8151	0.161675	1.11859	1.08489	0.27797	0.59512
B2m	67331.5	0.028191	1.01973	0.463685	0.642874	0.847318
B3galnt1	134.157	0.207682	1.15483	1.75778	0.0787853	0.316552
B3gat3	1057.14	0.0335387	1.02352	0.387114	0.698671	0.876128
B3gntl1	302.769	0.0727661	1.05173	0.721737	0.470456	0.751668
B4galt7	1023.92	0.0552723	1.03906	0.926633	0.354117	0.666209
B4gat1	351.769	0.0816437	1.05822	0.768912	0.441946	0.734187
B630019K06Rik	106.589	0.0916247	1.06557	0.758385	0.44822	0.738067
Babam1	2137.54	0.00378034	1.00262	0.0506677	0.95959	0.985953
Bad	656.228	0.125489	1.09088	1.33877	0.180646	0.485767
Bag1	3558.34	0.0195399	1.01364	0.401399	0.688126	0.871347
Bag2	589.065	0.108564	1.07815	1.40795	0.159146	0.455667
Bag5	656.858	0.0453187	1.03191	0.796944	0.425483	0.722728
Baiap2	1033.36	0.0822364	1.05866	0.723376	0.469449	0.751329
Banf1	2864.29	0.0923253	1.06609	1.68976	0.0910748	0.343732
Bank1	32.5591	0.405134	1.32421	2.00067	0.045428	0.236728
Banp	531.139	0.000161514	1.00011	0.00204362	0.998369	0.999421
Bap1	2485.55	0.0444696	1.0313	1.11501	0.264844	0.580196
Basp1	4660.06	0.0181958	1.01269	0.2124	0.831795	0.93832
Bax	4093	0.136957	1.09958	2.24952	0.0244795	0.169877
Bbc3	1606.86	0.0486436	1.03429	0.49966	0.617315	0.833765
Bbip1	636.526	0.106036	1.07627	1.61087	0.107208	0.373512
Bbs1	57.1939	0.0109434	1.00761	0.0682487	0.945588	0.981706
Bbs12	70.8836	0.231078	1.17371	1.55571	0.119777	0.3942
Bbs4	257.193	0.0983448	1.07054	1.06124	0.288579	0.606787
Bbs9	292.221	0.13592	1.09879	1.21191	0.225546	0.53725
BC003331	1579.3	0.0393835	1.02767	0.729968	0.46541	0.748338
BC003965	531.917	0.211373	1.15779	2.78147	0.00541129	0.0746074
BC004004	2121.32	0.145264	1.10593	4.01458	5.95529e-05	0.00447031
BC005561	205.118	0.00260613	1.00181	0.0188773	0.984939	0.995084
BC017158	425.096	0.0539395	1.0381	0.692139	0.48885	0.765452
BC022687	158.213	0.102926	1.07395	0.926968	0.353943	0.666209
BC025920	48.0623	0.0824964	1.05885	0.49125	0.62325	0.836553
BC029214	207.175	0.209385	1.15619	2.26448	0.0235444	0.165682
BC030336	423.257	0.00803887	1.00559	0.124302	0.901076	0.96475
BC030867	338.546	0.0772161	1.05498	0.534837	0.592763	0.821685
BC031181	1032.57	0.0503419	1.03551	0.787821	0.430801	0.726623
BC049715	62.5972	0.0794178	1.05659	0.491881	0.622804	0.836553
BC052040	188.972	0.0759561	1.05406	0.800193	0.423599	0.721193
BC055324	457.788	0.207727	1.15487	1.71297	0.0867183	0.333287
Bcap31	1990.95	0.0421955	1.02968	0.768844	0.441986	0.734187
Bcar1	46.0093	0.239827	1.18085	1.19396	0.232492	0.544349
Bcas2	2515.88	0.100043	1.07181	1.67753	0.0934391	0.348047
Bcat2	2571.17	0.0298566	1.02091	0.31373	0.753726	0.902556
Bccip	1733.03	0.0226851	1.01585	0.447729	0.654349	0.852559
Bcdin3d	86.0309	0.00215858	1.0015	0.0192296	0.984658	0.995084
Bckdhb	470.384	0.0819373	1.05844	1.29553	0.195137	0.503079
Bckdk	2171.77	0.082741	1.05903	1.91946	0.0549268	0.262814
Bcl2a1a	298.802	0.364622	1.28754	2.86951	0.00411106	0.0629961
Bcl2a1b	1215.92	0.12647	1.09162	1.69493	0.0900892	0.341752
Bcl2a1d	836.554	0.12745	1.09236	1.54536	0.122259	0.397438
Bcl2l1	4266.85	0.119493	1.08635	2.01452	0.0439545	0.232685
Bcl2l12	108.215	0.220096	1.16481	1.9874	0.0468778	0.240546
Bcl2l14	31.6857	0.0886481	1.06337	0.434862	0.663662	0.85735
Bcl2l2	803.483	0.139759	1.10172	2.20736	0.0272892	0.179416
Bcl3	233.62	0.262877	1.19987	2.6121	0.00899878	0.0982288
Bcl6	1217.08	0.147899	1.10795	1.37785	0.168249	0.469404
Bcl6b	64.171	0.451233	1.36721	3.31962	0.000901394	0.0252634
Bcl7a	220.291	0.0263102	1.0184	0.252113	0.800954	0.925682
Bcl7b	1287.58	0.0140453	1.00978	0.240779	0.809727	0.92892
Bcl7c	294.994	0.148862	1.10869	1.75006	0.080108	0.318726
Bcs1l	361.18	0.18964	1.14048	2.01339	0.0440737	0.232825
Bdh1	608.272	0.097376	1.06983	1.41626	0.1567	0.452794
Bdh2	176.303	0.0476244	1.03356	0.436345	0.662587	0.856981
Becn1	2171.88	0.0207931	1.01452	0.632655	0.526959	0.787918
Bend4	861.407	0.0077718	1.0054	0.107304	0.914548	0.970642
Bet1l	400.73	0.174871	1.12886	2.61013	0.00905072	0.098513
Bex3	877.433	0.471783	1.38682	7.77788	7.37507e-15	2.80425e-11
Bglap2	273.028	0.147898	1.10795	0.552161	0.580838	0.816992
Bin1	2877.44	0.0136486	1.00951	0.22753	0.820012	0.93352
Bin2	3734.86	0.0854403	1.06101	1.37712	0.168476	0.469649
Bin3	1780.54	0.00853226	1.00593	0.179462	0.857575	0.946578
Blcap	1018.84	0.0330402	1.02317	0.492454	0.622398	0.836526
Blm	791.9	0.0677221	1.04806	0.581654	0.560799	0.807775
Blmh	1455.99	0.116293	1.08395	2.19086	0.0284619	0.183738
Bloc1s2	553.811	0.0510191	1.036	0.714266	0.475063	0.755589
Bloc1s3	472.81	0.0048419	1.00336	0.0698192	0.944338	0.981399
Bloc1s4	298.447	0.103394	1.0743	1.25908	0.208003	0.518847
Bloc1s5	475.26	0.104781	1.07533	1.48442	0.137698	0.424289
Bloc1s6	1389.05	0.072579	1.05159	1.47513	0.140178	0.427832
Blvrb	9488.57	0.0540975	1.03821	0.970894	0.331601	0.647258
Bmf	70.286	0.215937	1.16146	1.30077	0.193336	0.501111
Bmyc	144.772	0.388903	1.3094	2.89381	0.00380595	0.0599648
Bnip1	769.999	0.12509	1.09058	2.16646	0.030276	0.19028
Bnip3	858.991	0.1177	1.085	0.632316	0.527181	0.788042
Bod1	401.254	0.122958	1.08897	1.90923	0.056233	0.26513
Bola1	691.339	0.194209	1.1441	1.83761	0.0661201	0.28846
Bola2	2140.3	0.171991	1.12661	3.16268	0.00156327	0.0357358
Bola3	757.113	0.149894	1.10949	2.13412	0.0328333	0.199006
Bop1	1873.35	0.0477361	1.03364	0.64836	0.516752	0.783647
Borcs6	498.063	0.0297569	1.02084	0.379324	0.704447	0.877732
Borcs8	782.943	0.190042	1.1408	2.46189	0.0138206	0.124823
Bpgm	198.957	0.350802	1.27527	2.74544	0.00604292	0.0785993
Bphl	250.707	0.203694	1.15164	2.35543	0.0185011	0.145949
Brat1	489.153	0.0884072	1.0632	0.888925	0.374044	0.681802
Brca2	668.378	0.194252	1.14413	1.86378	0.0623525	0.280132
Brcc3	775.016	0.0488276	1.03442	0.916913	0.359188	0.670879
Brdt	124.192	0.189713	1.14054	1.58701	0.112511	0.382537
Bre	1541.18	0.0904468	1.0647	1.5501	0.121117	0.396322
Brf1	692.869	0.0377401	1.0265	0.700723	0.483476	0.761847
Brf2	378.694	0.134436	1.09766	1.61445	0.106431	0.372752
Bri3	961.328	0.00196256	1.00136	0.0194699	0.984466	0.995084
Bri3bp	3055.7	0.101009	1.07252	2.42034	0.0155061	0.132505
Brk1	2157.29	0.10027	1.07197	1.98135	0.0475524	0.24194
Brms1	1226.5	0.00435849	1.00303	0.0540934	0.956861	0.984688
Brms1l	412.162	0.0306949	1.0215	0.436422	0.66253	0.856981
Bscl2	1830.42	0.0349883	1.02455	0.481188	0.630383	0.840297
Bsg	7088.55	0.0243191	1.017	0.536731	0.591454	0.821359
Bst1	3532.49	0.0280955	1.01967	0.429396	0.667635	0.860127
Bst2	3063.7	0.0463888	1.03268	0.585663	0.558102	0.806265
Btbd2	350.226	0.0338755	1.02376	0.390723	0.696002	0.875047
Btbd3	68.575	0.0185896	1.01297	0.116949	0.906901	0.968
Btbd6	266.332	0.145104	1.10581	1.67128	0.0946661	0.349866
Btbd8	74.2145	0.247244	1.18694	1.38387	0.166399	0.466402
Btf3	8178.71	0.0787116	1.05607	2.10925	0.0349227	0.205808
Btf3l4	465.543	0.047962	1.0338	0.670267	0.502688	0.775305
Bub3	2996.8	0.0194295	1.01356	0.289542	0.772167	0.910559
Bud13	534.999	0.0202215	1.01412	0.272751	0.785045	0.917299
Bud31	1553	0.0341698	1.02397	0.566299	0.571191	0.812442
Bzw1	4938.71	0.0278912	1.01952	0.304069	0.761075	0.905181
Bzw2	2261.05	0.0872955	1.06238	1.89899	0.0575664	0.268616
C130050O18Rik	316.99	0.0279401	1.01956	0.276393	0.782246	0.915751
C1galt1	1255.02	0.0659825	1.0468	0.771258	0.440554	0.732993
C1qbp	4732.96	0.0438464	1.03086	0.724282	0.468893	0.751197
C1rl	66.0168	0.12296	1.08897	0.917927	0.358657	0.670249
C1s1	60.0193	0.0960033	1.06881	0.476374	0.633808	0.842716
C330018D20Rik	191.138	0.113798	1.08207	1.1793	0.23828	0.552564
C330027C09Rik	768.51	0.0501919	1.0354	0.409521	0.682157	0.868768
C3ar1	5561.31	0.00774049	1.00538	0.145868	0.884026	0.958289
C5ar1	687.705	0.164473	1.12076	2.13512	0.0327511	0.198822
Cab39l	964.254	0.099284	1.07124	1.46084	0.144059	0.433928
Cables2	1443.77	0.00695067	1.00483	0.0565085	0.954937	0.98383
Cacna1b	243.915	0.0978875	1.07021	1.13233	0.257497	0.57287
Cacnb1	119.059	0.233965	1.17606	2.17909	0.0293248	0.186409
Cactin	1263.18	0.131908	1.09574	2.55367	0.0106594	0.109148
Cage1	56.0248	0.163528	1.12002	1.01059	0.312215	0.628895
Calcrl	2509.14	0.216819	1.16217	1.27828	0.201151	0.511144
Calhm2	318.692	0.0549454	1.03882	0.823347	0.410311	0.711296
Calm1	15613.8	0.00416129	1.00289	0.101169	0.919416	0.971999
Calm3	5831.49	0.0743932	1.05292	1.77898	0.0752433	0.307855
Calr	94553.7	0.0323879	1.0227	0.355821	0.721975	0.886053
Calr3	53.7437	0.279213	1.21353	1.59211	0.11136	0.380551
Camk2g	678.515	0.0404572	1.02844	0.719271	0.471974	0.75277
Camk2n2	44.2766	0.0528766	1.03733	0.32431	0.745703	0.898514
Cand2	33.1944	0.482815	1.39747	1.95115	0.0510397	0.252148
Cant1	1343.07	0.0172745	1.01205	0.330303	0.741171	0.897167
Capg	29821.5	0.0245862	1.01719	0.502555	0.615277	0.832437
Capn1	1152.19	0.016081	1.01121	0.228974	0.818889	0.933174
Capns1	6572.87	0.08274	1.05903	1.27533	0.202194	0.512211
Caprin2	28.8471	0.286959	1.22007	1.44227	0.149225	0.442133
Capzb	6578.06	0.0028686	1.00199	0.0694629	0.944621	0.981399
Car12	275.629	0.211965	1.15826	2.65443	0.00794427	0.0913511
Car13	1714.79	0.0716131	1.05089	1.13177	0.257731	0.57287
Car5b	370.989	0.106751	1.0768	0.936586	0.348971	0.661443
Car6	976.534	0.126177	1.0914	0.576789	0.564082	0.808819
Card19	4015.5	0.165631	1.12166	2.58523	0.0097314	0.103262
Card6	72.1096	0.0192179	1.01341	0.119816	0.904629	0.966639
Card9	3839.21	0.0554901	1.03921	0.870778	0.383875	0.68926
Carhsp1	1057.73	0.163542	1.12003	2.15504	0.0311588	0.193841
Carm1	1386.22	0.0250325	1.0175	0.446037	0.65557	0.853274
Carnmt1	43.6053	0.313527	1.24274	1.76082	0.0782686	0.315481
Caskin2	285.415	0.0435944	1.03068	0.47002	0.638341	0.845241
Casp4	2578.28	0.0731708	1.05203	1.02737	0.304248	0.622145
Cast	2288.68	0.0450584	1.03172	0.984405	0.324916	0.640567
Cav2	129.735	0.0457992	1.03225	0.285396	0.77534	0.911601
Cbarp	80.8194	0.101624	1.07298	0.673436	0.50067	0.773926
Cbr1	555.446	0.119323	1.08622	1.54564	0.122191	0.397356
Cbr3	205.23	0.203773	1.15171	1.42887	0.153042	0.447793
Cbwd1	492.76	0.0682126	1.04842	0.87184	0.383296	0.688454
Cbx1	939.973	0.103381	1.07429	1.32586	0.184887	0.490423
Cbx2	112.044	0.0975876	1.06998	0.675341	0.499459	0.773202
Cbx5	1686.29	0.0150835	1.01051	0.247681	0.804381	0.926545
Cbx6	372.093	0.101728	1.07306	0.826687	0.408415	0.709856
Cbx8	151.757	0.0141847	1.00988	0.0908976	0.927574	0.974707
Cby1	188.085	0.0726642	1.05166	0.641679	0.521081	0.785109
Cc2d1b	2348.53	0.0622704	1.04411	1.48757	0.136864	0.422519
Ccdc107	1963.97	0.140482	1.10227	0.656097	0.511762	0.781369
Ccdc109b	1677.26	0.108526	1.07813	1.93025	0.0535753	0.259814
Ccdc115	1422.79	0.048427	1.03414	0.848396	0.396218	0.699745
Ccdc116	108.442	0.0669276	1.04748	0.468623	0.639339	0.845461
Ccdc120	35.2751	0.0158549	1.01105	0.0816884	0.934894	0.977394
Ccdc124	1031.52	0.242713	1.18322	2.71262	0.00667537	0.0830382
Ccdc126	159.589	0.15922	1.11668	1.35775	0.174543	0.478494
Ccdc130	786.256	0.168066	1.12355	2.64412	0.00819047	0.0928567
Ccdc14	249.55	0.115889	1.08364	1.07932	0.280444	0.597231
Ccdc15	52.7979	0.250386	1.18953	1.25331	0.210091	0.521287
Ccdc155	208.147	0.745462	1.67651	5.02895	4.93163e-07	0.000140638
Ccdc163	346.759	0.10912	1.07857	1.59938	0.109736	0.377808
Ccdc171	88.7721	0.0257437	1.018	0.187202	0.851502	0.943476
Ccdc173	62.5391	0.0294312	1.02061	0.214264	0.830341	0.937514
Ccdc174	641.697	0.115014	1.08299	1.25382	0.209908	0.52098
Ccdc18	113.762	0.211381	1.1578	1.25012	0.211256	0.523074
Ccdc180	58.9772	0.265488	1.20204	1.67679	0.0935837	0.348047
Ccdc181	964.126	0.176228	1.12993	1.44296	0.149032	0.441791
Ccdc22	78.2636	0.206349	1.15376	1.19325	0.232772	0.544662
Ccdc28a	235.005	0.0920818	1.06591	1.0419	0.297459	0.616285
Ccdc28b	185.208	0.174804	1.12881	1.35187	0.176417	0.480858
Ccdc32	360.727	0.0213599	1.01492	0.294273	0.768549	0.908575
Ccdc34	379.362	0.110142	1.07933	0.758709	0.448026	0.738067
Ccdc40	56.9614	0.235857	1.17761	1.32479	0.185241	0.490742
Ccdc51	280.881	0.0686134	1.04871	0.775971	0.437766	0.732205
Ccdc53	1138.57	0.0222202	1.01552	0.462166	0.643962	0.847402
Ccdc57	183.759	0.0533272	1.03766	0.49303	0.621992	0.836287
Ccdc58	601.14	0.13978	1.10174	1.74891	0.0803074	0.319076
Ccdc61	293.201	0.13501	1.0981	1.45198	0.146507	0.438539
Ccdc66	567.631	0.186903	1.13832	2.17105	0.0299271	0.188726
Ccdc69	96.6511	0.135336	1.09835	1.14758	0.251141	0.567267
Ccdc71	819.463	0.0805753	1.05744	1.47813	0.139374	0.426802
Ccdc82	563.84	0.0603872	1.04275	0.918863	0.358167	0.669663
Ccdc84	250.672	0.154266	1.11285	1.75299	0.0796034	0.318051
Ccdc85b	184.606	0.251199	1.1902	2.438	0.0147687	0.129661
Ccdc88b	3437.02	0.00147117	1.00102	0.0242874	0.980623	0.993425
Ccdc9	1513.35	0.0218375	1.01525	0.329928	0.741455	0.897167
Ccdc90b	670.376	0.0742466	1.05281	1.07214	0.283658	0.60087
Ccdc92	113.258	0.383056	1.3041	2.96579	0.00301906	0.0528804
Cchcr1	433.74	0.145358	1.106	1.95563	0.0505082	0.251123
Ccl22	48.1316	1.26429	2.4021	6.27451	3.50747e-10	4.00097e-07
Ccl3	20187.3	0.582059	1.49698	4.76387	1.89919e-06	0.000380071
Ccl4	3653.99	0.62582	1.54309	4.78172	1.73804e-06	0.000354032
Ccl5	503.621	1.02762	2.03866	9.02114	1.8615e-19	1.06171e-15
Ccm2	825.899	0.0595696	1.04215	0.765749	0.443826	0.735204
Ccnc	668.066	0.0359389	1.02522	0.421783	0.673183	0.863742
Ccnd1	6983.58	0.0638173	1.04523	1.03305	0.30158	0.619766
Ccnd2	825.8	0.306949	1.23709	2.72045	0.00651935	0.0819915
Ccnd3	714.658	0.142699	1.10397	1.64891	0.0991661	0.358652
Ccndbp1	1096.88	0.0346049	1.02428	0.659682	0.509458	0.78089
Ccne1	556.001	0.187332	1.13866	2.38398	0.0171263	0.139568
Ccne2	183.193	0.0866988	1.06194	0.569645	0.568919	0.81141
Ccni	1982.32	0.0353632	1.02481	0.441829	0.658613	0.855007
Ccnl2	1206.18	0.026418	1.01848	0.383438	0.701395	0.876837
Ccpg1	78.2179	0.0680445	1.04829	0.494425	0.621006	0.83586
Ccpg1os	74.2037	0.138517	1.10077	1.08676	0.277141	0.594948
Ccrl2	1053.26	0.238287	1.17959	1.83246	0.0668835	0.289746
Ccs	494.467	0.0169393	1.01181	0.194288	0.84595	0.94178
Ccser2	1034.66	0.0434313	1.03056	0.541162	0.588396	0.819616
Cct2	14790.5	0.084275	1.06015	1.7734	0.0761617	0.310058
Cct4	9120.87	0.0719034	1.0511	1.33191	0.182891	0.487696
Cct5	10078.4	0.0420646	1.02959	0.884487	0.376433	0.683706
Cct7	9336.21	0.0595218	1.04212	1.20894	0.226687	0.538015
Cd109	1469.45	0.178392	1.13162	1.40408	0.160295	0.456982
Cd14	10537.1	0.114699	1.08275	1.50196	0.133107	0.416584
Cd151	771.933	0.0469403	1.03307	0.729375	0.465772	0.748635
Cd200r2	877.136	0.255642	1.19387	4.41179	1.02519e-05	0.00137305
Cd276	652.674	0.0567956	1.04015	0.374528	0.708012	0.880442
Cd2bp2	1869.88	0.06733	1.04778	1.23424	0.217114	0.5274
Cd300e	96.6781	0.125431	1.09083	0.736674	0.461321	0.746347
Cd300lb	3312.05	0.0772991	1.05504	1.3968	0.162474	0.460145
Cd300ld	7110.98	0.150079	1.10963	1.838	0.0660627	0.288425
Cd300ld3	36.5934	0.427725	1.34511	1.84435	0.0651326	0.285977
Cd320	307.336	0.181903	1.13438	2.03498	0.0418531	0.226802
Cd3eap	598.313	0.138065	1.10043	1.67132	0.0946591	0.349866
Cd48	59.6888	0.176796	1.13037	1.08644	0.277285	0.594948
Cd52	3662.51	0.172876	1.1273	1.8691	0.0616093	0.278659
Cd53	13102.1	0.131444	1.09539	1.64217	0.100555	0.3607
Cd59a	175.453	0.119748	1.08654	1.02574	0.305015	0.62271
Cd68	29246.1	0.0719917	1.05117	1.20245	0.229189	0.540128
Cd74	103655	0.0392457	1.02758	0.508043	0.611424	0.830603
Cd81	580.621	0.336256	1.26248	5.24535	1.55985e-07	6.59008e-05
Cd83	1923.94	0.0731854	1.05204	0.522756	0.601144	0.82563
Cd86	1672.52	0.097274	1.06975	1.02381	0.305927	0.623453
Cd9	2867.58	0.295406	1.22723	3.70398	0.000212245	0.010254
Cd99l2	825.547	0.0993331	1.07128	1.52671	0.126834	0.406288
Cda	62.5521	0.557379	1.47159	3.1604	0.00157552	0.0358426
Cdan1	264.983	0.00531291	1.00369	0.0594439	0.952599	0.983792
Cdc123	1427.21	0.113226	1.08164	2.58405	0.00976484	0.103424
Cdc16	1226.9	0.0885791	1.06332	1.44852	0.147472	0.440124
Cdc25b	1398.31	0.0342312	1.02401	0.201844	0.840039	0.940655
Cdc26	401.662	0.104749	1.07531	1.40584	0.159771	0.456584
Cdc34	2704.69	0.243404	1.18378	3.9486	7.86093e-05	0.00546766
Cdc37	8995.42	0.1293	1.09376	2.9814	0.00286936	0.0509415
Cdc37l1	554.624	0.0532035	1.03757	0.668452	0.503845	0.776317
Cdc42ep2	137.853	0.223496	1.16756	1.97687	0.0480562	0.243634
Cdc42ep3	347.803	0.00284917	1.00198	0.0243255	0.980593	0.993425
Cdc6	613.01	0.0795745	1.05671	0.900654	0.367772	0.677403
Cdc7	356.926	0.110193	1.07937	0.835189	0.403611	0.705762
Cdca4	985.485	0.0120729	1.0084	0.190406	0.848991	0.943167
Cdca7	792.742	0.112254	1.08092	1.03209	0.302028	0.620093
Cdca7l	988.578	0.149581	1.10925	1.68236	0.0924986	0.346286
Cdca8	1235.59	0.065152	1.0462	0.492319	0.622494	0.836526
Cdhr3	156.115	0.0665577	1.04722	0.254429	0.799164	0.924687
Cdipt	2421.25	0.0996973	1.07155	2.2118	0.0269805	0.178576
Cdk10	635.448	0.119947	1.0867	1.75397	0.0794354	0.317714
Cdk2	639.556	0.0933532	1.06685	1.47423	0.140421	0.428054
Cdk20	269.676	0.0135839	1.00946	0.160248	0.872685	0.953557
Cdk2ap1	285.728	0.205737	1.15328	1.95	0.0511761	0.252526
Cdk2ap2	2120.96	0.0237197	1.01658	0.211952	0.832144	0.938505
Cdk5	931.04	0.192096	1.14242	3.14326	0.00167078	0.0372237
Cdk5rap1	367.245	0.0651711	1.04621	0.945686	0.344309	0.657108
Cdk5rap3	1499.68	0.0959832	1.06879	0.924002	0.355485	0.666615
Cdk6	2757.44	0.0193115	1.01348	0.370918	0.710699	0.881163
Cdkal1	545.573	0.156093	1.11427	1.72278	0.0849286	0.328734
Cdkl3	153.751	0.0210638	1.01471	0.185236	0.853044	0.944083
Cdkl4	33.6815	0.0969623	1.06952	0.546809	0.58451	0.818764
Cdkn1a	5329.69	0.103341	1.07426	1.35349	0.1759	0.479928
Cdkn1b	495.32	0.0170336	1.01188	0.217556	0.827775	0.936857
Cdkn2aipnl	3049.93	0.0944559	1.06766	2.28376	0.0223855	0.161177
Cdkn2d	260.346	0.176218	1.12992	1.48558	0.13739	0.423568
Cdkn3	243.757	0.10515	1.07561	0.82439	0.409718	0.710798
Cdpf1	349.824	0.0403689	1.02838	0.469783	0.63851	0.845241
Cdr2	976.631	0.0138591	1.00965	0.156455	0.875675	0.954348
Cdsn	937.629	0.0907266	1.06491	0.228659	0.819134	0.933224
Cdt1	2480.7	0.145035	1.10576	1.40873	0.158914	0.455667
Cdyl2	394.581	0.0101786	1.00708	0.114237	0.90905	0.968572
Cebpa	282.822	0.185436	1.13716	2.0142	0.0439884	0.232685
Cebpd	869.693	0.206545	1.15392	2.15466	0.0311883	0.193841
Cebpzos	214.53	0.211699	1.15805	2.50182	0.0123556	0.117255
Cecr5	237.459	0.129598	1.09399	1.78349	0.0745061	0.306377
Cela1	74.3547	0.128362	1.09305	0.817275	0.413771	0.714053
Celf3	169.371	0.061727	1.04371	0.465951	0.641251	0.846823
Cenpb	5437.62	0.0591428	1.04185	1.43124	0.152362	0.447646
Cenph	197.568	0.206978	1.15427	1.87156	0.061268	0.278108
Cenpi	390.449	0.0825629	1.0589	0.542265	0.587636	0.819397
Cenpk	130.53	0.0142704	1.00994	0.088132	0.929772	0.975615
Cenpm	221.89	0.085351	1.06095	0.895064	0.370753	0.678974
Cenpp	99.4965	0.150744	1.11014	0.868642	0.385043	0.689945
Cenpq	872.789	0.105894	1.07616	1.11845	0.263375	0.578944
Cenpt	373.226	0.00897305	1.00624	0.0925837	0.926234	0.974547
Cenpu	206.199	0.0155799	1.01086	0.109825	0.912548	0.970161
Cenpv	321.895	0.229046	1.17206	3.45624	0.000547764	0.0189344
Cenpw	359.601	0.175283	1.12919	1.63879	0.101258	0.362312
Cep128	868.793	0.0506012	1.0357	0.491215	0.623275	0.836553
Cep131	339.522	0.0211396	1.01476	0.191161	0.8484	0.942969
Cep170b	749.214	0.0144886	1.01009	0.173835	0.861995	0.94863
Cep19	204.437	0.105967	1.07622	0.853951	0.393132	0.697938
Cep250	2015.16	0.0238379	1.01666	0.557434	0.577231	0.815634
Cep41	242.538	0.0910752	1.06516	1.03274	0.301725	0.619874
Cep44	289.334	0.135243	1.09828	1.11197	0.266149	0.581491
Cep57l1	234.662	0.0135083	1.00941	0.111231	0.911433	0.969807
Cep68	300.741	0.0867442	1.06197	1.07413	0.282766	0.600207
Cep72	127.882	0.060729	1.04299	0.456075	0.648336	0.849382
Cep78	336.904	0.0493503	1.0348	0.504659	0.613798	0.831681
Cep83	1627.31	0.149374	1.10909	1.87709	0.0605064	0.275755
Cep89	598.313	0.031594	1.02214	0.244203	0.807073	0.927468
Cep97	86.9832	0.342455	1.26791	2.36494	0.018033	0.143546
Cers4	56.4711	0.311081	1.24064	2.05217	0.0401528	0.22116
Cers5	1179.75	0.0930661	1.06663	2.01706	0.0436896	0.232015
Cetn2	395.812	0.0431744	1.03038	0.588534	0.556174	0.805268
Cetn4	34.6272	0.29327	1.22541	1.66276	0.0963611	0.352984
Cfap36	554.306	0.12051	1.08712	1.91627	0.0553308	0.263675
Cfap43	184.702	0.114345	1.08248	1.26397	0.206242	0.516496
Cfdp1	2638.21	0.0235174	1.01643	0.39935	0.689635	0.872137
Cfl2	324.051	0.180855	1.13356	1.85828	0.0631298	0.282109
Cgrrf1	450.27	0.184348	1.1363	2.69887	0.00695751	0.0848368
Chac1	1180.7	0.0298878	1.02093	0.390907	0.695866	0.875046
Chaf1a	956.667	0.151498	1.11072	1.43494	0.151304	0.446436
Chaf1b	903.921	0.275105	1.21008	3.40645	0.000658146	0.0208402
Chchd1	1377.61	0.226095	1.16966	3.3864	0.000708161	0.0220109
Chchd10	1051.33	0.11647	1.08408	1.08417	0.27829	0.59547
Chchd2	1291.57	0.0776861	1.05532	1.23121	0.218243	0.528934
Chchd3	3171.98	0.120463	1.08708	2.51071	0.0120487	0.115399
Chchd5	636.715	0.161225	1.11824	2.47993	0.0131408	0.121472
Chchd6	648.733	0.119588	1.08642	2.01192	0.0442288	0.233357
Chchd7	265.151	0.137679	1.10013	1.39584	0.162761	0.460357
Chd1l	1052.14	0.00642543	1.00446	0.100959	0.919583	0.971999
Chd5	133.981	0.114232	1.0824	1.13291	0.257254	0.57287
Chek1	285.423	0.186427	1.13794	1.4644	0.143084	0.432589
Chic2	670.821	0.0482579	1.03402	0.593572	0.552798	0.803487
Chid1	1896.6	0.030925	1.02167	0.471669	0.637163	0.844657
Chkb	723.212	0.00681498	1.00473	0.119136	0.905168	0.966965
Chmp1a	1511.81	0.108056	1.07778	2.1722	0.0298405	0.188478
Chmp1b	1382.83	0.0291099	1.02038	0.479557	0.631542	0.840774
Chmp2a	3329.37	0.0891839	1.06377	1.83751	0.0661344	0.28846
Chmp6	1135.74	0.162808	1.11946	2.81742	0.0048411	0.0701683
Chpf	1051.79	0.229313	1.17228	3.52582	0.000422177	0.0162125
Chpf2	1560.69	0.0125564	1.00874	0.124942	0.90057	0.96475
Chrac1	650.27	0.119993	1.08673	1.78166	0.0748046	0.306851
Chrm4	76.9145	0.333547	1.26011	2.43499	0.0148921	0.129873
Chrnb2	384.675	0.0939273	1.06727	0.851875	0.394283	0.698384
Chst11	60.0477	0.280166	1.21433	1.60413	0.108686	0.375705
Chst12	764.961	0.00844601	1.00587	0.0569227	0.954607	0.983792
Chst3	32.5318	0.0637197	1.04516	0.315075	0.752705	0.9022
Chtf18	461.271	0.119985	1.08672	0.928313	0.353245	0.665587
Chtop	3059.37	0.0256803	1.01796	0.466554	0.640819	0.846534
Churc1	139.339	0.130721	1.09484	1.23665	0.216217	0.526567
Ciao1	1057.98	0.0721484	1.05128	1.22314	0.221276	0.532149
Ciapin1	2339.14	0.00811145	1.00564	0.114773	0.908625	0.968335
Ciart	617.405	0.0155757	1.01085	0.209374	0.834156	0.939709
Cib1	942.517	0.0248998	1.01741	0.367956	0.712906	0.881913
Cinp	616.123	0.14625	1.10669	2.08852	0.036751	0.211193
Cir1	181.948	0.0215974	1.01508	0.205231	0.837391	0.940655
Cirbp	231.144	0.123852	1.08964	1.00455	0.315116	0.631838
Cirh1a	1947.61	0.00202212	1.0014	0.0320131	0.974462	0.990618
Cisd1	672.846	0.220083	1.1648	4.18871	2.80547e-05	0.0026704
Cisd3	260.726	0.168235	1.12368	1.46811	0.142073	0.431206
Ciz1	2819.24	0.0361856	1.0254	0.576689	0.56415	0.808819
Ckb	4110.51	0.0869081	1.06209	1.20878	0.226749	0.538015
Cklf	389.848	0.117434	1.0848	1.34098	0.179926	0.485367
Cks1b	1738.47	0.0304237	1.02131	0.543982	0.586454	0.819221
Cks2	201.525	0.0459545	1.03237	0.285391	0.775344	0.911601
Clasrp	553.495	0.0404328	1.02842	0.632107	0.527317	0.788044
Clcc1	1376.45	0.106003	1.07624	1.84975	0.0643493	0.283936
Cldn11	447.435	0.0869977	1.06216	0.642673	0.520436	0.785084
Cldn12	289.703	0.137342	1.09988	1.60566	0.108348	0.375165
Clec10a	323.703	0.0407102	1.02862	0.214285	0.830325	0.937514
Clec2d	363.287	0.162128	1.11894	1.16133	0.245507	0.561448
Clec2l	39.4481	0.210927	1.15743	1.19166	0.233396	0.545675
Clec4a1	126.661	0.215138	1.16081	1.86562	0.0620947	0.279825
Clec4d	5813.13	0.0705019	1.05008	1.00026	0.317187	0.633762
Clec4e	8473.18	0.168295	1.12373	1.50688	0.131842	0.414647
Clec5a	6641.02	0.120802	1.08734	1.7524	0.0797055	0.318058
Clec9a	182.015	0.136901	1.09954	0.749282	0.453687	0.741153
Clip1	5430.09	0.0335011	1.02349	0.490989	0.623434	0.836559
Clip2	771.812	0.0669717	1.04752	0.828908	0.407156	0.709054
Clk2	1267.74	0.00574102	1.00399	0.0915398	0.927064	0.974566
Cln3	2763.4	0.018652	1.01301	0.413101	0.679532	0.867673
Cln5	2133.13	0.0302706	1.0212	0.544283	0.586247	0.819221
Cln6	912.393	0.0151636	1.01057	0.186558	0.852008	0.943486
Clns1a	1444.36	0.100111	1.07186	2.31705	0.0205012	0.154056
Clpb	2767.99	0.0700273	1.04974	1.4479	0.147645	0.440124
Clpp	1263.57	0.125056	1.09055	2.37911	0.0173544	0.140698
Clptm1	4230.57	0.00284027	1.00197	0.0588933	0.953037	0.983792
Clpx	910.3	0.0111777	1.00778	0.160794	0.872256	0.953505
Clspn	632.181	0.0189519	1.01322	0.174838	0.861207	0.948547
Cltb	1826.92	0.15651	1.11459	2.19765	0.0279744	0.18227
Cluap1	234.523	0.0647942	1.04594	0.628126	0.529921	0.790585
Clybl	181.106	0.106985	1.07698	1.04478	0.296126	0.616049
Cmas	2206.84	0.0506923	1.03576	1.11526	0.264737	0.580152
Cmc1	335.917	0.0173939	1.01213	0.21461	0.830071	0.937514
Cmc2	331.216	0.0160164	1.01116	0.193509	0.84656	0.942026
Cmpk2	373.089	0.0639599	1.04533	0.399578	0.689468	0.872118
Cmss1	524.419	0.128957	1.0935	1.83473	0.066545	0.289453
Cmtm4	1018.55	0.146364	1.10678	2.42078	0.0154871	0.132505
Cmtm7	1476.17	0.0832145	1.05938	1.31525	0.188426	0.494639
Cmtr1	159.022	0.0842704	1.06015	0.463681	0.642876	0.847318
Cmtr2	276.237	0.0524418	1.03702	0.714443	0.474953	0.755589
Cnbd2	309.587	0.197687	1.14686	2.32359	0.0201476	0.153007
Cnbp	7255.54	0.00334695	1.00232	0.0597399	0.952363	0.983792
Cnih1	1358.95	0.0379015	1.02662	0.626411	0.531045	0.791537
Cnih4	1427.61	0.13592	1.09879	1.8526	0.0639398	0.283137
Cnksr1	39.8889	0.195225	1.1449	0.997823	0.318365	0.63472
Cnksr3	46.5125	0.0292643	1.02049	0.191851	0.847859	0.942655
Cnn2	32.2819	0.583576	1.49856	2.60741	0.00912297	0.0991102
Cnot10	991.04	0.110167	1.07935	2.30629	0.0210946	0.156454
Cnot11	768.261	0.045433	1.03199	0.869004	0.384845	0.689698
Cnpy2	1387.35	0.0761113	1.05417	1.37086	0.170417	0.471717
Cnpy3	2273.37	0.00979835	1.00681	0.19573	0.844821	0.941523
Cnpy4	285.024	0.0742326	1.0528	0.973633	0.330239	0.645593
Cntd1	39.0785	0.317219	1.24593	1.54803	0.121616	0.396931
Coa3	1019.31	0.156537	1.11461	2.30419	0.0212122	0.15701
Coa4	521.871	0.245787	1.18574	3.32602	0.000880971	0.0249593
Coa6	79.3841	0.0682313	1.04843	0.461714	0.644286	0.847402
Coasy	1505.01	0.11332	1.08171	1.23215	0.217891	0.528265
Cog2	542.297	0.0428438	1.03014	0.679085	0.497084	0.77161
Cog4	1160.9	0.0535282	1.0378	0.899273	0.368507	0.677403
Cog8	822.309	0.066511	1.04718	1.14953	0.250339	0.566817
Coil	278.565	0.00341296	1.00237	0.0410358	0.967267	0.989186
Col11a2	45.7838	0.0401815	1.02824	0.215313	0.829523	0.93749
Col18a1	158.915	0.227574	1.17086	1.9577	0.0502653	0.250383
Col4a5	1029.95	0.113087	1.08154	1.15683	0.247344	0.563008
Commd1	806.617	0.165832	1.12181	2.1324	0.0329741	0.199376
Commd10	733.328	0.0376973	1.02647	0.643727	0.519753	0.784809
Commd2	571.737	0.0510202	1.036	0.63463	0.52567	0.787538
Commd3	1937.37	0.148053	1.10807	2.41573	0.0157036	0.133171
Commd4	1428.62	0.179158	1.13222	2.0102	0.04441	0.233988
Commd5	363.761	0.0964028	1.0691	1.06378	0.287428	0.605197
Commd6	1109.47	0.150447	1.10991	1.81715	0.0691949	0.294687
Commd7	1070.3	0.0547506	1.03868	1.06531	0.286736	0.604473
Comt	1488.47	0.0739936	1.05263	1.09259	0.274572	0.592181
Comtd1	1168.16	0.0385185	1.02706	0.604308	0.545639	0.800527
Cope	4489.22	0.118049	1.08527	1.83947	0.0658455	0.287778
Copg2	1323.52	0.0384182	1.02699	0.664634	0.506284	0.77791
Coprs	298.22	0.0485502	1.03423	0.508065	0.611408	0.830603
Cops2	2681.29	0.0114883	1.00799	0.144139	0.885391	0.958553
Cops3	1626.75	0.125861	1.09116	2.10719	0.0351009	0.20639
Cops4	2428.26	0.0943738	1.0676	1.47996	0.138884	0.426408
Cops5	1603.41	0.0439694	1.03095	0.762392	0.445826	0.736394
Cops6	1556.21	0.0257324	1.018	0.515731	0.606043	0.828388
Cops7a	2474.79	0.0163635	1.01141	0.384749	0.700424	0.876816
Cops8	1343.5	0.0445878	1.03139	0.977025	0.328557	0.643628
Copz2	59.6216	0.498425	1.41267	3.03401	0.00241329	0.0464223
Coq10a	660.304	0.0649628	1.04606	0.957718	0.338205	0.652996
Coq10b	392.818	0.0122434	1.00852	0.125237	0.900336	0.96475
Coq2	531.48	0.042731	1.03006	0.695002	0.487054	0.764172
Coq3	624.188	0.138327	1.10063	1.99613	0.04592	0.238186
Coq4	323.384	0.0341799	1.02397	0.360026	0.718827	0.884729
Coq5	1654.65	0.0509023	1.03591	0.607499	0.54352	0.799269
Coq6	393.202	0.0766355	1.05456	0.996409	0.319051	0.635706
Coq7	743.559	0.0083858	1.00583	0.148818	0.881697	0.957651
Coq8b	757.235	0.0224138	1.01566	0.298396	0.765401	0.906638
Coq9	1704.83	0.0585391	1.04141	1.42586	0.153909	0.448323
Coro1a	11105.5	0.183091	1.13531	2.31379	0.0206795	0.154886
Coro1b	4927.91	0.104033	1.07477	2.53224	0.0113335	0.112614
Cox10	911.108	0.0718496	1.05106	1.16794	0.242831	0.558092
Cox14	648.717	0.126712	1.0918	1.66182	0.0965482	0.353555
Cox16	120.5	0.0171511	1.01196	0.141589	0.887405	0.959491
Cox17	274.019	0.0566475	1.04005	0.604346	0.545614	0.800527
Cox18	750.271	0.0602968	1.04268	0.970253	0.33192	0.647548
Cox19	331.516	0.20376	1.1517	2.10799	0.0350314	0.206194
Cox20	114.224	0.0832739	1.05942	0.562329	0.573892	0.813784
Cox4i1	10084.1	0.0841511	1.06006	1.37774	0.168283	0.469404
Cox5b	4058.36	0.0596496	1.04221	1.08066	0.279848	0.596486
Cox6a1	5111.2	0.13644	1.09919	2.44948	0.0143061	0.127393
Cox6a2	1786.72	0.182511	1.13486	1.40805	0.159117	0.455667
Cox6b1	4099.67	0.191894	1.14226	2.7251	0.00642812	0.0815512
Cox6c	2017.56	0.152863	1.11177	2.01495	0.0439099	0.232685
Cox7a2	2048.11	0.148204	1.10819	2.2006	0.0277643	0.181443
Cox7a2l	6894.67	0.195978	1.1455	3.92446	8.69248e-05	0.00579854
Cox7b	2405.93	0.132624	1.09629	2.09612	0.0360714	0.209231
Cox7c	1393.82	0.161974	1.11882	2.25627	0.0240536	0.168228
Cox8a	3617.25	0.0966146	1.06926	1.57053	0.116293	0.387597
Cp	872.397	0.026402	1.01847	0.418591	0.675515	0.865001
Cpe	251.607	0.100138	1.07188	0.767664	0.442687	0.73431
Cpsf3l	2393.54	0.0430188	1.03027	1.00677	0.314044	0.630243
Cpsf4	1135.64	0.124266	1.08995	2.0718	0.0382842	0.216406
Cpt1c	32.8297	0.213499	1.1595	1.19193	0.233289	0.545537
Cpt2	443.104	0.121451	1.08783	1.79463	0.0727126	0.301941
Cptp	734.114	0.0218125	1.01523	0.279251	0.780052	0.914591
Cracr2b	30.1838	0.264242	1.20101	1.26417	0.206169	0.516496
Cradd	109.606	0.119235	1.08616	0.957919	0.338104	0.652996
Crbn	868.186	0.0182501	1.01273	0.187301	0.851424	0.943476
Crcp	1175.14	0.0249536	1.01745	0.545763	0.585229	0.818875
Creb3	2637.82	0.0709923	1.05044	1.58763	0.112371	0.38248
Creb3l4	84.1644	0.137049	1.09965	0.96893	0.33258	0.647598
Crebl2	168.142	0.157421	1.11529	1.34601	0.1783	0.48328
Creld1	2149.23	0.162418	1.11916	1.51191	0.130557	0.41229
Crem	237.974	0.198946	1.14786	1.94532	0.051737	0.254711
Crip1	647.656	0.288443	1.22132	2.66874	0.0076137	0.0890764
Crip2	47.8426	0.0696955	1.0495	0.305398	0.760063	0.90492
Cript	605.601	0.127022	1.09204	1.82265	0.0683572	0.292919
Crlf2	561.102	0.0741997	1.05278	0.906344	0.364754	0.67502
Crlf3	1132.73	0.0404007	1.0284	0.532774	0.59419	0.822964
Cryz	605.621	0.225081	1.16884	3.60358	0.000313869	0.0134598
Cryzl1	1986.11	0.0414272	1.02913	0.764202	0.444747	0.735635
Cs	9770.87	0.0162781	1.01135	0.665319	0.505847	0.777863
Csf2ra	2932.04	0.03544	1.02487	0.482017	0.629794	0.840074
Csf3	34.2037	1.20036	2.29797	5.30227	1.14371e-07	5.43597e-05
Csnk1e	1318.17	0.111279	1.08019	0.826024	0.408791	0.710284
Csnk1g2	1548.93	0.0469707	1.03309	0.758956	0.447879	0.738067
Csnk2a2	1953.4	0.0172785	1.01205	0.341766	0.732527	0.891068
Csnk2b	3395.59	0.127686	1.09254	2.55669	0.0105674	0.108597
Csprs	60.8867	0.0837415	1.05976	0.514615	0.606822	0.828597
Csrnp1	460.988	0.0639386	1.04532	0.497554	0.618799	0.834946
Csrnp2	385.283	0.0152814	1.01065	0.12465	0.900801	0.96475
Cst3	15981.5	0.0436363	1.03071	0.617883	0.536653	0.794643
Cstb	10544.7	0.0388528	1.0273	0.619541	0.53556	0.793995
Ctc1	803.918	0.0800815	1.05708	0.669323	0.503289	0.776023
Ctdsp2	566.823	0.033178	1.02326	0.471754	0.637103	0.844657
Ctdspl2	570.719	0.105329	1.07574	0.880559	0.378557	0.685428
Ctnna1	3533.16	0.00577405	1.00401	0.100594	0.919872	0.971999
Ctnnal1	46.6158	0.218263	1.16333	1.3733	0.169658	0.471217
Ctnnbip1	509.513	0.026117	1.01827	0.353952	0.723375	0.886458
Ctnnbl1	1670.2	0.119925	1.08668	2.1652	0.0303725	0.190571
Ctnnd1	392.009	0.0297217	1.02082	0.360395	0.718552	0.884729
Ctps	1315.05	0.0330912	1.0232	0.531586	0.595013	0.823004
Ctps2	754.51	0.0923484	1.0661	0.863395	0.38792	0.692889
Ctsa	32364.5	0.128275	1.09299	2.57586	0.00999917	0.104739
Ctsd	78791.7	0.0804467	1.05735	0.917441	0.358912	0.670505
Ctsf	399.587	0.0425477	1.02993	0.349062	0.727043	0.888483
Ctsh	617.837	0.236259	1.17793	1.60249	0.109048	0.376487
Ctsk	301.128	0.0344853	1.02419	0.237795	0.81204	0.930481
Ctsl	24799.4	0.0220714	1.01542	0.234699	0.814442	0.93172
Ctu2	725.745	0.028414	1.01989	0.420346	0.674233	0.864446
Cuedc1	395.172	0.185504	1.13721	1.96722	0.0491581	0.247286
Cuedc2	2731.36	0.082087	1.05855	1.2272	0.219746	0.530554
Cul2	1713.38	0.00981601	1.00683	0.183407	0.854479	0.944712
Cuta	1632.95	0.13263	1.09629	1.95526	0.0505528	0.251123
Cutc	238.482	0.0551846	1.03899	0.596489	0.550848	0.802086
Cwc15	3353.24	0.0607392	1.043	1.185	0.236016	0.54982
Cwf19l1	403.223	0.137886	1.10029	1.85382	0.0637652	0.282767
Cxcl10	229.699	0.134287	1.09755	0.828295	0.407503	0.709137
Cxcl14	39.5471	0.100561	1.07219	0.536406	0.591678	0.821359
Cxcl2	2196.33	0.325075	1.25273	2.54627	0.0108881	0.1104
Cxcl9	1234.95	0.177037	1.13056	0.905032	0.365449	0.675417
Cxx1a	33.9758	0.433438	1.35045	2.32103	0.0202854	0.153507
Cxx1b	65.7699	0.281277	1.21527	1.82131	0.0685592	0.293124
Cyb561	186.293	0.266553	1.20293	1.67466	0.0940012	0.348732
Cyb561a3	474.881	0.104958	1.07546	1.40423	0.16025	0.456982
Cyb561d2	360.352	0.0297406	1.02083	0.344553	0.73043	0.88983
Cyb5r1	9283.22	0.107558	1.0774	1.48772	0.136826	0.422516
Cyb5r3	2586.46	0.00998314	1.00694	0.153389	0.878091	0.955306
Cyb5rl	149.861	0.0460183	1.03241	0.382303	0.702237	0.877068
Cyba	13760.2	0.0922252	1.06601	1.4442	0.148683	0.441215
Cyc1	2641.78	0.0569426	1.04026	1.02766	0.304111	0.622145
Cycs	1846.65	0.110915	1.07991	1.6475	0.099456	0.358941
Cyhr1	1108.26	0.163169	1.11974	3.05747	0.00223217	0.0443594
Cyp27a1	589.404	0.278389	1.21284	3.81057	0.000138646	0.00781403
Cyp4f13	410.956	0.159275	1.11673	1.9348	0.0530155	0.258383
Cyp4f16	338.991	0.136559	1.09928	1.54901	0.121379	0.396611
Cystm1	144.366	0.466579	1.38183	4.45891	8.23779e-06	0.00120472
Cytip	31.5126	0.155835	1.11407	0.693072	0.488264	0.764849
D030056L22Rik	233.931	0.152218	1.11128	1.19723	0.231218	0.542918
D10Jhu81e	617.353	0.126726	1.09181	1.50621	0.132013	0.414701
D11Wsu47e	374.654	0.0113233	1.00788	0.160543	0.872453	0.953557
D130040H23Rik	35.7854	0.121207	1.08764	0.620446	0.534964	0.793842
D16Ertd472e	383.886	0.0200909	1.01402	0.127318	0.898689	0.96475
D17H6S53E	517.897	0.0837683	1.05978	1.24211	0.214197	0.524661
D3Ertd751e	61.8765	0.0390255	1.02742	0.248396	0.803828	0.926439
D630023F18Rik	76.5538	0.00692386	1.00481	0.0476831	0.961969	0.986797
D8Ertd738e	1278.9	0.248228	1.18775	4.03259	5.51649e-05	0.00425774
D930016D06Rik	55.3094	0.00556342	1.00386	0.0321283	0.97437	0.990618
Dab2	1942.55	0.0809501	1.05771	1.33568	0.181653	0.487099
Dact3	36.2153	0.227055	1.17044	1.10169	0.270597	0.587436
Dad1	1475.68	0.113565	1.0819	1.14668	0.251513	0.567267
Dagla	233.371	0.0344066	1.02414	0.336966	0.736142	0.893127
Daglb	984.192	0.0539812	1.03813	0.407432	0.683691	0.869398
Dap3	2402.47	0.064606	1.0458	1.64001	0.101003	0.361789
Dars	2568.37	0.00741928	1.00516	0.114924	0.908505	0.968335
Dars2	898.133	0.083631	1.05968	1.40984	0.158586	0.45555
Dbi	1245.32	0.239651	1.18071	3.1657	0.00154709	0.0355952
Dbp	234.79	0.011692	1.00814	0.0917288	0.926914	0.974547
Dbr1	357.235	0.0566365	1.04004	0.630775	0.528188	0.788767
Dcaf12	1759.58	0.0165417	1.01153	0.435534	0.663175	0.857099
Dcaf15	777.945	0.0673833	1.04781	0.871089	0.383706	0.689063
Dcaf4	368.97	0.0532596	1.03761	0.651756	0.514558	0.782505
Dcaf5	1387.78	0.00563914	1.00392	0.135982	0.891835	0.961027
Dcaf6	1179.43	0.0375936	1.0264	0.645957	0.518307	0.784408
Dcakd	421.103	0.0139269	1.0097	0.172155	0.863315	0.949468
Dcbld2	459.168	0.0650888	1.04615	0.819733	0.412368	0.713183
Dclre1a	645.017	0.0162115	1.0113	0.230086	0.818025	0.932561
Dcp1b	448.879	0.217189	1.16247	3.02563	0.00248112	0.0469356
Dcps	1335.94	0.0972021	1.0697	1.83542	0.0664441	0.289175
Dcstamp	379.583	0.678309	1.60026	6.07949	1.20566e-09	1.25027e-06
Dctd	377.841	0.0567973	1.04015	0.621838	0.534049	0.793215
Dctn1	3663.64	0.0544261	1.03845	1.14841	0.2508	0.567267
Dctn2	4752.72	0.0901162	1.06446	2.34708	0.0189211	0.147729
Dctn3	1582.18	0.163008	1.11962	2.87137	0.00408697	0.0628902
Dctn4	2500.35	0.023191	1.0162	0.309696	0.756792	0.903529
Dctn6	1019.91	0.0486982	1.03433	1.04045	0.298129	0.616526
Dctpp1	410.021	0.232984	1.17526	2.78105	0.00541828	0.0746074
Dcun1d5	1137.54	0.00746471	1.00519	0.160011	0.872872	0.953557
Dcxr	526.373	0.109545	1.07889	1.01761	0.308864	0.625681
Dda1	1809.64	0.0428441	1.03014	0.843672	0.398853	0.702011
Ddb2	112.263	0.411978	1.33051	3.44522	0.000570584	0.0192564
Ddias	411.147	0.138535	1.10079	0.869979	0.384312	0.689314
Ddit3	20795.9	0.118403	1.08553	2.35432	0.0185566	0.145983
Ddit4	353.152	0.0902523	1.06456	0.774654	0.438544	0.73226
Ddost	9599.52	0.0282033	1.01974	0.531903	0.594793	0.823004
Ddrgk1	2308.32	0.116988	1.08447	2.19111	0.028444	0.183738
Ddt	327.425	0.225986	1.16958	2.76083	0.00576543	0.0764724
Ddx1	3772.82	0.0904928	1.06473	1.82198	0.0684577	0.293019
Ddx17	5936.22	0.075256	1.05355	1.94886	0.0513123	0.252947
Ddx20	1185.59	0.0779236	1.0555	0.938813	0.347827	0.660506
Ddx27	2684.99	0.0310428	1.02175	0.632873	0.526817	0.787911
Ddx28	772.584	0.139301	1.10137	2.18214	0.0290991	0.18573
Ddx39b	4935.17	0.0897219	1.06417	1.57275	0.115776	0.387508
Ddx41	2985.29	0.0223125	1.01559	0.457544	0.64728	0.848486
Ddx42	2424.51	0.0257563	1.01801	0.373034	0.709123	0.880985
Ddx43	215.739	0.049437	1.03486	0.422669	0.672537	0.863631
Ddx47	1482.62	0.0481325	1.03393	0.724132	0.468985	0.751197
Ddx49	1957.79	0.120957	1.08746	2.23279	0.0255631	0.173347
Ddx50	2749.24	0.0895143	1.06401	1.58334	0.113344	0.384225
Ddx56	1606.41	0.0453123	1.03191	0.880683	0.378489	0.685415
Deb1	404.053	0.180752	1.13347	2.24315	0.0248874	0.171082
Decr2	540.87	0.0791977	1.05643	1.20213	0.229313	0.540128
Dedd	736.116	0.042194	1.02968	0.794737	0.426767	0.723993
Dedd2	494.096	0.0856249	1.06115	0.716899	0.473436	0.754153
Def6	2348.6	0.107824	1.0776	2.18319	0.0290217	0.18573
Def8	549.059	0.0428667	1.03016	0.591355	0.554282	0.804228
Degs1	4094.05	0.0458205	1.03227	0.814162	0.415552	0.714997
Dennd2c	283.047	0.0977988	1.07014	0.711785	0.476598	0.756758
Dennd2d	2524.35	0.0055104	1.00383	0.0986782	0.921394	0.9722
Dennd3	165.832	0.0288636	1.02021	0.318652	0.74999	0.9013
Dennd5a	1433.1	0.0424364	1.02985	0.716121	0.473917	0.754707
Dennd6b	167.366	0.1427	1.10397	1.34464	0.178743	0.483615
Denr	3225.56	0.124634	1.09023	2.39548	0.0165986	0.137302
Depdc1b	94.7884	0.039309	1.02762	0.228497	0.81926	0.933224
Dera	1040.51	0.0660634	1.04686	1.22371	0.221061	0.532105
Desi2	791.874	0.0202296	1.01412	0.326913	0.743734	0.897753
Det1	524.34	0.0143956	1.01003	0.197867	0.843149	0.941523
Dexi	151.19	0.0476654	1.03359	0.459259	0.646048	0.847997
Dffa	417.333	0.0995283	1.07142	1.2249	0.220615	0.531487
Dfna5	196.998	0.130946	1.09501	1.32795	0.184196	0.489399
Dgat1	290.566	0.08291	1.05915	1.03229	0.301937	0.620017
Dgcr14	793.425	0.0725626	1.05158	1.28194	0.199863	0.509666
Dgcr6	265.522	0.237112	1.17863	2.2924	0.0218824	0.159648
Dgka	425.578	0.162139	1.11894	2.18187	0.0291191	0.18573
Dgkh	540.015	0.0278843	1.01952	0.223956	0.822791	0.934672
Dhodh	434.56	0.0668557	1.04743	0.963165	0.335465	0.651012
Dhrs13	402.788	0.106674	1.07674	0.930206	0.352264	0.664321
Dhrs3	2548.65	0.129596	1.09399	2.17395	0.0297089	0.187854
Dhrs7	998.745	0.137495	1.09999	2.01075	0.0443524	0.233793
Dhrs7b	808.325	0.092196	1.06599	1.19527	0.23198	0.543738
Dhx30	2152.26	0.0202799	1.01416	0.349466	0.72674	0.888361
Dhx34	610.757	0.0212004	1.0148	0.232576	0.816091	0.93194
Dhx36	1567.06	0.00342175	1.00237	0.041058	0.96725	0.989186
Dhx57	647.599	0.109841	1.07911	1.69003	0.0910222	0.343732
Diablo	913.333	0.130641	1.09478	1.84044	0.0657042	0.28738
Dimt1	470.782	0.0515852	1.0364	0.753837	0.450947	0.739809
Dio2	782.861	0.666157	1.58684	4.19795	2.69344e-05	0.00262599
Dis3l2	758.288	0.0721582	1.05129	0.962399	0.335849	0.651536
Dlg2	45.9405	0.134927	1.09804	0.581284	0.561049	0.807923
Dlg4	182.756	0.149656	1.1093	1.15822	0.246776	0.562807
Dlgap4	1185.94	0.0217077	1.01516	0.438659	0.660909	0.855731
Dmap1	652.152	0.0764215	1.0544	1.20515	0.228147	0.53921
Dmpk	349.644	0.113119	1.08156	0.754618	0.450478	0.739707
Dmwd	331.818	0.639093	1.55735	5.32016	1.03679e-07	5.37574e-05
Dnaaf2	259.314	0.148609	1.1085	1.84542	0.0649758	0.285618
Dnaja3	3659.14	0.0118809	1.00827	0.349076	0.727032	0.888483
Dnajb1	854.708	0.0210177	1.01467	0.264922	0.791069	0.920771
Dnajb2	499.193	0.0629562	1.0446	0.601773	0.547325	0.801147
Dnajb4	416.765	0.0117181	1.00816	0.176279	0.860075	0.947664
Dnajc1	1568.94	0.0281629	1.01971	0.555071	0.578846	0.816587
Dnajc11	2613.76	0.0486197	1.03427	0.928085	0.353364	0.665701
Dnajc12	55.4836	0.23303	1.1753	1.62855	0.103409	0.366901
Dnajc14	1589.82	0.03324	1.02331	0.690422	0.489929	0.76611
Dnajc15	858.071	0.23543	1.17726	3.77126	0.000162423	0.00842161
Dnajc17	305.302	0.129108	1.09362	1.76578	0.0774323	0.313327
Dnajc18	721.39	0.10157	1.07294	1.64945	0.0990545	0.358511
Dnajc19	591.722	0.139928	1.10185	2.1518	0.0314132	0.194745
Dnajc2	3054.6	0.0514048	1.03627	0.693914	0.487736	0.76458
Dnajc21	1345.58	0.0425844	1.02996	0.714381	0.474991	0.755589
Dnajc22	59.9131	0.154902	1.11335	1.09033	0.275569	0.59321
Dnajc24	204.271	0.0464439	1.03272	0.555173	0.578777	0.816587
Dnajc27	523.052	0.072307	1.0514	0.7471	0.455003	0.741948
Dnajc30	366.233	0.0451432	1.03179	0.605505	0.544844	0.800292
Dnajc4	446.389	0.239458	1.18055	3.76617	0.000165772	0.00855638
Dnajc8	3992.47	0.0616019	1.04362	0.958078	0.338023	0.652996
Dnajc9	592.848	0.182201	1.13461	1.89237	0.058442	0.270546
Dnal1	78.696	0.165412	1.12149	1.29987	0.193647	0.501262
Dnal4	544.548	0.00678496	1.00471	0.100249	0.920146	0.971999
Dnase1l1	1304.23	0.00231122	1.0016	0.0389149	0.968958	0.989491
Dnase1l3	79.4099	0.00662783	1.0046	0.0412793	0.967073	0.989186
Dner	357.87	0.302725	1.23347	2.35257	0.0186441	0.146217
Dnlz	503.488	0.103762	1.07457	1.60096	0.109387	0.377312
Dnm1	80.486	0.236815	1.17839	1.33321	0.182463	0.487696
Dnpep	2292.81	0.00620036	1.00431	0.0586217	0.953253	0.983792
Dnph1	244.449	0.106738	1.07679	0.884384	0.376489	0.683706
Dnttip1	773.281	0.0205057	1.01431	0.249654	0.802855	0.926003
Dock3	34.2863	0.3885	1.30903	1.87188	0.0612239	0.278108
Dock9	73.7609	0.120384	1.08702	0.748725	0.454023	0.741153
Dohh	1928.51	0.161319	1.11831	3.10732	0.00188792	0.0400289
Dok1	1935.7	0.111418	1.08029	1.6142	0.106484	0.372787
Dok2	1031.14	0.226647	1.17011	2.93236	0.00336395	0.0563473
Dok3	2206.84	0.104627	1.07522	0.865078	0.386996	0.691922
Dok4	50.4813	0.0588518	1.04164	0.391912	0.695123	0.874831
Dolk	363.876	0.0682561	1.04845	0.879253	0.379264	0.685838
Dpagt1	1486.16	0.00318294	1.00221	0.0317382	0.974681	0.990618
Dpep2	1429.96	0.134685	1.09785	1.75496	0.0792656	0.317492
Dpf1	79.2699	0.170605	1.12553	1.08361	0.27854	0.595767
Dph1	470.577	0.14811	1.10812	1.80249	0.0714681	0.298903
Dph2	365.619	0.015752	1.01098	0.174392	0.861557	0.948547
Dph3	862.753	0.0213797	1.01493	0.409392	0.682252	0.868768
Dph5	1070.59	0.0864399	1.06175	1.59619	0.110446	0.378481
Dph7	315.007	0.00695584	1.00483	0.0751121	0.940126	0.97972
Dpm2	866.281	0.0581423	1.04112	0.790139	0.429447	0.726486
Dpm3	491.309	0.163898	1.12031	2.0548	0.0398979	0.220298
Dpp7	2192.74	0.0864518	1.06176	1.30734	0.191096	0.497615
Dpy30	709.526	0.122305	1.08847	1.85019	0.0642863	0.283842
Dpys	44.3057	0.621222	1.53818	3.46172	0.000536727	0.0187231
Drap1	2929.21	0.122627	1.08872	1.69541	0.0899985	0.341521
Drg1	2241.76	0.0633615	1.0449	1.68299	0.0923779	0.346061
Drg2	1825.93	0.0882174	1.06306	1.81705	0.0692089	0.294687
Dscc1	69.3865	0.250505	1.18962	1.74212	0.0814866	0.321299
Dscr3	2223.26	0.033701	1.02363	0.788292	0.430526	0.726589
Dsel	146.744	0.181747	1.13426	1.18106	0.237577	0.552169
Dsn1	386.923	0.111178	1.08011	0.82833	0.407484	0.709137
Dstn	1881.42	0.0788819	1.0562	1.09048	0.275501	0.593175
Dtd1	469.982	0.117728	1.08502	1.9687	0.0489876	0.246712
Dtd2	280.307	0.0661189	1.0469	0.652455	0.514108	0.78236
Dtl	418.723	0.255067	1.19339	2.91956	0.00350526	0.0578646
Dtnb	458.297	0.0757364	1.0539	0.715342	0.474398	0.755263
Dtnbp1	2555.75	0.00200833	1.00139	0.0350693	0.972024	0.990033
Dtwd2	102.907	0.0990671	1.07108	0.876865	0.38056	0.686944
Dtx2	639.622	0.0417589	1.02937	0.691785	0.489072	0.765589
Dtx3	683.331	0.156334	1.11445	2.06476	0.0389453	0.217983
Dtymk	527.184	0.0969333	1.0695	1.43032	0.152624	0.447788
Dus1l	1592.52	0.0673228	1.04777	1.47945	0.139021	0.426408
Dus2	673.209	0.00557524	1.00387	0.0784867	0.937441	0.978131
Dus4l	456.903	0.0971119	1.06963	1.0418	0.297503	0.616285
Dusp1	1290.54	0.0765063	1.05446	0.542366	0.587566	0.819397
Dusp10	141.103	0.041911	1.02948	0.370216	0.711221	0.881303
Dusp11	3021.8	0.00580389	1.00403	0.10946	0.912838	0.970161
Dusp12	287.708	0.0124808	1.00869	0.11923	0.905093	0.966965
Dusp14	51.4811	0.466078	1.38135	2.47041	0.0134959	0.12271
Dusp16	571.272	0.0157247	1.01096	0.203834	0.838483	0.940655
Dusp19	177.875	0.170251	1.12525	1.61715	0.105845	0.371843
Dusp2	139.482	0.167697	1.12326	1.47434	0.140389	0.428054
Dusp5	358.676	0.186128	1.13771	1.22907	0.219046	0.529601
Dusp6	637.068	0.113811	1.08208	1.14991	0.250182	0.566644
Dusp9	38.9488	0.190053	1.14081	1.20835	0.226912	0.538015
Dut	667.014	0.285072	1.21847	4.60524	4.11998e-06	0.00071207
Dvl1	1013.25	0.157539	1.11538	3.05307	0.00226514	0.0446489
Dxo	364.982	0.0897198	1.06416	1.23449	0.217022	0.5274
Dynlrb1	2297.09	0.157931	1.11569	2.68268	0.0073034	0.0874185
Dynlt1a	39.6386	0.177057	1.13058	0.892357	0.372201	0.67996
Dynlt1f	249.991	0.03083	1.0216	0.298698	0.76517	0.906638
Dynlt3	968.608	0.23383	1.17595	3.36826	0.000756437	0.0229486
Dyrk3	403.926	0.0699496	1.04968	0.986936	0.323674	0.639666
E130012A19Rik	196.376	0.00986754	1.00686	0.0829559	0.933887	0.976889
E130308A19Rik	88.9503	0.00272935	1.00189	0.0215679	0.982793	0.994034
E2f1	877.22	0.071946	1.05113	0.91661	0.359347	0.670879
E2f2	262.405	0.0139133	1.00969	0.148554	0.881905	0.957651
E2f5	272.137	0.0706916	1.05022	0.713347	0.475631	0.755652
E2f6	607.15	0.104196	1.0749	1.58402	0.11319	0.384044
E430018J23Rik	73.644	0.0425183	1.02991	0.310189	0.756417	0.903529
Eapp	1081.82	0.0908835	1.06502	1.81651	0.0692928	0.294833
Ears2	397.172	0.0231758	1.01619	0.28619	0.774732	0.91154
Ebag9	376.438	0.0487011	1.03433	0.603653	0.546074	0.800825
Ebi3	895.715	0.244544	1.18472	4.23515	2.28396e-05	0.00234713
Ebna1bp2	2740.67	0.128377	1.09306	2.28852	0.0221074	0.160003
Ebpl	331.611	0.138474	1.10074	1.75977	0.0784468	0.316087
Ece1	72.5322	0.0353923	1.02484	0.195592	0.844929	0.941523
Ece2	917.879	0.0180396	1.01258	0.30253	0.762248	0.906009
Ech1	1277.2	0.192062	1.1424	3.01999	0.00252785	0.0475828
Echdc3	171.401	0.514821	1.42882	4.78704	1.6926e-06	0.000351045
Eci1	477.127	0.00792497	1.00551	0.118275	0.90585	0.967241
Eci2	1548.35	0.116685	1.08424	1.62791	0.103544	0.367039
Ecsit	782.842	0.129293	1.09376	2.23808	0.0252159	0.171929
Eda2r	172.371	0.227123	1.1705	1.6531	0.0983114	0.357886
Edf1	2631.9	0.152142	1.11122	2.40962	0.0159692	0.134436
Edil3	673.139	0.22694	1.17035	1.44645	0.14805	0.440596
Edn1	46.5308	0.254711	1.1931	1.33883	0.180625	0.485767
Eef1b2	16089.9	0.102271	1.07346	1.93373	0.0531468	0.258637
Eef1d	4502.73	0.111901	1.08065	2.4839	0.0129951	0.120811
Eef1e1	1082.54	0.0264264	1.01849	0.398127	0.690536	0.872599
Eef1g	17948	0.074076	1.05269	1.38487	0.166091	0.465846
Eef2	128130	0.0745617	1.05304	2.851	0.00435824	0.0649014
Eef2kmt	642.783	0.0152701	1.01064	0.259583	0.795186	0.923225
Eefsec	719.329	0.0876047	1.0626	1.53134	0.125685	0.404996
Eepd1	659.811	0.051437	1.0363	0.407432	0.683691	0.869398
Efcab11	176.922	0.109492	1.07885	0.772926	0.439566	0.732311
Efcab7	207.326	0.0788901	1.05621	0.684372	0.49374	0.769574
Efemp2	151.605	0.199933	1.14864	1.75185	0.0797998	0.318126
Efl1	788.983	0.0299777	1.021	0.529966	0.596135	0.823493
Efna1	41.7646	0.281721	1.21564	1.49291	0.135461	0.420349
Efr3b	273.896	0.145231	1.10591	1.32047	0.186677	0.492112
Egf	49.7863	0.0329894	1.02313	0.206334	0.83653	0.940655
Egln2	1320.16	0.086351	1.06168	1.23868	0.215464	0.525989
Egr1	395.134	0.172758	1.12721	0.880324	0.378684	0.685504
Egr2	80.3789	0.0836619	1.0597	0.405064	0.685431	0.870389
Ehbp1	219.911	0.00815348	1.00567	0.0926147	0.92621	0.974547
Ehd1	4931.54	0.0543164	1.03837	0.934395	0.3501	0.662287
Ehd2	83.5175	0.470707	1.38579	2.57092	0.0101428	0.105469
Ehmt2	3829.37	0.0770598	1.05487	0.979289	0.327437	0.642714
Ei24	971.57	0.120463	1.08708	2.18174	0.0291287	0.18573
Eid2	71.3459	0.150065	1.10962	1.04307	0.296916	0.616285
Eif1	7990.41	0.0109465	1.00762	0.125424	0.900188	0.96475
Eif1ad	2458.48	0.0459723	1.03238	0.609107	0.542453	0.798525
Eif1ax	1582.18	0.185083	1.13688	2.86543	0.00416449	0.0632622
Eif1b	566.846	0.157439	1.11531	1.88644	0.0592352	0.272591
Eif2b1	1121.32	0.0692387	1.04916	1.24384	0.213558	0.524275
Eif2b2	2381.77	0.0588248	1.04162	1.18951	0.234237	0.546969
Eif2b3	1262.99	0.045391	1.03196	0.782048	0.434186	0.729036
Eif2b4	730.208	0.0679801	1.04825	1.2553	0.209372	0.520441
Eif2b5	2211.41	0.045949	1.03236	1.08151	0.27947	0.596194
Eif2d	1376.91	0.211291	1.15772	3.23222	0.00122833	0.0306598
Eif2s3x	1036.09	0.00193393	1.00134	0.0237092	0.981085	0.99354
Eif2s3y	1778.35	0.0487537	1.03437	0.740767	0.458835	0.744824
Eif3c	25507.5	0.0305669	1.02141	0.882317	0.377605	0.684572
Eif3d	10317	0.113739	1.08203	2.6167	0.0088784	0.0971006
Eif3e	4949.46	0.0703646	1.04998	1.00133	0.316666	0.632943
Eif3f	6717.97	0.140015	1.10192	2.60152	0.00928125	0.100162
Eif3g	5440.67	0.0927632	1.06641	2.47758	0.0132277	0.121559
Eif3h	7376.53	0.139742	1.10171	3.46481	0.000530597	0.0186231
Eif3i	5676.64	0.146393	1.1068	4.03593	5.43859e-05	0.00425774
Eif3k	6491.36	0.156522	1.1146	2.39714	0.0165237	0.137081
Eif3l	4615.7	0.0242732	1.01697	0.404667	0.685722	0.870566
Eif3m	2539.83	0.0584975	1.04138	0.965439	0.334325	0.649658
Eif4a2	3378.43	0.0952577	1.06826	1.03318	0.301521	0.619766
Eif4a3	2924.01	0.0302911	1.02122	0.565261	0.571896	0.81271
Eif4e2	3403.55	0.0725493	1.05157	2.15552	0.0311209	0.193775
Eif4ebp1	8926.27	0.135904	1.09878	2.12037	0.0339749	0.20239
Eif6	4233	0.122431	1.08857	2.10907	0.0349382	0.205808
Elac2	1323.75	0.038524	1.02706	0.792288	0.428193	0.725549
Elk3	517.706	0.131451	1.0954	1.91624	0.055334	0.263675
Ell2	1331.17	0.188411	1.13951	1.83356	0.0667196	0.289711
Elmo3	36.1573	0.243795	1.1841	1.166	0.243615	0.559476
Elmod3	189.175	0.0529419	1.03738	0.510314	0.609832	0.829626
Elof1	991.987	0.11498	1.08296	1.61368	0.106597	0.372878
Elovl3	92.1255	0.250226	1.18939	1.70014	0.089105	0.33892
Elovl5	2103.64	0.0578621	1.04092	0.99934	0.31763	0.634204
Elp2	2107.98	0.067234	1.04771	1.6498	0.0989848	0.358511
Elp4	256.855	0.00515692	1.00358	0.0572365	0.954357	0.983792
Elp5	1409.36	0.0566469	1.04005	0.800213	0.423587	0.721193
Elp6	277.445	0.0651305	1.04618	0.781035	0.434782	0.729287
Emc10	2027.44	0.011073	1.0077	0.20219	0.839768	0.940655
Emc2	1325.05	0.103142	1.07411	1.6986	0.0893955	0.339685
Emc3	2150.31	0.0575098	1.04067	1.17543	0.239823	0.554709
Emc4	1358.57	0.22014	1.16485	3.87194	0.000107974	0.00658642
Emc6	1114.12	0.147543	1.10768	2.24758	0.0246032	0.170296
Emc7	1955.81	0.0757097	1.05388	1.62558	0.104039	0.368105
Emc8	615.683	0.0810419	1.05778	1.13099	0.258061	0.573282
Emc9	135.805	0.238553	1.17981	1.89206	0.0584833	0.270546
Emd	1306.53	0.113497	1.08185	2.37263	0.0176621	0.142308
Eme1	285.803	0.138502	1.10076	0.948175	0.34304	0.656114
Eme2	232.311	0.0299142	1.02095	0.325464	0.74483	0.898286
Emg1	2098.49	0.113645	1.08196	2.31346	0.0206973	0.154917
Eml2	1159.95	0.0397234	1.02792	0.603032	0.546488	0.800825
Eml5	241.71	0.10246	1.0736	0.913534	0.360962	0.672236
Emp2	1715.55	0.276926	1.21161	2.40967	0.015967	0.134436
Endod1	472.445	0.241132	1.18192	3.9948	6.47485e-05	0.00476686
Endog	177.528	0.0562878	1.03979	0.411769	0.680509	0.868305
Enkd1	185.926	0.379392	1.30079	3.28136	0.00103308	0.0274469
Eno1	19752.2	0.0380161	1.0267	0.753336	0.451248	0.739886
Eno1b	3244.19	0.0448096	1.03155	0.832279	0.405252	0.707549
Eno2	553.258	0.261377	1.19862	2.69872	0.00696076	0.0848368
Eno3	418.861	0.249915	1.18914	2.30779	0.0210106	0.156339
Enox2	746.298	0.1486	1.10849	2.3617	0.0181915	0.144505
Entpd5	1930.68	0.0400884	1.02818	0.288738	0.772782	0.910653
Eny2	583.104	0.0867214	1.06195	1.26499	0.205874	0.516496
Epha2	53.8265	0.706883	1.63227	3.76391	0.000167276	0.00859515
Ephx1	214.987	0.0561005	1.03965	0.328339	0.742655	0.897674
Epn1	2762.88	0.0451876	1.03182	0.648651	0.516564	0.783465
Epsti1	820.584	0.0144032	1.01003	0.142435	0.886736	0.959061
Eral1	628.094	0.0498962	1.03519	0.862354	0.388493	0.693728
Ercc1	1035.35	0.217785	1.16295	1.90891	0.0562738	0.26513
Ercc2	762.595	0.0599106	1.0424	1.05051	0.293484	0.612472
Ercc3	1302.23	0.00336812	1.00234	0.0642743	0.948752	0.982605
Ercc5	531.677	0.172342	1.12689	1.78835	0.0737201	0.304352
Ercc6	1554.78	0.0413216	1.02906	0.50499	0.613566	0.831623
Ercc8	261.899	0.0425226	1.02991	0.5831	0.559826	0.807277
Erdr1	254.908	0.256303	1.19441	1.92829	0.0538191	0.260464
Erf	377.649	0.101078	1.07257	1.12251	0.261645	0.577623
Ergic1	4721.71	0.0559188	1.03952	1.27702	0.201595	0.511715
Ergic2	1438.53	0.0446869	1.03146	0.946126	0.344085	0.657026
Ergic3	2482.53	0.201437	1.14984	4.40969	1.03517e-05	0.00137305
Erh	521.848	0.0819391	1.05844	1.17508	0.239963	0.554776
Eri1	1230.71	0.00568266	1.00395	0.0765542	0.938978	0.979062
Eri2	218.296	0.0260001	1.01819	0.211671	0.832364	0.93851
Eri3	1093.39	0.0417503	1.02936	0.623605	0.532887	0.792204
Erlin2	1203.5	0.00641724	1.00446	0.0902507	0.928088	0.974834
Ermard	333.544	0.0946903	1.06784	1.38801	0.165133	0.464188
Ermp1	984.523	0.00451599	1.00314	0.0690998	0.94491	0.981478
Erp29	7588.99	0.0051958	1.00361	0.104775	0.916554	0.971371
Erp44	4415.17	0.0248236	1.01736	0.386668	0.699002	0.87621
Esco2	194.416	0.0830295	1.05924	0.487983	0.625562	0.838264
Esd	15269.3	0.242656	1.18317	3.79775	0.000146013	0.00794859
Esf1	2248.37	0.00777533	1.0054	0.117529	0.906441	0.967616
Esrra	1069.37	0.0842719	1.06015	1.24978	0.21138	0.523082
Etaa1	154.124	0.128923	1.09348	0.93299	0.350825	0.662999
Etfb	190.813	0.0816084	1.0582	0.807526	0.419363	0.717397
Etfbkmt	62.4155	0.171783	1.12645	1.15441	0.248331	0.56431
Etfdh	1112.83	0.0495603	1.03495	1.10479	0.26925	0.585015
Ethe1	378.223	0.0803802	1.0573	1.00882	0.313063	0.629312
Ets2	4846.47	0.0387179	1.0272	0.555151	0.578791	0.816587
Etv4	116.024	0.733104	1.66221	7.14234	9.17528e-13	1.74437e-09
Evi5l	442.287	0.104672	1.07525	1.1795	0.238199	0.552489
Exd1	31.4474	0.160363	1.11757	0.808058	0.419057	0.717397
Exd2	385.835	0.00387093	1.00269	0.0494006	0.9606	0.986457
Exo1	271.84	0.0890415	1.06366	0.883332	0.377057	0.684057
Exoc5	2313.68	0.00480235	1.00333	0.0573217	0.954289	0.983792
Exoc7	1116.88	0.0472527	1.0333	1.14126	0.253761	0.5697
Exosc1	1051.15	0.094552	1.06773	2.12466	0.0336148	0.201495
Exosc10	3237.34	0.0538874	1.03806	0.906331	0.36476	0.67502
Exosc2	724.628	0.135437	1.09843	1.79017	0.0734267	0.30369
Exosc3	580.881	0.0338395	1.02373	0.525083	0.599525	0.825243
Exosc4	563.946	0.13757	1.10005	1.64124	0.100747	0.361163
Exosc5	1312.28	0.132417	1.09613	2.48271	0.0130387	0.120921
Exosc7	540.099	0.082946	1.05918	1.07487	0.282431	0.599799
Exosc8	947.408	0.0787697	1.05612	0.96194	0.33608	0.651742
Exosc9	1328.25	0.0825845	1.05891	1.46195	0.143756	0.433531
Ezh1	1076.64	0.0652188	1.04624	1.06699	0.285975	0.603238
Ezr	1400.98	0.126233	1.09144	1.74837	0.0804002	0.319158
Faap100	272.575	0.154523	1.11305	2.01451	0.0439561	0.232685
Faap20	472.103	0.125446	1.09084	1.57439	0.115398	0.387155
Faap24	516.151	0.0706466	1.05019	0.73543	0.462078	0.746347
Fads6	422.18	0.0893912	1.06392	1.09612	0.273028	0.590213
Faf1	3953.28	0.16747	1.12309	3.52319	0.000426382	0.0162125
Faf2	1746.38	0.00579766	1.00403	0.11537	0.908151	0.968335
Fah	67.3166	0.156349	1.11446	1.01769	0.308826	0.625681
Fahd1	220.035	0.0383804	1.02696	0.357525	0.720699	0.885694
Fahd2a	135.497	0.0863675	1.06169	0.765226	0.444137	0.735279
Fam104a	883.818	0.0775778	1.05524	1.23953	0.215148	0.525989
Fam107b	369.143	0.125074	1.09056	1.44877	0.147401	0.440044
Fam111a	3266.66	0.0578505	1.04091	0.610211	0.541722	0.797952
Fam117a	191.295	0.247707	1.18732	2.51406	0.0119349	0.115225
Fam117b	657.851	0.0416997	1.02933	0.648732	0.516512	0.783465
Fam118a	460.781	0.0597847	1.04231	0.821963	0.411098	0.711886
Fam120b	873.314	0.0922232	1.06601	1.80259	0.071452	0.298903
Fam122a	287.773	0.0414691	1.02916	0.413164	0.679487	0.867673
Fam126b	336.947	0.0926524	1.06633	0.841428	0.400108	0.70335
Fam129c	60.0283	0.104665	1.07524	0.583565	0.559513	0.807179
Fam132a	32.657	0.183553	1.13568	0.992298	0.321052	0.637464
Fam134a	2397.55	0.0134116	1.00934	0.205105	0.83749	0.940655
Fam134b	1534.75	0.0303169	1.02124	0.280412	0.779161	0.913734
Fam134c	1396.77	0.117061	1.08452	2.09885	0.0358304	0.208777
Fam135a	562.415	0.00578076	1.00401	0.0587306	0.953167	0.983792
Fam136a	865.431	0.101461	1.07286	1.51617	0.129477	0.41049
Fam13c	287.333	0.0441465	1.03107	0.404862	0.685579	0.87048
Fam149a	51.2686	0.00530646	1.00368	0.0359029	0.97136	0.990033
Fam161a	29.2927	0.075732	1.0539	0.391009	0.69579	0.875046
Fam162a	693.099	0.148456	1.10838	1.769	0.0768947	0.311594
Fam167b	1234.02	0.000532639	1.00037	0.00460872	0.996323	0.998919
Fam171a2	61.4507	0.144524	1.10537	0.81398	0.415656	0.714997
Fam173a	555.154	0.195667	1.14525	2.06743	0.0386934	0.217319
Fam173b	206.282	0.0814985	1.05812	0.902992	0.36653	0.676392
Fam175a	424.59	0.00731917	1.00509	0.0873676	0.930379	0.975808
Fam185a	186.67	0.119912	1.08667	1.4618	0.143797	0.433531
Fam193b	435.857	0.116684	1.08424	1.36864	0.171111	0.472571
Fam195a	319.25	0.287442	1.22047	3.42585	0.000612878	0.0200318
Fam195b	874.353	0.00664099	1.00461	0.0692908	0.944758	0.981409
Fam199x	382.151	0.103486	1.07437	0.724351	0.46885	0.751197
Fam19a3	52.5731	0.0585955	1.04145	0.333452	0.738793	0.89539
Fam207a	1037.77	0.0935236	1.06697	1.85393	0.0637494	0.282767
Fam20b	1407.81	0.061055	1.04323	1.34877	0.177409	0.481835
Fam210b	246.188	0.0213805	1.01493	0.163495	0.870129	0.952493
Fam213a	463.242	0.280043	1.21423	3.10833	0.00188146	0.0399662
Fam213b	34.9449	0.334523	1.26096	1.8072	0.0707304	0.297591
Fam216a	284.268	0.0228718	1.01598	0.268549	0.788277	0.919321
Fam219b	390.764	0.103822	1.07462	1.45815	0.144799	0.435351
Fam220a	562.799	0.0616132	1.04363	0.909776	0.36294	0.673509
Fam229b	58.5201	0.429551	1.34681	2.64736	0.00811224	0.0922595
Fam234a	2025.65	0.0303336	1.02125	0.402305	0.68746	0.871331
Fam234b	543.765	0.0716103	1.05089	0.596977	0.550523	0.802086
Fam32a	1880.43	0.0870975	1.06223	1.55553	0.119819	0.394224
Fam43a	65.2485	0.19256	1.14279	0.937081	0.348717	0.661426
Fam50a	1412.71	0.105922	1.07618	1.99516	0.046025	0.238314
Fam57a	136.893	0.0309412	1.02168	0.204189	0.838206	0.940655
Fam57b	42.0522	0.292103	1.22442	1.24285	0.213924	0.524399
Fam58b	390.818	0.18534	1.13708	2.79034	0.00526528	0.0735419
Fam60a	194.918	0.146111	1.10658	1.68976	0.0910742	0.343732
Fam63a	3263.36	0.0170622	1.0119	0.344609	0.730389	0.88983
Fam65c	563.786	0.0945019	1.0677	0.639505	0.522495	0.785117
Fam69a	200.602	0.176115	1.12984	2.00137	0.0453522	0.236728
Fam76b	779.6	0.0371483	1.02608	0.461224	0.644638	0.847402
Fam83h	354.698	0.0610132	1.0432	0.875067	0.381537	0.687442
Fam8a1	378.359	0.158908	1.11644	1.97472	0.0483005	0.24433
Fam92a	642.192	0.138819	1.101	1.68083	0.0927958	0.346602
Fam96a	1464.36	0.0146618	1.01021	0.236396	0.813125	0.931329
Fam96b	1643.36	0.208577	1.15555	3.53227	0.000412005	0.0160351
Fam98a	706.91	0.0147058	1.01025	0.262728	0.79276	0.921253
Fam98b	444.497	0.00980569	1.00682	0.127275	0.898723	0.96475
Fam98c	518.484	0.144122	1.10506	1.56153	0.118398	0.391582
Fancb	123.536	0.08101	1.05776	0.759926	0.447299	0.737983
Fancc	185.141	0.0212995	1.01487	0.208645	0.834725	0.939952
Fancf	106.736	0.0333724	1.0234	0.277979	0.781029	0.914966
Fancl	374.118	0.058138	1.04112	0.78547	0.432178	0.727791
Fars2	868.726	0.0268593	1.01879	0.546431	0.58477	0.818764
Farsa	2032.97	0.00317948	1.00221	0.0660412	0.947345	0.981772
Farsb	4248.57	0.117996	1.08523	1.81525	0.0694862	0.294877
Fas	346.312	0.113453	1.08181	1.22333	0.221205	0.532149
Fastk	2044.39	0.0943333	1.06757	1.57826	0.114507	0.386114
Fastkd2	764.972	0.0294448	1.02062	0.530412	0.595826	0.823392
Fastkd5	203.095	0.0504981	1.03562	0.51998	0.603077	0.826144
Fau	12843.5	0.160219	1.11746	2.42933	0.0151269	0.130623
Fbf1	610.922	0.0897726	1.0642	1.3565	0.174941	0.478779
Fbl	1296.17	0.0556679	1.03934	0.818496	0.413074	0.713727
Fbxl15	152.271	0.024436	1.01708	0.199388	0.841959	0.941523
Fbxl16	43.2814	0.14054	1.10232	0.599379	0.54892	0.801868
Fbxl18	394.604	0.0836528	1.0597	1.06896	0.285087	0.602291
Fbxl2	115.164	0.0124316	1.00865	0.110912	0.911686	0.969931
Fbxl4	458.768	0.00586892	1.00408	0.0679955	0.945789	0.981706
Fbxl5	1535.68	0.0545765	1.03855	0.75183	0.452153	0.740731
Fbxl6	668.023	0.102932	1.07395	1.44398	0.148744	0.44128
Fbxo21	503.528	0.0228953	1.016	0.228824	0.819006	0.933213
Fbxo25	225.092	0.0172217	1.01201	0.218201	0.827273	0.936645
Fbxo31	478.951	0.128904	1.09346	1.75661	0.0789843	0.317006
Fbxo44	168.183	0.134839	1.09797	1.20966	0.22641	0.538015
Fbxo45	431.237	0.015488	1.01079	0.236492	0.813051	0.931329
Fbxo46	338.142	0.0171454	1.01196	0.192952	0.846997	0.942233
Fbxo8	454.165	0.00232965	1.00162	0.0227627	0.98184	0.993775
Fbxw17	468.2	0.217872	1.16302	2.71462	0.00663523	0.0829914
Fbxw2	1224.5	0.0411522	1.02894	0.811873	0.416865	0.716033
Fbxw4	1034.54	0.0524201	1.037	0.936067	0.349239	0.661443
Fbxw8	2447.01	0.0242694	1.01696	0.637164	0.524018	0.786096
Fcer1g	10474.9	0.127208	1.09218	2.06211	0.0391969	0.219
Fcf1	1235.53	0.120243	1.08692	2.24924	0.024497	0.169877
Fcgr1	7125.12	0.0077936	1.00542	0.0799466	0.93628	0.978045
Fcgrt	118.561	0.366494	1.28922	2.69455	0.00704831	0.0853504
Fcna	381.961	0.299496	1.23071	2.52864	0.0114505	0.112933
Fcrl1	1249.26	0.0698355	1.0496	1.16507	0.243989	0.559709
Fdxacb1	198.743	0.0188862	1.01318	0.171774	0.863615	0.949468
Fdxr	364.671	0.0586812	1.04151	0.639953	0.522203	0.785109
Fem1a	2023.85	0.0359615	1.02524	0.680126	0.496425	0.771083
Fen1	1223.27	0.0517291	1.03651	0.755609	0.449884	0.739364
Fer	1289.31	0.121219	1.08765	2.2598	0.0238334	0.167041
Fez2	694.085	0.0644498	1.04569	1.11383	0.26535	0.580524
Fgd2	527.211	0.0950963	1.06814	0.890549	0.373171	0.680647
Fgf11	605.119	0.0916586	1.06559	0.983148	0.325535	0.641206
Fgfr1op	547.484	0.00399522	1.00277	0.0424754	0.96612	0.988764
Fgfrl1	49.8733	0.343535	1.26886	2.18757	0.0287009	0.184446
Fgr	279.489	0.28568	1.21898	2.32428	0.0201104	0.153007
Fh1	1922.44	0.032018	1.02244	0.578773	0.562742	0.808287
Fhad1	46.6047	0.0277767	1.01944	0.161351	0.871817	0.953394
Fhl3	1489.17	0.0844655	1.06029	1.42395	0.154461	0.44913
Fhod1	187.163	0.142454	1.10378	1.16792	0.24284	0.558092
Fhod3	84.1953	0.171572	1.12629	1.14459	0.252378	0.568163
Fibp	1064.24	0.308267	1.23822	4.19592	2.7177e-05	0.00262719
Ficd	449.434	0.00433285	1.00301	0.0585523	0.953309	0.983792
Fig4	623.829	0.0506886	1.03576	0.671291	0.502035	0.774823
Fignl1	397.315	0.125283	1.09072	0.959688	0.337213	0.652939
Fignl2	36.1857	0.063531	1.04502	0.328378	0.742626	0.897674
Fis1	1828.27	0.0563597	1.03984	1.02669	0.304565	0.6225
Fitm2	287.602	0.0567059	1.04009	0.746672	0.455262	0.741948
Fkbp2	2550.29	0.0666244	1.04726	0.918961	0.358116	0.669663
Fkbp3	1048.71	0.0641903	1.0455	0.852646	0.393856	0.698108
Fkbp4	3458.21	0.124263	1.08995	2.45285	0.0141731	0.126603
Fkbp5	641.186	0.175449	1.12932	2.84034	0.00450648	0.0664153
Fkbp8	6329.6	0.0985064	1.07066	1.70925	0.0874055	0.334127
Fkbpl	492.593	0.0583072	1.04124	0.729897	0.465453	0.748338
Fkrp	834.202	0.0167272	1.01166	0.305155	0.760248	0.905046
Fktn	727.22	0.0185938	1.01297	0.22014	0.825762	0.935864
Flot1	839.571	0.102955	1.07397	1.68862	0.0912917	0.344025
Flot2	1469.08	0.14273	1.10399	2.42406	0.015348	0.13182
Flt3l	383.349	0.142496	1.10381	1.5672	0.117067	0.389072
Fmc1	311.733	0.0619646	1.04389	0.572302	0.567118	0.810735
Fmnl1	4035.87	0.0312136	1.02187	0.421409	0.673456	0.863742
Fmnl3	792.295	0.238921	1.18011	4.00768	6.13187e-05	0.00457165
Fn3krp	125.145	0.0418617	1.02944	0.315197	0.752612	0.9022
Fndc10	47.3995	0.0607241	1.04299	0.265519	0.79061	0.920536
Fopnl	663.608	0.0476006	1.03354	0.673198	0.500822	0.773926
Fos	308.315	0.0600706	1.04252	0.535334	0.592419	0.821642
Fosl1	343.806	0.232787	1.1751	2.03453	0.0418978	0.226829
Foxn3	412.091	0.0392814	1.0276	0.18477	0.85341	0.944214
Foxo4	213.807	0.0231571	1.01618	0.18549	0.852844	0.943955
Fpgt	412.61	0.0129304	1.009	0.138354	0.889961	0.960615
Fra10ac1	348.146	0.113039	1.0815	1.35055	0.176841	0.481437
Frg1	1148.67	0.037996	1.02669	0.69388	0.487757	0.76458
Frk	64.6261	0.280525	1.21464	1.4965	0.134524	0.418465
Frmd6	41.1579	0.24854	1.188	1.30982	0.190258	0.497199
Frs3	29.2274	0.435608	1.35248	2.25936	0.023861	0.167086
Fsd1l	216.776	0.137336	1.09987	0.902903	0.366577	0.676392
Fth1	253129	0.301919	1.23278	5.56636	2.60108e-08	2.11932e-05
Ftl1	161376	0.261058	1.19836	4.11124	3.93547e-05	0.0034009
Ftsj1	478.514	0.0752333	1.05353	1.04016	0.298267	0.616668
Ftsj3	3049.43	0.0513133	1.03621	0.65781	0.510661	0.781369
Fuca1	2361.71	0.0492205	1.03471	0.57765	0.5635	0.808417
Fundc2	783.794	0.126048	1.0913	1.62338	0.104508	0.369208
Fuom	288.376	0.0793515	1.05654	0.771297	0.440531	0.732993
Fut10	114.648	0.084813	1.06055	0.760926	0.446702	0.73752
Fut7	35.7043	0.322666	1.25064	1.78862	0.0736759	0.304352
Fut8	464.41	0.0453365	1.03192	0.546441	0.584763	0.818764
Fuz	166.795	0.0795739	1.05671	0.791574	0.428609	0.725711
Fv1	32.175	0.147037	1.10729	0.740281	0.45913	0.745098
Fxn	422.386	0.0102476	1.00713	0.128364	0.897861	0.96475
Fxr2	3038.57	0.101801	1.07311	1.83123	0.0670656	0.28985
Fxyd5	18697.5	0.146183	1.10664	2.00646	0.0448076	0.235322
Fyttd1	996.73	0.042267	1.02973	0.601585	0.54745	0.801185
Fzr1	1314.38	0.0370985	1.02605	0.46945	0.638748	0.845241
G430095P16Rik	73.3313	0.141248	1.10286	0.996047	0.319227	0.635946
G6pc3	737.448	0.00174981	1.00121	0.0304953	0.975672	0.991138
Gab3	44.3278	0.138825	1.10101	0.93654	0.348995	0.661443
Gabarap	9158.74	0.0284739	1.01993	0.430457	0.666864	0.859662
Gabarapl1	2316.89	0.066177	1.04694	1.01415	0.31051	0.626962
Gabpb1	621.373	0.021383	1.01493	0.275946	0.78259	0.915855
Gadd45a	1500.67	0.0491775	1.03467	0.989515	0.322411	0.638386
Gadd45b	1499.85	0.413759	1.33215	2.31871	0.0204107	0.153823
Gadd45gip1	923.306	0.0947882	1.06791	1.57154	0.116057	0.387508
Gale	382.645	0.00298124	1.00207	0.0311432	0.975155	0.990702
Galk1	925.989	0.171447	1.12619	2.0069	0.0447601	0.235181
Galns	1110.73	0.13865	1.10087	2.33761	0.0194076	0.149991
Galnt1	890.598	0.0218851	1.01529	0.293342	0.769261	0.90902
Galnt10	306.094	0.0557486	1.0394	0.572605	0.566912	0.810735
Galnt11	698.284	0.0324609	1.02276	0.409928	0.681858	0.868768
Galnt4	130.102	0.0884448	1.06322	0.742107	0.458023	0.744041
Galt	475.509	0.126006	1.09127	1.60607	0.108259	0.375117
Gamt	85.2141	0.0678586	1.04816	0.50109	0.616308	0.833063
Ganc	248.357	0.040252	1.02829	0.439886	0.66002	0.8557
Gapdh	33409.6	0.0450812	1.03174	0.850617	0.394982	0.698856
Gart	1952.47	0.00578387	1.00402	0.0724475	0.942246	0.98014
Gas2	89.2018	0.266263	1.20269	1.86562	0.0620949	0.279825
Gas8	707.404	0.00702367	1.00488	0.106341	0.915312	0.97084
Gatad1	1162.88	0.20302	1.15111	3.25611	0.0011295	0.0288237
Gatb	952.766	0.0428155	1.03012	0.700586	0.483561	0.761876
Gba	9867.95	0.137482	1.09998	2.96171	0.00305937	0.0533612
Gcat	894.952	0.136158	1.09897	2.06193	0.0392144	0.219
Gcdh	452.131	0.0543861	1.03842	0.573745	0.56614	0.810081
Gcfc2	322.402	0.0568232	1.04017	0.657191	0.511058	0.781369
Gchfr	98.7873	0.0886523	1.06338	0.494489	0.620961	0.83586
Gclm	2791.55	0.0377908	1.02654	0.209194	0.834297	0.939747
Gcnt1	644.376	0.0384634	1.02702	0.486793	0.626405	0.838466
Gcsh	1122.79	0.0235952	1.01649	0.35878	0.71976	0.885017
Gde1	2871.62	0.130816	1.09491	1.3989	0.161842	0.459037
Gdf15	377.329	0.201358	1.14978	1.14378	0.252715	0.568275
Gdi1	1264.85	0.151135	1.11044	2.67305	0.00751659	0.0885762
Gdpd1	629.74	0.056466	1.03992	0.706846	0.479662	0.759298
Gdpd3	70.808	0.23104	1.17368	1.57366	0.115566	0.387155
Gdpd5	653.822	0.142072	1.10349	1.58934	0.111983	0.38188
Gemin2	416.586	0.10027	1.07197	1.58867	0.112135	0.382171
Gemin7	625.327	0.0990247	1.07105	1.31012	0.190154	0.497154
Gemin8	69.8816	0.146611	1.10697	0.929342	0.352712	0.664802
Get4	1013.15	0.062772	1.04447	1.27372	0.202761	0.512925
Gfer	837.301	0.108904	1.07841	1.3539	0.17577	0.479799
Gfm1	1932.63	0.00629556	1.00437	0.0989462	0.921181	0.972145
Gfm2	1539.46	0.1274	1.09232	2.72861	0.00636013	0.0809879
Gfod1	266.956	0.11676	1.0843	0.847037	0.396974	0.700431
Gfod2	81.5529	0.220704	1.1653	1.477	0.139676	0.427164
Gga1	2438.8	0.0655669	1.0465	0.982176	0.326013	0.64151
Ggct	151.148	0.0642156	1.04552	0.585204	0.558411	0.806446
Ggh	512.502	0.198483	1.14749	2.7058	0.00681395	0.0840025
Ggnbp1	58.993	0.285797	1.21908	1.54255	0.122941	0.398519
Ggps1	440.523	0.122201	1.08839	1.33594	0.181569	0.486987
Ggta1	2260.44	0.0649343	1.04604	1.04946	0.293966	0.612804
Ghdc	561.615	0.111658	1.08047	1.61619	0.106052	0.371964
Ghitm	13742.2	0.0405513	1.02851	0.749306	0.453673	0.741153
Gid4	971.769	0.0656792	1.04658	1.14607	0.251767	0.567491
Gid8	855.606	0.00423079	1.00294	0.0722314	0.942418	0.98014
Ginm1	560.007	0.112793	1.08132	1.83284	0.0668258	0.289731
Gins1	267.296	0.220295	1.16497	1.73857	0.0821111	0.322091
Gins2	527.154	0.124219	1.08992	1.36863	0.171115	0.472571
Gins3	360.926	0.106503	1.07662	0.870087	0.384253	0.689314
Gins4	837.822	0.0988523	1.07092	1.03555	0.30041	0.618775
Glb1	1926	0.078332	1.0558	1.2688	0.204511	0.514987
Glipr1	4875.27	0.288732	1.22157	3.02172	0.00251342	0.0473894
Glipr2	31.8065	0.0980801	1.07035	0.481487	0.63017	0.840297
Glmn	225.214	0.068988	1.04898	0.713743	0.475386	0.755652
Glmp	6735.49	0.0991768	1.07116	1.997	0.0458252	0.237981
Glo1	903.01	0.00497141	1.00345	0.07859	0.937359	0.978131
Glod4	785.643	0.102787	1.07385	1.51419	0.129977	0.411599
Glrp1	329.844	0.0464286	1.03271	0.405732	0.684939	0.869975
Glrx	956.466	0.178363	1.1316	1.55157	0.120764	0.395963
Glrx2	556.89	0.105503	1.07587	1.50077	0.133416	0.417122
Glrx3	2636.84	0.120672	1.08724	2.14697	0.031796	0.195898
Glrx5	898.031	0.00591313	1.00411	0.080984	0.935455	0.977621
Gltp	1726.74	0.00113821	1.00079	0.0137254	0.989049	0.995767
Gltscr2	5119.26	0.126111	1.09135	3.03008	0.00244491	0.0464949
Glul	498.788	0.00700818	1.00487	0.0801067	0.936152	0.978045
Gm10260	7600.17	0.181546	1.1341	2.84088	0.00449886	0.0663887
Gm10644	40.6116	0.289226	1.22198	1.60721	0.108009	0.375055
Gm11127	91.6314	0.0488498	1.03444	0.275297	0.783088	0.915985
Gm11273	40.5338	0.122517	1.08863	0.645141	0.518836	0.784408
Gm11361	179.616	0.381011	1.30225	2.11276	0.0346213	0.204943
Gm11808	87.5438	0.308451	1.23838	1.9217	0.054643	0.262669
Gm14085	30.7309	0.0185867	1.01297	0.101708	0.918988	0.971999
Gm14295	86.9972	0.178746	1.1319	1.48955	0.136342	0.421821
Gm14325	131.423	0.0953602	1.06833	0.655397	0.512212	0.781369
Gm14326	106.241	0.0697617	1.04954	0.52521	0.599437	0.825221
Gm14399	53.7447	0.0884926	1.06326	0.455694	0.64861	0.849403
Gm15446	77.0987	0.0128616	1.00895	0.0927766	0.926081	0.974547
Gm17018	447.588	0.0525426	1.03709	0.672794	0.501078	0.773926
Gm2000	271.074	0.42492	1.3425	2.45385	0.0141336	0.126448
Gm20604	96.2729	0.283468	1.21712	2.21167	0.0269892	0.178576
Gm20721	66.3747	0.257809	1.19566	1.02442	0.305638	0.623129
Gm2a	2399.42	0.108748	1.07829	2.27769	0.0227453	0.162261
Gm35315	46.1708	0.0488573	1.03445	0.286654	0.774378	0.911523
Gm38394	39.9523	0.0256478	1.01794	0.134361	0.893117	0.961838
Gm42517	38.7631	0.0983999	1.07059	0.513839	0.607365	0.828733
Gm4737	370.62	0.0641147	1.04544	0.747686	0.45465	0.741626
Gm4924	87.5363	0.0443983	1.03125	0.310962	0.755829	0.903369
Gm5113	102.915	0.337593	1.26365	2.66228	0.00776123	0.0900634
Gm5141	43.5888	0.314264	1.24338	1.54311	0.122804	0.398313
Gm561	168.168	0.224695	1.16853	2.28414	0.0223631	0.161147
Gm5617	164.805	0.183759	1.13584	1.7208	0.0852867	0.329673
Gm8909	1098.96	0.0801233	1.05711	1.05863	0.28977	0.608171
Gm9833	36.6838	0.0809423	1.05771	0.435905	0.662905	0.856981
Gm996	35.1318	0.175894	1.12966	0.840402	0.400683	0.704034
Gmds	777.697	0.110034	1.07925	1.38641	0.165621	0.465101
Gmfg	206.607	0.0254102	1.01777	0.223807	0.822908	0.934672
Gmnn	588.524	0.140536	1.10231	1.66911	0.0950955	0.350599
Gmppa	2803.64	0.0367891	1.02583	0.438732	0.660856	0.855731
Gmpr	233.594	0.190443	1.14111	1.87545	0.0607314	0.276552
Gna11	252.294	0.0132219	1.00921	0.135237	0.892425	0.961364
Gna15	318.248	0.0623783	1.04419	0.562794	0.573575	0.813675
Gnas	6196.65	0.141153	1.10279	2.83745	0.00454748	0.0667608
Gnb1l	115.119	0.225031	1.1688	1.66481	0.0959509	0.352386
Gnb2	5963.11	0.0033987	1.00236	0.0765532	0.938979	0.979062
Gnb5	265.841	0.0977786	1.07012	0.952296	0.340947	0.654855
Gng2	1425.48	0.0860653	1.06147	0.960173	0.336968	0.652708
Gng4	28.8231	0.32708	1.25447	1.61958	0.105323	0.370581
Gng5	1435.29	0.128796	1.09338	2.18654	0.0287761	0.184721
Gng7	76.5869	0.241766	1.18244	1.8157	0.0694164	0.294833
Gng8	107.75	0.369952	1.29231	2.48072	0.0131118	0.121401
Gngt2	846.474	0.0134574	1.00937	0.146402	0.883604	0.958233
Gnl1	1834.97	0.26082	1.19816	4.59776	4.27058e-06	0.000727082
Gnl2	2864.62	0.05316	1.03754	1.14669	0.25151	0.567267
Gnptg	726.556	0.0767494	1.05464	1.37925	0.167818	0.46908
Golga2	2519.73	0.00588926	1.00409	0.11413	0.909134	0.968572
Golm1	715.75	0.0619294	1.04386	0.773019	0.439511	0.732311
Gorab	349.025	0.0129742	1.00903	0.159347	0.873395	0.953562
Got2	5712.58	0.0172646	1.01204	0.484909	0.627741	0.8392
Gpaa1	1041.76	0.149793	1.10941	2.42352	0.0153709	0.13182
Gpank1	632.266	0.190932	1.1415	2.04509	0.0408458	0.223252
Gpatch11	685.939	0.0622346	1.04408	1.03103	0.302525	0.620666
Gpatch3	513.603	0.0340804	1.0239	0.470394	0.638073	0.845158
Gpatch4	1497.6	0.0624692	1.04425	0.837999	0.402031	0.704768
Gpi1	20290.2	0.0838963	1.05988	1.95513	0.050568	0.251123
Gpn2	480.804	0.0503977	1.03555	0.642117	0.520797	0.785084
Gpr107	1830.67	0.0134971	1.0094	0.299334	0.764685	0.906638
Gpr108	2444.56	0.136445	1.09919	2.54799	0.0108347	0.110153
Gpr137	466.113	0.0345953	1.02427	0.522702	0.601182	0.82563
Gpr162	55.2098	0.125717	1.09105	0.641411	0.521256	0.785109
Gpr179	162.792	0.15932	1.11676	1.43103	0.15242	0.447646
Gpr18	40.9635	0.270673	1.20637	1.3408	0.179986	0.485367
Gpr180	375.553	0.0357736	1.02511	0.351914	0.724902	0.887228
Gpr19	106.475	0.0733254	1.05214	0.521868	0.601762	0.825731
Gpr68	428.695	0.0639972	1.04536	0.542343	0.587582	0.819397
Gpr85	233.42	0.1478	1.10788	1.10543	0.268973	0.585015
Gpr89	1784.23	0.0607179	1.04298	1.38805	0.165123	0.464188
Gprc5a	254.994	0.149613	1.10927	1.24397	0.213511	0.524275
Gps1	1637.07	0.166053	1.12198	3.39792	0.000678992	0.0212199
Gps2	1542.6	0.0387597	1.02723	0.670879	0.502298	0.775123
Gpsm1	101.478	0.126253	1.09146	0.922308	0.356368	0.667831
Gpsm3	807.252	0.0775403	1.05522	1.08362	0.278532	0.595767
Gpt2	1784.05	0.0306456	1.02147	0.651037	0.515022	0.782793
Gpx1	6698.02	0.148991	1.10879	1.49679	0.134447	0.418456
Gpx4	4481.58	0.166387	1.12224	2.14896	0.0316376	0.195604
Gramd1a	2315.4	0.18755	1.13883	4.03767	5.39855e-05	0.00425774
Grap	901.396	0.148947	1.10876	1.97598	0.0481571	0.243821
Grcc10	128.184	0.108874	1.07839	0.773561	0.439191	0.73226
Grhpr	286.516	0.080375	1.05729	0.720446	0.47125	0.751982
Grina	4016.23	0.0551054	1.03894	0.874714	0.381729	0.687562
Grn	53258.5	0.0376955	1.02647	0.703737	0.481597	0.760356
Grpel1	2289.37	0.0544217	1.03844	1.13207	0.257605	0.57287
Grpel2	822.982	0.0326997	1.02292	0.656626	0.511421	0.781369
Grtp1	119.436	0.096652	1.06929	0.475982	0.634087	0.842716
Grwd1	895.859	0.0629468	1.0446	1.00382	0.315464	0.631924
Gsk3a	2505.67	0.0513807	1.03626	1.18386	0.236468	0.550247
Gskip	324.329	0.0834835	1.05957	1.02269	0.306457	0.623796
Gsn	6157.9	0.102207	1.07341	1.14994	0.25017	0.566644
Gsr	3201.68	0.0349052	1.02449	0.499626	0.617339	0.833765
Gsta3	105.327	0.242637	1.18315	1.35827	0.174376	0.478494
Gstm1	1093.74	0.112851	1.08136	1.09094	0.275297	0.59296
Gstm4	105.323	0.0656957	1.04659	0.507729	0.611644	0.830603
Gsto1	5367.31	0.00940179	1.00654	0.0920609	0.92665	0.974547
Gstp1	282.243	0.0691521	1.0491	0.68385	0.49407	0.76982
Gstp3	47.0067	0.53602	1.44997	2.68933	0.00715961	0.0864229
Gstt2	89.9079	0.188121	1.13928	1.38666	0.165546	0.465101
Gstt3	94.1112	0.242428	1.18298	1.44422	0.148676	0.441215
Gstz1	813.26	0.116587	1.08417	1.78394	0.0744341	0.306377
Gtf2a2	357.06	0.169551	1.12471	2.24706	0.0246363	0.170422
Gtf2b	1116.34	0.00673423	1.00468	0.0836724	0.933317	0.976729
Gtf2e2	889.749	0.00751815	1.00522	0.144947	0.884752	0.958553
Gtf2f1	3074.77	0.0717971	1.05103	1.10982	0.267078	0.583185
Gtf2f2	1209.31	0.0663418	1.04706	1.24944	0.211504	0.523082
Gtf2h2	371.413	0.0266548	1.01865	0.309024	0.757303	0.903804
Gtf2h3	617.726	0.0277019	1.01939	0.416923	0.676735	0.865523
Gtf2h4	683.381	0.113205	1.08163	1.6478	0.099394	0.358941
Gtf2h5	660.157	0.234848	1.17678	3.09815	0.00194734	0.0406214
Gtf2ird1	224.087	0.163368	1.1199	1.63835	0.101348	0.362405
Gtf2ird2	408.447	0.0307799	1.02156	0.448953	0.653466	0.851993
Gtf3a	980.6	0.0896963	1.06415	1.80071	0.0717481	0.299243
Gtf3c2	619.201	0.00967357	1.00673	0.13698	0.891047	0.960953
Gtpbp10	274.501	0.22466	1.1685	2.0952	0.0361528	0.209231
Gtpbp2	4589.46	0.0209081	1.0146	0.47341	0.63592	0.843878
Gtpbp3	708.377	0.0910784	1.06517	1.5876	0.112376	0.38248
Gtpbp6	443.625	0.118685	1.08574	1.33722	0.181152	0.486519
Gtpbp8	439.448	0.02475	1.0173	0.312748	0.754472	0.90268
Gtse1	797.661	0.0834173	1.05952	0.658217	0.510398	0.781369
Guca1a	507.788	0.0215433	1.01504	0.174507	0.861467	0.948547
Gucd1	550.797	0.0758536	1.05398	1.17595	0.239615	0.554564
Guf1	865.787	0.0445008	1.03133	0.808544	0.418777	0.717306
Guk1	535.425	0.128063	1.09283	1.83287	0.0668215	0.289731
Gyg	4639.49	0.00420162	1.00292	0.0568799	0.954641	0.983792
H13	6633.26	0.0353264	1.02479	0.532369	0.594471	0.823004
H1f0	2089.29	0.00555882	1.00386	0.0620188	0.950548	0.983371
H1fx	41.8328	0.20572	1.15326	0.970356	0.331869	0.647548
H2-Aa	18429.5	0.360761	1.2841	3.42264	0.000620158	0.0202118
H2-Ab1	16541	0.202193	1.15045	1.89418	0.0582018	0.270101
H2afj	1359.46	0.144798	1.10558	1.98408	0.0472467	0.24149
H2afv	308.331	0.247695	1.18731	2.05021	0.040344	0.221678
H2afy	2524.51	0.0206886	1.01444	0.372487	0.70953	0.880985
H2-D1	55198.8	0.0717923	1.05102	1.5003	0.133537	0.417122
H2-DMa	974.915	0.0193931	1.01353	0.164986	0.868955	0.951788
H2-DMb1	1281.57	0.162833	1.11948	0.92419	0.355387	0.666583
H2-DMb2	595.67	0.146265	1.1067	0.904463	0.36575	0.675754
H2-Eb1	22323.4	0.295589	1.22739	2.90511	0.00367123	0.0589828
H2-K1	41260	0.0557374	1.03939	0.943058	0.345651	0.658421
H2-Oa	35.7362	0.566212	1.48063	2.72818	0.00636856	0.0809879
H2-Ob	29.355	1.02518	2.03521	5.25736	1.46139e-07	6.41158e-05
H2-Q1	408.539	0.0115627	1.00805	0.0708795	0.943494	0.980974
H2-Q4	6799.94	0.0204634	1.01429	0.345681	0.729582	0.889425
H2-Q6	3140.39	0.13803	1.1004	2.58719	0.00967611	0.102925
H2-Q7	120.809	0.0495639	1.03495	0.176246	0.860101	0.947664
H2-T22	1945.15	0.273524	1.20876	3.35416	0.000796075	0.0236651
H2-T23	10139.3	0.0392477	1.02758	0.525228	0.599425	0.825221
H3f3b	7972.43	0.0491223	1.03464	0.649246	0.516179	0.783299
H60b	247.691	0.129177	1.09367	1.00685	0.314007	0.630243
Habp4	492.02	0.0303435	1.02126	0.297634	0.765982	0.906951
Hacd2	606.048	0.014288	1.00995	0.19716	0.843703	0.941523
Hacd3	1111.71	0.0226348	1.01581	0.410931	0.681123	0.868366
Hacd4	836.357	0.00832382	1.00579	0.100911	0.919621	0.971999
Hace1	295.268	0.0405271	1.02849	0.373218	0.708986	0.880985
Hacl1	132.018	0.0632675	1.04483	0.578336	0.563037	0.808417
Hadh	965.166	0.0913975	1.0654	1.50094	0.13337	0.417122
Hadhb	800.023	0.0394145	1.0277	0.602539	0.546815	0.800938
Hagh	994.173	0.010821	1.00753	0.207389	0.835706	0.940528
Hap1	230.066	0.408395	1.32721	2.39439	0.0166481	0.137512
Hapln4	176.074	0.0796392	1.05675	0.423711	0.671776	0.863139
Harbi1	163.048	0.172004	1.12662	1.84062	0.0656777	0.287374
Hars2	419.487	0.00263826	1.00183	0.0382938	0.969453	0.989491
Hat1	1364.18	0.0449663	1.03166	0.375698	0.707141	0.879839
Haus1	375.939	0.304859	1.2353	3.04311	0.00234147	0.045501
Haus2	447.557	0.138016	1.10039	1.65159	0.0986174	0.358379
Haus3	382.321	0.100814	1.07238	0.891953	0.372418	0.680034
Haus4	321.211	0.182393	1.13476	2.12699	0.0334211	0.200521
Haus5	62.0561	0.194621	1.14442	1.07233	0.283573	0.600802
Haus6	757.405	0.155642	1.11392	1.31224	0.189438	0.496466
Haus7	381.696	0.0854836	1.06104	1.07341	0.283089	0.600557
Haus8	864.993	0.0481124	1.03391	0.381478	0.702848	0.877068
Hax1	5432.56	0.0472422	1.03329	0.899743	0.368257	0.677403
Hbs1l	1659.4	0.0212315	1.01483	0.395453	0.692508	0.874026
Hcar2	541.681	0.166546	1.12237	1.08078	0.279795	0.596486
Hcfc1r1	679.886	0.16769	1.12326	2.19428	0.0282152	0.183103
Hck	6505.36	0.0436962	1.03075	0.612088	0.540479	0.797162
Hcn2	57.1214	0.391467	1.31173	2.2423	0.024942	0.171082
Hcst	169.442	0.210031	1.15671	1.96785	0.049085	0.247093
Hdac10	414.278	0.0644187	1.04566	0.794243	0.427054	0.724265
Hdac11	50.6681	0.298976	1.23027	1.66463	0.0959873	0.352406
Hdac2	1463.93	0.0382636	1.02688	0.693519	0.487984	0.76462
Hdac3	1394.88	0.0106747	1.00743	0.233771	0.815163	0.93172
Hdac5	1274.76	0.0171783	1.01198	0.321382	0.747921	0.899856
Hdac6	546.095	0.050478	1.03561	0.785439	0.432196	0.727791
Hdac9	425.888	0.186757	1.1382	1.26377	0.206314	0.516496
Hdc	387.373	0.0655984	1.04652	0.466777	0.64066	0.846422
Hddc2	328.48	0.0513217	1.03621	0.581584	0.560847	0.807775
Hddc3	683.493	0.187568	1.13884	2.99865	0.00271181	0.0496106
Hdgfrp2	1156.69	0.0575549	1.0407	0.76973	0.44146	0.733859
Hdhd3	77.5027	0.268943	1.20492	1.68469	0.0920493	0.345349
Heatr6	1151.05	0.00807192	1.00561	0.126073	0.899674	0.96475
Hebp2	65.5162	0.32639	1.25387	1.99525	0.0460151	0.238314
Heca	392.594	0.107959	1.0777	0.825679	0.408986	0.710309
Hectd3	1223.89	0.0306683	1.02149	0.633002	0.526732	0.787888
Hells	1257.98	0.0378552	1.02659	0.30986	0.756668	0.903529
Helq	329.715	0.0410251	1.02884	0.56338	0.573176	0.813312
Hemk1	271.142	0.144742	1.10553	1.29983	0.193659	0.501262
Herc3	921.121	0.0838755	1.05986	0.748382	0.45423	0.741153
Hes6	264.893	0.149573	1.10924	1.30333	0.192462	0.499636
Hexb	3583.57	0.127142	1.09213	1.99052	0.0465333	0.239657
Hexdc	185.163	0.197746	1.14691	2.29493	0.0217372	0.158929
Hexim2	157.616	0.0417552	1.02937	0.447294	0.654663	0.852774
Hgh1	271.532	0.0256143	1.01791	0.336363	0.736597	0.893583
Hgsnat	853.219	0.0885895	1.06333	1.4353	0.151202	0.446367
Hibch	625.34	0.000465667	1.00032	0.00623656	0.995024	0.998613
Hid1	165.972	0.018595	1.01297	0.0663277	0.947117	0.981706
Hif1an	932.709	0.0077169	1.00536	0.141278	0.88765	0.959574
Higd1a	636.154	0.198026	1.14713	2.22618	0.0260022	0.175196
Higd2a	1189.15	0.0665726	1.04723	0.935542	0.349509	0.661498
Hikeshi	484.214	0.14685	1.10715	1.88948	0.0588276	0.271349
Hilpda	449.918	0.10567	1.07599	0.994272	0.32009	0.636749
Hint1	5345.75	0.118402	1.08553	1.9274	0.0539301	0.260784
Hint2	276.496	0.198421	1.14744	2.09446	0.0362193	0.209404
Hint3	246.297	0.107154	1.0771	1.32864	0.183967	0.48935
Hirip3	573.259	0.061294	1.0434	0.51588	0.605938	0.828388
Hist1h1e	2909.17	0.024696	1.01727	0.125811	0.899881	0.96475
Hist1h2bb	1130.55	0.0296157	1.02074	0.125121	0.900428	0.96475
Hist1h3c	447.324	0.230934	1.17359	1.25147	0.210762	0.522077
Hist1h3e	1966.84	0.119075	1.08604	0.525855	0.598989	0.825102
Hist1h3f	1162.25	0.200771	1.14931	1.11614	0.264361	0.579777
Hist1h4d	3336.6	0.0466225	1.03284	0.231289	0.81709	0.932043
Hist1h4k	664.036	0.381885	1.30304	1.92002	0.0548551	0.262692
Hist2h2ab	157.618	0.163253	1.11981	1.00811	0.313402	0.629401
Hist2h2ac	1121.56	0.241012	1.18182	1.17024	0.241905	0.556894
Hist2h3b	1347.72	0.0894251	1.06395	0.477555	0.632967	0.841979
Hist4h4	1686.58	0.171414	1.12616	0.874183	0.382018	0.687579
Hk3	25365.3	0.0270134	1.0189	0.530651	0.595661	0.823392
Hlx	39.1142	0.0876049	1.0626	0.476139	0.633975	0.842716
Hmces	440.769	0.0742111	1.05279	0.93614	0.349201	0.661443
Hmg20b	1006.16	0.0722408	1.05135	1.14674	0.251489	0.567267
Hmga1	3839.98	0.108007	1.07774	1.83334	0.0667523	0.289731
Hmga1-rs1	3677.78	0.0952006	1.06821	1.50445	0.132466	0.415177
Hmga2	5634.27	0.136652	1.09935	1.4663	0.142567	0.43203
Hmgcl	1031.64	0.0375286	1.02635	0.568597	0.56963	0.811733
Hmgn1	1945.22	0.270536	1.20626	3.55298	0.000380892	0.0152904
Hmgxb4	938.205	0.0290497	1.02034	0.344548	0.730435	0.88983
Hmha1	3459.89	0.000497399	1.00034	0.0083087	0.993371	0.997481
Hmox1	24175.3	0.150352	1.10984	0.82959	0.406771	0.708727
Hmox2	2289.27	0.0296735	1.02078	0.657558	0.510822	0.781369
Hmx2	41.9949	0.00444605	1.00309	0.00176826	0.998589	0.999421
Hmx3	41.5075	0.311823	1.24128	1.69052	0.0909294	0.343622
Hn1	1873.01	0.0744492	1.05296	0.913016	0.361234	0.67241
Hnrnpc	6107.77	0.0579935	1.04102	0.985039	0.324605	0.640235
Hnrnpdl	2539.62	0.0200962	1.01403	0.203765	0.838538	0.940655
Hoga1	112.537	0.0261419	1.01829	0.167894	0.866667	0.951224
Homer3	513.756	0.0664945	1.04717	0.907023	0.364395	0.674884
Hook2	587.519	0.00674702	1.00469	0.0982357	0.921745	0.9722
Hoxb3	67.4471	0.0673637	1.0478	0.486347	0.626721	0.838692
Hoxb4	112.861	0.0782543	1.05574	0.671839	0.501686	0.774467
Hpcal1	1911.1	0.0481559	1.03394	0.848507	0.396156	0.699745
Hpf1	1296.07	0.175543	1.12939	2.94304	0.00325002	0.0551605
Hpgds	4700.37	0.0108473	1.00755	0.183306	0.854558	0.944712
Hprt	2735.11	0.0205464	1.01434	0.35579	0.721998	0.886053
Hps1	1279.68	0.0124535	1.00867	0.234051	0.814945	0.93172
Hps4	587.566	0.0822307	1.05865	1.04177	0.297519	0.616285
Hps5	897.461	0.0183557	1.0128	0.255716	0.79817	0.92415
Hras	1045.86	0.0210531	1.0147	0.403109	0.686868	0.871331
Hsbp1	1792.47	0.13564	1.09858	2.35097	0.0187246	0.146596
Hscb	749.419	0.208459	1.15545	3.07669	0.00209313	0.0425602
Hsd17b10	1552.42	0.210203	1.15685	3.13574	0.00171419	0.0380423
Hsd17b7	299.593	0.0314224	1.02202	0.266052	0.790199	0.920536
Hsd3b7	109.733	0.1555	1.11381	1.36174	0.173281	0.476292
Hsdl1	1089.8	0.0406327	1.02856	0.784269	0.432882	0.728409
Hsf1	905.589	0.00940395	1.00654	0.134053	0.893361	0.961869
Hsf2	388.176	0.115631	1.08345	1.11808	0.263532	0.578944
Hspa14	1238.63	0.0388111	1.02727	0.754595	0.450492	0.739707
Hspa1b	137.92	0.439529	1.35616	1.91572	0.0554006	0.263685
Hspa2	98.6171	0.12185	1.08813	0.927758	0.353533	0.665752
Hspa5	240133	0.0784115	1.05585	0.558495	0.576506	0.815634
Hspa8	32167.8	0.292424	1.2247	3.72239	0.000197345	0.00967299
Hspb11	347.543	0.21205	1.15833	2.51327	0.0119619	0.115225
Hspb6	159.752	0.0887789	1.06347	0.879884	0.378922	0.685545
Hspbap1	238.182	0.0872284	1.06233	0.895214	0.370673	0.678974
Hspbp1	1832.26	0.0542527	1.03832	0.798434	0.424618	0.722174
Hspe1	1463.84	0.0640829	1.04542	0.991462	0.32146	0.637464
Htatip2	3235.96	0.110251	1.07942	1.12264	0.26159	0.577623
Htatsf1	1185.68	0.0444989	1.03132	0.685771	0.492857	0.768877
Htra1	34.8122	0.0978149	1.07015	0.545393	0.585483	0.819059
Htra2	2444.92	0.0276313	1.01934	0.368273	0.712669	0.881716
Hvcn1	231.314	0.0393543	1.02765	0.297209	0.766307	0.907004
Hyal2	672.297	0.0593546	1.042	0.891383	0.372724	0.680266
Hyal3	43.5202	0.257397	1.19532	1.44654	0.148025	0.440596
Hyls1	264.473	0.114538	1.08263	0.962669	0.335714	0.651384
I830077J02Rik	1217.38	0.0150743	1.0105	0.125353	0.900244	0.96475
Iah1	610.114	0.0787129	1.05608	0.887832	0.374631	0.682328
Ica1	956.055	0.141565	1.1031	2.44955	0.0143035	0.127393
Ice2	333.879	0.0214682	1.01499	0.249712	0.80281	0.926003
Id1	60.2121	0.478118	1.39293	2.65701	0.00788382	0.0908391
Id2	738.87	0.47596	1.39084	3.27763	0.00104683	0.0277059
Id3	115.691	0.15223	1.11129	0.723065	0.46964	0.751358
Idh2	2233.74	0.138046	1.10041	2.54299	0.0109909	0.110754
Idh3b	4659.22	0.0798146	1.05688	1.6037	0.108781	0.375705
Idh3g	3750.88	0.000485109	1.00034	0.0100331	0.991995	0.996538
Idnk	622.213	0.0577621	1.04085	0.752085	0.452	0.740693
Idua	1320.46	0.067123	1.04763	0.949856	0.342185	0.655357
Ier2	584.257	0.209765	1.1565	2.04412	0.0409418	0.223563
Ier3	849.045	0.173019	1.12742	1.80226	0.0715042	0.298903
Ier3ip1	419.269	0.110299	1.07945	1.04007	0.298306	0.616668
Ier5	1927.82	0.0422152	1.02969	0.480908	0.630582	0.840297
Ifi205	211.475	0.189451	1.14033	1.12445	0.260823	0.577486
Ifi27	1570.35	0.437993	1.35472	4.88832	1.01699e-06	0.000232016
Ifi27l2a	1804.87	0.284796	1.21824	2.48306	0.013026	0.120921
Ifit1	254.288	0.0235976	1.01649	0.159591	0.873203	0.953557
Ifit3	198.096	0.19183	1.14221	1.13285	0.257275	0.57287
Ifitm2	1287.04	0.179532	1.13252	2.21592	0.0266972	0.177675
Ifitm3	15994.3	0.0730042	1.0519	1.16427	0.244313	0.560097
Ifnar2	2931.72	0.0283145	1.01982	0.662992	0.507336	0.778826
Ifngr1	713.997	0.0804845	1.05737	1.09187	0.274889	0.592528
Ifngr2	2160.73	0.0589197	1.04169	0.763176	0.445358	0.735941
Ifrd1	5496.02	0.0390361	1.02743	0.499177	0.617654	0.833896
Ifrd2	1143.15	0.0555045	1.03922	0.685478	0.493043	0.76906
Ift20	924.184	0.00805874	1.0056	0.0736609	0.94128	0.980043
Ift22	746.662	0.0725208	1.05155	1.14331	0.25291	0.568349
Ift43	403.015	0.0465156	1.03277	0.705466	0.48052	0.759598
Ift46	1095.13	0.104432	1.07507	1.57624	0.11497	0.38653
Ift57	422.956	0.141955	1.1034	1.716	0.0861625	0.331598
Ift74	380.071	0.113801	1.08208	1.81051	0.0702163	0.296801
Ift80	207.519	0.0297595	1.02084	0.330156	0.741282	0.897167
Igbp1	1980.61	0.0125409	1.00873	0.224997	0.821981	0.934457
Igf1	890.009	0.0106422	1.0074	0.118435	0.905723	0.967241
Igf2bp2	4171.09	0.118026	1.08525	1.55849	0.119118	0.392924
Igfbp4	147.237	0.154184	1.11279	0.864245	0.387453	0.692381
Ikbip	219.978	0.117301	1.0847	1.17255	0.240977	0.556331
Ikbkg	1412.21	0.0403381	1.02835	0.524891	0.599659	0.8253
Il10ra	649.19	0.143225	1.10437	2.63025	0.00853216	0.0949202
Il11ra1	262.388	0.0514569	1.03631	0.579162	0.56248	0.808287
Il12rb1	694.155	0.0311476	1.02182	0.348496	0.727468	0.888515
Il13ra2	45.2127	0.205716	1.15326	1.10545	0.268965	0.585015
Il17rc	783.526	0.0675732	1.04795	0.751428	0.452395	0.740759
Il18	132.602	0.0391179	1.02749	0.331774	0.74006	0.896516
Il18rap	245.194	0.381566	1.30275	3.99319	6.51907e-05	0.00476686
Il1a	64.8902	0.134832	1.09796	0.691168	0.48946	0.76588
Il1b	51.6204	0.272681	1.20805	1.52521	0.127208	0.406782
Il1rap	257.035	0.0041901	1.00291	0.0335332	0.973249	0.990268
Il21r	34.1699	0.003463	1.0024	0.0144227	0.988493	0.995767
Il27	91.8329	0.469701	1.38482	3.14624	0.00165387	0.0371371
Il4ra	428.69	0.105386	1.07578	1.52488	0.127289	0.406782
Il6	86.917	0.179093	1.13217	0.907907	0.363927	0.674354
Ilf2	2032.16	0.0599218	1.04241	0.544133	0.58635	0.819221
Ilk	1707.36	0.0208166	1.01453	0.380815	0.70334	0.877068
Ilkap	1033.04	0.0965911	1.06924	2.18322	0.0290193	0.18573
Immp1l	178.341	0.318956	1.24743	2.79805	0.00514115	0.0727665
Immp2l	66.0419	0.073784	1.05247	0.521616	0.601938	0.825731
Imp3	1582.55	0.167017	1.12273	3.16306	0.00156121	0.0357358
Imp4	2504.33	0.104911	1.07543	2.35458	0.0185436	0.145981
Impa2	328.692	0.2066	1.15397	1.86479	0.0622107	0.279825
Inafm1	122.623	0.230449	1.1732	1.74814	0.0804399	0.319158
Inafm2	303.833	0.0608464	1.04308	0.577641	0.563507	0.808417
Inca1	36.0207	0.338812	1.26471	1.76939	0.0768291	0.311439
Inf2	693.052	0.069576	1.04941	0.717828	0.472863	0.753636
Ing2	310.65	0.157225	1.11514	1.61609	0.106075	0.371964
Inip	1040.53	0.154519	1.11305	3.00266	0.00267631	0.049098
Ino80b	481.574	0.14206	1.10348	1.76279	0.0779367	0.314787
Ino80e	2197.19	0.0231077	1.01615	0.529693	0.596325	0.823521
Inpp1	194.441	0.16805	1.12354	1.5974	0.110178	0.377984
Inpp5k	571.406	0.00696314	1.00484	0.1136	0.909555	0.968748
Inppl1	2572.57	0.0723829	1.05145	1.30832	0.190765	0.497615
Insig2	411.812	0.0831024	1.05929	1.35136	0.176581	0.48118
Insl6	398.971	0.221558	1.16599	2.41942	0.0155455	0.132505
Ints10	883.186	0.0462456	1.03257	0.779999	0.435391	0.729511
Ints6l	806.316	0.0889643	1.06361	0.885772	0.37574	0.68326
Intu	183.055	0.110721	1.07977	1.07262	0.28344	0.600795
Ip6k1	1139.26	0.0220839	1.01543	0.357311	0.720859	0.885795
Ip6k2	385.151	0.0281218	1.01968	0.399415	0.689587	0.872137
Ippk	475.659	0.0766497	1.05457	1.33646	0.181399	0.486809
Iqcb1	155.876	0.152523	1.11151	1.39951	0.16166	0.458836
Iqcc	272.28	0.0151902	1.01058	0.155931	0.876088	0.954348
Iqcg	348.873	0.250714	1.1898	3.02961	0.00244869	0.0464949
Irak1bp1	238.753	0.185283	1.13704	1.78218	0.0747207	0.306817
Irak2	2745.88	0.114511	1.08261	1.21005	0.226258	0.53794
[truncated: 8,509 more rows]

## Sheet: GO_BP
Supplementary Table 1D. Related to Figure 1
GO_BP upregulated DEGs for 65-79*LE														GO_BP upregulated DEGs for 65-79*SE
Category	Term	Count	%	PValue	Genes	List Total	Pop Hits	Pop Total	Fold Enrichment	Bonferroni	Benjamini	FDR		Category	Term	Count	%	PValue	Genes	List Total	Pop Hits	Pop Total	Fold Enrichment	Bonferroni	Benjamini	FDR
GOTERM_BP_DIRECT	GO:0007049~cell cycle	125	11.5314	7.63087e-39	RB1, ERCC6L, RIF1, ZAK, ZWILCH, DSCC1, SMC5, MKI67, SMC4, SMC2, RGS2, RASSF1, CHEK1, PIM1, NUSAP1, NEK2, OIP5, KNTC1, FBXO5, NBN, TIPIN, LIG1, SPICE1, ESCO2, KNL1, CDC25B, MELK, CCNE2, FANCD2, TIMELESS, SIK1, KIF20B, CDCA5, CDCA8, SKA3, PMF1, NCAPH, SKA1, SKA2, DSN1, CCNB1, RACGAP1, CLSPN, ECT2, FAM83D, FANCI, CDT1, DDIAS, CDC7, FOXN3, NDC80, ANLN, TPX2, KIF18B, RGCC, NASP, SASS6, CNTROB, LIN54, …	981	614	18082	3.75249	2.87913e-35	2.87837e-35	2.80053e-35		GOTERM_BP_DIRECT	GO:0006954~inflammatory response	48	5.80411	3.325e-13	CCL12, CXCL9, PTGER2, IL1F9, TNFAIP3, IL27, FPR2, PTGS2, CXCL2, PLA2G7, TNF, PTGS1, RELB, C3, CCL9, MMP25, CCL7, CCL6, IRAK2, CCL5, CCL4, ZC3H12A, NFKBIZ, CCRL2, STAB1, CCL3, CCL2, OLR1, IL10, CCL22, ANXA1, NOS2, SPHK1, TNFRSF9, ACOD1, TICAM1, TNFRSF1B, CXCL10, IL1A, CXCL11, BCL6, TNIP1, IL1B, LTA, SDC1, ADAM8, TNFRSF26, EPHA2	740	344	18082	3.40955	1.14218e-09	6.32345e-10	6.17798e-10
GOTERM_BP_DIRECT	GO:0051301~cell division	78	7.19557	7.15007e-25	RB1, ERCC6L, USP37, ZWILCH, NCAPG2, KIF14, SMC5, KIF11, SMC4, SMC2, SGOL1, MIS18BP1, CDC27, NUF2, NUSAP1, NEK2, OIP5, KNTC1, FBXO5, SPDL1, CEP55, HELLS, TIPIN, LIG1, SPICE1, KIFC5B, HAUS3, KIF23, KNL1, HAUS5, MASTL, CKAP5, CIT, CDC25B, CCNA2, PSRC1, CCNE2, KIF2A, CKS2, TIMELESS, BIRC5, MCM5, KIF2C, KIF20B, CDCA5, CDCA8, SKA3, PMF1, NSL1, AURKB, SKA1, NCAPH, SKA2, CCNB1, DSN1, CDC45, RACGAP1, HAUS…	981	374	18082	3.84415	2.69772e-21	1.3485e-21	1.31204e-21		GOTERM_BP_DIRECT	GO:0006955~immune response	42	5.0786	4.30063e-13	COLEC12, CD274, CCL12, CXCL9, CSF3, OAS1D, CXCL2, TNF, CXCL14, FYB, CCL9, CCL7, CCL6, CCL5, FTH1, CCL4, CCL3, H2-OB, ENPP2, CCL2, CD36, OASL1, OASL2, IL10, CCL22, SMAD3, TNFSF15, TNFRSF9, LIF, SERPINB9, SMAD6, TNFRSF1B, CXCL10, MARCH1, IL1A, CXCL11, SLPI, OAS2, IL1B, LTA, TNFRSF26, CLEC4E	740	272	18082	3.77307	1.47739e-09	6.32345e-10	6.17798e-10
GOTERM_BP_DIRECT	GO:0007067~mitotic nuclear division	65	5.99631	1.0832e-23	ERCC6L, USP37, ZWILCH, NCAPG2, SMC5, KIF11, SMC4, SMC2, SGOL1, MIS18BP1, NUF2, NUSAP1, NEK2, OIP5, KNTC1, FBXO5, SPDL1, CEP55, HELLS, TIPIN, SPICE1, HAUS3, KIF23, KNL1, HAUS5, MASTL, CKAP5, CIT, CDC25B, CCNA2, PSRC1, KIF2A, TIMELESS, BIRC5, KIF2C, KIF20B, CDCA5, CDCA8, SKA3, PMF1, NSL1, AURKB, SKA1, NCAPH, SKA2, CCNB1, DSN1, HAUS8, FAM83D, BUB1, SPAG5, NDC80, ANLN, TPX2, NEDD1, CENPE, WEE1, MIS18…	981	277	18082	4.32525	4.08692e-20	1.36195e-20	1.32512e-20		GOTERM_BP_DIRECT	GO:0006260~DNA replication	28	3.38573	5.52427e-13	PRIM2, PCNA, MCM7, PRIM1, DSCC1, MCM10, BRCA1, CHTF18, CHAF1B, CHAF1A, POLD1, POLE, RFC5, GINS2, CDT1, RFC3, RRM1, RRM2, RFC4, LIG1, RFC2, POLA1, FAM111A, MCM3, MCM4, MCM5, MCM6, DTL	740	123	18082	5.56247	1.89766e-09	6.32345e-10	6.17798e-10
GOTERM_BP_DIRECT	GO:0006974~cellular response to DNA damage stimulus	76	7.01107	2.2046e-20	TOP2A, RIF1, MCM7, MCM8, SUV39H1, MCM10, SMC5, BRCA1, FOXM1, BRCA2, CHD2, CHAF1B, RASSF1, CHAF1A, EME1, EXO1, MYC, ZC3H12A, CHEK1, TOPBP1, NBN, POLE, GEN1, TIPIN, LIG1, UBE2E2, MASTL, SPIDR, SIRT1, WDR76, DDB2, MSH6, RAD51B, NEIL3, RAD51C, FANCD2, TIMELESS, SGK1, DTL, BLM, PARPBP, PCNA, UHRF1, TANK, RAD54B, RAD51AP1, BRIP1, RNF138, RAD54L, PMAIP1, CLSPN, E2F7, MUTYH, FANCI, CTC1, ZRANB3, BARD1, P…	981	420	18082	3.33535	8.31794e-17	2.07893e-17	2.02272e-17		GOTERM_BP_DIRECT	GO:0045766~positive regulation of angiogenesis	26	3.14389	1.65892e-11	ACVRL1, CX3CR1, BTG1, FLT1, ITGB3, ITGB2, SERPINE1, ADM, BRCA1, GATA2, C3, CCL5, ZC3H12A, HMOX1, PTK2B, PTGIS, SPHK1, VASH2, VEGFC, MMP9, PGF, VEGFA, HIPK2, IL1A, IL1B, RAPGEF3	740	121	18082	5.25052	5.69842e-08	1.42419e-08	1.39142e-08
GOTERM_BP_DIRECT	GO:0006260~DNA replication	40	3.69004	4.03735e-20	PRIM2, BLM, PCNA, MCM7, MCM8, PRIM1, DSCC1, MCM10, BRCA1, CHTF18, CHAF1B, CDC45, ORC6, CHAF1A, ORC1, POLD1, POLE, RFC5, GINS1, POLQ, GINS2, CDT1, RFC3, RMI2, RRM1, RRM2, RFC4, LIG1, RFC2, RPA2, TICRR, CCDC88A, POLA1, FAM111A, NASP, MCM3, MCM4, MCM5, MCM6, DTL	981	123	18082	5.99422	1.52329e-16	3.04578e-17	2.96342e-17		GOTERM_BP_DIRECT	GO:0050715~positive regulation of cytokine secretion	15	1.81378	2.09144e-11	PTGER4, IL10, SYK, SRC, CLEC4N, TNFSF15, CRTAM, CLEC9A, TNF, FGR, IL1A, RGCC, CLEC5A, CD36, CLEC4E	740	34	18082	10.7802	7.18409e-08	1.4364e-08	1.40335e-08
GOTERM_BP_DIRECT	GO:0006335~DNA replication-dependent nucleosome assembly	21	1.93727	1.12001e-17	HIST1H4K, HIST1H4N, CHAF1B, HIST1H4A, HIST1H3A, CHAF1A, HIST1H4B, NASP, HAT1, HIST1H4H, HIST1H3G, HIST1H4I, HIST1H3H, HIST1H4J, HIST1H3B, HIST1H3C, HIST1H4D, HIST1H3D, HIST1H3E, ASF1B, HIST1H4F	981	33	18082	11.7296	4.2258e-14	7.04114e-15	6.85074e-15		GOTERM_BP_DIRECT	GO:0060326~cell chemotaxis	21	2.5393	2.78143e-11	PDGFRA, CCL12, CXCL9, CCL22, LPAR1, FPR2, CXCL14, CXCL2, VEGFA, CXCL10, CXCL11, CCL9, CCL6, GPR183, CCL4, ENPP2, CCL3, CCL2, BCAR1, HBEGF, EPHA2	740	78	18082	6.57869	9.55421e-08	1.5919e-08	1.55528e-08
GOTERM_BP_DIRECT	GO:0006334~nucleosome assembly	34	3.13653	2.99697e-17	HIST1H2BN, HIST1H2BM, HIST1H2BP, HIST1H2BJ, HIST1H2BL, HIST1H2BK, CHAF1B, HIST1H3A, CHAF1A, HIST1H1D, HIST1H1E, HIST1H3G, HIST1H3H, HIST1H3B, HIST1H1A, HIST1H3C, HIST1H3D, HIST1H1B, HIST1H3E, HIST1H4K, HIST1H4N, HIST2H2BB, HIST1H4A, HIST1H4B, HIST1H2BF, HIST1H4H, HIST1H2BE, HIST1H2BH, HIST1H4I, HIST1H4J, HIST1H2BB, HIST1H4D, ASF1B, HIST1H4F	981	104	18082	6.02592	1.13076e-13	1.61494e-14	1.57127e-14		GOTERM_BP_DIRECT	GO:0002376~immune system process	47	5.68319	5.65968e-11	C1QA, SRC, CLEC4N, IL1F9, RNF19B, IL27, PRDM1, IFIT1, IFIT3, IFIT2, ADGRE1, C3, C1S1, KLRK1, ZC3H12A, CLEC5A, SLAMF7, PTK2B, OLR1, OASL1, OASL2, H60C, ZBP1, GBP2B, ANXA1, RSAD2, SYK, RIPK2, CRTAM, TFEB, ACOD1, TICAM1, SERPINA3G, ATG12, FGR, MARCH1, DCSTAMP, CLEC4D, BCL6, SLPI, OAS2, GPR183, IRF7, CD300E, CLEC4E, CFB, MSRB1	740	383	18082	2.99857	1.9441e-07	2.77648e-08	2.7126e-08
GOTERM_BP_DIRECT	GO:0032776~DNA methylation on cytosine	18	1.66052	6.86691e-14	DNMT1, HIST1H4K, UHRF1, HIST1H4N, HIST1H4A, HIST1H3A, HIST1H4B, HIST1H4H, HIST1H3G, HIST1H4I, HIST1H3H, HIST1H4J, HIST1H3B, HIST1H3C, HIST1H4D, HIST1H3D, HIST1H3E, HIST1H4F	981	32	18082	10.3681	2.59291e-10	3.23775e-11	3.15019e-11		GOTERM_BP_DIRECT	GO:0071346~cellular response to interferon-gamma	19	2.29746	1.54013e-10	GBP6, GBP2B, CCL12, EDN1, CCL22, NOS2, ACOD1, CCL9, GBP10, CCL7, CCL6, MYC, CCL5, CCL4, CCL3, CCL2, GBP2, GBP4, GBP3	740	68	18082	6.82746	5.29033e-07	6.61099e-08	6.4589e-08
GOTERM_BP_DIRECT	GO:0007059~chromosome segregation	27	2.49077	6.81182e-13	DDX3Y, TOP2A, BRCA1, KIF11, SKA3, PMF1, NSL1, SKA1, SKA2, DSN1, SGOL1, NEK2, OIP5, BUB1, SPAG5, KNL1, ESCO2, NDC80, SGOL2A, CENPE, CENPF, MIS18A, CENPH, BIRC5, KIF2C, CENPN, SPC25	981	89	18082	5.59179	2.57029e-09	2.85491e-10	2.77771e-10		GOTERM_BP_DIRECT	GO:0006935~chemotaxis	24	2.90206	3.67843e-10	CX3CR1, ROBO3, PDGFRA, CCL12, CXCL9, CCL22, FLT1, CXCR4, FPR2, CXCL2, CXCL16, CXCL10, CXCL11, CCL9, CCL7, CXCR1, CCL6, CCL5, CCL4, CCRL2, ENPP2, CCL3, RAC2, CCL2	740	118	18082	4.96986	1.26354e-06	1.40352e-07	1.37124e-07
GOTERM_BP_DIRECT	GO:0006281~DNA repair	50	4.61255	3.27146e-11	MCM8, SMC5, BRCA1, FOXM1, BRCA2, CHAF1B, CHAF1A, EME1, EXO1, CHEK1, TOPBP1, NBN, POLE, GEN1, LIG1, SPIDR, DDB2, MSH6, RAD51B, NEIL3, RAD51C, FANCD2, BLM, PARPBP, PCNA, UHRF1, RAD51AP1, BRIP1, RNF138, RAD54L, CLSPN, MUTYH, FANCI, ZRANB3, BARD1, POLQ, SLF1, FANCA, RPA2, PALB2, TICRR, RAD51, APITD1, TDP2, UBE2T, APLF, ERCC6, RAD18, CUL4B, ATR	981	318	18082	2.89815	1.23432e-07	1.23399e-08	1.20063e-08		GOTERM_BP_DIRECT	GO:0042127~regulation of cell proliferation	33	3.99033	9.41547e-10	CXCL9, DNMT1, SRC, PTGER2, SERPINE1, CDCA7, TNC, BRCA1, PRDM1, PTGS2, BRCA2, CXCL2, TNF, PTGS1, CNN2, CHST11, PLAU, CHEK1, PTK2B, JAG1, ANXA1, NOS2, TNFRSF9, STYK1, IGF1, TNFRSF1B, FGR, NFKBIA, CXCL10, CXCL11, BCL6, TNFRSF26, SGK1	740	227	18082	3.55224	3.23421e-06	3.13919e-07	3.06697e-07
GOTERM_BP_DIRECT	GO:0045815~positive regulation of gene expression, epigenetic	16	1.47601	3.80434e-11	HIST1H4K, HIST1H4N, HIST1H4A, HIST1H3A, HIST1H4B, HIST1H4H, HIST1H3G, HIST1H4I, HIST1H3H, HIST1H4J, HIST1H3B, HIST1H3C, HIST1H4D, HIST1H3D, HIST1H3E, HIST1H4F	981	33	18082	8.93683	1.43538e-07	1.30454e-08	1.26927e-08		GOTERM_BP_DIRECT	GO:0030335~positive regulation of cell migration	31	3.74849	1.00556e-09	CD274, FLT1, TNFAIP6, SEMA3C, ITGB3, SEMA3G, CXCR4, LAMC2, SEMA3E, SYNE2, CXCL16, GPNMB, PLAU, CCL5, PDPN, CCL3, PTK2B, PDGFRA, CARMIL1, EDN1, SMAD3, SPHK1, IGF1, VEGFA, VIL1, FGR, CXCL10, MMP14, ITGA6, BCAR1, HBEGF	740	203	18082	3.73147	3.45411e-06	3.13919e-07	3.06697e-07
GOTERM_BP_DIRECT	GO:0050715~positive regulation of cytokine secretion	16	1.47601	6.46789e-11	PTGER4, IL10, SYK, SRC, CLEC4N, TNFSF15, CRTAM, HTR2B, CLEC9A, TNF, FGR, IL1A, RGCC, CLEC5A, CD36, CLEC4E	981	34	18082	8.67398	2.44034e-07	2.03307e-08	1.9781e-08		GOTERM_BP_DIRECT	GO:0001525~angiogenesis	33	3.99033	3.46787e-09	ACVRL1, CCL12, CALCRL, FLT1, EPAS1, SERPINE1, RORA, SEMA3E, PTGS2, GNA13, ADGRG1, PLAU, ZC3H12A, HMOX1, CCL2, PTK2B, JUN, TNFRSF12A, SYK, VEGFC, PLXDC1, PGF, ARHGAP24, VEGFA, MMP14, CCDC80, COL4A2, PECAM1, ADAM8, SCG2, RAPGEF3, EPHA2, HBEGF	740	239	18082	3.37389	1.19121e-05	9.92389e-07	9.69559e-07
GOTERM_BP_DIRECT	GO:0051290~protein heterotetramerization	18	1.66052	1.53609e-10	RRM1, RRM2, HIST1H4K, HIST1H4N, HIST1H4A, HIST1H3A, HIST1H4B, HIST1H4H, HIST1H3G, HIST1H4I, HIST1H3H, HIST1H4J, HIST1H3B, HIST1H3C, HIST1H4D, HIST1H3D, HIST1H3E, HIST1H4F	981	47	18082	7.05915	5.79566e-07	4.45702e-08	4.3365e-08		GOTERM_BP_DIRECT	GO:0008360~regulation of cell shape	24	2.90206	1.02161e-08	CCL12, ANXA1, SH3KBP1, TPM1, LPAR1, CDC7, SEMA3E, VRK2, CSNK1E, BAIAP2, VEGFA, VIL1, FGR, GNA13, STRIP2, CCL7, RHOJ, PDPN, CCL3, CDC42EP2, CCL2, PTK2B, RHOU, GAS7	740	139	18082	4.21902	3.50916e-05	2.69861e-06	2.63653e-06
GOTERM_BP_DIRECT	GO:0045766~positive regulation of angiogenesis	28	2.58303	2.36358e-10	CX3CR1, BTG1, FLT1, ITGB3, ITGB2, SERPINE1, ADM, BRCA1, HIF1A, C3, CCL5, ZC3H12A, CTSH, ANGPT4, CCBE1, SPHK1, VASH2, CYBB, VEGFC, MMP9, SIRT1, PGF, VEGFA, HIPK2, RUNX1, IL1A, IL1B, RAPGEF3	981	121	18082	4.26531	8.91778e-07	6.36816e-08	6.19595e-08		GOTERM_BP_DIRECT	GO:0050830~defense response to Gram-positive bacterium	19	2.29746	3.37421e-08	HIST1H2BN, GBP6, GBP2B, HIST1H2BJ, RIPK2, HIST1H2BL, HIST1H2BK, LYZ1, ADM, TNF, FGR, GBP10, KLRK1, LTA, ACP5, CD36, GBP2, EPHA2, GBP3	740	93	18082	4.99212	0.000115897	8.27646e-06	8.08606e-06
GOTERM_BP_DIRECT	GO:0000183~chromatin silencing at rDNA	19	1.75277	2.98832e-10	DNMT1, HIST1H4K, SUV39H1, HIST1H4N, SIRT1, HIST1H4A, HIST1H3A, HIST1H4B, HIST1H4H, HIST1H3G, HIST1H4I, HIST1H3H, HIST1H4J, HIST1H3B, HIST1H3C, HIST1H4D, HIST1H3D, HIST1H3E, HIST1H4F	981	55	18082	6.36749	1.12749e-06	7.51464e-08	7.31143e-08		GOTERM_BP_DIRECT	GO:0071356~cellular response to tumor necrosis factor	20	2.41838	9.60732e-08	CCL12, EDN1, CCL22, ACOD1, RORA, BRCA1, ZFP36L2, DCSTAMP, ZFP36, CCL9, FABP4, CCL7, CCL6, CCL5, OCSTAMP, CCL4, ZC3H12A, CCL3, CCL2, PPARGC1A	740	110	18082	4.44275	0.000329957	2.15782e-05	2.10818e-05
GOTERM_BP_DIRECT	GO:0060326~cell chemotaxis	22	2.02952	5.9942e-10	PDGFRA, CCL12, DOCK4, CXCL9, CCL22, HMGB2, LPAR1, FPR2, CXCL14, CXCL2, VEGFA, CXCL10, CCL9, CCL6, GPR183, CCL4, ENPP2, CCL3, CCL2, BCAR1, HBEGF, EPHA2	981	78	18082	5.19883	2.26161e-06	1.41313e-07	1.37492e-07		GOTERM_BP_DIRECT	GO:0007049~cell cycle	55	6.65054	1.00539e-07	LIN54, MCM7, ZAK, DSCC1, NCAPG2, BRCA1, BRCA2, CHTF18, RGS2, CHAF1B, CHAF1A, CHEK1, PIM1, MYBL2, NBN, SPDL1, HELLS, LIG1, DUSP1, SPICE1, ESCO2, HAUS5, MLF1, PSRC1, CCNE2, FANCD2, MCM3, TIMELESS, MCM4, SIK1, MCM5, MCM6, RALA, SRC, UHRF1, LIN9, NSL1, DSN1, HAUS8, CLSPN, BUB1, E2F7, E2F8, FANCI, CGREF1, CDT1, PLK3, DDIAS, CDC7, FOXN3, WEE1, MIS18A, RGCC, APITD1, CCNG2	740	614	18082	2.18882	0.000345293	2.15782e-05	2.10818e-05
GOTERM_BP_DIRECT	GO:0006270~DNA replication initiation	13	1.19926	8.87384e-10	SLF1, MCM7, CDC7, MCM10, POLA1, CDC45, ORC6, CCNE2, MCM3, MCM4, MCM5, MCM6, TOPBP1	981	24	18082	9.98411	3.34809e-06	1.96895e-07	1.9157e-07		GOTERM_BP_DIRECT	GO:0048661~positive regulation of smooth muscle cell proliferation	17	2.05562	1.20526e-07	EGR1, EDN1, JUN, CALCRL, ITGB3, IGF1, PTGS2, TNF, VEGFA, NR4A3, MYC, CCL5, ID2, HMOX1, PPARGC1A, HBEGF, TGM2	740	80	18082	5.19247	0.000413921	2.29937e-05	2.24647e-05
GOTERM_BP_DIRECT	GO:0042127~regulation of cell proliferation	38	3.50554	1.76647e-09	CXCL9, DNMT1, SRC, PTGER2, SERPINE1, CDCA7, TNC, BRCA1, PRDM1, PTGS2, FOXM1, BRCA2, HIF1A, CXCL2, TNF, CHST11, PLAU, CHEK1, JAK1, JAG1, ANXA1, NOS2, TNFRSF9, STYK1, FANCA, ADAM33, IGF1, TNFRSF1B, SIRT1, FGR, NFKBIA, CXCL10, CCDC88A, BCL6, NF1, TNFRSF26, SGK1, FRK	981	227	18082	3.08557	6.66485e-06	3.70173e-07	3.60163e-07		GOTERM_BP_DIRECT	GO:0071347~cellular response to interleukin-1	17	2.05562	1.20526e-07	CCL12, EDN1, CCL22, PTGIS, SERPINE1, ACOD1, RORA, CXCL2, CCL9, CCL7, CCL6, MYC, CCL5, CCL4, ZC3H12A, CCL3, CCL2	740	80	18082	5.19247	0.000413921	2.29937e-05	2.24647e-05
GOTERM_BP_DIRECT	GO:0050830~defense response to Gram-positive bacterium	23	2.12177	3.39314e-09	HIST1H2BN, GBP6, GBP2B, HIST1H2BJ, RIPK2, HIST1H2BL, HIST1H2BK, LYZ1, HMGB2, ADM, TNF, FGR, ADAM17, GBP10, KLRK1, LTA, HIST1H2BF, ACP5, HIST1H2BE, CD36, GBP2, EPHA2, GBP3	981	93	18082	4.5585	1.28022e-05	6.73628e-07	6.55412e-07		GOTERM_BP_DIRECT	GO:0010628~positive regulation of gene expression	41	4.95768	1.66897e-07	PTGER4, DNMT1, PLAG1, SRC, ITGB3, SERPINE1, TNC, BRCA1, PRDM1, TNF, SLC6A4, RELB, CNN2, WNT6, GJA1, MUSTN1, CCL5, ZC3H12A, CCL3, STAP1, EGR1, HSPA8, SMAD3, TGFB3, PLAUR, LIF, SERPINB9, RUNX2, VEGFA, IL1A, RGCC, ID2, IL1B, ID1, MDM2, VIM, IL7R, MET, ATF3, CD44, ZPR1	740	399	18082	2.51088	0.000573128	3.01645e-05	2.94706e-05
GOTERM_BP_DIRECT	GO:0071346~cellular response to interferon-gamma	19	1.75277	1.35218e-08	GBP6, GBP2B, CCL12, EDN1, CCL22, NOS2, ACOD1, CCL9, GBP10, CCL7, CCL6, MYC, CCL5, CCL4, CCL3, CCL2, GBP2, GBP4, GBP3	981	68	18082	5.15018	5.10166e-05	2.55022e-06	2.48126e-06		GOTERM_BP_DIRECT	GO:0050729~positive regulation of inflammatory response	15	1.81378	1.8667e-07	PTGER4, CCL12, SERPINE1, TNF, CCL9, FABP4, CCL7, TNIP1, CCL6, CCL5, CCL4, CCL3, CCL2, ADAM8, TGM2	740	63	18082	5.81789	0.000641006	3.20513e-05	3.13139e-05
GOTERM_BP_DIRECT	GO:0006336~DNA replication-independent nucleosome assembly	12	1.10701	2.47696e-08	HIST1H4A, HIST1H4B, HIST1H4K, NASP, HAT1, HIST1H4N, HIST1H4H, HIST1H4I, HIST1H4J, HIST1H4D, ASF1B, HIST1H4F	981	25	18082	8.84746	9.34515e-05	4.4491e-06	4.32879e-06		GOTERM_BP_DIRECT	GO:0070374~positive regulation of ERK1 and ERK2 cascade	26	3.14389	2.04936e-07	CCL12, NDRG4, SRC, ITGB3, ADRA1A, C3, CCL9, CCL7, GPNMB, CCL6, CCL5, CCL4, CCL3, CCL2, PTK2B, CD36, PDGFRA, JUN, CCL22, RIPK2, VEGFA, IL1A, ST5, IL1B, GPR183, CD44	740	188	18082	3.37933	0.000703707	3.35119e-05	3.2741e-05
GOTERM_BP_DIRECT	GO:0071347~cellular response to interleukin-1	20	1.84502	3.69492e-08	CCL12, EDN1, CCL22, SERPINE1, ACOD1, RC3H1, RORA, TFPI, TANK, HIF1A, CXCL2, CCL9, CCL7, CCL6, MYC, CCL5, CCL4, ZC3H12A, CCL3, CCL2	981	80	18082	4.60805	0.0001394	6.29702e-06	6.12674e-06		GOTERM_BP_DIRECT	GO:0070098~chemokine-mediated signaling pathway	14	1.69287	2.36832e-07	CCL12, CXCL9, CCL22, CXCL2, CXCL10, CXCL11, CCL9, CCL7, CCL6, CCL5, CCL4, CCL3, CCL2, PTK2B	740	55	18082	6.21985	0.000813186	3.69673e-05	3.61168e-05
GOTERM_BP_DIRECT	GO:0006954~inflammatory response	46	4.24354	3.83964e-08	CCL12, CXCL9, PTGER2, HMGB2, TNFAIP3, IL27, FPR2, PTGS2, CXCL2, PLA2G7, TNF, RELB, C3, NDST1, CCL9, RPS6KA5, CCL7, CCL6, IRAK2, CCL5, CCL4, ZC3H12A, NFKBIZ, CCRL2, STAB1, CCL3, CCL2, OLR1, IL10, CCL22, ANXA1, NOS2, SPHK1, TNFRSF9, CYBB, ACOD1, TNFRSF1B, CXCL10, IL1A, BCL6, IL1B, LTA, SDC1, TNFRSF26, SMPDL3B, EPHA2	981	344	18082	2.46477	0.000144859	6.29702e-06	6.12674e-06		GOTERM_BP_DIRECT	GO:0001666~response to hypoxia	26	3.14389	3.08276e-07	ACVRL1, FLT1, EPAS1, CXCR4, PLOD2, ADM, SLC6A4, MUC1, PLAU, HMOX1, CCL2, PTK2B, EGR1, EDN1, PTGIS, SMAD3, NOS2, TGFB3, BNIP3, VEGFC, PGF, VEGFA, F7, MMP14, DDIT4, LTA	740	192	18082	3.30892	0.00105837	4.60269e-05	4.49681e-05
GOTERM_BP_DIRECT	GO:0006935~chemotaxis	24	2.21402	7.48034e-08	CX3CR1, ROBO3, PDGFRA, CCL12, CXCL9, CCL22, FLT1, HMGB2, CXCR4, FPR2, CXCL2, CXCL16, CXCL10, CCL9, CCL7, CXCR1, NUP85, CCL6, CCL5, CCL4, CCRL2, ENPP2, CCL3, CCL2	981	118	18082	3.74892	0.000282193	1.17566e-05	1.14387e-05		GOTERM_BP_DIRECT	GO:0071222~cellular response to lipopolysaccharide	27	3.26481	4.43508e-07	CX3CR1, CSF3, SRC, SERPINE1, TNFAIP3, CXCL2, TNF, CXCL16, ZFP36, KLRK1, ZC3H12A, CCL2, STAP1, CD36, GBP2, PPARGC1A, IL10, GBP6, NOS2, RIPK2, ACOD1, NR1H3, NR1D1, TICAM1, TNFRSF1B, CXCL10, GBP10	740	209	18082	3.15669	0.00152229	6.34586e-05	6.19987e-05
GOTERM_BP_DIRECT	GO:0000724~double-strand break repair via homologous recombination	18	1.66052	8.56294e-08	GEN1, CCDC155, BLM, MCM8, RPA2, SMC5, BRCA1, BRCA2, PALB2, SPIDR, RAD54B, RAD51AP1, RAD51B, RAD51, RAD51C, RNF138, RAD54L, NBN	981	68	18082	4.87911	0.000323028	1.29198e-05	1.25704e-05		GOTERM_BP_DIRECT	GO:0048247~lymphocyte chemotaxis	11	1.33011	4.81847e-07	CCL9, CCL12, CCL22, CCL7, CCL6, CCL5, CCL4, CCL3, CCL2, ADAM8, CXCL16	740	33	18082	8.14505	0.00165378	6.61865e-05	6.46639e-05
GOTERM_BP_DIRECT	GO:0030335~positive regulation of cell migration	32	2.95203	1.67453e-07	CD274, FLT1, TNFAIP6, ITGB3, SEMA3G, CXCR4, LAMC2, SEMA3E, SYNE2, CXCL16, PLAU, CCL5, PDPN, CCL3, CTSH, SUN2, PDGFRA, CARMIL1, EDN1, SMAD3, SPHK1, IGF1, VEGFA, VIL1, FGR, CXCL10, ADAM17, MMP14, FGFR1OP, ITGA6, BCAR1, HBEGF	981	203	18082	2.90557	0.000631602	2.42936e-05	2.36367e-05		GOTERM_BP_DIRECT	GO:0032496~response to lipopolysaccharide	26	3.14389	5.0473e-07	PTGER4, CXCL9, PTGER2, MGST1, MGST2, ADM, PTGS2, CXCL2, TNF, PRDX2, ACP5, JUN, EDN1, NOS2, TNFRSF9, ACOD1, TICAM1, TNFRSF1B, NFKBIA, CXCL10, CXCL11, SLPI, IL1B, LTA, TNFRSF26, PTGES	740	197	18082	3.22494	0.00173224	6.66631e-05	6.51295e-05
GOTERM_BP_DIRECT	GO:0006955~immune response	37	3.41328	6.63175e-07	COLEC12, CD274, CCL12, CXCL9, CSF3, CBLB, CXCL2, TNF, CXCL14, FYB, CCL9, CCL7, CCL6, CCL5, CCL4, CCL3, ENPP2, CCL2, CD36, OASL1, IL10, CCL22, SMAD3, TNFSF15, TNFRSF9, LIF, SERPINB9, TNFRSF1B, ILF2, CXCL10, MARCH1, IL1A, SLPI, IL1B, LTA, TNFRSF26, CLEC4E	981	272	18082	2.50732	0.00249903	9.26479e-05	9.01426e-05		GOTERM_BP_DIRECT	GO:0050731~positive regulation of peptidyl-tyrosine phosphorylation	18	2.17654	6.61716e-07	PDGFRA, CSF3, SYK, SRC, RIPK2, ITGB3, LIF, VEGFC, IGF1, AREG, VEGFA, ENPP2, PTK2B, CD36, ADNP, PLPP3, CD44, HBEGF	740	101	18082	4.35478	0.00227041	8.41605e-05	8.22244e-05
GOTERM_BP_DIRECT	GO:0048661~positive regulation of smooth muscle cell proliferation	18	1.66052	1.04534e-06	EGR1, EDN1, JUN, CALCRL, ITGB3, IGF1, PTGS2, TNF, HIF1A, VEGFA, ORC1, MYC, CCL5, ID2, PPARGC1A, HBEGF, ZFP143, TGM2	981	80	18082	4.14725	0.00393631	0.000140822	0.000137014		GOTERM_BP_DIRECT	GO:0008285~negative regulation of cell proliferation	38	4.59492	1.27427e-06	ACVRL1, BTG1, SLFN2, SLFN1, ADM, PTGS2, TNF, IFIT3, FGFRL1, GJA1, BRIP1, ADGRG1, SCIN, ALOX8, FTH1, HMOX1, PTK2B, E2F7, IL10, JUN, SMAD3, ERDR1, TGFB3, TNFRSF9, LIF, VEGFC, 4930503L19RIK, IGF1, SMAD6, PTPN14, IL1A, RGCC, BCL6, WNK2, IL1B, CD9, SPRY1, PTGES	740	384	18082	2.41806	0.00436754	0.00015628	0.000152684
GOTERM_BP_DIRECT	GO:0045653~negative regulation of megakaryocyte differentiation	9	0.830258	1.13464e-06	HIST1H4A, HIST1H4B, HIST1H4K, HIST1H4N, HIST1H4H, HIST1H4I, HIST1H4J, HIST1H4D, HIST1H4F	981	17	18082	9.75823	0.00427184	0.000147581	0.00014359		GOTERM_BP_DIRECT	GO:0007623~circadian rhythm	18	2.17654	1.7452e-06	JUN, NOS2, BHLHE41, CREM, RORA, IGF1, NR1D1, CSNK1E, SLC6A4, PROKR1, F7, ID2, BHLHE40, ID1, TIMELESS, PRKG2, ID3, PPARGC1A	740	108	18082	4.07252	0.00597683	0.000206656	0.000201901
GOTERM_BP_DIRECT	GO:0000070~mitotic sister chromatid segregation	10	0.922509	1.5945e-06	DSN1, KIF18B, SPAG5, CEP57L1, NUSAP1, CDCA8, NEK2, NSL1, NDC80, CIT	981	23	18082	8.01401	0.00599798	0.000200481	0.00019506		GOTERM_BP_DIRECT	GO:0050728~negative regulation of inflammatory response	16	1.9347	2.18498e-06	PTGER4, IL10, CALCRL, SMAD3, PTGIS, TNFAIP6, TNFAIP3, ACOD1, NR1H3, RORA, TNFRSF1B, SOCS3, ZFP36, PBK, ACP5, CD44	740	87	18082	4.49382	0.00747731	0.000250107	0.000244353
GOTERM_BP_DIRECT	GO:0071356~cellular response to tumor necrosis factor	21	1.93727	1.65961e-06	CCL12, EDN1, CCL22, ACOD1, RORA, BRCA1, TANK, SIRT1, ZFP36L2, ZFP36, CCL9, FABP4, CCL7, CCL6, CCL5, OCSTAMP, CCL4, ZC3H12A, CCL3, CCL2, PPARGC1A	981	110	18082	3.51888	0.00624215	0.000201937	0.000196476		GOTERM_BP_DIRECT	GO:0031663~lipopolysaccharide-mediated signaling pathway	10	1.20919	2.71776e-06	NFKBIA, CCL12, IRAK2, RIPK2, IL1B, CCL5, CCL3, CCL2, TICAM1, TNF	740	31	18082	7.8823	0.00929207	0.000301057	0.000294131
GOTERM_BP_DIRECT	GO:0001525~angiogenesis	33	3.04428	2.12528e-06	CCL12, CALCRL, FLT1, EPAS1, SERPINE1, RORA, SEMA3E, PTGS2, HIF1A, GNA13, DLL4, ADGRG1, PLAU, ZC3H12A, CCL2, ANGPT4, CCBE1, JUN, TNFRSF12A, SYK, VEGFC, PLXDC1, SIRT1, PGF, ARHGAP24, VEGFA, MMP14, COL4A2, PECAM1, SCG2, RAPGEF3, EPHA2, HBEGF	981	239	18082	2.54503	0.00798663	0.000250517	0.000243743		GOTERM_BP_DIRECT	GO:0006270~DNA replication initiation	9	1.08827	3.07846e-06	POLA1, CCNE2, MCM7, MCM3, MCM4, CDC7, MCM5, MCM10, MCM6	740	24	18082	9.16318	0.0105188	0.000330357	0.000322757
GOTERM_BP_DIRECT	GO:0007019~microtubule depolymerization	8	0.738007	3.29794e-06	NEDD1, KIF18A, KIF18B, STMN1, KIF14, KIF24, KIF2C, SGK1	981	14	18082	10.5327	0.012366	0.000376964	0.000366771		GOTERM_BP_DIRECT	GO:0030593~neutrophil chemotaxis	14	1.69287	3.72096e-06	CCL12, CCL22, ITGAM, SYK, ITGB2, CXCL2, CCL9, CCL7, CCL6, IL1B, CCL5, CCL4, CCL3, CCL2	740	69	18082	4.95785	0.0127002	0.000387205	0.000378297
GOTERM_BP_DIRECT	GO:0002376~immune system process	44	4.05904	4.95624e-06	C1QA, SRC, CLEC4N, HMGB2, RNF19B, IL27, PRDM1, IFIT1, IFIT3, ADGRE1, C3, ALCAM, C1S1, KLRK1, EXO1, ZC3H12A, CLEC5A, SLAMF7, OLR1, OASL1, H60C, ZBP1, GBP2B, ANXA1, RSAD2, SYK, RIPK2, MX2, CRTAM, ACOD1, SERPINA3G, ATG12, FGR, MARCH1, BCL6, SLPI, GPR183, IRF7, CD300E, PDCD1, CLEC4E, SMPDL3B, CFB, MSRB1	981	383	18082	2.11754	0.0185262	0.000549851	0.000534983		GOTERM_BP_DIRECT	GO:0006974~cellular response to DNA damage stimulus	39	4.71584	4.14079e-06	PCNA, MCM7, UHRF1, MCM10, BRCA1, BRCA2, RAD54B, RAD51AP1, PIDD1, BRIP1, CHAF1B, CHAF1A, EME1, MYC, ZC3H12A, CHEK1, CLSPN, NBN, POLE, E2F7, FANCI, CTC1, ZRANB3, GEN1, PLK3, LIG1, ATAD5, DDIAS, UBE2E2, WDR76, DDB2, HIPK2, RAD51, APITD1, BCL6, FANCD2, TIMELESS, SGK1, DTL	740	420	18082	2.26898	0.014123	0.00041822	0.000408599
GOTERM_BP_DIRECT	GO:0008285~negative regulation of cell proliferation	44	4.05904	5.32982e-06	RB1, BTG1, SLFN2, SLFN1, SLFN3, DDX20, ADM, PTGS2, TNF, IFIT3, STK3, DLL4, GJA1, BRIP1, ADGRG1, SCIN, ALOX8, HIST1H2AE, HIST1H2AG, E2F7, PTPRV, HIST1H2AC, HIST1H2AB, IL10, KLF11, JUN, SMAD3, HIST1H2AI, ERDR1, TGFB3, TNFRSF9, LIF, VEGFC, 4930503L19RIK, IGF1, PTPN14, RUNX1, IL1A, RGCC, BCL6, WNK2, IL1B, NF1, PTGES	981	384	18082	2.11202	0.0199086	0.000574403	0.00055887		GOTERM_BP_DIRECT	GO:1900264~positive regulation of DNA-directed DNA polymerase activity	6	0.725514	5.68492e-06	RFC5, RFC3, RFC4, RFC2, DSCC1, CHTF18	740	8	18082	18.3264	0.0193383	0.000557772	0.00054494
GOTERM_BP_DIRECT	GO:0071222~cellular response to lipopolysaccharide	29	2.67528	8.95273e-06	CX3CR1, CSF3, SRC, SERPINE1, HMGB2, TNFAIP3, TFPI, CXCL2, TNF, CXCL16, ZFP36, KLRK1, ZC3H12A, CCL2, STAP1, CD36, GBP2, PPARGC1A, IL10, GBP6, ABCA1, NOS2, RIPK2, ACOD1, NR1H3, NR1D1, TNFRSF1B, CXCL10, GBP10	981	209	18082	2.55758	0.0332147	0.000938047	0.000912681		GOTERM_BP_DIRECT	GO:0043491~protein kinase B signaling	10	1.20919	1.69979e-05	PLK3, CCL12, IL1B, CCL5, CCL3, CCL2, IGF1, MERTK, TNF, EPHA2	740	38	18082	6.4303	0.0567162	0.00162141	0.00158411
GOTERM_BP_DIRECT	GO:0070374~positive regulation of ERK1 and ERK2 cascade	27	2.49077	1.04522e-05	CCL12, NDRG4, SRC, ITGB3, HTR2B, ADRA1A, DNAJC27, C3, CCL9, CCL7, CCL6, CCL5, CCL4, CCL3, CCL2, CD36, PDGFRA, JUN, CCL22, RIPK2, MT3, VEGFA, IL1A, ST5, IL1B, GPR183, CD44	981	188	18082	2.64718	0.038669	0.00106556	0.00103675		GOTERM_BP_DIRECT	GO:0014911~positive regulation of smooth muscle cell migration	10	1.20919	2.13024e-05	PTGER4, EGR1, PLAU, SRC, ITGB3, CCL5, TMSB4X, MYC, IGF1, RAPGEF3	740	39	18082	6.26542	0.0705614	0.00197709	0.00193161
GOTERM_BP_DIRECT	GO:0008284~positive regulation of cell proliferation	55	5.0738	1.1653e-05	CSF3, HILPDA, TNC, HTR2B, KIF14, LAMC2, ADM, FOXM1, TNF, AREG, PLAU, MYC, ENPP2, CTSH, NBN, PDGFRA, EDN1, TIPIN, SPHK1, GAB2, SIRT1, PGF, RUNX2, RAD51B, ADAM17, LTA, PHIP, KIF20B, ATF3, OPTN, HBEGF, PTGER4, CALCRL, ODC1, CRIP2, PTGS2, HIF1A, NTN1, IL11RA1, SUZ12, MARCKSL1, JUN, LIF, VEGFC, CDC7, IGF1, HIPK2, VEGFA, CXCL10, CENPF, FABP4, KITL, PRC1, ID2, FGFR1OP	981	542	18082	1.87043	0.0430143	0.00115671	0.00112543		GOTERM_BP_DIRECT	GO:0002548~monocyte chemotaxis	10	1.20919	2.64987e-05	CCL9, CCL12, ANXA1, CCL22, FLT1, CCL7, CCL6, CCL4, CCL3, CCL2	740	40	18082	6.10878	0.0870044	0.00239464	0.00233956
GOTERM_BP_DIRECT	GO:0043065~positive regulation of apoptotic process	39	3.59779	1.37629e-05	TOP2A, SRC, ZAK, DDX20, LPAR1, ADM, PTGS2, HIF1A, TNF, STK3, ING3, SCIN, KLRK1, PMAIP1, ECT2, PHLDA1, BOK, TGM2, BARD1, KLF11, JUN, ANXA1, TNFRSF12A, GADD45B, RIPK2, TGFB3, DUSP1, MMP9, SIRT1, GADD45G, ALDH1A3, MELK, BCL6, IL1B, NF1, LTA, ID3, ITGA6, PDCD1	981	335	18082	2.14584	0.0506025	0.00133112	0.00129512		GOTERM_BP_DIRECT	GO:0009615~response to virus	14	1.69287	3.42852e-05	RSAD2, SRC, ODC1, IFIT1, TNF, IFIT3, IFIT2, CXCL10, OAS2, NPC2, CCL5, OASL1, BCL2L1, OASL2	740	84	18082	4.07252	0.111101	0.00301886	0.00294941
GOTERM_BP_DIRECT	GO:0030593~neutrophil chemotaxis	15	1.38376	1.62565e-05	CCL12, CCL22, ITGAM, CSF3R, SYK, ITGB2, CXCL2, CCL9, CCL7, CCL6, IL1B, CCL5, CCL4, CCL3, CCL2	981	69	18082	4.007	0.0594932	0.00153299	0.00149154		GOTERM_BP_DIRECT	GO:0008283~cell proliferation	24	2.90206	3.6357e-05	MCM7, SRC, UHRF1, MCM10, IGF1, TNFRSF1B, BRCA2, TNF, VEGFA, POLA1, GNG2, MYC, PDPN, DDIT4, LTA, PIM1, NBN, FGF13, BUB1, GLUL, CFB, E2F8, BCL2L1, BOK	740	220	18082	2.66565	0.117405	0.00312125	0.00304944
GOTERM_BP_DIRECT	GO:0008360~regulation of cell shape	22	2.02952	1.88913e-05	CCL12, ANXA1, SH3KBP1, LPAR1, CDC7, SEMA3E, VRK2, CSNK1E, BAIAP2, VEGFA, VIL1, FGR, GNA13, STRIP2, CCL7, PDPN, CCL3, GAS2, CCL2, PHIP, RHOU, GAS7	981	139	18082	2.91733	0.0687967	0.001738	0.00169101		GOTERM_BP_DIRECT	GO:2000503~positive regulation of natural killer cell chemotaxis	5	0.604595	3.88682e-05	CCL7, CCL5, CCL4, CCL3, CXCL14	740	6	18082	20.3626	0.124985	0.00317794	0.00310483
GOTERM_BP_DIRECT	GO:1900264~positive regulation of DNA-directed DNA polymerase activity	6	0.553506	2.2597e-05	RFC5, RFC3, RFC4, RFC2, DSCC1, CHTF18	981	8	18082	13.8242	0.081726	0.00202943	0.00197455		GOTERM_BP_DIRECT	GO:0010818~T cell chemotaxis	5	0.604595	3.88682e-05	CXCL10, CXCL11, GPR183, CCL3, CXCL16	740	6	18082	20.3626	0.124985	0.00317794	0.00310483
GOTERM_BP_DIRECT	GO:0032496~response to lipopolysaccharide	27	2.49077	2.41323e-05	PTGER4, CXCL9, PTGER2, HMGB2, MGST1, MGST2, ADM, PTGS2, CXCL2, TNF, ACP5, JUN, EDN1, NOS2, TNFRSF9, ACOD1, TNFRSF1B, NFKBIA, CXCL10, ADAM17, SLPI, IL1B, LTA, PELI1, TNFRSF26, TRIB1, PTGES	981	197	18082	2.52624	0.0870301	0.0020939	0.00203728		GOTERM_BP_DIRECT	GO:0048010~vascular endothelial growth factor receptor signaling pathway	8	0.967352	4.6677e-05	FLT1, SRC, VEGFC, CCL2, PTK2B, PGF, BCAR1, VEGFA	740	25	18082	7.81924	0.148145	0.00372226	0.00363663
GOTERM_BP_DIRECT	GO:0010575~positive regulation of vascular endothelial growth factor production	9	0.830258	2.44251e-05	C3, CCBE1, IL1A, IL1B, RORA, BRCA1, PTGS2, HIF1A, SULF2	981	24	18082	6.91208	0.0880382	0.0020939	0.00203728		GOTERM_BP_DIRECT	GO:0045087~innate immune response	35	4.23216	4.76935e-05	C1QA, SRC, CLEC4N, IL1F9, IL27, PRDM1, IFIT1, IFIT3, IFIT2, RELB, C3, C1S1, KLRK1, CLEC5A, SLAMF7, PTK2B, OASL1, OASL2, ZBP1, ANXA1, RSAD2, SYK, RIPK2, STYK1, ACOD1, TICAM1, ATG12, FGR, CLEC4D, SLPI, OAS2, IRF7, CLEC4E, CFB, MSRB1	740	400	18082	2.13807	0.151115	0.00372226	0.00363663
GOTERM_BP_DIRECT	GO:0050731~positive regulation of peptidyl-tyrosine phosphorylation	18	1.66052	2.81734e-05	PDGFRA, ANGPT4, CSF3, SYK, SRC, RIPK2, ITGB3, LIF, VEGFC, IGF1, AREG, VEGFA, KITL, ENPP2, CD36, PLPP3, CD44, HBEGF	981	101	18082	3.28495	0.100845	0.00236155	0.00229769		GOTERM_BP_DIRECT	GO:0035457~cellular response to interferon-alpha	6	0.725514	7.01017e-05	IFI204, MYC, IFIT3B, IFIT1, IFIT3, IFIT2	740	12	18082	12.2176	0.214007	0.0053396	0.00521676
GOTERM_BP_DIRECT	GO:0000122~negative regulation of transcription from RNA polymerase II promoter	67	6.18081	2.94633e-05	RB1, WWC1, SUV39H1, BHLHE41, PRDM1, FOXM1, TNF, ZFP36, XPO1, TRIM29, MYC, HIST1H1D, HIST1H1E, CD36, HMGN2, KLF11, ZHX2, EDN1, SIRT1, ZEB2, IMPACT, RBL1, IL1B, TIMELESS, SIK1, MET, ATF3, DNMT1, PCNA, SLFN1, UHRF1, EPAS1, DDX20, HIF1A, AURKB, RNF2, RELB, DLL4, ZFP382, FNIP1, HIST1H3B, SKIL, HIST1H3C, HIST1H3D, GBP4, E2F7, E2F8, HIST1H3E, SUZ12, EGR1, JUN, SMAD3, NR1H3, NR1D1, ST18, HIPK2, VEGFA, RY…	981	729	18082	1.69404	0.105211	0.00241599	0.00235066		GOTERM_BP_DIRECT	GO:0045429~positive regulation of nitric oxide biosynthetic process	10	1.20919	7.15264e-05	SMAD3, KLRK1, IL1B, ITGB2, PTK2B, TICAM1, PTGS2, ULBP1, TNF, ASS1	740	45	18082	5.43003	0.217845	0.0053396	0.00521676
GOTERM_BP_DIRECT	GO:0060968~regulation of gene silencing	7	0.645756	3.08157e-05	HIST1H3A, HIST1H3G, HIST1H3H, HIST1H3B, HIST1H3C, HIST1H3D, HIST1H3E	981	13	18082	9.92504	0.109765	0.0024216	0.00235612		GOTERM_BP_DIRECT	GO:0071456~cellular response to hypoxia	15	1.81378	7.58602e-05	EDN1, PTGIS, SRC, EPAS1, BNIP3, RORA, PTGS2, VEGFA, RGCC, MDM2, HMOX1, ADAM8, MGARP, CPEB2, PPARGC1A	740	103	18082	3.55851	0.229403	0.00554264	0.00541513
GOTERM_BP_DIRECT	GO:0007076~mitotic chromosome condensation	7	0.645756	3.08157e-05	CDCA5, NUSAP1, NCAPG, NCAPD3, SMC4, NCAPH, SMC2	981	13	18082	9.92504	0.109765	0.0024216	0.00235612		GOTERM_BP_DIRECT	GO:0006334~nucleosome assembly	15	1.81378	8.44253e-05	HIST1H2BN, HIST1H2BP, HIST1H2BJ, HIST1H2BL, HIST1H2BK, HIST1H4N, CHAF1B, CHAF1A, HIST1H1E, HIST1H4I, HIST1H4J, HIST1H2BB, HIST1H1A, HIST1H3D, HIST1H4F	740	104	18082	3.5243	0.251746	0.00603993	0.00590098
GOTERM_BP_DIRECT	GO:0071456~cellular response to hypoxia	18	1.66052	3.65675e-05	ANGPT4, EDN1, SRC, EPAS1, SUV39H1, RORA, PTGS2, HIF1A, MT3, SIRT1, VEGFA, CCNA2, CCNB1, RGCC, PMAIP1, SLC29A1, CPEB2, PPARGC1A	981	103	18082	3.22116	0.128877	0.00281495	0.00273883		GOTERM_BP_DIRECT	GO:0000165~MAPK cascade	12	1.45103	0.000103315	CCL12, ZFP36, IL1B, CCL5, MYC, CCL3, CCL2, PTK2B, FGF13, TNF, SCG2, ZFP36L2	740	69	18082	4.24959	0.298761	0.00724052	0.00707395
GOTERM_BP_DIRECT	GO:0048247~lymphocyte chemotaxis	10	0.922509	4.60592e-05	CCL9, CCL12, CCL22, CCL7, CCL6, CCL5, CCL4, CCL3, CCL2, CXCL16	981	33	18082	5.58552	0.159523	0.00345047	0.00335716		GOTERM_BP_DIRECT	GO:0045780~positive regulation of bone resorption	7	0.846433	0.000108201	PTGER4, DCSTAMP, CAR2, SYK, TFRC, ITGB3, ADAM8	740	20	18082	8.5523	0.310432	0.00743123	0.00726028
GOTERM_BP_DIRECT	GO:0006310~DNA recombination	16	1.47601	4.66527e-05	BLM, LIG1, HMGB2, RPA2, SMC5, BRCA1, BRCA2, PALB2, SPIDR, RAD51AP1, RAD51B, PSMC3IP, RAD51, RAD51C, EME1, EXO1	981	85	18082	3.46959	0.161403	0.00345047	0.00335716		GOTERM_BP_DIRECT	GO:0016477~cell migration	21	2.5393	0.000112519	PDGFRA, CARMIL1, FLT1, SRC, SH3KBP1, ITGB3, WWC1, STYK1, CXCR4, LAMC1, GAB2, VEGFA, STRIP2, MMP14, ADGRG1, ARC, SDC1, CD44, BCAR1, HBEGF, EPHA2	740	191	18082	2.68659	0.320586	0.00749207	0.00731971
GOTERM_BP_DIRECT	GO:0001938~positive regulation of endothelial cell proliferation	14	1.29151	5.32054e-05	IL10, JUN, EGR3, ITGB3, HTR2B, HMGB2, VASH2, VEGFC, SIRT1, PGF, VEGFA, NF1, CCL2, SCG2	981	67	18082	3.85151	0.181883	0.00385944	0.00375508		GOTERM_BP_DIRECT	GO:0042060~wound healing	14	1.69287	0.00011345	PDGFRA, SERPINB2, TGFB3, SERPINE1, TPM1, TNC, CXCL2, MMP12, CNN2, PLAU, MUSTN1, PECAM1, SDC1, TIMP1	740	94	18082	3.63928	0.322756	0.00749207	0.00731971
GOTERM_BP_DIRECT	GO:0007080~mitotic metaphase plate congression	10	0.922509	5.96488e-05	CENPE, KIF18A, CCNB1, PSRC1, CDCA5, KIFC5B, KIF14, CDCA8, KIF2C, SPDL1	981	34	18082	5.42124	0.201533	0.0042452	0.0041304		GOTERM_BP_DIRECT	GO:0043065~positive regulation of apoptotic process	30	3.62757	0.000122771	SRC, ZAK, LPAR1, ADM, PTGS2, TNF, IFIT2, SCIN, KLRK1, HMOX1, PHLDA1, BOK, TGM2, JUN, ANXA1, TNFRSF12A, GADD45B, RIPK2, TGFB3, DUSP1, BNIP3, MMP9, GADD45G, ALDH1A3, BCL6, IL1B, LTA, ID3, ITGA6, BCL2L1	740	335	18082	2.18822	0.344099	0.00795466	0.00777166
GOTERM_BP_DIRECT	GO:0050728~negative regulation of inflammatory response	16	1.47601	6.17079e-05	PTGER4, IL10, CALCRL, SMAD3, TNFAIP6, TNFAIP3, ACOD1, NR1H3, RORA, TNFRSF1B, SOCS3, ZFP36, PBK, ACP5, SMPDL3B, CD44	981	87	18082	3.38983	0.207713	0.00427555	0.00415994		GOTERM_BP_DIRECT	GO:0016525~negative regulation of angiogenesis	12	1.45103	0.000153205	CX3CR1, CXCL10, RGCC, COL4A2, ADAMTS1, NGP, STAB1, LIF, CCL2, SEMA3E, CD36, EPHA2	740	72	18082	4.07252	0.409213	0.00974269	0.00951856
GOTERM_BP_DIRECT	GO:0006468~protein phosphorylation	55	5.0738	6.23424e-05	FLT1, ZAK, MAST1, RPS6KA5, CHEK1, AKT3, PIM1, PBK, PRKG2, NEK2, JAK1, PDGFRA, SYK, RIPK2, HUNK, VRK2, CSNK1E, PASK, MASTL, CIT, CDC25B, FGR, MELK, BIRC5, FAM20C, SIK1, SIK2, SGK1, TRIB1, MET, EPHA2, SRC, TTK, AURKB, STK3, CCNB1, IRAK2, CCL3, BUB1, ST3GAL1, MAP4K3, PLK4, DMPK, PLK2, STYK1, CDC7, MERTK, CLK4, HIPK2, WEE1, PTPRA, WNK2, STK17B, FRK, ATR	981	576	18082	1.76002	0.209607	0.00427555	0.00415994		GOTERM_BP_DIRECT	GO:0071560~cellular response to transforming growth factor beta stimulus	11	1.33011	0.000166865	ACVRL1, CX3CR1, DNMT1, EDN1, COL4A2, SRC, SERPINE1, ID1, PPARGC1A, ZFP36L2, SMAD7	740	61	18082	4.40634	0.436298	0.0104185	0.0101788
GOTERM_BP_DIRECT	GO:0007052~mitotic spindle organization	9	0.830258	8.50401e-05	STIL, CCNB1, KIF2A, PLK2, STMN1, POC1A, AURKB, NDC80, SPC25	981	28	18082	5.92464	0.274482	0.00572806	0.00557316		GOTERM_BP_DIRECT	GO:0031623~receptor internalization	9	1.08827	0.000180326	CALCRL, SYK, TFRC, CXCR1, ITGB2, CD9, ADM, CD36, DNM1	740	40	18082	5.49791	0.461774	0.0110579	0.0108035
GOTERM_BP_DIRECT	GO:0016477~cell migration	25	2.30627	0.000107483	FLT1, SH3KBP1, SRC, WWC1, ITGB3, CXCR4, LAMC1, STRIP2, ADGRG1, PSTPIP2, FAM83D, JAK1, PDGFRA, CARMIL1, STYK1, GAB2, VEGFA, CCDC88A, MMP14, ARC, SDC1, CD44, BCAR1, EPHA2, HBEGF	981	191	18082	2.41259	0.333394	0.00703391	0.0068437		GOTERM_BP_DIRECT	GO:0035458~cellular response to interferon-beta	9	1.08827	0.000216107	GBP6, GBP2B, IFI204, IFI205, ACOD1, GBP2, IFIT1, IFIT3, GBP3	740	41	18082	5.36381	0.524033	0.0130195	0.01272
GOTERM_BP_DIRECT	GO:0051726~regulation of cell cycle	18	1.66052	0.000108157	RB1, HSPA8, JUN, GADD45B, SRC, MASTL, GADD45G, RBL1, RGCC, CCNE2, CCNG2, FIGNL1, TRIM36, ID3, SGK1, E2F5, DTL, PRR11	981	112	18082	2.96232	0.335086	0.00703391	0.0068437		GOTERM_BP_DIRECT	GO:0051384~response to glucocorticoid	12	1.45103	0.000222216	IL10, IL1RN, DUSP1, CTSL, SDC1, ACSBG1, ADM, PTGS2, TNF, CXCL2, AREG, ASS1	740	75	18082	3.90962	0.533919	0.0131567	0.012854
GOTERM_BP_DIRECT	GO:0051225~spindle assembly	9	0.830258	0.000111893	TPX2, CCDC155, TUBB5, HAUS8, HAUS3, HAUS6, HAUS5, FBXO5, KIF11	981	29	18082	5.72034	0.344395	0.00703435	0.00684413		GOTERM_BP_DIRECT	GO:0008284~positive regulation of cell proliferation	41	4.95768	0.000235706	PTGER4, CSF3, CALCRL, HILPDA, ODC1, TNC, LAMC2, ADM, CRIP2, PTGS2, TNF, AREG, PLAU, MYC, RAC2, ENPP2, PTK2B, NBN, TIMP1, PDGFRA, MARCKSL1, JUN, EDN1, SPHK1, LIF, VEGFC, CDC7, IGF1, GAB2, PGF, RUNX2, VEGFA, HIPK2, CXCL10, FABP4, ID2, LTA, ATF3, OPTN, BCL2L1, HBEGF	740	542	18082	1.84841	0.555029	0.0137189	0.0134033
GOTERM_BP_DIRECT	GO:0045840~positive regulation of mitotic nuclear division	9	0.830258	0.000111893	IL1A, EDN1, RGCC, IL1B, NUSAP1, PHIP, IGF1, TNF, MET	981	29	18082	5.72034	0.344395	0.00703435	0.00684413		GOTERM_BP_DIRECT	GO:0043524~negative regulation of neuron apoptotic process	18	2.17654	0.000302009	CCL12, JUN, TGFB3, VEGFA, HIPK2, PRDX2, NR4A3, HSPH1, HMOX1, CCL2, PTK2B, ADAM8, ADNP, PPARGC1A, OPTN, LGMN, BCL2L1, BOK	740	160	18082	2.74895	0.64568	0.0170041	0.0166129
GOTERM_BP_DIRECT	GO:0016525~negative regulation of angiogenesis	14	1.29151	0.0001157	CX3CR1, ANGPT4, LIF, SEMA3E, CXCL10, RGCC, COL4A2, ADAMTS1, NGP, STAB1, NF1, CCL2, CD36, EPHA2	981	72	18082	3.58404	0.353745	0.00715442	0.00696096		GOTERM_BP_DIRECT	GO:0001974~blood vessel remodeling	9	1.08827	0.000305171	ACVRL1, JAG1, SEMA3C, EPAS1, LIF, MDM2, IGF1, VEGFA, TGM2	740	43	18082	5.11433	0.64951	0.0170041	0.0166129
[truncated: 338 more rows]

## Sheet: Uniq GO_BP catagorized
Supplementary Table 1E. Related to Figure 1
[truncated: 73 more rows]

[truncated: 2 more sheets: KEGG, Upstream regulators]
