# Supplementary material for: The lupus susceptibility allele DRB1*03:01 encodes a disease-driving epitope
Source: Commun Biol. 2022 Jul 28;5:751. doi: 10.1038/s42003-022-03717-x (PMC9334592; doi:10.1038/s42003-022-03717-x)
Supplement: Supplementary file 4 — Supplementary Data 2 [file 42003_2022_3717_MOESM4_ESM.xlsx]

## Sheet: DEGs 65-79 LE
Supplementary Table 2A. List of differentially expressed genes for 65-79*LE for Model B, Related to Figure 2
	baseMean	log2FoldChange	FC	stat	pvalue	padj	-LOG10(pvalue)
0610009O20Rik	1043.67	0.0863598	1.06169	1.66824	0.0952675	0.177492	0.75082
0610010F05Rik	733.309	0.132774	1.0964	1.60813	0.107807	0.19635	0.706969
0610010K14Rik	9.73982	0.256077	1.19423	0.868803	0.384955	0.538992	0.268417
0610030E20Rik	613.747	0.10199	1.07325	1.19483	0.232155	0.366664	0.435731
1110004E09Rik	475.934	0.177665	1.13105	2.46049	0.0138747	0.0328718	1.48318
1110017D15Rik	1.74651	0.177397	1.13084	0.497177	0.619064	0.744889	0.127909
1110032A03Rik	291.143	0.0264276	1.01849	0.27052	0.78676	0.869158	0.0609014
1110037F02Rik	1562.32	0.13283	1.09644	2.46479	0.0137093	0.0325356	1.48764
1110038F14Rik	429.858	0.0431314	1.03035	0.599321	0.548959	0.688896	0.161846
1110059E24Rik	350.372	0.0408299	1.02871	0.523391	0.600702	0.730223	0.136544
1520401A03Rik	2.43256	0.193777	1.14375	0.590508	0.55485	0.693778	0.15878
1600002H07Rik	178.721	0.432566	1.34963	3.98441	6.76475e-05	0.000233464	3.63178
1600014C10Rik	429.27	0.146429	1.10683	2.21387	0.0268375	0.0591894	1.22776
1700014D04Rik	2.64634	0.608677	1.52486	1.86774	0.0617986	0.122649	0.911335
1700015F17Rik	0.688823	0.361642	1.28489	1.42954	0.15285	0.262287	0.581222
1700017B05Rik	3379.2	0.460801	1.37631	6.062	1.34435e-09	7.90081e-09	8.10233
1700020D05Rik	18.6388	1.01777	2.02479	3.54591	0.000391267	0.00121799	2.91436
1700028K03Rik	0.926448	0.0923816	1.06613	0.372561	0.709475	0.813716	0.0895272
1700029H14Rik	0.65492	0.173082	1.12746	0.732426	0.463909	0.61435	0.211584
1700029J07Rik	14.6813	0.372405	1.29451	1.36853	0.171148	0.287508	0.54135
1700030K09Rik	239.631	0.276219	1.21102	3.05359	0.00226123	0.00623622	2.20508
1700056E22Rik	3.98838	0.860395	1.81554	2.62035	0.00878387	0.0217924	1.6617
1700061G19Rik	123.771	0.372137	1.29427	3.01477	0.00257173	0.00702422	2.1534
1700066M21Rik	155.579	0.100183	1.07191	0.723521	0.46936	0.619516	0.207947
1700102P08Rik	4.11414	0.381241	1.30246	1.2285	0.219258	0.350842	0.454888
1700112E06Rik	364.787	0.338621	1.26455	3.21545	0.00130238	0.0037482	2.42618
1810009A15Rik	8.75432	0.0462551	1.03258	0.152152	0.879067	0.929502	0.0317498
1810010D01Rik	0.785807	0.559444	1.4737	1.61203	0.106955	0.195183	0.709559
1810011O10Rik	1.19873	0.31423	1.24335	1.57062	0.11627	0.209191	0.679457
1810013L24Rik	1650.71	0.533711	1.44765	5.75031	8.90799e-09	4.83143e-08	7.31592
1810037I17Rik	1166.98	0.229237	1.17221	2.7383	0.00617581	0.0157777	1.80196
1810043G02Rik	322.52	0.175215	1.12913	1.839	0.0659149	0.129534	0.887617
1810049J17Rik	10.0303	0.0497093	1.03506	0.19708	0.843765	0.905947	0.042897
1810055G02Rik	343.918	0.273333	1.2086	3.01844	0.00254081	0.00695053	2.15798
1810062G17Rik	28.861	0.356723	1.28051	1.63139	0.102807	0.188963	0.723623
2010107G23Rik	1.04096	0.289165	1.22193	1.18366	0.236547	0.372479	0.428898
2010109I03Rik	6.60145	2.68337	6.42354	6.44657	1.14412e-10	7.40092e-10	9.13071
2010315B03Rik	208.708	0.0555642	1.03927	0.366108	0.714284	0.81701	0.0877724
2210016F16Rik	1171.22	0.081142	1.05786	1.50408	0.132561	0.233521	0.631674
2310022A10Rik	1682.33	0.872859	1.83129	9.70391	2.9017e-22	4.93085e-21	20.3071
2310035C23Rik	818.139	0.0237195	1.01658	0.182904	0.854873	0.912987	0.0395355
2310057M21Rik	321.957	0.113829	1.0821	1.4033	0.160526	0.272615	0.56445
2310061I04Rik	453.659	0.27012	1.20591	2.59833	0.00936791	0.0230937	1.63651
2410004P03Rik	1.68076	0.127621	1.09249	0.492616	0.622284	0.746864	0.126759
2410089E03Rik	541.531	0.13024	1.09448	1.33678	0.181295	0.301037	0.52138
2610001J05Rik	658.477	0.0390438	1.02743	0.437053	0.662073	0.777249	0.10944
2610008E11Rik	215.939	0.155963	1.11417	1.54523	0.12229	0.218101	0.661343
2610020H08Rik	178.153	0.741522	1.67194	4.94892	7.46283e-07	3.3012e-06	5.48133
2610021A01Rik	285.668	0.206061	1.15353	1.72404	0.0846998	0.160818	0.793665
2610524H06Rik	243.038	0.208569	1.15554	1.98515	0.0471276	0.0971076	1.01275
2700049A03Rik	243.083	0.326736	1.25417	3.24989	0.00115449	0.00335591	2.47419
2700060E02Rik	3886.02	0.20132	1.14975	3.01984	0.00252908	0.00692233	2.15975
2700062C07Rik	222.49	0.413232	1.33167	4.11991	3.79016e-05	0.000135679	3.86749
2700097O09Rik	99.0724	0.0667248	1.04734	0.476145	0.633971	0.755935	0.121515
2810403A07Rik	1323.17	0.125236	1.09069	1.68714	0.0915769	0.171638	0.765386
2810408A11Rik	3.33713	0.540855	1.45483	1.59365	0.111015	0.201437	0.695861
2810417H13Rik	767.035	0.519894	1.43385	5.95587	2.58688e-09	1.48173e-08	7.82923
2810474O19Rik	2193.5	1.18971	2.28107	12.4705	1.08098e-35	4.3075e-34	33.3658
3010026O09Rik	107.991	0.259361	1.19695	1.86781	0.0617887	0.122642	0.911361
3110002H16Rik	1152.97	0.0135824	1.00946	0.240136	0.810225	0.88437	0.0533658
3110040N11Rik	260.547	0.00936566	1.00651	0.111633	0.911114	0.94876	0.0228437
3110043O21Rik	1330.82	0.346406	1.27139	4.76717	1.86836e-06	7.88889e-06	5.10298
3830403N18Rik	21.3659	0.0174101	1.01214	0.0758533	0.939536	0.96653	0.0147844
3830406C13Rik	516.656	0.152668	1.11162	2.19902	0.0278764	0.0611196	1.21382
4833420G17Rik	576.528	0.000342635	1.00024	0.00538755	0.995701	0.997742	0.000981804
4833439L19Rik	1869.21	0.000836179	1.00058	0.0149736	0.988053	0.99348	0.00284093
4921507P07Rik	4.06318	0.836307	1.78547	2.44038	0.014672	0.034533	1.46177
4921524J17Rik	272.648	0.808911	1.75189	6.86818	6.50275e-12	4.7334e-11	10.3248
4930402H24Rik	1044.99	0.249157	1.18851	2.47068	0.0134857	0.0320441	1.49425
4930427A07Rik	203.691	0.654414	1.57398	5.38134	7.39335e-08	3.65263e-07	6.43739
4930430F08Rik	219.806	0.131219	1.09522	1.15662	0.247427	0.385327	0.41417
4930432K21Rik	281.036	1.42495	2.68504	14.9463	1.64628e-50	1.30399e-48	47.8847
4930438A08Rik	14.6164	2.31288	4.96872	6.6733	2.5012e-11	1.72182e-10	9.76401
4930453N24Rik	823.95	0.77812	1.7149	10.7869	3.96838e-27	9.31202e-26	25.031
4930469K13Rik	1.28777	0.501153	1.41534	1.43897	0.150159	0.258539	0.587474
4930486L24Rik	6.96296	2.10692	4.3077	5.45165	4.9906e-08	2.50381e-07	6.6014
4930503L19Rik	309.224	1.17516	2.25818	8.17754	2.89687e-16	3.07027e-15	14.5128
4930522L14Rik	25.3207	0.217282	1.16254	1.09018	0.275632	0.418767	0.378027
4930535I16Rik	3.38241	0.0113694	1.00791	0.034588	0.972408	0.983918	0.00704128
4930548H24Rik	2.12878	0.294128	1.22614	0.791494	0.428656	0.581656	0.235334
4930563E22Rik	10.6006	0.1728	1.12724	0.590219	0.555044	0.693885	0.158713
4930564D02Rik	6.60553	0.43835	1.35505	1.32362	0.18563	0.306738	0.513233
4930579G24Rik	167.319	0.119558	1.0864	1.10655	0.268489	0.410227	0.386975
4930590J08Rik	3.2887	0.250887	1.18994	0.689676	0.490398	0.638584	0.194782
4931423N10Rik	0.918783	0.260042	1.19751	0.857557	0.391137	0.545228	0.263422
4932438A13Rik	2800.51	0.014875	1.01036	0.117611	0.906376	0.946059	0.0240818
4932438H23Rik	1.48363	0.753444	1.68581	2.53791	0.0111517	0.0270648	1.5676
4932442E05Rik	0.991461	0.178426	1.13165	0.642503	0.520547	0.664732	0.177353
4933405L10Rik	1.16467	0.207978	1.15507	0.721793	0.470422	0.620408	0.207323
4933408B17Rik	82.5703	0.431982	1.34909	2.457	0.0140102	0.0331484	1.47954
4933411K16Rik	13.3312	0.195186	1.14487	0.662015	0.507962	0.654201	0.184289
4933430I17Rik	272.529	1.17567	2.25898	7.99762	1.2685e-15	1.27086e-14	13.8959
4933434E20Rik	1931.82	0.446194	1.36244	9.18231	4.21958e-20	6.08812e-19	18.2155
5330417C22Rik	1.33122	0.851868	1.80484	3.11944	0.00181197	0.00509167	2.29314
5430403G16Rik	23.5246	0.734304	1.66359	3.11756	0.00182357	0.00511983	2.29074
5430427O19Rik	480.689	0.0984325	1.07061	0.884414	0.376473	0.530331	0.275453
5730455P16Rik	489.786	0.43879	1.35547	6.30238	2.93116e-10	1.82665e-09	8.73834
5730508B09Rik	151.24	0.27306	1.20837	1.76153	0.0781487	0.150184	0.823378
5830473C10Rik	0.946694	0.446673	1.36289	1.39772	0.162198	0.274877	0.560862
8030462N17Rik	529.673	0.624251	1.54141	5.26628	1.39219e-07	6.67081e-07	6.17582
9130011E15Rik	636.041	0.0469004	1.03304	0.594259	0.552339	0.691707	0.160078
9130401M01Rik	436.705	0.522897	1.43684	6.60622	3.94269e-11	2.67617e-10	9.57249
9230102O04Rik	66.3244	0.0526237	1.03715	0.310131	0.756462	0.847569	0.071825
9230112D13Rik	7.82587	0.316457	1.24527	1.01705	0.309132	0.458535	0.338628
9430015G10Rik	420.873	1.46488	2.76041	16.6544	2.81173e-62	3.43172e-60	59.4645
9430016H08Rik	442.257	0.327885	1.25517	4.59693	4.28752e-06	1.73522e-05	4.76065
9430020K01Rik	22.8376	3.43737	10.8331	10.7023	9.93337e-27	2.29212e-25	24.6398
9430076C15Rik	194.961	2.66407	6.33818	17.5623	4.79363e-69	7.21126e-67	66.142
9530053A07Rik	3.09105	0.455712	1.37146	1.35339	0.17593	0.293787	0.531968
9530077C05Rik	1.87025	0.203608	1.15157	0.570876	0.568084	0.703749	0.152582
9930021J03Rik	599.478	0.376372	1.29807	3.01457	0.00257346	0.00702794	2.15317
9930022D16Rik	18.6121	0.034888	1.02448	0.139914	0.888728	0.934524	0.0294094
9930104L06Rik	254.309	0.187486	1.13878	2.17466	0.0296557	0.0646918	1.18915
9930111J21Rik1	155.063	0.837901	1.78745	6.00692	1.8908e-09	1.09498e-08	7.96059
9930111J21Rik2	479.499	0.544926	1.45895	5.18902	2.114e-07	9.9477e-07	6.00228
A130010J15Rik	235.342	0.024167	1.01689	0.200416	0.841155	0.904197	0.0437371
A1cf	3.40917	0.0539272	1.03809	0.186738	0.851866	0.91157	0.0402102
A230046K03Rik	1846.43	0.714075	1.64043	5.96387	2.4633e-09	1.41387e-08	7.84959
A3galt2	1.72551	0.0944394	1.06765	0.301162	0.763291	0.851779	0.0696732
A430005L14Rik	722.551	0.021122	1.01475	0.315614	0.752296	0.84451	0.0733951
A430105I19Rik	2.64879	0.535094	1.44904	1.44817	0.14757	0.255077	0.593329
A530032D15Rik	185.066	3.93222	15.2657	23.7317	1.69922e-124	8.67765e-122	121.062
A630001G21Rik	795.457	0.709454	1.63519	10.4003	2.47112e-25	5.16752e-24	23.2867
A630033H20Rik	338.436	0.41684	1.335	2.99865	0.00271183	0.00736746	2.13268
A630076J17Rik	1.22712	0.321567	1.24969	0.770448	0.441034	0.592463	0.227339
A730071L15Rik	4.92745	0.240081	1.18106	0.661815	0.50809	0.654212	0.184281
A830005F24Rik	8.58493	0.216601	1.16199	0.761816	0.44617	0.597523	0.223646
A830010M20Rik	17.0274	0.118162	1.08535	0.469259	0.638884	0.759646	0.119389
A830080D01Rik	220.979	0.972404	1.96211	6.03197	1.6197e-09	9.45602e-09	8.02429
AA467197	15.3975	3.53782	11.6142	7.4929	6.73657e-14	5.86233e-13	12.2319
Aaas	1069.17	0.80195	1.74346	11.0153	3.22474e-28	8.13775e-27	26.0895
Aak1	1221.32	0.0856343	1.06115	1.00018	0.317225	0.467147	0.330546
Aars	17146.9	0.488781	1.40326	12.0722	1.48183e-33	5.12591e-32	31.2902
Aasdh	314.668	0.168296	1.12373	1.96197	0.0497661	0.101841	0.992076
Aatf	1366.78	0.0683924	1.04855	1.0871	0.276994	0.420277	0.376465
Aatk	361.617	0.337976	1.26398	3.27939	0.00104032	0.00304501	2.51641
Abca1	592.538	0.300058	1.23119	1.82914	0.0673789	0.13185	0.879921
Abca5	42.3523	0.579189	1.49401	2.17345	0.0297465	0.0648535	1.18807
Abca8b	44.5876	1.23087	2.34708	5.37564	7.63132e-08	3.76158e-07	6.42463
Abcb1a	5.95988	2.04941	4.13937	5.45731	4.83401e-08	2.42902e-07	6.61457
Abcb7	1582.07	0.257047	1.19503	2.16238	0.0305886	0.066443	1.17755
Abcb9	21.1548	0.00298726	1.00207	0.010705	0.991459	0.994997	0.00217838
Abcc1	6020.15	0.0423268	1.02977	0.401761	0.68786	0.796967	0.0985598
Abcc3	418.131	0.990298	1.9866	8.45237	2.85442e-17	3.32291e-16	15.4785
Abcc5	3046.14	0.53073	1.44466	6.02078	1.7358e-09	1.01034e-08	7.99553
Abcd4	937.141	0.13896	1.10111	2.40725	0.0160733	0.0375172	1.42577
Abce1	5083.74	0.0614189	1.04349	0.799088	0.424239	0.577415	0.238512
Abcf2	3535.8	0.0216343	1.01511	0.496859	0.619289	0.745066	0.127805
Abcg1	4544.55	0.485052	1.39964	10.1506	3.29268e-24	6.31401e-23	22.1997
Abcg4	1.45312	0.200953	1.14946	0.900187	0.368021	0.522291	0.282088
Abcg8	5.55643	0.651574	1.57088	2.03569	0.0417811	0.0875409	1.05779
Abhd10	529.788	1.01464	2.02039	9.89331	4.45051e-23	7.95273e-22	21.0995
Abhd11	751.979	0.364723	1.28763	3.42925	0.000605256	0.00182982	2.73759
Abhd13	629.23	0.0373511	1.02623	0.395154	0.692729	0.800375	0.0967064
Abhd16a	1422.6	0.687207	1.61016	9.35977	7.99095e-21	1.21435e-19	18.9157
Abhd17c	386.367	0.0550574	1.0389	0.935958	0.349295	0.502439	0.298916
Abhd2	1848.18	0.329725	1.25677	3.62785	0.000285794	0.000907265	3.04227
Abhd5	1821.85	0.423905	1.34155	6.96634	3.25294e-12	2.43638e-11	10.6133
Abi1	2759.03	0.688124	1.61119	7.37772	1.61025e-13	1.35099e-12	11.8693
Abi3bp	1.37565	0.780337	1.71753	1.92395	0.0543604	0.10991	0.958962
Abl1	1376.4	0.115928	1.08367	1.7321	0.0832563	0.158461	0.800077
Abl2	1957.92	0.180922	1.13361	2.07259	0.0382109	0.0808549	1.09229
Abr	8947.79	0.356154	1.28001	4.97543	6.51029e-07	2.89901e-06	5.53775
Abtb2	226.753	1.86104	3.63269	14.0744	5.45357e-45	3.40296e-43	42.4681
Acacb	29.7422	0.446195	1.36244	2.04908	0.0404545	0.0850369	1.07039
Acad10	225.593	0.141754	1.10325	1.30293	0.1926	0.315803	0.500584
Acad12	121.737	0.137171	1.09975	1.29606	0.194954	0.319022	0.49618
Acadl	1759.75	0.213912	1.15983	3.93646	8.26926e-05	0.000282076	3.54963
Acadsb	1215.64	0.0300873	1.02107	0.430185	0.667061	0.780815	0.107452
Acadvl	1110.95	0.281947	1.21583	4.04114	5.31911e-05	0.000186525	3.72926
Acap1	168.357	1.19779	2.29388	5.44521	5.17429e-08	2.59195e-07	6.58637
Acap2	3796.2	0.45779	1.37344	4.04847	5.15527e-05	0.00018127	3.74167
Acbd3	1876.31	0.397012	1.31678	5.59806	2.16767e-08	1.12898e-07	6.94731
Acbd6	1213.78	0.11917	1.08611	1.46987	0.141598	0.246775	0.607698
Acbd7	0.713541	0.051089	1.03605	0.22944	0.818527	0.88938	0.0509124
Acd	1071.6	0.0359441	1.02523	0.666905	0.504833	0.651598	0.18602
Acer2	3.28015	0.335572	1.26188	0.950343	0.341938	0.494618	0.30573
Acer3	1149.82	0.667722	1.58856	9.20481	3.42261e-20	4.97523e-19	18.3032
Aco2	9195.74	0.0473268	1.03335	0.733352	0.463344	0.61389	0.211909
Acod1	4722.34	3.40375	10.5836	12.9989	1.24188e-38	5.87804e-37	36.2308
Acot1	33.8958	0.150131	1.10967	0.688251	0.491295	0.63927	0.194316
Acot10	3.47018	0.754462	1.687	2.11702	0.0342578	0.0735132	1.13363
Acot11	454.191	0.004561	1.00317	0.0530256	0.957712	0.976958	0.0101241
Acot2	1091.76	0.10434	1.075	1.00381	0.315471	0.465176	0.332383
Acot4	7.72755	0.416599	1.33478	1.30042	0.193457	0.316996	0.498946
Acot6	245.098	0.00292082	1.00203	0.0236165	0.981159	0.989008	0.00480004
Acot7	2599.43	0.273353	1.20861	3.7029	0.000213152	0.000687	3.16304
Acot9	1575.8	0.793524	1.7333	12.1723	4.36653e-34	1.5548e-32	31.8083
Acoxl	1.21788	0.309093	1.23893	0.901578	0.367281	0.521508	0.282739
Acp1	355.095	0.136098	1.09893	1.57948	0.114227	0.206166	0.685784
Acp2	1756.73	0.634515	1.55242	6.28859	3.20364e-10	1.99071e-09	8.70099
Acpp	0.844136	0.993204	1.9906	3.05139	0.00227787	0.00627813	2.20217
Acsbg1	150.315	1.6802	3.20472	8.45329	2.8321e-17	3.2989e-16	15.4816
Acsf2	52.0609	0.634599	1.55251	3.2274	0.0012492	0.00360798	2.44274
Acsl1	1608.05	0.8457	1.79714	11.6608	2.02053e-31	6.21402e-30	29.2066
Acsl3	1410.71	0.0441969	1.03111	0.509579	0.610347	0.737646	0.132152
Acsl4	3315.91	0.663277	1.58368	6.20678	5.40811e-10	3.29927e-09	8.48158
Acsl5	4640.95	0.460569	1.37608	4.99099	6.007e-07	2.68599e-06	5.5709
Acss2	541.775	0.518267	1.43223	5.87313	4.27647e-09	2.39576e-08	7.62056
Acta1	6.25803	0.417808	1.3359	1.31897	0.187179	0.308668	0.510508
Acta2	35.5446	1.14994	2.21905	5.20904	1.89816e-07	8.97557e-07	6.04694
Actb	79633.2	0.587939	1.5031	7.75415	8.89355e-15	8.3376e-14	13.079
Actg1	7579.78	1.98221	3.95098	17.8029	6.71144e-71	1.05034e-68	67.9787
Actg2	5.22579	0.476403	1.39127	1.44584	0.148222	0.25592	0.591895
Actl6a	1375.61	0.182234	1.13464	4.25233	2.11559e-05	7.81408e-05	4.10712
Actn2	1.14123	0.652862	1.57228	1.95943	0.0500622	0.102361	0.989866
Actn4	9546.1	0.143073	1.10425	3.05964	0.00221602	0.00612159	2.21314
Actr10	1308.44	0.104051	1.07479	1.83154	0.0670202	0.131262	0.88186
Actr2	6763.99	0.195056	1.14477	2.05338	0.040036	0.0842854	1.07425
Actr3	9556.38	0.87986	1.8402	12.7592	2.77106e-37	1.21939e-35	34.9139
Actr6	182.463	0.168072	1.12356	1.59746	0.110163	0.200209	0.698517
Actr8	914.961	0.140037	1.10193	2.54403	0.0109583	0.0266486	1.57433
Acvr1	381.123	0.692251	1.6158	5.57873	2.42282e-08	1.25313e-07	6.902
Acvr2a	194.846	0.402153	1.32148	2.64408	0.00819142	0.0204401	1.68952
Acvrl1	576.242	0.987126	1.98223	8.0695	7.05869e-16	7.24383e-15	14.14
Acy3	14.826	0.643273	1.56187	2.36576	0.0179932	0.0414798	1.38216
Ada	660.124	0.255465	1.19372	2.8123	0.00491887	0.0127922	1.89305
Adam10	2728.97	0.00103044	1.00071	0.0109206	0.991287	0.994875	0.00223129
Adam15	7341.32	0.0909781	1.06509	0.954505	0.339828	0.492261	0.307805
Adam17	4061.59	0.052741	1.03723	0.368898	0.712204	0.815303	0.0886807
Adam1a	13.3222	0.057792	1.04087	0.207454	0.835655	0.900629	0.0454542
Adam21	3.27773	0.390677	1.31101	1.13362	0.256953	0.396759	0.401473
Adam3	98.3776	1.02516	2.03518	7.24603	4.29153e-13	3.47296e-12	11.4593
Adam32	1.84615	0.386392	1.30712	1.13237	0.257478	0.397306	0.400875
Adam33	5.98685	1.73325	3.32477	4.82292	1.4147e-06	6.06712e-06	5.21702
Adam8	13782.7	0.998688	1.99818	8.38174	5.21487e-17	5.92505e-16	15.2273
Adam9	3407.31	0.487475	1.40199	4.74961	2.03814e-06	8.56847e-06	5.0671
Adamts1	457.016	1.94549	3.85168	15.3922	1.84723e-53	1.61474e-51	50.7919
Adamts4	6.12365	1.10706	2.15406	3.36723	0.000759275	0.00226964	2.64404
Adamts6	4.84999	0.506347	1.42045	1.73704	0.0823799	0.157132	0.803734
Adamtsl4	15.2713	0.581239	1.49613	2.07901	0.0376164	0.0797361	1.09834
Adamtsl5	778	0.135353	1.09836	1.66699	0.0955156	0.177852	0.749941
Adap2	134.094	1.33723	2.52666	4.09056	4.30339e-05	0.000153036	3.81521
Adat2	168.81	0.602953	1.51882	6.78082	1.19497e-11	8.44794e-11	10.0732
Adck2	192.367	0.0516893	1.03648	0.648906	0.516399	0.661451	0.179503
Adcy2	448.215	0.734652	1.664	10.1633	2.89065e-24	5.56508e-23	22.2545
Adcy3	80.0342	0.250179	1.18935	1.43131	0.15234	0.261551	0.582444
Adcy4	0.964614	0.36115	1.28445	1.56869	0.116721	0.209905	0.677978
Adcy5	1.30294	0.10847	1.07808	0.299111	0.764855	0.853033	0.0690341
Adgb	108.934	2.00412	4.01145	15.1282	1.05562e-51	8.75441e-50	49.0578
Adgra2	6.35265	0.483076	1.39772	1.48259	0.138183	0.242041	0.61611
Adgre1	3749.72	2.12501	4.36206	20.5549	6.96306e-94	1.80167e-91	90.7443
Adgre5	109.532	0.511577	1.42561	2.21744	0.0265933	0.0587414	1.23106
Adgrf3	2.44617	0.219171	1.16406	0.644554	0.519216	0.663983	0.177843
Adgrg1	9.38085	0.231826	1.17432	0.653732	0.513284	0.658739	0.181286
Adgrl2	384.217	1.35958	2.5661	9.85092	6.79162e-23	1.19925e-21	20.9211
Adh4	0.794843	0.146831	1.10713	0.708598	0.478574	0.627852	0.202143
Adh7	757.328	0.755832	1.6886	5.71138	1.12066e-08	6.01095e-08	7.22106
Adhfe1	242.07	0.392808	1.31295	2.72888	0.00635499	0.0161929	1.79068
Adipor1	3824.17	0.152149	1.11122	2.27924	0.0226527	0.050909	1.29321
Adk	997.211	0.0508193	1.03585	0.661876	0.508051	0.654212	0.184281
Adm2	0.676462	0.030619	1.02145	0.0543838	0.956629	0.976373	0.0103841
Adnp2	1047.88	0.887894	1.85047	10.7606	5.28305e-27	1.22929e-25	24.9103
Ado	978.013	0.192906	1.14306	2.5226	0.0116489	0.0281104	1.55113
Adprhl1	9.96771	0.844647	1.79582	2.76847	0.00563206	0.0144686	1.83957
Adprhl2	957.1	0.0362772	1.02546	0.579676	0.562133	0.699011	0.155516
Adprm	370.028	0.098495	1.07066	1.20153	0.229545	0.363666	0.439297
Adra1a	235.036	1.40126	2.64132	9.8534	6.62668e-23	1.17226e-21	20.931
Adra2a	0.724721	0.262073	1.1992	1.17446	0.240212	0.376874	0.423804
Adrm1	1766.16	0.154616	1.11313	2.68826	0.00718246	0.0181276	1.74166
Adsl	1829.92	0.0998347	1.07165	1.65141	0.0986548	0.182611	0.738473
Adss	2706.51	0.567891	1.48235	6.93434	4.08109e-12	3.02743e-11	10.5189
Aebp2	1897.9	0.161691	1.1186	2.63498	0.00841434	0.0209425	1.67897
Aen	1222.76	0.0209761	1.01465	0.306948	0.758883	0.848958	0.0711137
Afap1	3.15339	0.291991	1.22433	0.811078	0.417321	0.57056	0.243699
Aff1	2829.07	0.660283	1.58039	5.11384	3.15668e-07	1.45923e-06	5.83588
Aff4	3160.43	0.532743	1.44668	4.07311	4.63894e-05	0.000164276	3.78443
Afg3l1	2065.3	0.00261812	1.00182	0.0530865	0.957663	0.976958	0.0101241
Afg3l2	2315.84	0.0815046	1.05812	1.88417	0.0595414	0.11896	0.924598
Afmid	64.0351	1.06861	2.09741	6.80792	9.90216e-12	7.0882e-11	10.1495
Afp	130.295	0.936772	1.91424	5.59258	2.2372e-08	1.16395e-07	6.93407
Aftph	1997.89	0.427249	1.34467	7.66346	1.80995e-14	1.64515e-13	12.7838
Agbl2	0.699318	0.382804	1.30387	1.47336	0.140654	0.245528	0.609899
Agfg1	2628.47	0.799923	1.74101	12.1832	3.82204e-34	1.37353e-32	31.8622
Agk	611.975	0.0237809	1.01662	0.345378	0.72981	0.827744	0.0821042
Ago2	10466.9	0.287094	1.22018	1.96931	0.0489174	0.10038	0.998354
Ago3	1136.33	0.392598	1.31276	2.77586	0.00550555	0.0141793	1.84835
Agpat3	2288.88	0.0662843	1.04702	1.52968	0.126097	0.22378	0.650179
Agpat4	891.995	0.865629	1.82213	7.72081	1.15595e-14	1.07024e-13	12.9705
Agpat9	596.492	2.32599	5.0141	14.6121	2.35288e-48	1.70373e-46	45.7686
Agps	1985.87	0.057169	1.04042	0.811559	0.417045	0.570263	0.243925
Agrp	0.786077	0.0433099	1.03048	0.122235	0.902713	0.943759	0.0251391
Agtpbp1	1391.24	0.802342	1.74393	9.49614	2.17813e-21	3.45333e-20	19.4618
Agtrap	692.934	0.300399	1.23148	4.7276	2.27192e-06	9.49167e-06	5.02266
Ahctf1	1734.97	0.444815	1.36114	6.5073	7.65153e-11	5.03e-10	9.29843
Ahcy	377.586	0.499887	1.4141	5.70827	1.14133e-08	6.12012e-08	7.21324
Ahcyl2	1022.43	0.470497	1.38559	6.14087	8.20693e-10	4.92162e-09	8.30789
Ahi1	655.035	0.519623	1.43358	5.09723	3.4466e-07	1.58607e-06	5.79968
Ahrr	64.152	0.858208	1.81279	5.09226	3.53821e-07	1.62553e-06	5.789
Ahsa1	3371.1	0.710654	1.63655	6.39448	1.61098e-10	1.0277e-09	8.98813
AI182371	3.80755	0.655868	1.57556	1.94437	0.0518512	0.105519	0.976671
AI314180	4959.29	0.361815	1.28504	7.66312	1.81468e-14	1.64791e-13	12.7831
AI464131	93.7497	0.0380954	1.02676	0.247114	0.80482	0.880999	0.0550248
AI467606	808.621	0.0137693	1.00959	0.232386	0.816238	0.887979	0.0515973
AI846148	401.153	0.148242	1.10822	1.43722	0.150656	0.259348	0.586117
Aicda	7.34525	0.20011	1.14879	0.643784	0.519716	0.664182	0.177713
Aida	1069.29	0.269368	1.20528	4.23066	2.33011e-05	8.54945e-05	4.06806
Aif1	971.943	5.58954	48.1525	28.5036	1.05775e-178	1.20746e-175	174.918
Aig1	3272.83	0.271638	1.20718	5.0388	4.68471e-07	2.11718e-06	5.67424
Aim1	1644.93	0.428651	1.34597	6.48695	8.75917e-11	5.7271e-10	9.24207
Aim1l	10.9031	0.285135	1.21852	0.925548	0.354681	0.507966	0.294165
Aim2	1532.82	0.4844	1.399	7.22151	5.14122e-13	4.13642e-12	11.3834
Aip	1474.42	0.378585	1.30007	7.16333	7.87408e-13	6.23692e-12	11.205
Ak6	562.869	0.046509	1.03276	0.665136	0.505963	0.652494	0.185424
Ak7	0.984059	0.122346	1.0885	0.340971	0.733126	0.830282	0.0807744
Akap10	1223.3	0.149	1.1088	2.27764	0.0227479	0.0510873	1.29169
Akap11	1115.11	0.329735	1.25678	2.87331	0.00406191	0.0107231	1.96968
Akap13	2595.04	0.253313	1.19194	3.27414	0.00105984	0.00309842	2.50886
Akap2	7.22107	0.535302	1.44925	1.69796	0.0895158	0.168328	0.773844
Akap8l	1011.15	0.416834	1.33499	6.43646	1.22293e-10	7.88709e-10	9.10308
Akap9	3769.36	0.244296	1.18451	2.89694	0.00376818	0.0099939	2.00026
Akip1	831.32	0.0690833	1.04905	0.922805	0.356109	0.509522	0.292837
Akirin1	1365.94	0.0651769	1.04621	0.970223	0.331935	0.483853	0.315287
Akirin2	461.203	0.612999	1.52944	6.33152	2.42765e-10	1.52611e-09	8.81641
Akna	1886.54	0.583477	1.49846	5.72671	1.02395e-08	5.51048e-08	7.25881
Aknad1	3.11568	0.404987	1.32408	1.19392	0.232508	0.367108	0.435206
Akr1a1	30059	0.00194788	1.00135	0.0348978	0.972161	0.98377	0.00710634
Akr1b10	778.05	0.326384	1.25387	3.57876	0.000345225	0.00108405	2.96495
Akr1b8	2044.22	0.10651	1.07662	1.38065	0.167388	0.282414	0.549114
Akr1c12	2.31403	0.28061	1.21471	0.925759	0.354571	0.507921	0.294204
Akt3	1088.36	1.11964	2.17292	14.2324	5.769e-46	3.73177e-44	43.4281
Alas1	1265.55	0.108256	1.07792	1.87096	0.0613507	0.121935	0.913872
Alcam	9028.25	0.170836	1.12571	2.82504	0.00472751	0.0123326	1.90895
Aldh16a1	1545.58	0.153816	1.11251	1.85331	0.0638376	0.126026	0.899541
Aldh1a2	3.41164	0.0240073	1.01678	0.0742055	0.940847	0.967161	0.014501
Aldh1a3	3.96841	1.35219	2.55299	3.44621	0.000568516	0.00172709	2.76269
Aldh1b1	180.754	0.357765	1.28144	2.79986	0.00511241	0.0132476	1.87786
Aldh1l1	55.7743	0.344419	1.26964	1.65911	0.0970931	0.180236	0.744158
Aldh3a2	1315.12	0.345555	1.27064	4.95493	7.23551e-07	3.2043e-06	5.49427
Aldh8a1	0.954823	0.101221	1.07268	0.369173	0.711999	0.815216	0.0887272
Alg10b	1120.28	0.636359	1.5544	4.84523	1.26466e-06	5.44774e-06	5.26378
Alg13	153.057	0.399897	1.31941	3.26499	0.00109467	0.00319489	2.49554
Alg3	714.82	0.0157289	1.01096	0.192845	0.847081	0.908202	0.0418178
Alg6	290.289	0.0768811	1.05474	0.681212	0.495737	0.643239	0.191628
Alg8	680.61	0.129369	1.09382	1.82243	0.068389	0.133517	0.874464
Alkbh1	767.485	0.34068	1.26635	4.69534	2.66163e-06	1.10437e-05	4.95688
Alkbh2	408.212	0.281722	1.21565	3.42186	0.000621944	0.00187851	2.72619
Alkbh3	883.586	0.0102721	1.00715	0.227011	0.820415	0.890435	0.0503979
Alkbh8	426.653	0.164266	1.1206	1.5953	0.110645	0.200952	0.696908
Alms1	438.844	0.640317	1.55867	5.32077	1.03329e-07	5.01554e-07	6.29968
Alox5ap	3928.04	0.12559	1.09095	1.63539	0.101966	0.187827	0.726241
Alox8	3.20918	1.94066	3.83882	4.73932	2.14432e-06	8.99345e-06	5.04607
Aloxe3	4.12411	0.393649	1.31371	1.13844	0.254938	0.394398	0.404065
Alpk1	909.509	0.362227	1.28541	3.38595	0.000709319	0.00212949	2.67172
Alpk2	1.11047	0.235435	1.17726	0.698574	0.484818	0.633476	0.19827
Alpl	0.885879	0.101754	1.07308	0.634092	0.526021	0.669081	0.174521
Als2	910.529	0.291508	1.22392	3.5425	0.000396348	0.00123242	2.90924
Alyref	1943.56	0.15234	1.11137	1.62848	0.103424	0.189863	0.721559
Amfr	2755.05	0.125994	1.09126	2.38927	0.0168821	0.039221	1.40648
Amica1	109.167	0.48063	1.39535	3.94487	7.98433e-05	0.000272788	3.56417
Ammecr1	331.088	0.0421559	1.02965	0.368367	0.7126	0.815613	0.0885161
Ammecr1l	931.653	0.170578	1.12551	2.28768	0.0221563	0.0499222	1.30171
Amn1	325.889	0.489147	1.40361	4.0376	5.40017e-05	0.000189094	3.72332
Amotl1	4691.37	0.298658	1.23	2.35564	0.0184907	0.0424803	1.37181
Amotl2	7.08538	0.0300604	1.02105	0.0884893	0.929488	0.960727	0.0174002
Ampd1	1.9311	0.759239	1.6926	2.64834	0.00808874	0.0202073	1.69449
Amz1	1801.15	0.21828	1.16335	2.32511	0.0200661	0.0456993	1.34009
Amz2	1178.12	0.122025	1.08826	2.1683	0.0301359	0.065592	1.18315
Anapc1	4835.25	0.222875	1.16706	3.60968	0.000306578	0.000970548	3.01298
Anapc15	569.886	0.329963	1.25698	4.23139	2.32256e-05	8.52497e-05	4.06931
Anapc16	1118.18	0.204007	1.15189	3.5178	0.000435142	0.00134422	2.87153
Anapc4	1092.13	0.0424132	1.02984	0.88896	0.374025	0.527917	0.277435
Anapc5	6438.53	0.534288	1.44823	10.2621	1.04394e-24	2.07995e-23	22.6819
Angel1	101.906	0.0461347	1.03249	0.337401	0.735815	0.83188	0.0799392
Angel2	1005.69	0.014253	1.00993	0.231154	0.817195	0.888531	0.0513276
Angpt2	594.189	0.375445	1.29724	3.55553	0.000377223	0.00117805	2.92884
Angpt4	2.48199	0.653451	1.57293	1.71898	0.0856184	0.162304	0.78967
Angptl2	479.469	2.8443	7.18157	22.7675	9.6303e-115	3.97629e-112	111.401
Angptl3	18.3803	0.260094	1.19756	0.975002	0.329559	0.481174	0.317698
Ank1	2.14227	0.574342	1.489	1.80749	0.0706864	0.137421	0.861946
Ank2	518.456	2.39314	5.25301	20.4647	4.44559e-93	1.13515e-90	89.9449
Ank3	0.773688	0.0465444	1.03279	0.361474	0.717745	0.819461	0.0864715
Ankdd1a	120.207	1.28749	2.44104	8.44451	3.05335e-17	3.54386e-16	15.4505
Ankfy1	4175.98	0.121932	1.08819	2.48233	0.0130525	0.0311253	1.50689
Ankhd1	4265.25	0.442932	1.35936	5.421	5.92661e-08	2.95432e-07	6.52954
Ankib1	1277.03	0.0454698	1.03202	0.402864	0.687048	0.796445	0.098844
Ankle1	69.3809	0.120045	1.08677	0.610025	0.541845	0.682972	0.165597
Ankle2	1057	0.0609026	1.04312	1.15223	0.249225	0.387661	0.411548
Ankmy1	2.58468	0.414116	1.33248	1.17447	0.240206	0.376874	0.423804
Ankrd11	4557.01	0.125898	1.09119	1.40512	0.159986	0.271865	0.565647
Ankrd12	1500.28	0.241002	1.18181	2.44508	0.0144821	0.0341607	1.46647
Ankrd13d	74.6063	0.131982	1.0958	0.838868	0.401543	0.555422	0.255377
Ankrd17	4286.09	0.192184	1.14249	2.06625	0.0388052	0.0819874	1.08625
Ankrd26	332.992	0.149278	1.10901	1.12368	0.261148	0.401476	0.39634
Ankrd28	1006.85	0.221174	1.16568	1.6545	0.0980255	0.181724	0.740589
Ankrd33b	440.434	0.161439	1.1184	0.986794	0.323744	0.474586	0.323685
Ankrd35	2.96263	0.621893	1.53889	1.73872	0.082084	0.15663	0.805126
Ankrd40	2216.12	0.0353706	1.02482	1.00762	0.313638	0.463236	0.334198
Ankrd44	443.997	0.0996564	1.07152	0.830109	0.406477	0.560274	0.251599
Ankrd50	1536.71	1.27575	2.42125	15.9421	3.23085e-57	3.21528e-55	54.4928
Ankrd66	3.96637	1.01557	2.0217	2.83289	0.00461286	0.0120432	1.91926
Anln	1331.34	1.12897	2.18702	9.7894	1.2503e-22	2.17025e-21	20.6635
Ano6	3191.51	0.0400815	1.02817	0.517947	0.604495	0.732765	0.135035
Ano7	20.1796	0.354626	1.27865	1.33345	0.182385	0.302536	0.519223
Anp32b	3165.64	0.258171	1.19596	2.5543	0.0106402	0.0259629	1.58565
Anxa1	5553.58	0.144761	1.10555	1.24197	0.214247	0.344122	0.463287
Aoah	1293.05	1.56312	2.95492	21.1837	1.34896e-99	3.90715e-97	96.4081
Aox1	9.72849	0.1297	1.09407	0.428571	0.668235	0.781738	0.106939
Aox2	33.4853	0.519632	1.43359	2.08614	0.0369658	0.0785372	1.10492
Ap1g2	1553.74	0.237294	1.17878	2.81311	0.00490646	0.0127668	1.89392
Ap1m2	3.77883	0.878868	1.83893	2.37993	0.017316	0.0401187	1.39665
Ap1s2	456.651	0.176278	1.12996	1.50465	0.132413	0.233385	0.631927
Ap1s3	332.643	0.645162	1.56392	5.82947	5.56033e-09	3.08914e-08	7.51016
Ap2b1	4651.25	0.265899	1.20239	5.24238	1.58518e-07	7.56196e-07	6.12137
Ap3b1	3751.62	0.253253	1.19189	4.78218	1.73407e-06	7.35065e-06	5.13367
Ap3m2	313.733	0.142311	1.10367	1.82905	0.0673923	0.131863	0.879878
Ap4b1	105.703	0.449996	1.36604	3.38307	0.000716806	0.00215031	2.6675
Ap4e1	437.816	0.597404	1.51299	4.25955	2.04841e-05	7.58614e-05	4.11998
Ap4m1	516.587	0.448332	1.36446	6.54781	5.83865e-11	3.88963e-10	9.41009
Apba1	11.1063	0.68692	1.60984	2.14637	0.0318431	0.0689212	1.16165
Apba3	945.715	0.637938	1.5561	6.95605	3.49937e-12	2.60987e-11	10.5834
Apbb2	1024.33	0.156545	1.11461	2.08799	0.0367986	0.0782162	1.1067
Apc	1507.03	0.430252	1.34747	3.66584	0.000246524	0.000789446	3.10268
Aph1a	1507.01	0.0134761	1.00938	0.309479	0.756957	0.847822	0.0716951
Apip	662.296	0.0314276	1.02202	0.509501	0.610401	0.737667	0.13214
Apitd1	132.469	0.736523	1.66616	6.02079	1.73572e-09	1.01034e-08	7.99553
Aplf	232.101	0.538724	1.45269	6.1315	8.70568e-10	5.19983e-09	8.28401
Apln	1.4324	0.27302	1.20833	0.773202	0.439403	0.591093	0.228345
Apmap	1093.02	0.123127	1.08909	2.49993	0.0124217	0.0297894	1.52594
Apobec1	11187.6	0.957211	1.94155	11.3807	5.22068e-30	1.47901e-28	27.83
Apobec3	620.762	0.224799	1.16861	3.57507	0.000350138	0.00109912	2.95895
Apof	3.35631	1.59877	3.02884	4.05284	5.06007e-05	0.000178087	3.74937
Apol10b	11.3616	2.18058	4.53334	6.47129	9.71688e-11	6.33622e-10	9.19817
Apol7a	1.04057	0.792026	1.7315	2.7561	0.00584949	0.0149875	1.82427
Apol8	1.36629	0.84147	1.79188	2.37847	0.0173847	0.0402538	1.39519
Apol9a	69.2574	1.36942	2.58366	6.85698	7.03311e-12	5.10795e-11	10.2918
Apol9b	25.0465	0.770875	1.7063	3.3405	0.000836265	0.00248257	2.6051
Apom	1.59389	0.204775	1.15251	0.596244	0.551012	0.690609	0.160768
Apool	639.777	0.337945	1.26395	4.61865	3.86237e-06	1.57134e-05	4.80373
App	10147.2	0.597029	1.5126	10.2318	1.4282e-24	2.82237e-23	22.5494
Appbp2	1183.54	0.172346	1.12689	1.79324	0.0729347	0.141339	0.849737
Appl1	1284.73	0.275182	1.21015	3.41994	0.000626353	0.00189124	2.72325
Aprt	6989.87	0.0654625	1.04642	0.849085	0.395834	0.549717	0.259861
Aptx	747.119	0.516352	1.43033	8.23799	1.75135e-16	1.89552e-15	14.7223
Aqp3	4.26569	2.26896	4.81974	5.21136	1.87461e-07	8.87283e-07	6.05194
Aqp9	888.036	1.65569	3.15075	11.569	5.91851e-31	1.78069e-29	28.7494
Aqr	2337.41	0.285911	1.21918	6.43684	1.21986e-10	7.87354e-10	9.10383
Arcn1	6390	0.321744	1.24984	4.61117	4.004e-06	1.62556e-05	4.789
Areg	1.36538	1.34853	2.54652	3.90685	9.3509e-05	0.000316088	3.50019
Arel1	1377.86	0.11913	1.08608	1.42626	0.153792	0.263584	0.579081
Arf2	976.053	0.120618	1.0872	1.9565	0.0504061	0.102977	0.987259
Arf6	4289.04	0.121602	1.08794	2.35191	0.0186775	0.0428535	1.36801
Arfgap1	1227.63	0.0234505	1.01639	0.438255	0.661201	0.776664	0.109767
Arfgap2	1841.04	0.00486167	1.00338	0.102764	0.91815	0.953732	0.0205735
Arfgap3	1353.43	0.122857	1.08889	2.11018	0.0348431	0.0745743	1.12741
Arfgef1	2558.12	0.42391	1.34156	4.17718	2.95148e-05	0.000107239	3.96965
Arfgef2	2705.78	0.3988	1.31841	4.17272	3.00982e-05	0.000109236	3.96163
Arfrp1	645.735	0.319758	1.24812	5.14105	2.73214e-07	1.26963e-06	5.89632
Arg1	0.717585	0.614472	1.531	2.08082	0.0374502	0.0794099	1.10013
Arhgap10	3304.45	0.171783	1.12645	2.787	0.0053198	0.0137428	1.86192
Arhgap11a	917.727	0.843932	1.79494	7.13942	9.37268e-13	7.3668e-12	11.1327
Arhgap12	1489.83	0.746639	1.67788	9.42484	4.30761e-21	6.66083e-20	19.1765
Arhgap15	346.476	0.2444	1.1846	2.47248	0.0134178	0.03191	1.49607
Arhgap18	837.842	0.0192756	1.01345	0.293146	0.76941	0.856931	0.0670539
Arhgap19	35.5063	1.24844	2.37584	5.47346	4.41339e-08	2.22863e-07	6.65196
Arhgap23	182.953	0.0672789	1.04774	0.547337	0.584147	0.716468	0.144803
Arhgap24	43.6536	0.535167	1.44911	1.85922	0.0629957	0.12463	0.904378
Arhgap25	1037.51	0.374472	1.29637	4.89665	9.74862e-07	4.25797e-06	5.3708
Arhgap26	266.667	0.709252	1.63496	5.82365	5.75751e-09	3.19229e-08	7.4959
Arhgap27	959.356	0.378465	1.29996	3.22454	0.00126177	0.00364104	2.43877
Arhgap33	86.6066	0.297541	1.22905	1.29655	0.194788	0.31883	0.496441
Arhgap4	14.0846	0.444571	1.36091	1.70758	0.0877136	0.165452	0.781328
Arhgap5	1591.11	0.595063	1.51054	3.32071	0.000897884	0.00265372	2.57614
Arhgap6	6.45404	0.0398961	1.02804	0.137722	0.89046	0.935788	0.0288224
Arhgap8	2.17649	0.382008	1.30315	1.18305	0.23679	0.372771	0.428558
Arhgef12	834.538	0.316795	1.24556	2.80303	0.00506247	0.013127	1.88184
Arhgef15	0.701448	0.0559477	1.03954	0.101434	0.919206	0.954471	0.0202372
Arhgef18	303.248	0.299341	1.23058	3.7542	0.000173897	0.000566978	3.24643
Arhgef19	6.78555	0.833831	1.78241	2.54635	0.0108855	0.026485	1.577
Arhgef2	3450.48	0.224792	1.16861	3.31887	0.000903834	0.00266927	2.57361
Arhgef25	57.9995	0.0366547	1.02573	0.238333	0.811623	0.885299	0.0529102
Arhgef28	0.654008	0.165987	1.12193	0.702639	0.482281	0.631067	0.199924
Arhgef3	700.785	2.56571	5.92044	18.256	1.85474e-74	3.10285e-72	71.5082
Arhgef33	1.54973	0.19289	1.14305	0.666758	0.504927	0.65165	0.185986
Arhgef37	2.15846	1.80695	3.49901	5.0365	4.7412e-07	2.14121e-06	5.66934
Arhgef39	167.628	0.914234	1.88457	6.15378	7.56596e-10	4.55978e-09	8.34106
Arid1a	2035.01	0.10296	1.07397	0.870014	0.384293	0.538298	0.268977
Arid1b	1671.92	0.0915892	1.06554	1.20632	0.227695	0.361414	0.441995
Arid3b	103.549	0.83164	1.77971	5.95142	2.6583e-09	1.5186e-08	7.81856
Arid4b	533.314	0.0988736	1.07094	0.731581	0.464425	0.614776	0.211283
Arid5a	492.126	0.500648	1.41485	4.1208	3.77552e-05	0.00013518	3.86909
Arid5b	529.799	0.838824	1.78859	4.85924	1.17839e-06	5.09648e-06	5.29273
Arih1	2656.07	0.452443	1.36836	6.71792	1.84341e-11	1.28219e-10	9.89205
Arih2	1328.27	0.55747	1.47169	10.8562	1.8637e-27	4.45406e-26	25.3512
Arl13b	288.194	0.574442	1.4891	4.57789	4.69695e-06	1.89302e-05	4.72284
Arl2bp	220.441	0.280427	1.21455	2.51984	0.0117408	0.0282998	1.54822
Arl4a	177.782	0.425273	1.34283	4.91577	8.84351e-07	3.87835e-06	5.41135
Arl4c	29.5549	1.65549	3.15029	6.88072	5.95511e-12	4.34128e-11	10.3624
Arl5b	452.285	0.0911934	1.06525	0.651592	0.514665	0.6599	0.180522
Arl5c	1374.61	0.918623	1.89031	9.14631	5.89126e-20	8.37551e-19	18.077
Arl6ip1	2222.99	0.574404	1.48906	9.17613	4.46871e-20	6.43799e-19	18.1912
Arl6ip6	241.484	0.12632	1.09151	0.914409	0.360502	0.514215	0.288855
Arl9	5.72359	0.679807	1.60193	2.09251	0.036393	0.077473	1.11085
Armc1	681.864	0.0896309	1.0641	1.36376	0.172643	0.289443	0.538436
Armc10	1055.09	0.0815012	1.05812	1.55034	0.12106	0.216314	0.664916
Armc2	409.264	0.488018	1.40252	4.46257	8.09807e-06	3.15122e-05	4.50152
Armc3	15.1995	0.206679	1.15403	0.843574	0.398907	0.552785	0.257444
Armc8	716.287	0.36754	1.29015	4.89864	9.65028e-07	4.21977e-06	5.37471
Armcx5	138.102	0.289782	1.22246	2.18331	0.0290132	0.0633616	1.19817
Arnt	1707.38	0.503194	1.41735	5.8184	5.94119e-09	3.28662e-08	7.48325
Arnt2	5.31421	1.34717	2.54413	3.63781	0.000274964	0.000874316	3.05833
Arntl	935.663	0.412368	1.33087	4.47147	7.76822e-06	3.03076e-05	4.51845
Arpc2	13155.5	0.269959	1.20577	6.79039	1.1183e-11	7.93189e-11	10.1006
Arpc5l	3403.52	0.127565	1.09245	2.36841	0.0178649	0.0412236	1.38485
Arrb2	3418.93	0.891657	1.85531	10.6363	2.02041e-26	4.50668e-25	24.3461
Arrdc3	267.556	2.79964	6.96265	14.2972	2.2786e-46	1.51433e-44	43.8198
Arrdc4	165.201	1.3551	2.55816	11.2992	1.32346e-29	3.67425e-28	27.4348
Arrdc5	0.916401	0.132626	1.09629	0.453627	0.650098	0.7686	0.1143
Arsa	888.472	0.414471	1.33281	8.87634	6.90992e-19	9.19711e-18	17.0363
Art3	5.32124	0.957011	1.94128	2.95128	0.00316462	0.00849178	2.071
Art5	1.14135	0.788914	1.72777	2.58732	0.00967267	0.0237846	1.6237
Arv1	100.899	0.581544	1.49645	4.55893	5.14144e-06	2.05849e-05	4.68645
Asah2	266.842	1.08522	2.1217	9.3518	8.61717e-21	1.30644e-19	18.8839
Asap1	992.468	0.341391	1.26698	4.96998	6.69591e-07	2.97756e-06	5.52614
Asb1	429.483	0.209183	1.15603	2.54167	0.0110323	0.0268052	1.57178
Asb11	99.0014	4.09841	17.1295	17.3229	3.16179e-67	4.41422e-65	64.3551
Asb2	18.3788	3.45281	10.9496	8.36534	5.99397e-17	6.76273e-16	15.1699
Asb3	246.065	0.0223019	1.01558	0.199103	0.842182	0.904899	0.0433999
Asb7	385.177	0.0393097	1.02762	0.364049	0.715821	0.817997	0.0872483
Ascc2	4073.5	0.320508	1.24877	3.8189	0.000134051	0.000443393	3.35321
Ascc3	3979.19	0.470935	1.38601	3.92561	8.651e-05	0.000294167	3.53141
Ascl4	7.08837	0.313856	1.24303	0.841776	0.399913	0.553862	0.256598
Asf1a	317.596	0.131465	1.09541	1.18942	0.234276	0.369472	0.432419
Asf1b	743.684	0.704599	1.62969	6.3746	1.83443e-10	1.16299e-09	8.93443
Ash1l	1965.18	0.058304	1.04124	0.541812	0.587948	0.719674	0.142864
Asic1	1.04812	0.353334	1.27751	1.32066	0.186614	0.307971	0.51149
Asic3	0.80646	0.193799	1.14377	0.637526	0.523783	0.667253	0.17571
Asic4	0.985408	0.15846	1.11609	0.702435	0.482408	0.631177	0.199849
Asmt	0.98644	0.468492	1.38366	1.62588	0.103976	0.190751	0.719533
Asns	9875.01	0.361081	1.28439	5.78595	7.21017e-09	3.96027e-08	7.40228
Asnsd1	395.968	0.164886	1.12108	1.54979	0.121191	0.21648	0.664583
Asph	9016.78	0.63965	1.55795	6.77417	1.25122e-11	8.81667e-11	10.0547
Aspm	671.191	1.11909	2.1721	6.63312	3.28673e-11	2.24348e-10	9.64908
Asprv1	0.888938	0.350178	1.27472	1.38316	0.166616	0.281307	0.550819
Ass1	1037.04	2.86553	7.28804	18.8004	7.49203e-79	1.39798e-76	75.8545
Astl	0.88056	0.0651373	1.04618	0.18471	0.853456	0.912279	0.0398725
Astn2	1.38987	0.407509	1.32639	1.21859	0.222999	0.355765	0.448837
Asun	952.246	0.0638178	1.04523	0.931162	0.35177	0.505101	0.296621
Asxl1	1318.44	0.108967	1.07846	1.66582	0.0957483	0.178183	0.749134
Asxl2	1846.73	0.0612359	1.04336	0.614711	0.538746	0.680347	0.167269
Atad1	1703.41	0.499805	1.41402	6.36577	1.94317e-10	1.23112e-09	8.9097
Atad2	2385.66	0.931455	1.9072	7.26866	3.63079e-13	2.96795e-12	11.5275
Atad2b	411.897	0.0803076	1.05724	0.568608	0.569622	0.705031	0.151792
Atad5	403.295	0.741284	1.67166	4.56653	4.95856e-06	1.9906e-05	4.70102
Ate1	1345.19	0.614827	1.53137	7.18627	6.65849e-13	5.32185e-12	11.2739
Atf1	1167.38	0.67766	1.59954	6.70907	1.95873e-11	1.35899e-10	9.86678
Atf2	1209.54	0.49198	1.40637	5.23314	1.6665e-07	7.93233e-07	6.1006
Atf3	6779.46	1.95493	3.87698	17.3361	2.51004e-67	3.55547e-65	64.4491
Atf4	21283.8	0.590272	1.50553	9.61625	6.82774e-22	1.12574e-20	19.9486
Atf6	9226.99	0.156047	1.11423	1.87621	0.0606267	0.120743	0.918137
Atf6b	3593.54	0.0452913	1.03189	0.841093	0.400296	0.554234	0.256307
Atf7	769.411	0.0182506	1.01273	0.198577	0.842593	0.905141	0.043284
Atf7ip	840.813	0.307556	1.23761	4.08386	4.42938e-05	0.000157314	3.80323
Atg10	169.624	0.204247	1.15208	2.15468	0.0311866	0.0676285	1.16987
Atg12	1153.44	0.93325	1.90957	11.2461	2.41952e-29	6.56687e-28	27.1826
Atg13	1940	0.174942	1.12892	2.1934	0.0282785	0.0619173	1.20819
Atg14	307.117	0.561219	1.47552	5.2674	1.38372e-07	6.63353e-07	6.17826
Atg2b	1725.46	0.180642	1.13339	3.04892	0.00229665	0.00632809	2.19873
Atg3	2435.3	0.439293	1.35594	9.21291	3.17394e-20	4.63806e-19	18.3337
Atg4a	372.053	0.133183	1.09671	1.45733	0.145026	0.251418	0.599604
Atg4b	970.054	0.033929	1.0238	0.662798	0.50746	0.653811	0.184547
Atg7	2511.27	0.0963892	1.06909	2.04704	0.0406542	0.0854104	1.06849
Atl2	556.28	0.326481	1.25395	3.56969	0.000357411	0.0011205	2.95059
Atl3	2423.55	0.522489	1.43643	4.63474	3.5739e-06	1.4598e-05	4.83571
Atm	1277.38	0.0985383	1.07069	0.853054	0.393629	0.547582	0.261551
Atn1	74.7913	0.117163	1.0846	0.624272	0.532449	0.67512	0.170619
Atoh8	7.15998	1.3951	2.63008	4.07222	4.65676e-05	0.000164847	3.78292
Atp11b	1422.24	0.517199	1.43117	4.87437	1.09157e-06	4.74103e-06	5.32413
Atp11c	567.628	0.487845	1.40235	3.36003	0.000779335	0.00232515	2.63355
Atp13a1	1907.39	0.253257	1.19189	5.95873	2.54202e-09	1.4569e-08	7.83657
Atp13a3	2009.06	0.0620994	1.04398	0.418239	0.675772	0.787126	0.103956
Atp13a4	32.1707	0.628664	1.54613	2.43735	0.0147955	0.0348026	1.45839
Atp1a3	2284.86	0.610665	1.52696	4.23932	2.24195e-05	8.24468e-05	4.08383
Atp1b3	5729.45	0.135005	1.0981	1.75616	0.0790614	0.151667	0.819108
Atp2a1	3.68476	0.325441	1.25305	0.986845	0.323718	0.474585	0.323686
Atp2b1	7755.25	0.615689	1.53229	5.92743	3.07712e-09	1.74502e-08	7.7582
Atp2b3	2.20849	0.37792	1.29947	1.11455	0.265043	0.406241	0.391216
Atp2b4	769.381	0.0704766	1.05006	0.800586	0.423371	0.57649	0.239208
Atp2c2	2.10951	0.171911	1.12655	0.492775	0.622171	0.746801	0.126795
Atp5b	34052	0.00702486	1.00488	0.171783	0.863608	0.919268	0.0365578
Atp5f1	7080.58	0.0131717	1.00917	0.209767	0.83385	0.899767	0.0458702
Atp6ap2	3955.64	0.288894	1.2217	3.75532	0.000173123	0.000564641	3.24823
Atp6v1b2	7606.01	0.164094	1.12046	2.49845	0.0124738	0.0298959	1.52439
Atp6v1c1	9891.57	0.168943	1.12423	3.49536	0.00047342	0.00145459	2.83726
Atp6v1d	3440.63	0.0382904	1.0269	0.414213	0.678718	0.789499	0.102649
Atp6v1h	3350.74	0.216809	1.16216	3.6945	0.000220319	0.000708689	3.14954
Atp7a	1053.44	0.989573	1.9856	4.55238	5.30419e-06	2.11884e-05	4.6739
Atp8a1	1850.2	0.949718	1.9315	10.2599	1.0677e-24	2.12294e-23	22.6731
Atp8b3	10.0264	0.0700926	1.04978	0.248316	0.80389	0.880725	0.0551597
Atp8b4	6772.65	0.200337	1.14897	2.24359	0.0248589	0.0552982	1.25729
Atp8b5	1.29967	0.299848	1.23101	1.06953	0.284832	0.42976	0.366774
Atr	990.044	0.414555	1.33289	4.4298	9.43198e-06	3.64398e-05	4.43842
Atrx	3275.61	0.433233	1.35026	2.8118	0.00492652	0.0128104	1.89244
Atxn1	492.945	0.178125	1.13141	1.10862	0.267594	0.40915	0.388117
Atxn1l	952.942	0.11364	1.08195	1.18397	0.236426	0.372335	0.429067
Atxn2	886.294	0.0960129	1.06882	1.02386	0.305901	0.455203	0.341794
Atxn2l	4821.75	0.553889	1.46804	5.20957	1.89284e-07	8.95476e-07	6.04795
Atxn7	487.083	0.220434	1.16508	1.51923	0.128705	0.227784	0.642477
Atxn7l2	162.757	0.507386	1.42147	4.26418	2.00634e-05	7.44314e-05	4.12824
Atxn7l3	1360.89	0.0224209	1.01566	0.400446	0.688828	0.79772	0.0981494
AU019823	543.818	0.335997	1.26225	4.5432	5.54069e-06	2.2065e-05	4.6563
AU040320	1750.42	0.263341	1.20026	4.51208	6.41957e-06	2.53672e-05	4.59573
Auh	511.079	0.00539688	1.00375	0.0781656	0.937696	0.96556	0.015221
Aunip	129.158	0.706373	1.6317	4.58377	4.56662e-06	1.84164e-05	4.73479
Aup1	7567.19	0.0975749	1.06997	1.86111	0.062729	0.124203	0.905866
Aurka	973.332	0.941334	1.9203	6.89145	5.52282e-12	4.0398e-11	10.3936
Aurkb	649.846	0.939383	1.91771	7.49972	6.3952e-14	5.58278e-13	12.2531
Avl9	1369.4	0.855542	1.80944	5.57118	2.53027e-08	1.3073e-07	6.88362
AW549877	890.177	0.568559	1.48304	3.80367	0.000142567	0.000470278	3.32765
AW554918	281.489	0.399799	1.31932	4.30013	1.70696e-05	6.38005e-05	4.19518
Awat2	5.91781	0.384199	1.30513	1.22376	0.221044	0.353299	0.451857
Axdnd1	6.5913	0.988781	1.98451	2.91239	0.00358675	0.00954664	2.02015
Axin1	1487.02	0.217048	1.16235	4.49238	7.04303e-06	2.76394e-05	4.55847
Axl	65.2224	3.17057	9.00403	14.5441	6.36192e-48	4.47317e-46	45.3494
AY074887	2.87066	0.153126	1.11198	0.445278	0.656119	0.772659	0.112012
Azi2	1217.18	0.224418	1.16831	3.76301	0.000167879	0.00054837	3.26093
Azin1	3470.24	1.09435	2.13517	9.11466	7.89182e-20	1.11462e-18	17.9529
B230219D22Rik	953.214	0.563935	1.4783	4.26337	2.01364e-05	7.46735e-05	4.12683
B2m	46902.4	1.19733	2.29316	18.8267	4.56151e-79	8.59424e-77	76.0658
B3galnt1	118.256	0.277448	1.21205	2.05545	0.0398354	0.0839264	1.0761
B3galt4	165.265	0.118359	1.0855	1.10377	0.269694	0.411745	0.385372
B3gat2	5.67344	0.0442863	1.03117	0.109274	0.912985	0.950147	0.0222091
B3gnt2	29.401	0.48229	1.39696	1.96936	0.0489117	0.100379	0.998359
B3gnt4	1.20075	0.522095	1.43604	1.70855	0.0875344	0.16513	0.782174
B3gnt6	1.8156	0.0796727	1.05678	0.234755	0.814399	0.887058	0.052048
B3gnt7	1.00948	0.108894	1.0784	0.447136	0.654777	0.771474	0.112679
B3gntl1	271.514	0.0792307	1.05645	0.810671	0.417555	0.570759	0.243547
B430305J03Rik	80.8493	0.271249	1.20685	1.6874	0.0915264	0.17156	0.765584
B430306N03Rik	8.40159	0.709143	1.63483	2.08477	0.0370902	0.0787841	1.10356
B4galnt2	13.9587	1.24143	2.36433	4.56279	5.04773e-06	2.02305e-05	4.69399
B4galt2	5.36457	1.52011	2.86812	4.3185	1.57092e-05	5.89886e-05	4.22923
B9d2	433.636	0.143964	1.10494	1.60815	0.107803	0.19635	0.706969
Baalc	0.746228	0.132302	1.09604	0.622867	0.533372	0.675936	0.170094
Bach1	1112.39	0.56401	1.47837	4.56051	5.10304e-06	2.04438e-05	4.68944
Bag3	1006.44	0.0411276	1.02892	0.538881	0.589969	0.721193	0.141949
Bag4	321.925	0.33153	1.25835	3.88325	0.000103068	0.000346643	3.46012
Bag6	4068.32	0.247499	1.18715	3.18771	0.00143402	0.00410149	2.38706
Bahd1	874.46	0.303043	1.23374	3.80004	0.000144674	0.000476502	3.32194
Baiap2	838.253	0.7767	1.71321	6.6498	2.93492e-11	2.00616e-10	9.69763
Baiap3	3.41804	0.00546234	1.00379	0.000487497	0.999611	0.999773	9.85438e-05
Bak1	5841.85	0.298209	1.22962	6.26206	3.79931e-10	2.35182e-09	8.6286
Bambi	0.948671	0.395329	1.31524	1.17874	0.238501	0.375008	0.42596
Banp	457.672	0.57682	1.49156	4.41947	9.89447e-06	3.81582e-05	4.41841
Bap1	2104.63	0.327351	1.25471	6.965	3.28395e-12	2.45676e-11	10.6096
Bard1	202.462	0.95608	1.94003	7.49248	6.75859e-14	5.87886e-13	12.2307
Basp1	3381.06	1.08225	2.11733	9.95464	2.40701e-23	4.40665e-22	21.3559
Batf	4.84042	0.190252	1.14096	0.544341	0.586207	0.718132	0.143796
Batf2	317.685	2.80222	6.97513	21.1434	3.17176e-99	9.05163e-97	96.0433
Baz1a	1716.65	0.546882	1.46092	6.17089	6.79053e-10	4.10648e-09	8.38653
Baz2b	1673.56	0.314883	1.24391	3.26718	0.00108625	0.00317181	2.49869
Bbc3	1559.15	0.0346155	1.02428	0.373215	0.708988	0.813288	0.0897557
Bbip1	584.587	0.157011	1.11498	2.42549	0.0152876	0.0358428	1.4456
Bbof1	47.8749	0.719883	1.64705	3.85656	0.000114995	0.000384493	3.41511
Bbs1	56.3993	0.221904	1.16627	1.40044	0.16138	0.273778	0.562602
Bbs10	111.634	0.117395	1.08477	0.729096	0.465943	0.616324	0.210191
Bbs2	165.196	0.0761224	1.05418	0.778648	0.436187	0.588476	0.230271
Bbs4	218.848	0.47353	1.3885	4.66013	3.16017e-06	1.29818e-05	4.88666
Bbs5	176.881	0.277225	1.21186	2.67542	0.00746354	0.0187784	1.72634
Bbx	2272.16	0.0607606	1.04302	0.611649	0.54077	0.682016	0.166205
BC003331	1344.04	0.492689	1.40707	7.54965	4.36444e-14	3.85644e-13	12.4138
BC004004	1903.31	0.12639	1.09156	2.11046	0.0348191	0.0745311	1.12766
BC005537	9434.94	0.406436	1.32541	4.28766	1.80563e-05	6.73329e-05	4.17177
BC005561	213.85	0.0365685	1.02567	0.131494	0.895384	0.93893	0.027367
BC017643	863.571	0.432697	1.34975	6.73537	1.63512e-11	1.14141e-10	9.94256
BC024978	309.985	0.0322137	1.02258	0.260191	0.794716	0.874625	0.058178
BC025920	41.3616	0.340174	1.26591	1.85103	0.064165	0.126535	0.897789
BC026585	1.86206	0.00254432	1.00177	0.032066	0.974419	0.985148	0.00649854
BC029214	183.906	0.114407	1.08253	1.1228	0.261524	0.401896	0.395887
BC030336	420.509	0.05187	1.03661	0.71233	0.47626	0.625664	0.203659
BC030499	8.35966	0.134715	1.09788	0.386656	0.699011	0.805427	0.0939738
BC030867	243.716	1.43291	2.6999	10.1289	4.1105e-24	7.8435e-23	22.1055
BC037034	471.103	0.00686002	1.00477	0.0728624	0.941916	0.968004	0.014123
BC049352	3.09974	1.15692	2.22981	3.09893	0.00194218	0.00542536	2.26557
BC049715	47.5712	0.758941	1.69225	4.14836	3.34869e-05	0.000120935	3.91745
BC049762	2.06637	0.327236	1.25461	1.06451	0.287098	0.432463	0.364051
BC052040	154.06	0.692513	1.6161	6.29535	3.06702e-10	1.91009e-09	8.71895
BC055324	378.769	0.934443	1.91115	7.68702	1.50601e-14	1.37856e-13	12.8606
BC147527	3.7669	1.48657	2.80222	4.74365	2.09902e-06	8.81681e-06	5.05469
Bcam	1.97523	0.274477	1.20956	0.837522	0.402299	0.556214	0.254758
Bcap29	790.241	0.00445518	1.00309	0.0409843	0.967308	0.981338	0.00818147
Bcar1	42.9506	0.368926	1.29139	1.29738	0.194502	0.318443	0.496968
Bccip	1557.13	0.1655	1.12155	3.01971	0.00253018	0.00692438	2.15962
Bckdk	2028.69	0.169834	1.12493	3.13082	0.00174318	0.00491404	2.30856
Bcl10	936.089	0.0464406	1.03271	0.716692	0.473564	0.623133	0.205419
Bcl2	473.216	0.603906	1.51983	6.8031	1.02391e-11	7.3132e-11	10.1359
Bcl2a1a	149.241	4.04931	16.5563	18.6677	9.06098e-78	1.65884e-75	74.7802
Bcl2a1b	975.746	0.548966	1.46304	6.9735	3.09144e-12	2.32169e-11	10.6342
Bcl2a1c	3.3295	0.711876	1.63793	2.08175	0.037365	0.0792531	1.10098
Bcl2a1d	693.151	0.537745	1.4517	6.13103	8.73123e-10	5.20868e-09	8.28327
Bcl2l1	3064.02	0.987526	1.98278	13.4215	4.52404e-41	2.41191e-39	38.6176
Bcl2l11	520.066	0.667393	1.5882	8.14544	3.77918e-16	3.96426e-15	14.4018
Bcl2l13	998.83	0.329204	1.25632	7.08503	1.39014e-12	1.07736e-11	10.9676
Bcl2l14	16.1349	2.70779	6.53319	7.32272	2.42998e-13	2.01093e-12	11.6966
Bcl2l2	676.725	0.187835	1.13905	2.75508	0.00586771	0.0150322	1.82298
Bcl6	856.776	1.41859	2.67325	12.4546	1.32077e-35	5.18844e-34	33.285
Bcl6b	38.6145	1.72203	3.299	7.48618	7.09057e-14	6.15934e-13	12.2105
Bcl7b	1138.93	0.297211	1.22877	5.13113	2.88005e-07	1.33581e-06	5.87426
Bclaf1	5622.59	0.0445419	1.03136	0.761651	0.446269	0.597591	0.223596
Bcr	3.05379	0.196703	1.14608	0.604245	0.54568	0.686158	0.163576
Bcs1l	346.142	0.120335	1.08699	1.23573	0.216558	0.347287	0.459312
Bdp1	1740.65	0.339656	1.26545	2.35422	0.0185617	0.0426332	1.37025
Bend4	892.179	0.0700841	1.04978	0.776749	0.437307	0.589331	0.22964
Bend6	121.209	1.91056	3.75956	12.4283	1.83599e-35	7.11162e-34	33.148
Bfsp2	1.15702	0.350398	1.27491	1.05066	0.293416	0.439999	0.356548
Bglap	2.30858	0.0816742	1.05825	0.277125	0.781684	0.865732	0.0626165
Bglap2	158.102	0.0542766	1.03834	0.226062	0.821153	0.891036	0.0501046
Bhlhe40	2308.83	0.936297	1.91361	7.44266	9.86798e-14	8.46213e-13	12.0725
Bhlhe41	1443.2	0.261043	1.19834	2.65819	0.0078561	0.0196793	1.70599
Bicd1	10.1491	0.373778	1.29574	1.17649	0.2394	0.375904	0.424923
Bicd2	1329.28	0.426654	1.34411	5.58972	2.27437e-08	1.18138e-07	6.92761
Bik	1.12355	0.0858494	1.06131	0.243015	0.807993	0.882978	0.0540502
Bin2	2979.8	0.117408	1.08478	1.21679	0.223685	0.356361	0.44811
Birc2	584.1	0.365174	1.28804	5.38992	7.04895e-08	3.4887e-07	6.45734
Birc3	1228	0.252327	1.19113	2.98467	0.00283887	0.00769106	2.11401
Birc5	808.563	0.867904	1.82501	6.37542	1.82461e-10	1.15789e-09	8.93633
Birc6	5720.83	0.0338781	1.02376	0.29382	0.768896	0.856457	0.0672946
Bivm	359.106	0.29126	1.22371	2.66039	0.00780498	0.0195664	1.70849
Blm	621.966	1.11864	2.17142	9.92655	3.19112e-23	5.77677e-22	21.2383
Blnk	1628.16	0.712148	1.63824	7.48348	7.23791e-14	6.2817e-13	12.2019
Bloc1s2	486.951	0.295759	1.22753	3.78269	0.000155141	0.000509162	3.29314
Bloc1s6	1253.2	0.189787	1.1406	3.56118	0.000369188	0.00115463	2.93756
Blvrb	5697.28	1.80438	3.49279	21.6907	2.51048e-104	8.11972e-102	101.09
Blzf1	1329.35	0.487089	1.40161	6.90054	5.18049e-12	3.79798e-11	10.4204
Bmi1	1394.54	0.60219	1.51802	4.61127	4.0022e-06	1.62517e-05	4.7891
Bmp2k	1302.48	0.301064	1.23205	3.32293	0.00089078	0.00263473	2.57926
Bmp8b	1.90266	0.16279	1.11945	0.456567	0.647982	0.766898	0.115262
Bmpr1a	3255.42	0.0576917	1.0408	0.557376	0.57727	0.711496	0.147827
Bms1	2429.57	0.165705	1.12171	3.44435	0.000572429	0.00173789	2.75998
Bmt2	1065.85	0.484572	1.39917	3.24501	0.00117446	0.00340733	2.46759
Bnip1	673.071	0.356277	1.28012	6.31729	2.66182e-10	1.66738e-09	8.77797
Bod1l	2044.29	0.0693788	1.04926	0.981003	0.326591	0.478002	0.32057
Bola3	708.036	0.0766009	1.05453	0.907731	0.36402	0.517978	0.285689
Bora	376.942	0.842057	1.7926	6.91147	4.79674e-12	3.52869e-11	10.4524
Bpifc	5.3583	0.92226	1.89508	2.66634	0.00766829	0.0192635	1.71526
Bptf	1983.36	0.134538	1.09774	1.58006	0.114092	0.206044	0.68604
Braf	1204.79	0.490581	1.40501	4.29113	1.77763e-05	6.63397e-05	4.17823
Brap	1825.82	0.335839	1.26211	6.45672	1.06994e-10	6.94655e-10	9.15823
Brca1	1037.64	1.19381	2.28756	9.71911	2.49964e-22	4.25882e-21	20.3707
Brca2	521.432	1.18236	2.26948	10.0546	8.7671e-24	1.65019e-22	21.7825
Brcc3	722.304	0.0626017	1.04435	0.977598	0.328273	0.479847	0.318897
Brd2	8550.17	0.260663	1.19803	4.86966	1.11789e-06	4.84884e-06	5.31436
Brd4	1968.33	0.0725073	1.05154	0.574565	0.565586	0.70164	0.153886
Brd8	1305.22	0.648608	1.56765	10.5388	5.72328e-26	1.25074e-24	23.9028
Brd9	839.718	0.25612	1.19426	4.36626	1.26393e-05	4.80843e-05	4.318
Brdt	90.9574	0.888665	1.85146	6.98188	2.91252e-12	2.19326e-11	10.6589
Brf2	313.704	0.474817	1.38974	5.04587	4.51462e-07	2.04459e-06	5.68939
Bricd5	3.51753	0.0973927	1.06984	0.283452	0.77683	0.862325	0.0643291
Brip1	578.069	1.28046	2.42916	7.87865	3.30934e-15	3.21266e-14	13.4931
Brms1l	365.377	0.375278	1.29709	5.47546	4.36367e-08	2.20467e-07	6.65666
Brox	1698.9	0.446322	1.36256	7.42339	1.14159e-13	9.74649e-13	12.0112
Brpf1	2057.44	0.137957	1.10035	3.03657	0.00239283	0.00657723	2.18196
Brpf3	286.191	0.583755	1.49875	4.02644	5.66285e-05	0.000197863	3.70363
Bsdc1	1080.78	0.126854	1.09191	2.19384	0.0282469	0.0618621	1.20858
Bst1	2199.3	1.93483	3.82334	30.0492	2.23574e-198	3.33745e-195	194.477
Bst2	2827.19	0.0878107	1.06276	1.07932	0.280445	0.424485	0.372138
Btaf1	2241.56	0.623548	1.54066	5.69166	1.25812e-08	6.70192e-08	7.1738
Btbd1	1014.58	0.0852775	1.06089	1.15484	0.248158	0.386199	0.413189
Btbd10	654.699	0.40208	1.32141	4.89746	9.70838e-07	4.24231e-06	5.3724
Btbd16	1.05127	0.481121	1.39583	1.40847	0.158991	0.270458	0.5679
Btbd19	273.591	0.691655	1.61513	7.28972	3.10609e-13	2.54978e-12	11.5935
Btbd2	357.659	0.0369787	1.02596	0.335863	0.736974	0.832754	0.0794833
Btbd7	470.869	0.341665	1.26722	2.48045	0.0131217	0.0312711	1.50486
Btbd8	56.4538	1.25727	2.39043	6.42475	1.32085e-10	8.47912e-10	9.07165
Btbd9	1589.86	0.0542694	1.03833	0.95013	0.342046	0.49469	0.305667
Btf3l4	440.92	0.0237651	1.01661	0.317662	0.750741	0.843205	0.0740671
Btg1	3014.23	0.856822	1.81104	9.10703	8.46717e-20	1.19414e-18	17.9229
Btla	0.781072	0.551232	1.46534	2.01386	0.0440247	0.0915891	1.03816
Bub1	1056.48	1.82303	3.53822	12.7713	2.37212e-37	1.04621e-35	34.9804
Bub1b	2347.1	1.30844	2.47673	11.799	3.94856e-32	1.26237e-30	29.8988
Bub3	2959	0.0513314	1.03622	0.779415	0.435735	0.588153	0.23051
Bud13	469.563	0.350719	1.2752	4.40357	1.06482e-05	4.09188e-05	4.38808
Bzrap1	95.6753	2.76597	6.80207	15.0717	2.48518e-51	2.03491e-49	48.6915
C130026I21Rik	1903.74	1.77201	3.41529	21.2807	1.71228e-100	5.19195e-98	97.2847
C130060K24Rik	1.98123	0.477363	1.3922	1.54613	0.122074	0.217756	0.66203
C1galt1	1085.89	0.561885	1.4762	5.17676	2.25775e-07	1.05856e-06	5.97528
C1qa	187.647	6.54181	93.1713	14.2064	8.36338e-46	5.39202e-44	43.2682
C1qb	559.7	7.12108	139.206	22.9513	1.43099e-116	6.17108e-114	113.21
C1qbp	4462.04	0.106442	1.07657	1.96735	0.0491434	0.100748	0.996765
C1qc	611.411	6.65732	100.937	19.2675	1.00743e-82	2.05792e-80	79.6866
C1ra	407.992	3.35799	10.2531	22.1487	1.07432e-108	4.00926e-106	105.397
C1rb	16.1678	2.59357	6.03592	8.32273	8.59603e-17	9.53226e-16	15.0208
C1rl	38.6055	1.71089	3.27363	8.62321	6.51017e-18	8.03667e-17	16.0949
C1s1	28.7917	4.3335	20.1611	9.28322	1.64435e-20	2.43776e-19	18.613
C1s2	4.18799	1.59656	3.02421	4.16511	3.11203e-05	0.000112756	3.94786
C230096K16Rik	23.3446	0.111488	1.08034	0.398593	0.690193	0.798824	0.0975487
C2cd3	780.877	0.090887	1.06502	1.32093	0.186526	0.307852	0.511657
C2cd4c	4.24248	0.381516	1.30271	1.09512	0.273465	0.416138	0.380762
C2cd5	773.03	0.364466	1.2874	4.29492	1.74758e-05	6.52809e-05	4.18521
C3	2898.74	4.18078	18.136	24.7058	9.27259e-135	5.45284e-132	131.263
C330007P06Rik	739.69	0.289582	1.22229	3.214	0.00130898	0.00376605	2.42411
C330027C09Rik	579.625	1.4573	2.74594	11.0385	2.49154e-28	6.35358e-27	26.197
C3ar1	4274.14	0.85816	1.81272	11.4817	1.63043e-30	4.77225e-29	28.3213
C4a	10.0047	1.13333	2.19365	3.69072	0.000223623	0.000718838	3.14337
C4b	30.1581	2.3061	4.94546	9.44618	3.51438e-21	5.47352e-20	19.2617
C530008M17Rik	2.21969	0.61672	1.53338	1.81621	0.0693386	0.135112	0.869305
C5ar1	543.395	0.60705	1.52314	5.01439	5.32007e-07	2.39151e-06	5.62133
C5ar2	8.48081	0.343804	1.2691	1.14071	0.253991	0.393309	0.405266
C79130	13.0256	0.170088	1.12513	0.613121	0.539796	0.681264	0.166684
Cab39	5691.19	0.251042	1.19007	5.09332	3.51845e-07	1.61722e-06	5.79123
Cabp4	1.10258	0.589975	1.50522	2.20824	0.0272279	0.0599346	1.22232
Cabyr	13.8335	1.27022	2.41199	4.04128	5.31596e-05	0.000186448	3.72944
Cacna1b	231.596	0.178183	1.13146	1.92962	0.0536537	0.108674	0.963875
Cacna1d	217.952	0.0893265	1.06387	0.638821	0.52294	0.666763	0.176028
Cacna1f	72.448	0.299702	1.23089	2.15562	0.0311131	0.0675033	1.17068
Cacnb1	91.2544	0.595513	1.51101	4.28083	1.86201e-05	6.93288e-05	4.15909
Cacnb3	6.16245	0.254189	1.19267	0.793714	0.427362	0.580363	0.236301
Cacng6	2.96777	0.415987	1.33421	1.4229	0.154764	0.264966	0.57681
Cacng8	177.583	0.00401649	1.00279	0.0211818	0.983101	0.990142	0.00430264
Cactin	1118.82	0.132135	1.09591	2.08085	0.0374478	0.0794099	1.10013
Cadm1	12126.7	0.159917	1.11722	2.50687	0.0121804	0.0292577	1.53376
Cadm4	4.40453	0.264605	1.20131	0.818934	0.412824	0.566167	0.247056
Cadps2	1.48014	0.01273	1.00886	0.0722359	0.942414	0.968139	0.0140624
Cage1	45.5041	0.303239	1.23391	1.65923	0.0970704	0.180211	0.744218
Calcb	19.1144	1.38391	2.60974	4.62855	3.68238e-06	1.50126e-05	4.82354
Calcrl	1498.79	2.54729	5.84536	12.2181	2.48912e-34	9.07966e-33	32.0419
Calr3	45.2617	0.22011	1.16482	1.2118	0.225589	0.358658	0.44532
Calr4	1.66872	0.148213	1.1082	0.526155	0.59878	0.728842	0.137367
Caly	1.82898	0.162421	1.11916	0.451114	0.651907	0.769746	0.113653
Camk2d	1993.95	0.826982	1.77397	8.21734	2.08074e-16	2.23953e-15	14.6498
Camsap1	985.408	0.366218	1.28897	3.8857	0.000102036	0.00034341	3.46419
Camsap2	1068.06	0.316158	1.24501	2.3507	0.018738	0.042972	1.36681
Camta2	1093.25	0.00468992	1.00326	0.0479876	0.961726	0.97907	0.00918608
Cand1	2263.04	0.244644	1.1848	4.37202	1.23103e-05	4.69063e-05	4.32877
Cap1	18949.2	0.292954	1.22515	6.41824	1.37855e-10	8.83782e-10	9.05365
Capn2	4077.36	0.3654	1.28824	7.95404	1.80531e-15	1.79201e-14	13.7467
Capn5	690.35	0.459412	1.37498	5.55795	2.72963e-08	1.40544e-07	6.85219
Capns1	6022.5	0.190643	1.14127	2.51819	0.0117961	0.0284154	1.54645
Caprin1	12804.2	0.597123	1.5127	6.59921	4.13363e-11	2.79893e-10	9.55301
Caprin2	24.8016	0.770277	1.7056	3.37743	0.000731669	0.00219184	2.65919
Capza1	3003.49	0.241569	1.18228	2.19045	0.0284917	0.062356	1.20512
Capza2	5313.93	0.843622	1.79455	10.1866	2.2757e-24	4.42508e-23	22.3541
Capzb	6307.81	0.0114587	1.00797	0.247482	0.804535	0.880885	0.0550807
Car11	3.09684	0.19151	1.14196	0.605871	0.544601	0.685289	0.164127
Car13	1300.85	1.09935	2.14258	12.743	3.4095e-37	1.48685e-35	34.8277
Car2	1608.51	0.371799	1.29397	2.39823	0.0164745	0.0383844	1.41585
Car3	0.797946	0.401143	1.32055	1.46543	0.142803	0.248408	0.604834
Car7	58.8859	0.199545	1.14834	1.12887	0.258953	0.398734	0.399316
Car9	117.394	0.119606	1.08644	1.15002	0.250134	0.38864	0.410453
Card11	215.001	0.0605798	1.04288	0.57194	0.567363	0.703036	0.153023
Card9	3314.55	0.000899698	1.00062	0.0111378	0.991113	0.994753	0.00228477
Carf	177.62	0.798751	1.73959	6.01293	1.82203e-09	1.058e-08	7.97552
Carhsp1	943.992	0.0590895	1.04181	0.757006	0.449047	0.600069	0.221799
Carmil1	237.262	1.4705	2.77118	12.1849	3.74108e-34	1.34693e-32	31.8707
Carmil2	33.632	0.452374	1.36829	2.0764	0.0378568	0.0801843	1.09591
Carnmt1	39.0672	0.556115	1.4703	2.41723	0.0156392	0.0365921	1.43661
Carns1	5.85286	0.078925	1.05623	0.249387	0.803061	0.880172	0.0554324
Cars	3911.49	0.388995	1.30948	6.46603	1.00613e-10	6.55197e-10	9.18363
Casc1	9.70929	0.0383226	1.02692	0.1375	0.890636	0.935922	0.0287601
Casc3	1081.99	0.121659	1.08799	2.22598	0.0260154	0.0576001	1.23958
Cask	1008.48	0.598229	1.51386	7.84359	4.37853e-15	4.20434e-14	13.3763
Caskin2	260.959	0.0783479	1.05581	0.663141	0.50724	0.653619	0.184675
Casp1	2704.5	1.57247	2.97414	16.84	1.24298e-63	1.54623e-61	60.8107
Casp12	0.952216	0.536334	1.45028	2.00516	0.0449457	0.0932059	1.03056
Casp2	601.277	0.0309568	1.02169	0.319281	0.749513	0.842314	0.0745262
Casp3	671.835	0.164225	1.12056	2.06996	0.0384562	0.0813384	1.0897
Casp4	1722.94	1.28654	2.43942	9.60186	7.85117e-22	1.28465e-20	19.8912
Casp7	404.893	0.821948	1.76779	10.4665	1.23175e-25	2.63253e-24	23.5796
Casp8ap2	616.224	0.1975	1.14671	1.42686	0.153621	0.263401	0.579383
Cast	2036.05	0.297424	1.22895	5.40192	6.5931e-08	3.27311e-07	6.48504
Casz1	37.1608	0.107964	1.07771	0.577972	0.563283	0.700036	0.154879
Cat	7278.54	0.52928	1.44321	4.14309	3.42661e-05	0.0001236	3.90798
Catip	6.29147	0.00874952	1.00608	0.0339443	0.972922	0.984306	0.00686988
Catsper3	5.94525	0.528949	1.44288	1.58	0.114107	0.206044	0.68604
Catsperg1	17.5877	0.0890177	1.06365	0.321657	0.747713	0.840874	0.0752692
Cav1	2.44573	0.424274	1.3419	1.66572	0.0957696	0.178206	0.749079
Cav2	133.764	0.212297	1.15853	1.20501	0.228198	0.362052	0.441229
Cbfa2t2	476.812	0.183187	1.13539	2.5336	0.0112897	0.0273553	1.56296
Cbfa2t3	1.67185	0.128208	1.09294	0.544142	0.586344	0.718164	0.143776
Cbfb	1716.92	0.33066	1.25759	3.04697	0.00231161	0.00636389	2.19628
Cbl	2220.81	0.247566	1.1872	2.59568	0.00944034	0.0232575	1.63344
Cblb	842.51	0.930783	1.90631	10.2758	9.05996e-25	1.81818e-23	22.7404
Cblc	1.44947	0.165917	1.12188	0.567733	0.570216	0.70558	0.151454
Cbll1	272.653	0.136216	1.09902	1.50321	0.132786	0.233876	0.631015
Cbln2	0.6972	0.0652428	1.04626	0.156275	0.875817	0.926822	0.0330037
Cbln3	1.95615	0.124714	1.09029	0.373856	0.708512	0.812899	0.0899633
Cbwd1	421.771	0.497393	1.41166	6.07783	1.21822e-09	7.18344e-09	8.14367
Cbx1	873.545	0.21593	1.16145	2.84135	0.0044923	0.0117664	1.92935
Cbx5	1664.11	0.187259	1.1386	1.9638	0.0495535	0.101449	0.993752
Cc2d1a	1207.56	0.287078	1.22017	3.88985	0.000100306	0.000338058	3.47101
Cc2d1b	2203.09	0.0424898	1.02989	1.03763	0.299444	0.447379	0.349325
Cc2d2a	196.774	0.40945	1.32818	3.349	0.000811052	0.00241289	2.61746
Ccar1	2942.17	0.0988574	1.07092	0.811588	0.417028	0.570263	0.243925
Ccbe1	114.543	1.56909	2.96717	10.3662	3.53166e-25	7.27552e-24	23.1381
Ccdc109b	1336.32	0.567348	1.4818	8.78142	1.61418e-18	2.07862e-17	16.6822
Ccdc112	75.4652	0.904958	1.87249	4.44804	8.66569e-06	3.35997e-05	4.47366
Ccdc117	526.058	0.478008	1.39282	4.81647	1.46117e-06	6.25674e-06	5.20365
Ccdc122	122.043	0.849483	1.80186	6.23374	4.55422e-10	2.79592e-09	8.55347
Ccdc125	37.7178	1.13694	2.19914	5.11399	3.1543e-07	1.45848e-06	5.8361
Ccdc126	133.398	0.627409	1.54479	4.70885	2.49118e-06	1.03631e-05	4.98451
Ccdc130	587.794	1.01235	2.0172	12.3137	7.64134e-35	2.8906e-33	32.539
Ccdc136	8.86363	0.220413	1.16507	0.662598	0.507588	0.65385	0.184522
Ccdc14	209.94	0.7729	1.7087	6.77869	1.21274e-11	8.5611e-11	10.0675
Ccdc146	1.81947	1.20052	2.29822	3.4093	0.000651308	0.00196293	2.7071
Ccdc15	51.0442	0.69431	1.61811	2.8418	0.00448593	0.0117529	1.92985
Ccdc151	0.751372	0.0686066	1.0487	0.286691	0.774349	0.860259	0.0653705
Ccdc154	5.03365	0.072923	1.05185	0.255571	0.798282	0.877186	0.0569082
Ccdc155	130.671	1.62991	3.09494	7.11346	1.13169e-12	8.84478e-12	11.0533
Ccdc157	39.3178	0.299878	1.23104	1.63712	0.101605	0.187374	0.72729
Ccdc159	66.9022	0.360531	1.2839	2.38454	0.0171005	0.039662	1.40163
Ccdc163	302.443	0.377346	1.29895	4.51711	6.26889e-06	2.48021e-05	4.60551
Ccdc169	4.22178	4.92245e-05	1.00003	0.00661104	0.994725	0.997199	0.00121822
Ccdc171	78.2054	0.470809	1.38589	3.1572	0.00159292	0.00451472	2.34537
Ccdc173	54.5366	0.283435	1.21709	2.01455	0.0439514	0.091466	1.03874
Ccdc174	529.635	0.656252	1.57598	8.05622	7.86908e-16	8.04994e-15	14.0942
Ccdc18	81.3945	1.54227	2.91252	7.90425	2.69562e-15	2.63666e-14	13.5789
Ccdc180	40.4736	1.54491	2.91785	7.17535	7.21241e-13	5.73623e-12	11.2414
Ccdc181	940.731	0.131598	1.09551	1.12971	0.258597	0.398376	0.399707
Ccdc186	930.746	0.257347	1.19528	2.89096	0.00384066	0.0101736	1.99252
Ccdc24	4.3225	0.123496	1.08937	0.372032	0.709869	0.813976	0.0893886
Ccdc25	733.907	0.0744776	1.05298	1.21712	0.223557	0.356303	0.44818
Ccdc28a	228.795	0.065117	1.04617	0.678922	0.497187	0.644603	0.190708
Ccdc28b	165.176	0.0501843	1.0354	0.403358	0.686685	0.796331	0.0989063
Ccdc34	308.69	0.957263	1.94162	7.02211	2.1855e-12	1.6606e-11	10.7797
Ccdc43	831.316	0.134759	1.09791	2.11954	0.0340451	0.0731245	1.13594
Ccdc47	3897.08	0.140021	1.10192	1.47219	0.140969	0.245923	0.609201
Ccdc50	4029.76	0.0604029	1.04276	0.971137	0.33148	0.483335	0.315752
Ccdc51	261.458	0.215138	1.16081	2.47516	0.0133177	0.0316992	1.49895
Ccdc53	1062.37	0.0113881	1.00792	0.231195	0.817164	0.888531	0.0513276
Ccdc54	5.58291	0.759025	1.69235	2.10437	0.0353463	0.0755274	1.1219
Ccdc59	1389.66	0.71775	1.64461	9.47411	2.69045e-21	4.21736e-20	19.375
Ccdc62	10.2039	0.135854	1.09874	0.469261	0.638883	0.759646	0.119389
Ccdc66	490.572	0.542334	1.45633	7.18238	6.85059e-13	5.46639e-12	11.2623
Ccdc71l	644.801	0.768351	1.70332	10.2972	7.25523e-25	1.46968e-23	22.8328
Ccdc74a	1.67671	0.175343	1.12923	0.541167	0.588392	0.719955	0.142695
Ccdc77	369.765	0.72376	1.65148	8.3879	4.94904e-17	5.63621e-16	15.249
Ccdc78	5.25496	0.793254	1.73298	2.3632	0.0181176	0.0417319	1.37953
Ccdc80	117.165	1.45603	2.74352	8.9314	4.20664e-19	5.66921e-18	17.2465
Ccdc82	538.628	0.177881	1.13122	2.0656	0.0388667	0.0821084	1.08561
Ccdc84	227.058	0.126929	1.09197	1.4355	0.151145	0.260051	0.584942
Ccdc88a	1821.77	1.05048	2.07121	7.71281	1.23076e-14	1.13722e-13	12.9442
Ccdc88b	2943.7	0.262142	1.19926	4.50913	6.50939e-06	2.56803e-05	4.5904
Ccdc9	1301.12	0.401414	1.3208	6.469	9.86538e-11	6.42873e-10	9.19187
Ccdc90b	628.136	0.0881493	1.06301	1.30373	0.192324	0.315489	0.501015
Ccdc92	78.9899	0.329596	1.25666	1.83593	0.0663686	0.130249	0.885226
Ccdc97	987.651	0.137916	1.10031	1.96806	0.0490614	0.10059	0.997445
Cchcr1	387.661	0.470914	1.38599	5.28163	1.28041e-07	6.1672e-07	6.20991
Ccl12	55.4458	4.78719	27.6114	12.1069	9.71315e-34	3.40241e-32	31.4682
Ccl2	1163.33	2.20984	4.62625	16.9599	1.62659e-64	2.10437e-62	61.6769
Ccl22	28.7778	2.26212	4.79697	9.30493	1.34079e-20	2.00767e-19	18.6973
Ccl28	0.731042	0.187146	1.13851	0.763862	0.44495	0.596072	0.224702
Ccl3	13306.9	1.85072	3.6068	14.3257	1.51177e-46	1.02578e-44	43.9889
Ccl4	2430.37	1.74778	3.35841	10.6715	1.38343e-26	3.14365e-25	24.5026
Ccl5	260.132	0.516777	1.43075	2.39835	0.0164692	0.0383767	1.41593
Ccl6	312.839	3.87089	14.6303	20.211	7.83746e-91	1.90117e-88	87.721
Ccl7	176.967	4.37133	20.6968	17.9392	5.83146e-72	9.3525e-70	69.0291
Ccl8	5.84597	2.9239	7.58894	7.16229	7.93432e-13	6.28206e-12	11.2019
Ccl9	8447.05	0.785039	1.72314	5.4233	5.851e-08	2.91738e-07	6.53501
Ccna2	1453.25	1.24503	2.37024	8.29946	1.04588e-16	1.15124e-15	14.9388
Ccnb1	1073.39	1.52011	2.86813	11.3821	5.13732e-30	1.45966e-28	27.8357
Ccnb2	1024.36	1.00219	2.00304	6.03583	1.58149e-09	9.23854e-09	8.0344
Ccnd2	446.698	2.38899	5.2379	16.3257	6.48294e-60	7.18903e-58	57.1433
Ccne1	491.12	0.113291	1.08169	1.04477	0.296129	0.443314	0.353288
Ccnf	634.371	0.342679	1.26811	3.12427	0.00178248	0.00501608	2.29964
Ccng1	4517.78	0.0842964	1.06017	1.01342	0.310861	0.460502	0.336769
Ccng2	144.495	0.242891	1.18336	1.06946	0.284861	0.42976	0.366774
Ccnh	1304.26	0.460361	1.37589	7.02709	2.10881e-12	1.60485e-11	10.7946
Ccni	1888.28	0.359756	1.28321	4.42847	9.49051e-06	3.66513e-05	4.43591
Ccnk	1074.75	0.495307	1.40962	5.43005	5.63386e-08	2.81562e-07	6.55043
Ccnl1	1664.22	0.601399	1.51719	7.74986	9.19944e-15	8.61604e-14	13.0647
Ccno	9.85827	1.02793	2.0391	3.32038	0.000898937	0.00265643	2.5757
Ccnt1	1183.15	0.281332	1.21532	3.48858	0.000485593	0.00148893	2.82713
Ccnt2	860.921	0.309626	1.23939	3.40113	0.000671091	0.0020191	2.69484
Ccp110	257.708	0.270094	1.20589	1.95346	0.0507653	0.103657	0.984403
Ccr1	288.482	0.709417	1.63514	4.44927	8.61609e-06	3.34207e-05	4.47598
Ccr2	199.798	1.01608	2.02241	2.96215	0.00305496	0.00821572	2.08535
Ccr5	10.3729	1.95358	3.87334	6.21501	5.1321e-10	3.13384e-09	8.50392
Ccr7	0.844247	0.125632	1.09099	0.33051	0.741015	0.835793	0.0779014
Ccr9	1.18747	0.659378	1.5794	1.84631	0.0648471	0.127733	0.893698
Ccrl2	599.709	2.85215	7.22077	20.1723	1.7154e-90	4.10976e-88	87.3862
Ccser2	918.767	0.5185	1.43246	5.19095	2.09222e-07	9.85479e-07	6.00635
Cct2	12941.1	0.335652	1.26195	7.56793	3.79204e-14	3.36634e-13	12.4728
Cct4	7675.22	0.524976	1.43891	11.2822	1.60604e-29	4.40208e-28	27.3563
Cct5	9552.14	0.0857138	1.06121	1.60807	0.107819	0.196353	0.706962
Cct6a	6383.03	0.275542	1.21045	4.3959	1.10315e-05	4.22826e-05	4.37384
Cct7	8511.27	0.145571	1.10617	3.53758	0.000403809	0.00125341	2.90191
Cct8	7010.36	0.109793	1.07907	1.82145	0.068539	0.133796	0.873556
Ccz1	2054.6	0.437838	1.35457	6.91471	4.68828e-12	3.45409e-11	10.4617
Cd109	1560.63	0.163907	1.12032	1.44369	0.148827	0.2567	0.590574
Cd177	8.79959	1.49892	2.82631	4.72241	2.33068e-06	9.72669e-06	5.01203
Cd180	3323.5	0.241354	1.1821	2.58227	0.00981534	0.0240988	1.61801
Cd200	1.8925	0.0461471	1.0325	0.0764285	0.939078	0.96647	0.0148118
Cd200r1	2524.58	0.843039	1.79382	8.95327	3.45095e-19	4.67662e-18	17.3301
Cd200r2	651.746	1.06875	2.09762	10.4196	2.01818e-25	4.2432e-24	23.3723
Cd200r4	721.771	1.08077	2.11516	8.05282	8.09048e-16	8.27206e-15	14.0824
Cd207	7.3482	0.477588	1.39241	1.48364	0.137903	0.241682	0.616756
Cd22	6.20161	1.14549	2.21221	3.2907	0.000999373	0.00293535	2.53234
Cd244	2.28888	0.0479965	1.03383	0.143888	0.885589	0.933044	0.0300978
Cd247	1.50429	0.360393	1.28378	1.02582	0.304975	0.454139	0.342811
Cd27	0.711125	0.259316	1.19691	0.86226	0.388544	0.542648	0.265482
Cd274	2093.41	3.17723	9.04567	29.613	1.01658e-192	1.31518e-189	188.881
Cd28	311.638	0.444768	1.3611	2.47437	0.0133471	0.0317614	1.4981
Cd2ap	2542.11	0.473766	1.38873	5.93607	2.91941e-09	1.66044e-08	7.77978
Cd2bp2	1698.25	0.266064	1.20252	5.24719	1.54439e-07	7.37823e-07	6.13205
Cd300c2	757.245	1.34774	2.54512	11.4446	2.50168e-30	7.20291e-29	28.1425
Cd300e	65.5003	1.57432	2.97795	8.08823	6.05385e-16	6.24566e-15	14.2044
Cd300ld	5500.74	0.567427	1.48188	6.95801	3.45123e-12	2.57694e-11	10.5889
Cd300ld2	12.0526	1.86072	3.63188	5.74986	8.93172e-09	4.84294e-08	7.31489
Cd300ld3	27.7325	0.198197	1.14726	0.74426	0.456719	0.607519	0.21644
Cd300ld5	15.1798	0.784147	1.72207	2.74829	0.00599063	0.0153269	1.81455
Cd300lf	627.917	0.875187	1.83425	9.02267	1.83552e-19	2.52804e-18	17.5972
Cd36	15442	3.40365	10.5828	27.6052	9.65052e-168	9.3639e-165	164.029
Cd37	2855.88	0.00249503	1.00173	0.0443998	0.964586	0.980193	0.00868831
Cd40	1055.68	1.72501	3.30581	14.9198	2.44861e-50	1.93161e-48	47.7141
Cd44	7968.59	1.35537	2.55862	16.1361	1.42263e-58	1.50861e-56	55.8214
Cd46	67.7865	0.135836	1.09873	0.575715	0.564808	0.701168	0.154178
Cd47	3155.89	0.136955	1.09958	2.62212	0.00873852	0.0216937	1.66367
Cd48	44.6949	0.767369	1.70216	4.00351	6.24104e-05	0.000216623	3.6643
Cd52	3012.48	0.704843	1.62997	5.21987	1.79053e-07	8.49975e-07	6.07059
Cd53	9862.02	1.00416	2.00578	11.7878	4.51375e-32	1.43361e-30	29.8436
Cd5l	117.497	0.529843	1.44377	2.80525	0.00502777	0.0130527	1.8843
Cd69	50.4123	3.52468	11.5089	13.0518	6.20534e-39	3.00301e-37	36.5224
Cd72	2974.56	0.026087	1.01825	0.184256	0.853813	0.912389	0.0398201
Cd74	61398.3	1.76945	3.40923	16.5018	3.56202e-61	4.09021e-59	58.3883
Cd79a	0.907873	0.128918	1.09347	0.582933	0.559938	0.697674	0.156348
Cd83	1329.75	1.75386	3.37259	11.9991	3.59257e-33	1.22097e-31	30.9133
Cd86	865.98	3.28875	9.77267	28.1434	2.88263e-174	2.94423e-171	170.531
Cdc16	1076.44	0.485	1.39959	8.78826	1.51891e-18	1.95984e-17	16.7078
Cdc20	1153.09	1.23187	2.34872	7.62158	2.50598e-14	2.25561e-13	12.6467
Cdc20b	2.02969	0.372946	1.29499	1.0513	0.293121	0.439591	0.356952
Cdc25b	1196.64	0.870864	1.82876	6.3752	1.82721e-10	1.15916e-09	8.93586
Cdc25c	214.669	1.28419	2.43546	7.65467	1.93811e-14	1.75834e-13	12.7549
Cdc27	2738.96	0.905831	1.87362	9.60606	7.53782e-22	1.23651e-20	19.9078
Cdc37l1	455.446	0.7092	1.6349	8.24703	1.62378e-16	1.76039e-15	14.7544
Cdc40	801.395	0.340747	1.26641	4.14649	3.37618e-05	0.000121894	3.91402
Cdc42bpg	396.745	0.0587707	1.04158	0.548332	0.583464	0.716042	0.145062
Cdc42se2	2595.16	0.339706	1.2655	5.55374	2.7962e-08	1.43858e-07	6.84207
Cdc45	819.533	1.27877	2.42631	9.16412	4.99514e-20	7.1698e-19	18.1445
Cdc5l	1569.24	0.273867	1.20904	4.60899	4.04624e-06	1.64167e-05	4.78471
Cdc6	578.833	0.228472	1.17159	1.60211	0.109132	0.198529	0.702175
Cdc7	314.582	0.812588	1.75636	5.7693	7.95991e-09	4.33783e-08	7.36273
Cdc73	787.16	0.308625	1.23853	2.59643	0.00941973	0.0232155	1.63422
Cdca2	638.148	0.700994	1.62562	4.81353	1.48288e-06	6.33851e-06	5.19801
Cdca3	879.29	1.08215	2.11718	8.19972	2.40956e-16	2.57063e-15	14.59
Cdca4	919.134	0.17261	1.1271	2.83713	0.00455204	0.011903	1.92434
Cdca5	281.33	0.691304	1.61474	4.31389	1.6041e-05	6.01879e-05	4.22049
Cdca7	833.182	0.11517	1.0831	1.09935	0.271615	0.413929	0.383074
Cdca8	937.311	1.25139	2.38071	10.6508	1.72878e-26	3.88294e-25	24.4108
Cdcp1	6.33612	0.757473	1.69053	2.27822	0.0227133	0.0510214	1.29225
Cdh17	1.09449	0.394513	1.3145	1.76971	0.0767749	0.147866	0.830133
Cdh5	5.71861	0.203306	1.15133	0.65179	0.514537	0.659779	0.180601
Cdipt	2170.88	0.146517	1.10689	2.93103	0.00337837	0.0090279	2.04441
Cdk1	1096.18	0.863529	1.81948	6.80915	9.81771e-12	7.03035e-11	10.153
Cdk10	526.377	0.524401	1.43834	7.32662	2.36038e-13	1.95499e-12	11.7089
Cdk11b	2268.73	0.233057	1.17532	4.63111	3.63712e-06	1.48372e-05	4.82865
Cdk12	1791.47	0.48487	1.39946	5.04281	4.58745e-07	2.07564e-06	5.68285
Cdk13	1639.17	0.0615231	1.04357	0.734706	0.462518	0.612922	0.212595
Cdk14	3666.84	0.160028	1.11731	1.87707	0.0605079	0.120602	0.918645
Cdk17	816.576	0.495098	1.40942	6.2369	4.46316e-10	2.74523e-09	8.56142
Cdk19	502.723	0.0214698	1.01499	0.279005	0.780241	0.864775	0.0630967
Cdk5r1	18.8554	0.509887	1.42394	2.25756	0.0239732	0.0535788	1.27101
Cdk5rap1	349.448	0.00871329	1.00606	0.113139	0.90992	0.948163	0.023117
Cdk5rap2	3320.47	0.610415	1.5267	8.70623	3.1416e-18	3.9614e-17	16.4022
Cdk7	869.553	0.0356591	1.02502	0.684119	0.4939	0.641656	0.192698
Cdkal1	518.05	0.286241	1.21946	3.46179	0.00053659	0.00163548	2.78636
Cdkl3	132.882	0.469934	1.38505	3.89197	9.94348e-05	0.000335238	3.47465
Cdkl4	29.7369	0.302707	1.23346	1.51455	0.129887	0.229562	0.6391
Cdkn2aip	242.4	0.500066	1.41428	4.17007	3.04507e-05	0.000110412	3.95698
Cdkn3	184.813	1.18278	2.27014	7.95701	1.76251e-15	1.75132e-14	13.7566
Cdnf	32.8418	0.300134	1.23126	1.47071	0.14137	0.246445	0.608281
Cdr2	765.246	0.822186	1.76808	8.73189	2.50456e-18	3.18502e-17	16.4969
Cds1	154.03	0.23405	1.17613	2.25288	0.024267	0.0541355	1.26652
Cds2	1917.92	0.018823	1.01313	0.203986	0.838364	0.902596	0.0445064
Cdt1	1999.18	0.793872	1.73372	7.44519	9.68049e-14	8.31237e-13	12.0803
Cdv3	3924.73	0.258812	1.19649	4.56294	5.04416e-06	2.02204e-05	4.69421
Cdyl	350.193	0.175978	1.12973	1.97832	0.0478929	0.0985275	1.00644
Cdyl2	309.043	0.711206	1.63717	7.22505	5.00902e-13	4.0334e-12	11.3943
Ceacam16	125.869	0.279147	1.21348	1.83649	0.0662847	0.130102	0.885716
Ceacam2	7.28878	1.15637	2.22896	3.56943	0.000357755	0.0011214	2.95024
Cebpb	1547.96	0.126524	1.09166	1.07447	0.282611	0.427164	0.369406
Cebpd	727.867	0.343341	1.26869	3.12542	0.00177554	0.0049987	2.30114
Cebpg	1916.33	0.392963	1.31309	6.81484	9.43704e-12	6.77025e-11	10.1694
Cebpz	1712.62	0.0752534	1.05355	1.08189	0.279301	0.423083	0.373574
Cecr6	0.682349	0.110862	1.07987	0.575803	0.564748	0.701168	0.154178
Celf1	2177.35	0.352407	1.27669	3.60954	0.000306736	0.00097089	3.01283
Celf2	1732.18	0.371478	1.29368	3.70582	0.00021071	0.00067958	3.16776
Celf4	1.86563	0.430868	1.34804	1.4029	0.160647	0.272734	0.564261
Celf5	2.20862	0.375197	1.29702	1.12839	0.259153	0.398979	0.39905
Celf6	19.875	0.56159	1.47589	2.36601	0.017981	0.0414565	1.38241
Celsr2	0.923931	0.191855	1.14223	0.81296	0.416241	0.569445	0.244549
Celsr3	65.2437	0.565732	1.48014	3.08057	0.00206602	0.00573894	2.24117
Cemip	1.26443	0.503795	1.41794	1.87261	0.0611227	0.121575	0.915157
Cenpa	703.943	0.83775	1.78726	5.83677	5.32224e-09	2.96062e-08	7.52862
Cenpc1	747.103	0.0610672	1.04324	0.586712	0.557397	0.695927	0.157436
Cenpe	1618.93	1.69593	3.23985	11.2486	2.35329e-29	6.39607e-28	27.1941
Cenpf	1139.87	1.15899	2.23302	6.49103	8.52498e-11	5.58527e-10	9.25296
Cenph	163.77	0.951543	1.93394	7.98278	1.43074e-15	1.42824e-14	13.8452
Cenpi	295.678	1.35687	2.56129	8.75601	2.02289e-18	2.58775e-17	16.5871
Cenpj	282.689	0.19963	1.1484	2.28179	0.0225016	0.0506044	1.29581
Cenpk	105.596	0.991875	1.98877	5.78101	7.42518e-09	4.06813e-08	7.39061
Cenpl	221.976	0.363601	1.28663	3.32311	0.000890191	0.00263339	2.57948
Cenpm	189.456	0.667307	1.58811	5.4617	4.71605e-08	2.37282e-07	6.62474
Cenpn	406.338	1.67138	3.18518	14.634	1.70422e-48	1.25273e-46	45.9021
Cenpo	432.156	0.571524	1.48609	8.88769	6.23946e-19	8.32186e-18	17.0798
Cenpp	84.163	0.786634	1.72504	4.30284	1.68623e-05	6.30743e-05	4.20015
Cenpq	602.897	1.53699	2.90188	12.5258	5.39297e-36	2.20328e-34	33.6569
Cenpt	301.571	0.730184	1.65885	7.29169	3.06087e-13	2.51478e-12	11.5995
Cenpu	148.125	1.49753	2.82359	10.0023	1.48916e-23	2.75488e-22	21.5599
Cenpw	280.266	0.62656	1.54388	5.37141	7.81251e-08	3.84113e-07	6.41554
Cep104	931.025	0.42755	1.34495	5.90551	3.51568e-09	1.98526e-08	7.70218
Cep120	645.331	0.328832	1.256	4.56313	5.03975e-06	2.02069e-05	4.6945
Cep128	667.058	1.26032	2.39549	13.3648	9.7057e-41	5.09051e-39	38.2932
Cep131	300.738	0.232076	1.17452	2.32079	0.0202981	0.0461787	1.33556
Cep135	495.341	1.02513	2.03514	11.1939	4.36932e-29	1.16471e-27	26.9338
Cep152	312.365	0.443562	1.35996	6.14306	8.09452e-10	4.86172e-09	8.31321
Cep162	2088.79	0.540595	1.45457	8.45558	2.77703e-17	3.23864e-16	15.4896
Cep170	2963.63	0.713333	1.63959	5.08974	3.58548e-07	1.6453e-06	5.78375
Cep170b	631.689	0.200792	1.14933	1.99287	0.0462755	0.0956055	1.01952
Cep192	1472.21	0.836588	1.78582	9.82013	9.22233e-23	1.61524e-21	20.7918
Cep290	841.973	1.39307	2.62637	11.515	1.10828e-30	3.26858e-29	28.4856
Cep295	1204.71	1.06916	2.09821	10.6444	1.85104e-26	4.14795e-25	24.3822
Cep350	1809.65	0.223173	1.1673	2.08221	0.0373235	0.0792017	1.10127
Cep41	185.158	0.853861	1.80733	8.50086	1.88187e-17	2.22816e-16	15.6521
Cep44	291.616	0.0807042	1.05753	0.738085	0.460463	0.610866	0.214054
Cep55	509.48	1.76933	3.40896	11.8806	1.49359e-32	4.91266e-31	30.3087
Cep57	805.43	0.553912	1.46806	7.8284	4.94116e-15	4.71426e-14	13.3266
Cep57l1	189.55	0.89175	1.85543	7.69767	1.38566e-14	1.2732e-13	12.8951
Cep70	405.724	0.58333	1.4983	6.93241	4.13739e-12	3.06685e-11	10.5133
Cep72	90.9002	1.60939	3.05124	10.7838	4.10631e-27	9.62403e-26	25.0166
Cep76	332.664	0.333663	1.26021	3.15327	0.00161453	0.00457129	2.33996
Cep83	1219.85	1.0696	2.09884	12.938	2.747e-38	1.26323e-36	35.8985
Cep85	745.292	0.445183	1.36149	7.16563	7.74281e-13	6.13544e-12	11.2122
Cep89	486.388	0.717774	1.64464	6.02246	1.71785e-09	1.0005e-08	7.99978
Cep95	334.758	0.817172	1.76195	10.2007	1.9682e-24	3.8503e-23	22.4145
Cept1	1770.64	0.783476	1.72127	9.05122	1.4138e-19	1.96253e-18	17.7072
Cercam	3.61511	0.337224	1.26332	0.938531	0.347972	0.500945	0.30021
Cerkl	44.9825	0.00445721	1.00309	0.0273626	0.97817	0.986969	0.00569645
Cers3	4.96153	0.462274	1.37771	1.34572	0.178393	0.29726	0.526863
Cers4	47.4314	0.315269	1.24424	1.81465	0.0695769	0.135536	0.867945
Cers6	3897.64	0.422477	1.34023	4.90329	9.42466e-07	4.1239e-06	5.38469
Ces2g	1.05108	0.257465	1.19538	0.958828	0.337645	0.489748	0.310027
Cetn4	27.2006	0.709749	1.63552	3.27671	0.00105023	0.00307216	2.51256
Cfap126	21.7414	0.346606	1.27157	1.34952	0.177171	0.295495	0.52945
Cfap20	1154.44	0.0334257	1.02344	0.576983	0.563951	0.700463	0.154615
Cfap43	169.808	0.11245	1.08106	0.958936	0.337591	0.48973	0.310043
Cfap52	0.904031	0.193209	1.1433	0.598737	0.549348	0.68934	0.161566
Cfap57	0.748409	0.102515	1.07364	0.516326	0.605627	0.733759	0.134447
Cfap74	1.60162	0.130782	1.09489	0.355116	0.722503	0.822919	0.0846432
Cfap77	2.11372	0.80203	1.74355	2.2567	0.0240266	0.0536794	1.27019
Cfb	18.6599	4.06433	16.7296	8.68417	3.81524e-18	4.77668e-17	16.3209
Cfl2	310.437	0.275841	1.2107	2.10297	0.0354687	0.0757462	1.12064
Cflar	4265.6	0.607395	1.52351	6.19834	5.70614e-10	3.47344e-09	8.45924
Cfp	4695.22	0.486338	1.40088	5.09398	3.50627e-07	1.61239e-06	5.79253
Cggbp1	2186.36	0.219979	1.16472	3.12902	0.00175387	0.00494059	2.30622
Cgn	0.773151	0.0651783	1.04621	0.260089	0.794795	0.874662	0.0581596
Cgnl1	1.05737	0.244928	1.18503	0.687995	0.491456	0.639351	0.194261
Cgref1	3.7182	0.165115	1.12126	0.313878	0.753614	0.845655	0.0728069
Chac1	884.919	0.771789	1.70739	7.0578	1.69164e-12	1.30114e-11	10.8857
Chac2	107.972	0.756719	1.68964	5.89414	3.76636e-09	2.12101e-08	7.67346
Chaf1a	891.3	0.417363	1.33548	3.49363	0.000476495	0.00146334	2.83465
Chaf1b	850.242	0.299909	1.23107	2.50854	0.012123	0.0291343	1.5356
Chchd1	1131.22	0.550121	1.46421	8.55317	1.19748e-17	1.45058e-16	15.8385
Chchd5	576.073	0.234332	1.17636	3.21835	0.00128929	0.00371382	2.43018
Chchd6	587.942	0.127154	1.09214	1.67928	0.0930976	0.174102	0.759197
Chd1	3257.75	0.277808	1.21235	4.92648	8.37241e-07	3.68173e-06	5.43395
Chd1l	835.234	0.717875	1.64476	11.2769	1.70734e-29	4.67316e-28	27.3304
Chd2	2877.83	1.31912	2.49514	11.9826	4.38259e-33	1.48686e-31	30.8277
Chd3	3637.23	0.301973	1.23283	4.64889	3.3373e-06	1.36834e-05	4.8638
Chd5	110.196	0.56116	1.47545	3.43219	0.000598738	0.0018118	2.74189
Chd9	1119.27	0.255914	1.19409	2.07484	0.0380017	0.0804561	1.09444
Chek1	227.142	1.09926	2.14245	7.98519	1.40301e-15	1.40197e-14	13.8533
Cherp	1491.55	0.125977	1.09125	1.40112	0.161178	0.273507	0.563032
Chgb	0.770224	0.456253	1.37197	1.35496	0.17543	0.293103	0.532979
Chic2	594.974	0.418118	1.33618	4.5909	4.41347e-06	1.78284e-05	4.74889
Chit1	1.58358	1.10801	2.15548	2.73806	0.00618029	0.0157871	1.8017
Chka	435.622	0.0177038	1.01235	0.201183	0.840556	0.903842	0.0439076
Chm	807.405	0.28955	1.22226	1.95082	0.0510784	0.104175	0.982235
Chmp2b	1153.91	0.193642	1.14365	3.00726	0.00263612	0.00718344	2.14367
Chmp4c	3.19167	0.249638	1.18891	0.71575	0.474146	0.623646	0.205062
Chmp7	1207.58	0.112039	1.08075	2.78582	0.00533929	0.013784	1.86063
Chn1	6.92929	0.762864	1.69686	2.19834	0.027925	0.0612123	1.21316
Chp1	2278.97	0.0246475	1.01723	0.36435	0.715597	0.81789	0.087305
Chpt1	266.163	0.0347113	1.02435	0.350154	0.726223	0.825267	0.0834056
Chrm3	3.38232	2.11224	4.32362	4.96469	6.88097e-07	3.05495e-06	5.515
Chrm4	66.1733	0.0936792	1.06709	0.634464	0.525778	0.668977	0.174589
Chrnb1	15.9232	0.148319	1.10828	0.593576	0.552796	0.691999	0.159894
Chrnb4	3.00365	0.00830286	1.00577	-0.132025	0.894964	0.93859	0.0275239
Chst11	60.7986	0.106995	1.07698	0.700903	0.483364	0.632044	0.199253
Chst7	17.3898	0.243304	1.1837	0.906106	0.364879	0.519048	0.284793
Chsy3	36.7563	1.17487	2.25772	4.3981	1.09204e-05	4.18732e-05	4.37806
Chtf18	348.143	1.21258	2.31752	8.80765	1.27794e-18	1.65996e-17	16.7799
Chtop	2776.88	0.38133	1.30254	7.71398	1.21954e-14	1.12751e-13	12.9479
Chuk	1591.81	0.868059	1.82521	9.58864	8.92506e-22	1.44937e-20	19.8388
Ciao1	1019.4	0.0594696	1.04208	0.916376	0.35947	0.513313	0.289618
Ciart	421.673	1.03065	2.04295	6.51438	7.2989e-11	4.80632e-10	9.31819
Cideb	3.51712	0.444891	1.36121	1.2621	0.206912	0.335058	0.47488
Ciita	247.059	6.61534	98.0431	12.5645	3.31043e-36	1.36686e-34	33.8643
Cipc	2329.68	0.661489	1.58171	7.26092	3.84471e-13	3.13226e-12	11.5041
Cir1	170.566	0.145451	1.10608	1.35677	0.174855	0.29235	0.534098
Cirh1a	1734.84	0.444025	1.36039	7.79441	6.47116e-15	6.13619e-14	13.2121
Cish	4.0853	1.13957	2.20316	3.22442	0.0012623	0.00364202	2.43866
Cit	346.931	1.14902	2.21763	7.88121	3.24223e-15	3.15224e-14	13.5014
Ciz1	2308.94	0.412203	1.33072	5.86073	4.60834e-09	2.57499e-08	7.58922
Ckap2	336.194	1.113	2.16295	7.24769	4.23948e-13	3.43513e-12	11.4641
Ckap2l	612.439	1.55133	2.93088	10.6085	2.72088e-26	6.01383e-25	24.2208
Ckap5	2886.49	0.967133	1.95495	9.39858	5.53064e-21	8.49783e-20	19.0707
Cklf	349.554	0.160941	1.11802	1.71248	0.0868086	0.164041	0.785049
Ckm	4.45478	0.133252	1.09676	0.417898	0.676022	0.787259	0.103883
Ckmt1	1.04066	0.355237	1.2792	0.943223	0.345567	0.498407	0.302416
Cks1b	1533.06	0.345675	1.27075	5.69929	1.20305e-08	6.43328e-08	7.19157
Cks2	180.075	0.835317	1.78425	5.64064	1.69422e-08	8.91003e-08	7.05012
Clasp2	1238.92	0.552682	1.46681	5.68266	1.32614e-08	7.04685e-08	7.152
Clasrp	496.843	0.23817	1.1795	3.48612	0.000490083	0.00150151	2.82347
Clca2	0.75003	0.212634	1.1588	0.463201	0.643221	0.763212	0.117355
Clca4a	3.35479	0.685979	1.60879	1.98519	0.0471234	0.0971076	1.01275
Clcc1	1300.11	0.185112	1.13691	3.08587	0.0020296	0.00564762	2.24813
Clcf1	1.99312	1.59657	3.02424	3.97855	6.93382e-05	0.000238916	3.62175
Clcn1	11.5761	1.09102	2.13025	3.93048	8.47771e-05	0.000288832	3.53936
Clcn2	13.0194	0.546622	1.46066	2.00388	0.0450826	0.0934194	1.02956
Clcn5	829.081	0.151017	1.11035	1.48195	0.138355	0.242255	0.615727
Clcn6	571.752	0.636571	1.55463	6.91693	4.61552e-12	3.40178e-11	10.4683
Clcn7	5737.98	0.773458	1.70936	9.18861	3.9796e-20	5.75471e-19	18.24
Cldn12	251.294	0.436112	1.35295	3.40726	0.000656178	0.00197638	2.70413
Clec12a	4586.72	1.44047	2.71409	14.8631	5.7228e-50	4.38959e-48	47.3576
Clec16a	953.258	0.108038	1.07776	1.67531	0.0938732	0.175299	0.756221
Clec1a	9.8527	1.35511	2.55817	4.27639	1.89947e-05	7.06559e-05	4.15085
Clec1b	10.6627	1.44425	2.72121	4.54996	5.36557e-06	2.141e-05	4.66938
Clec2d	224.451	2.01943	4.05424	13.5736	5.74576e-42	3.20408e-40	39.4943
Clec4a1	79.7102	1.74927	3.36188	12.104	1.00556e-33	3.5131e-32	31.4543
Clec4a2	932.773	0.364552	1.28748	3.24744	0.00116449	0.00338143	2.4709
Clec4b1	14.7647	1.53866	2.90525	4.83886	1.30584e-06	5.6151e-06	5.25064
Clec4e	6996.3	0.771935	1.70756	5.18326	2.18042e-07	1.02429e-06	5.98958
Clec4n	177.693	0.93296	1.90919	5.00651	5.54245e-07	2.48782e-06	5.60418
Clec5a	5125.14	0.891816	1.85551	11.7932	4.23006e-32	1.34792e-30	29.8703
Clec9a	87.6338	4.891	29.6714	13.0648	5.23329e-39	2.54529e-37	36.5943
Clic1	8461.71	0.233651	1.17581	3.28811	0.00100864	0.00295943	2.52879
Clic4	9725.28	0.672992	1.59438	8.55126	1.21751e-17	1.47209e-16	15.8321
Clint1	2531.24	0.332706	1.25937	4.52802	5.95403e-06	2.36286e-05	4.62656
Clip1	4733.58	0.50899	1.42305	6.84303	7.7538e-12	5.60828e-11	10.2512
Clip2	620.155	0.70579	1.63104	7.07676	1.47561e-12	1.14132e-11	10.9426
Clip3	0.885825	0.169807	1.12491	0.525558	0.599195	0.72921	0.137147
Clk1	1470.29	0.544502	1.45852	5.76723	8.05836e-09	4.38778e-08	7.35775
Clk2	1160.8	0.180154	1.133	3.25771	0.00112314	0.00327165	2.48523
Clk3	1772.26	0.521303	1.43525	7.93602	2.08766e-15	2.06595e-14	13.6849
Clk4	854.051	0.790852	1.7301	8.32327	8.55681e-17	9.49419e-16	15.0225
Cln3	2357.87	0.280223	1.21438	6.31137	2.76571e-10	1.72744e-09	8.7626
Cln5	1962.27	0.278685	1.21309	3.82023	0.000133326	0.000441297	3.35527
Cln6	801.034	0.343693	1.269	3.81897	0.00013401	0.000443334	3.35327
Cln8	4811.03	0.199893	1.14861	4.3781	1.1972e-05	4.5725e-05	4.33985
Clock	1705.8	0.221727	1.16613	1.61814	0.105632	0.193204	0.713984
Clpb	2511.55	0.184902	1.13674	3.62871	0.000284841	0.000904388	3.04365
Clpp	1123.74	0.163969	1.12037	2.52716	0.0114988	0.0277993	1.55597
Clptm1	3798.78	0.236759	1.17834	4.88194	1.05048e-06	4.56975e-06	5.34011
Clpx	833.872	0.224785	1.1686	3.54963	0.000385777	0.00120244	2.91994
Clspn	645.469	0.27761	1.21219	1.81166	0.070039	0.136327	0.865419
Clstn3	7.49325	1.1694	2.24918	3.48036	0.000500741	0.00153223	2.81468
Cltb	1762.61	0.12564	1.09099	1.6602	0.0968745	0.179916	0.744929
Cltc	15321.3	0.244219	1.18445	2.24416	0.0248219	0.0552275	1.25784
Cmah	1.44189	0.0812095	1.0579	0.328944	0.742198	0.836562	0.0775016
Cmc4	19.3294	0.104326	1.07499	0.386829	0.698883	0.805423	0.0939758
Cmip	1410.78	0.581553	1.49646	5.28131	1.28266e-07	6.17648e-07	6.20926
Cmklr1	0.789232	0.365258	1.28811	1.62917	0.103277	0.189629	0.722094
Cmpk1	2586.64	0.503472	1.41762	5.27356	1.33806e-07	6.4273e-07	6.19197
Cmpk2	273.632	0.917631	1.88901	5.83675	5.3229e-09	2.96062e-08	7.52862
Cmss1	505.735	0.00262031	1.00182	0.0347632	0.972269	0.983827	0.00708104
Cmtr2	273.983	0.0238834	1.01669	0.221468	0.824728	0.893666	0.0488247
Cnbd2	203.605	1.36183	2.5701	12.2396	1.91008e-34	7.00701e-33	32.1545
Cnbp	7003.21	0.0740748	1.05269	1.22306	0.221306	0.353633	0.451447
Cndp2	7290.17	0.198	1.14711	2.25862	0.0239072	0.0534557	1.27201
Cnep1r1	330.891	0.126562	1.09169	1.21828	0.223117	0.355807	0.448786
Cnga3	1.64617	0.345091	1.27023	1.13006	0.258452	0.398216	0.399881
Cnih4	1228.04	0.404217	1.32337	6.17053	6.806e-10	4.11455e-09	8.38568
Cnksr1	24.9894	1.57164	2.97241	6.4577	1.06308e-10	6.90665e-10	9.16073
Cnn2	22.8497	0.868621	1.82592	3.09493	0.00196861	0.00549444	2.26008
Cnn3	0.975456	0.570404	1.48494	2.11944	0.0340536	0.0731265	1.13593
Cnnm4	417.633	0.693539	1.61725	7.06912	1.55922e-12	1.20311e-11	10.9197
Cnot1	4587.85	0.0542041	1.03829	0.734968	0.462359	0.6128	0.212681
Cnot11	717.538	0.0822405	1.05866	1.59378	0.110984	0.201399	0.695942
Cnot2	1494.22	0.383868	1.30484	5.20929	1.89564e-07	8.96581e-07	6.04741
Cnot3	1144.96	0.0532641	1.03761	0.716504	0.47368	0.623203	0.205371
Cnot4	704.338	0.526413	1.44034	6.07361	1.25066e-09	7.36579e-09	8.13278
Cnot7	943.085	0.325187	1.25283	3.55956	0.000371478	0.00116104	2.93515
Cnot8	1540.65	0.10494	1.07545	1.8495	0.0643856	0.12694	0.896403
Cnot9	1936.25	0.0591532	1.04185	1.38023	0.167517	0.282533	0.54893
Cnst	434.313	0.165658	1.12168	2.4591	0.0139286	0.0329712	1.48186
Cntd1	28.3413	1.28645	2.43926	4.64504	3.40017e-06	1.39206e-05	4.85634
Cntln	420.555	0.175766	1.12956	1.73254	0.083177	0.158341	0.800406
Cntn4	2.26094	0.414747	1.33307	1.16451	0.244219	0.381403	0.418615
Cntrl	1894.07	0.479203	1.39397	6.81191	9.63123e-12	6.90446e-11	10.1609
Cntrob	391.654	0.966604	1.95424	9.31549	1.21392e-20	1.82332e-19	18.7391
Coa4	438.833	0.483746	1.39837	5.78853	7.10045e-09	3.90454e-08	7.40843
Coa5	2714.35	0.716001	1.64262	11.0193	3.08479e-28	7.80487e-27	26.1076
Coa7	369.322	0.139056	1.10118	1.89246	0.05843	0.116969	0.931931
Cog1	1000.18	0.43815	1.35487	6.93923	3.94238e-12	2.92789e-11	10.5334
Cog3	1884.77	0.0498575	1.03516	0.823906	0.409993	0.563351	0.249221
Cog4	1063.87	0.211633	1.158	3.07992	0.00207059	0.00574849	2.24045
Cog5	681.81	0.141503	1.10305	1.41503	0.15706	0.268018	0.571836
Coil	257.029	0.107984	1.07772	1.25877	0.208114	0.33661	0.472872
Col11a2	34.4726	0.229994	1.17283	1.04592	0.2956	0.442625	0.353964
Col12a1	0.875604	0.109128	1.07858	0.511113	0.609272	0.736623	0.132755
Col14a1	4.07352	0.109106	1.07856	0.326295	0.744201	0.838207	0.0766487
Col20a1	20.7399	0.101571	1.07294	0.384694	0.700464	0.806288	0.0935099
Col2a1	1.20287	0.683414	1.60594	2.31919	0.0203845	0.0463611	1.33385
Col4a2	4.58496	1.46733	2.7651	3.92535	8.66031e-05	0.000294381	3.53109
Col4a3	1.86483	0.358067	1.28171	1.17491	0.24003	0.376711	0.423992
Col4a5	1078.98	0.109367	1.07876	1.01734	0.308993	0.458504	0.338657
Col5a3	2.49861	0.858679	1.81338	2.7167	0.00659368	0.0167746	1.77535
Col6a1	1.23234	0.718778	1.64579	1.94327	0.0519833	0.105743	0.975748
Col6a3	6.1016	2.75001	6.7272	6.13483	8.52528e-10	5.09625e-09	8.29275
Col7a1	48.3123	0.10492	1.07544	0.542342	0.587583	0.719319	0.143079
Col9a3	13.8995	1.03359	2.04711	3.85736	0.000114617	0.000383492	3.41624
Colgalt2	0.972305	0.0709926	1.05044	0.200062	0.841432	0.904344	0.0436663
Commd10	714.905	0.0604157	1.04277	1.05533	0.291275	0.437363	0.359158
Commd8	851.667	0.193258	1.14334	2.55343	0.0106666	0.0260176	1.58473
Comtd1	1076.34	0.0542358	1.03831	0.686267	0.492544	0.640423	0.193533
Copb1	4784.74	0.217432	1.16266	2.54607	0.0108944	0.0265033	1.5767
Copg2	1258.32	0.072507	1.05154	1.42643	0.153745	0.263545	0.579145
Cops2	2290.63	0.639805	1.55812	8.53722	1.3749e-17	1.65311e-16	15.7817
Cops3	1478.6	0.199406	1.14823	3.82517	0.00013068	0.000433202	3.36331
Cops4	2150.87	0.302337	1.23314	5.67299	1.4033e-08	7.42839e-08	7.12911
Cops5	1409.03	0.353946	1.27805	6.19845	5.70219e-10	3.47213e-09	8.4594
Cops6	1440.72	0.00815514	1.00567	0.158873	0.873769	0.925666	0.0335455
Cops7b	620.05	0.0676197	1.04799	1.25202	0.210562	0.339495	0.469166
Cops8	1247.46	0.0766701	1.05458	1.76448	0.0776518	0.149347	0.825804
Coq10b	311.277	0.88545	1.84734	8.08665	6.13296e-16	6.32056e-15	14.1992
Coq5	1349.74	0.692669	1.61627	7.407	1.29184e-13	1.09665e-12	11.9599
Coq6	354.898	0.17641	1.13007	2.1506	0.0315077	0.0682486	1.16591
Coq7	663.763	0.166154	1.12206	2.76644	0.00566714	0.0145529	1.83705
Coro1a	8226.94	0.852053	1.80507	7.99278	1.31933e-15	1.3211e-14	13.8791
Coro1b	4309.61	0.23587	1.17762	3.79302	0.000148823	0.000489337	3.31039
Coro2a	804.947	1.35352	2.55534	12.4076	2.37801e-35	9.12008e-34	33.04
Cort	2.86564	0.178438	1.13166	0.512551	0.608266	0.735819	0.133229
Cox10	819.377	0.189052	1.14001	3.09206	0.00198771	0.0055424	2.2563
Cox17	252.042	0.167794	1.12334	1.46844	0.141986	0.247319	0.606743
Cox18	671.462	0.0779353	1.05551	1.2395	0.215159	0.345386	0.461695
Cox4i2	16.8959	0.811967	1.7556	2.66297	0.00774533	0.0194395	1.71132
Cox7a2l	6367.36	0.0697429	1.04953	0.958332	0.337895	0.490001	0.309803
Cpd	2936.14	0.273437	1.20868	3.23922	0.00119856	0.00347101	2.45954
Cpeb1	43.9699	0.593437	1.50884	2.85823	0.00426007	0.0112066	1.95053
Cpeb2	316.452	0.941987	1.92117	5.15167	2.58175e-07	1.20205e-06	5.92008
Cpeb4	2478.45	1.18289	2.27032	4.99701	5.82265e-07	2.60836e-06	5.58363
Cped1	374.464	0.793629	1.73343	8.87894	6.75011e-19	8.99057e-18	17.0462
Cplx1	0.68796	0.334951	1.26133	1.55518	0.119902	0.214612	0.668346
Cpm	0.66991	0.336203	1.26243	1.19443	0.23231	0.366861	0.435498
Cpn1	8.02215	0.380197	1.30152	1.24976	0.211388	0.340568	0.467796
Cpne2	1468.63	0.525284	1.43922	5.51027	3.58281e-08	1.82393e-07	6.73899
Cpne3	1204.81	0.0582125	1.04117	0.458315	0.646726	0.766061	0.115737
Cpne8	1917.16	0.309619	1.23938	3.73554	0.000187313	0.000608165	3.21598
Cpne9	1.89975	0.599294	1.51498	1.77631	0.0756819	0.146094	0.835368
Cpq	63.3515	1.34543	2.54106	7.29412	3.00623e-13	2.47199e-12	11.607
Cpsf1	2072.1	0.038321	1.02692	0.637027	0.524107	0.667333	0.175657
Cpsf2	2463.22	0.084818	1.06055	1.87189	0.0612222	0.121742	0.914561
Cpsf3l	2097.26	0.208624	1.15559	5.27896	1.29919e-07	6.25301e-07	6.20391
Cpsf6	4316.67	0.313791	1.24297	4.81138	1.49889e-06	6.40271e-06	5.19364
Cpsf7	1112.75	0.359196	1.28271	5.06045	4.18258e-07	1.90489e-06	5.72013
Cpt1c	25.5232	0.368085	1.29064	1.65601	0.0977207	0.181262	0.741692
Cpxm1	17.9137	1.07738	2.11019	4.18373	2.8676e-05	0.000104309	3.98168
Cr1l	3801.61	0.00812291	1.00565	0.14128	0.887648	0.933845	0.0297252
Crabp2	1.29716	0.441532	1.35805	1.61537	0.106231	0.19419	0.711773
Cramp1l	468.671	0.377421	1.29902	3.02928	0.00245138	0.00671819	2.17275
Crbn	785.57	0.4957	1.41	4.7929	1.64385e-06	6.98197e-06	5.15602
Crcp	1095.27	0.124406	1.09006	2.80489	0.00503337	0.0130637	1.88393
Creb1	1123.42	0.154913	1.11335	2.29447	0.0217632	0.0491147	1.30879
Creb3	2137.3	0.393131	1.31324	10.3316	5.07069e-25	1.03581e-23	22.9847
Creb3l3	56.0333	0.654952	1.57456	3.66011	0.000252109	0.000806799	3.09323
Crebbp	1523.3	0.341307	1.2669	2.63324	0.00845755	0.0210393	1.67697
Crebl2	154.678	0.233141	1.17539	2.19088	0.0284602	0.0623011	1.2055
Crebrf	849.568	0.592875	1.50825	4.13714	3.51656e-05	0.000126703	3.89721
Crebzf	528.582	0.230846	1.17352	2.55749	0.0105432	0.0257489	1.58924
Creg1	14100.5	0.189443	1.14032	1.98904	0.0466967	0.0963731	1.01604
Creg2	27.4995	0.915065	1.88565	4.06272	4.85037e-05	0.000171201	3.76649
Crem	201.679	0.428143	1.3455	4.37339	1.22329e-05	4.66297e-05	4.33134
Crim1	6.37744	0.289505	1.22222	0.917447	0.358909	0.512659	0.290172
Crip2	38.3172	0.833184	1.78161	3.2922	0.000994077	0.00292156	2.53439
Crk	1579.46	0.0936707	1.06708	0.989668	0.322336	0.47288	0.325249
Crkl	883.513	0.336149	1.26238	2.69067	0.00713084	0.0180184	1.74428
Crlf2	366.387	1.33796	2.52794	10.3033	6.80899e-25	1.38217e-23	22.8594
Crlf3	959.586	0.604522	1.52047	9.37117	7.17308e-21	1.09263e-19	18.9615
Crls1	1481.73	0.000924345	1.00064	0.013031	0.989603	0.994008	0.00261008
Crnkl1	996.151	0.0301885	1.02115	0.495887	0.619974	0.745185	0.127736
Crtam	4.66016	0.456695	1.37239	1.28984	0.197108	0.322085	0.49203
Crtc1	484.9	0.226167	1.16972	1.73277	0.0831363	0.158341	0.800406
Crtc2	1151.01	0.517836	1.43181	5.59368	2.22301e-08	1.15687e-07	6.93672
Crtc3	518.614	0.202189	1.15044	1.71371	0.0865817	0.163751	0.785817
Cry1	491.425	0.30861	1.23851	2.41805	0.0156038	0.0365139	1.43754
Cry2	485.107	0.273303	1.20857	2.37627	0.0174886	0.0404515	1.39307
Cryba4	2.97913	0.274048	1.2092	0.742675	0.457678	0.60842	0.215797
Crybb1	0.781393	0.186966	1.13837	0.451878	0.651357	0.769333	0.113886
Crybg3	1096.61	0.11196	1.0807	1.35676	0.174858	0.29235	0.534098
Cryzl1	1797	0.0673277	1.04777	0.936381	0.349077	0.502201	0.299122
Csde1	19828.8	0.569875	1.48439	9.458	3.13901e-21	4.90464e-20	19.3094
Cse1l	1808.51	0.597793	1.5134	6.74431	1.53756e-11	1.07562e-10	9.96834
Csf1	599.744	1.99773	3.99371	9.04766	1.46068e-19	2.02471e-18	17.6936
Csf1r	17919.4	0.25386	1.19239	1.72742	0.0840921	0.159817	0.796377
Csf3	19.6072	2.11706	4.3381	5.88036	4.09375e-09	2.29871e-08	7.63852
Csf3r	554.125	2.42902	5.38527	15.1857	4.39557e-52	3.72491e-50	49.4289
Csl	2.147	0.351047	1.27549	1.0887	0.276287	0.419434	0.377336
Csnk1a1	5061.43	0.0471795	1.03324	0.605614	0.544771	0.685424	0.164041
Csnk1e	1132.19	0.6636	1.58403	5.94166	2.82151e-09	1.60853e-08	7.79357
Csnk1g1	1024.04	0.155349	1.11369	1.90105	0.0572951	0.114922	0.939598
Csnk1g3	748.375	0.122332	1.08849	1.62096	0.105026	0.192294	0.716033
Csnk2a2	1643.34	0.533437	1.44737	10.0423	9.9327e-24	1.86056e-22	21.7304
Csnk2b	3202.68	0.0154302	1.01075	0.302621	0.762179	0.851272	0.0699318
Cspg4	12.3913	0.48692	1.40145	1.57237	0.115864	0.208635	0.680613
Cspg5	13.3486	0.0442104	1.03112	0.160601	0.872408	0.924944	0.0338845
Csprs	49.3418	0.696614	1.6207	3.83682	0.000124635	0.000414795	3.38217
Csrnp1	320.746	1.37594	2.59537	10.3806	3.03798e-25	6.31211e-24	23.1998
Csrnp2	268.61	1.1881	2.27852	7.17872	7.03654e-13	5.61246e-12	11.2508
Csrp2	8.51014	0.960849	1.94645	3.02128	0.00251708	0.00689337	2.16157
Cst6	3.35758	0.287507	1.22053	0.788723	0.430274	0.583216	0.234171
Cstad	4.66295	0.715052	1.64154	2.12357	0.0337061	0.0725005	1.13966
Cstf1	1354.34	0.276014	1.21084	4.44464	8.80385e-06	3.41217e-05	4.46697
Cstf2	1650.68	0.0299521	1.02098	0.521507	0.602014	0.731173	0.13598
Cstl1	11.2752	0.589125	1.50433	2.04103	0.0412483	0.0865368	1.0628
Ctbs	508.445	0.358257	1.28188	4.46294	8.0841e-06	3.14641e-05	4.50218
Ctc1	633.803	1.17524	2.2583	10.997	3.95026e-28	9.90423e-27	26.0042
Ctcf	1274.42	0.326107	1.25363	5.59175	2.24788e-08	1.16856e-07	6.93235
Ctdspl2	549.682	0.456719	1.37242	3.62204	0.000292294	0.000927143	3.03285
Ctf2	1.93619	0.0589823	1.04173	0.0724898	0.942212	0.968087	0.0140854
Cth	2231.84	1.45479	2.74117	13.7259	7.10065e-43	4.15046e-41	40.3819
Ctla2b	21.8576	1.92325	3.79276	7.919	2.39436e-15	2.35982e-14	13.6271
Ctnna1	3237.88	0.280336	1.21448	5.76531	8.15069e-09	4.43557e-08	7.35305
Ctnnb1	15155.8	0.383451	1.30446	4.64979	3.32279e-06	1.36297e-05	4.86551
Ctps	1253.09	0.160598	1.11775	2.79129	0.00524992	0.0135731	1.86732
Ctrl	6.7756	1.09267	2.13268	3.17548	0.00149587	0.00426583	2.37
Ctsb	134125	0.185083	1.13688	2.53373	0.0112855	0.0273484	1.56307
Ctsc	5020.48	2.26413	4.80365	17.4145	6.40488e-68	9.20689e-66	65.0359
Ctse	1144.27	1.97484	3.93086	24.9001	7.41638e-137	4.49757e-134	133.347
Ctsh	379.212	1.94995	3.8636	7.2973	2.93607e-13	2.41532e-12	11.617
Ctsl	23129.2	0.367569	1.29018	4.23453	2.29026e-05	8.4128e-05	4.07506
Ctso	930.004	0.722998	1.65061	8.1213	4.61208e-16	4.79133e-15	14.3195
Ctss	37122.3	0.17272	1.12718	1.37883	0.167946	0.283187	0.547927
Ctsz	31578.9	0.30231	1.23312	2.94053	0.00327651	0.00877503	2.05675
Cttnbp2nl	3361.71	0.746442	1.67765	9.16484	4.96197e-20	7.12745e-19	18.1471
Ctu2	672.398	0.197928	1.14705	2.532	0.0113415	0.0274602	1.5613
Cul1	2451	0.08302	1.05923	1.60985	0.107432	0.195942	0.707873
Cul2	1620.57	0.0112809	1.00785	0.155501	0.876426	0.927216	0.0328189
Cul3	2102.39	0.372531	1.29462	5.65991	1.51453e-08	7.99756e-08	7.09704
Cul4b	1156.6	0.809773	1.75294	7.26792	3.65058e-13	2.98287e-12	11.5254
Cul5	1768.92	0.348255	1.27302	4.02033	5.81171e-05	0.000202663	3.69323
Cutc	197.608	0.370821	1.29309	3.57886	0.000345097	0.00108382	2.96504
Cwc15	3095.63	0.0358724	1.02518	0.607914	0.543244	0.684329	0.164735
Cwc22	1457.7	0.292247	1.22455	4.25937	2.05008e-05	7.58943e-05	4.11979
Cwc25	606.244	0.257849	1.19569	3.9324	8.41018e-05	0.000286682	3.5426
Cwc27	1326.28	0.146623	1.10698	2.59746	0.00939172	0.0231495	1.63546
Cwf19l1	369.634	0.307557	1.23761	4.4491	8.62326e-06	3.34418e-05	4.47571
Cwf19l2	496.059	0.570143	1.48467	4.15892	3.19757e-05	0.000115682	3.93673
Cxcl10	115.864	4.16852	17.9824	17.4655	2.62246e-68	3.85542e-66	65.4139
Cxcl14	30.9363	1.02053	2.02866	4.25009	2.13688e-05	7.88369e-05	4.10327
Cxcl16	2036.56	2.48403	5.59458	15.7375	8.36576e-56	7.91931e-54	53.1013
Cxcl2	1269.1	2.78606	6.89744	13.1807	1.13388e-39	5.71533e-38	37.243
Cxcl9	591.413	7.39475	168.283	13.7581	4.55392e-43	2.69431e-41	40.5696
Cxcr1	2.02469	1.92881	3.80742	4.98897	6.07031e-07	2.71242e-06	5.56664
Cxcr2	1.92452	0.459008	1.3746	1.11149	0.266359	0.407807	0.389545
Cxcr4	369.873	2.02834	4.07935	10.0312	1.11113e-23	2.07333e-22	21.6833
Cxcr5	27.7881	0.0890521	1.06367	0.376356	0.706653	0.811246	0.0908475
Cxcr6	0.755409	0.173905	1.12811	0.638185	0.523353	0.666942	0.175912
Cxxc1	1409.05	0.0902121	1.06453	1.73052	0.0835374	0.158934	0.798783
Cxxc5	5.1217	0.188565	1.13963	0.572397	0.567053	0.702786	0.153177
Cyb5r1	8276.47	0.0649905	1.04608	0.915462	0.359949	0.513804	0.289202
Cyb5r4	1330.07	0.255911	1.19409	4.7124	2.4482e-06	1.01909e-05	4.99179
Cybb	18315.9	2.27388	4.83623	19.196	3.9981e-82	8.08199e-80	79.0925
Cybrd1	1.27858	0.161145	1.11817	0.588467	0.556219	0.694773	0.158157
Cycs	1703.08	0.0558306	1.03946	0.747124	0.454989	0.60605	0.217492
Cyfip1	5079.31	0.501675	1.41586	5.99336	2.05545e-09	1.18714e-08	7.9255
Cyfip2	1292.97	0.117927	1.08517	1.15438	0.248344	0.386414	0.412947
Cygb	1.35473	0.321489	1.24962	0.887339	0.374896	0.528685	0.276803
Cyld	1596.07	0.35545	1.27938	3.91707	8.96315e-05	0.000303983	3.51715
Cyp20a1	1008.88	0.0186082	1.01298	0.238729	0.811315	0.885193	0.052962
Cyp27b1	9.265	0.302207	1.23303	1.06806	0.285493	0.430519	0.366008
Cyp2c55	28.3095	1.84685	3.59713	7.84897	4.19462e-15	4.03774e-14	13.3939
Cyp4f13	372.447	0.176823	1.13039	2.36026	0.0182619	0.0420226	1.37652
Cyp4f18	1.04257	0.604093	1.52002	2.22381	0.0261611	0.0578687	1.23756
Cyp4f39	40.0164	0.245406	1.18543	1.25912	0.207985	0.336493	0.473025
Cyp4v3	1907.33	0.3607	1.28405	6.07924	1.2075e-09	7.12677e-09	8.14711
Cystm1	102.234	0.465104	1.38042	3.40981	0.000650082	0.00195954	2.70785
Cyth2	1704.86	0.0945121	1.0677	1.78978	0.0734889	0.142299	0.846797
Cyth3	679.517	0.690167	1.61347	8.80494	1.30918e-18	1.69825e-17	16.77
D030056L22Rik	195.659	0.651405	1.5707	5.30181	1.14658e-07	5.54875e-07	6.2558
D10Wsu102e	1626.13	0.22409	1.16804	4.35181	1.35021e-05	5.12261e-05	4.29051
D130043K22Rik	0.777373	0.303195	1.23387	1.02371	0.305971	0.455273	0.341728
D16Ertd472e	313.857	0.200302	1.14894	1.19952	0.230324	0.364663	0.438108
D17Wsu92e	3005.81	0.525536	1.43947	8.19085	2.59377e-16	2.75958e-15	14.5592
D330045A20Rik	428.504	0.776869	1.71341	5.61017	2.02131e-08	1.05502e-07	6.97674
D3Ertd254e	392.834	0.21881	1.16377	2.82666	0.00470363	0.0122719	1.91109
D430042O09Rik	829.813	0.398306	1.31796	4.87168	1.10652e-06	4.80062e-06	5.3187
D630045J12Rik	5.61485	0.217471	1.16269	0.652038	0.514377	0.659748	0.180622
D6Ertd527e	2.46946	0.911936	1.88157	2.37928	0.0173463	0.0401744	1.39605
D6Wsu163e	1586.23	0.406531	1.32549	5.79766	6.72472e-09	3.70739e-08	7.43093
Daam1	1008.49	0.778558	1.71542	7.84222	4.42634e-15	4.24815e-14	13.3718
Dab2	1777.7	0.229076	1.17208	2.58754	0.00966646	0.0237723	1.62393
Dact1	0.841703	0.242343	1.18291	0.743196	0.457363	0.608041	0.216067
Daglb	882.309	0.57691	1.49165	4.22126	2.42943e-05	8.89706e-05	4.05075
Dao	1.34193	0.425104	1.34267	1.06126	0.288573	0.434214	0.362296
Dap3	2224.3	0.0745799	1.05305	1.41097	0.158253	0.269533	0.569388
Dapk1	1255.26	0.155346	1.11369	1.91392	0.0556298	0.112068	0.950518
Dapk3	1380.72	0.212704	1.15886	2.99366	0.00275655	0.00748267	2.12594
Dars	2276.74	0.465417	1.38072	7.1555	8.33697e-13	6.59011e-12	11.1811
Daxx	1036.71	0.471102	1.38617	7.39998	1.3621e-13	1.15327e-12	11.9381
Dazap1	2144.58	0.255702	1.19392	3.47857	0.000504103	0.00154154	2.81205
Dbf4	1242.62	1.08047	2.11473	11.1565	6.6568e-29	1.75758e-27	26.7551
Dbil5	2.05837	0.442358	1.35882	1.25545	0.209315	0.338074	0.470988
Dbn1	25.6289	0.214021	1.15992	0.816137	0.414422	0.567676	0.245899
Dbp	203.974	0.584562	1.49958	4.16823	3.06974e-05	0.000111265	3.95364
Dbr1	341.123	0.0717661	1.051	0.835295	0.403551	0.55741	0.253825
Dbt	1023	0.0821288	1.05858	0.775246	0.438194	0.59028	0.228942
Dcaf10	678.265	0.142857	1.10409	1.7302	0.0835954	0.159029	0.798524
Dcaf15	631.123	0.873613	1.83225	12.6335	1.38036e-36	5.83599e-35	34.2339
Dcaf5	1176.99	0.345576	1.27066	7.91909	2.39255e-15	2.35924e-14	13.6272
Dcaf6	1042.02	0.335221	1.26157	5.55162	2.83031e-08	1.45381e-07	6.83749
Dcbld1	1.09164	0.428561	1.34589	1.97331	0.0484598	0.099546	1.00198
Dcdc2b	4.74089	0.0922719	1.06605	0.26261	0.792851	0.873322	0.0588258
Dck	652.144	0.768426	1.70341	6.19307	5.90049e-10	3.585e-09	8.44551
Dclk2	1.79828	0.0388228	1.02728	0.126496	0.899339	0.941601	0.0261331
Dclre1a	559.594	0.270739	1.20643	3.13442	0.00172193	0.00485978	2.31338
Dclre1b	942.484	0.494904	1.40923	5.65981	1.51544e-08	8.0002e-08	7.0969
Dclre1c	963.16	0.7284	1.6568	8.25872	1.47247e-16	1.59904e-15	14.7961
Dcp1a	736.554	0.227326	1.17066	2.35034	0.0187564	0.042994	1.36659
Dcp1b	383.207	0.464561	1.3799	5.0074	5.51698e-07	2.47715e-06	5.60605
Dcp2	926.255	0.658211	1.57812	7.73025	1.07338e-14	9.97607e-14	13.001
Dctn1	3303.81	0.18007	1.13294	3.58869	0.000332348	0.00104665	2.9802
Dctn4	2212.39	0.442059	1.35854	5.6801	1.34616e-08	7.14344e-08	7.14609
Dcun1d3	768.763	0.275601	1.2105	2.9207	0.00349243	0.00930962	2.03107
Dcun1d4	165.666	0.149686	1.10933	0.927777	0.353523	0.507053	0.294947
Dcun1d5	1063.47	0.105891	1.07616	1.79164	0.0731913	0.141794	0.848342
Ddb2	109.664	0.147918	1.10797	1.38413	0.166319	0.280905	0.551441
Ddhd1	260.54	0.144084	1.10503	1.69288	0.0904775	0.169922	0.76975
Ddias	268.14	2.21513	4.64322	13.1511	1.67631e-39	8.36257e-38	37.0777
Ddit3	13642	1.17716	2.26131	8.58575	9.02463e-18	1.10285e-16	15.9575
Ddit4	289.384	0.645654	1.56445	3.56844	0.000359118	0.00112549	2.94866
Ddr1	6.87814	0.380118	1.30145	1.11144	0.266381	0.407809	0.389543
Ddr2	59.3611	0.575939	1.49065	2.13182	0.0330219	0.0712026	1.1475
Ddx10	1302.34	0.0735707	1.05232	1.29511	0.195284	0.31948	0.495556
Ddx11	312.031	0.579997	1.49485	7.5496	4.36597e-14	3.85644e-13	12.4138
Ddx17	5194.84	0.5697	1.48422	10.6737	1.35189e-26	3.07559e-25	24.5121
Ddx18	1263.21	0.268691	1.20471	4.70505	2.53799e-06	1.0551e-05	4.97671
Ddx19a	899.07	0.250232	1.1894	3.11244	0.00185551	0.00520421	2.28364
Ddx19b	677.396	0.502849	1.41701	7.49949	6.40645e-14	5.59009e-13	12.2526
Ddx20	1032.07	0.620768	1.53769	8.82006	1.14395e-18	1.49089e-17	16.8266
Ddx21	6981.77	0.559227	1.47348	10.687	1.17153e-26	2.67782e-25	24.5722
Ddx27	2380.85	0.197794	1.14694	3.73896	0.000184786	0.00060036	3.22159
Ddx31	803.248	0.00304462	1.00211	0.0464405	0.962959	0.979566	0.00896618
Ddx39b	4468.97	0.395467	1.31537	8.02773	9.92924e-16	1.00725e-14	13.9969
Ddx3y	1204.56	0.911329	1.88078	5.44454	5.19401e-08	2.60049e-07	6.58494
Ddx4	1.73191	0.702602	1.62744	1.78733	0.0738839	0.143036	0.844555
Ddx42	2084.63	0.43581	1.35267	6.79315	1.09713e-11	7.78743e-11	10.1086
Ddx43	191.989	0.371593	1.29378	2.96286	0.00304795	0.00819798	2.08629
Ddx47	1360.53	0.248432	1.18792	4.1562	3.23582e-05	0.000117001	3.93181
Ddx5	13526.5	0.261025	1.19833	4.06524	4.79838e-05	0.000169428	3.77102
Ddx50	2445.03	0.340243	1.26597	5.66962	1.43111e-08	7.57145e-08	7.12082
Ddx51	716.845	0.0773673	1.05509	1.23676	0.216177	0.346762	0.459969
Ddx52	2319.26	0.533098	1.44703	5.74468	9.20932e-09	4.98233e-08	7.30257
Ddx54	3620.72	0.148149	1.10815	2.81435	0.00488763	0.0127229	1.89541
Ddx55	426.043	0.0916557	1.06559	1.36842	0.171181	0.287515	0.54134
Ddx56	1555.95	0.00601269	1.00418	0.117093	0.906786	0.946278	0.0239812
Ddx59	248.829	0.615133	1.5317	6.91224	4.77074e-12	3.51217e-11	10.4544
Ddx60	270.613	1.84414	3.59039	9.57919	9.78062e-22	1.58565e-20	19.7998
Decr2	490.656	0.0429745	1.03024	0.621652	0.534171	0.676419	0.169784
Dedd	641.42	0.271714	1.20724	5.12392	2.99243e-07	1.38727e-06	5.85784
Dedd2	464.661	0.101986	1.07325	0.933647	0.350486	0.503705	0.297824
Def6	1906.66	0.288964	1.22176	3.82334	0.000131654	0.000436238	3.36028
Defb25	7.82271	0.408795	1.32758	1.31098	0.189864	0.312245	0.505504
Defb42	0.742512	0.200223	1.14888	0.666106	0.505343	0.652024	0.185736
Degs2	1.77444	0.837845	1.78738	2.28135	0.0225276	0.0506453	1.29546
Dek	2027.96	0.51844	1.43241	4.23151	2.32132e-05	8.52204e-05	4.06946
Dennd1a	860.896	0.170864	1.12573	2.04673	0.0406848	0.085453	1.06827
Dennd1b	1429.8	0.601369	1.51716	4.69699	2.6402e-06	1.09619e-05	4.96012
Dennd1c	451.088	0.677391	1.59925	7.56418	3.90325e-14	3.45875e-13	12.4611
Dennd2c	238.552	0.466454	1.38171	3.4565	0.000547241	0.00166558	2.77843
Dennd2d	2021.82	0.600416	1.51615	7.70663	1.29184e-14	1.19151e-13	12.9239
Dennd4a	2975.75	0.503249	1.4174	3.78644	0.00015282	0.000501883	3.2994
Dennd4b	1701.64	0.336114	1.26235	3.86921	0.000109187	0.000366273	3.43619
Dennd4c	2511.01	0.168876	1.12418	1.00434	0.315215	0.464892	0.332648
Dennd6b	126.213	0.731579	1.66046	6.15139	7.68083e-10	4.62471e-09	8.33492
Depdc1a	71.0319	1.16722	2.24579	5.87649	4.19054e-09	2.35101e-08	7.62874
Depdc1b	78.7511	0.939697	1.91813	5.298	1.1708e-07	5.65891e-07	6.24727
Depdc7	272.359	0.211571	1.15795	2.00509	0.0449535	0.0932115	1.03053
Dera	959.434	0.134273	1.09754	2.15942	0.0308179	0.0669187	1.17445
Des	10.2713	0.692858	1.61648	2.53137	0.0113618	0.0274955	1.56074
Det1	495.149	0.134459	1.09768	1.9743	0.0483478	0.0993685	1.00275
Dgcr14	667.484	0.557178	1.47139	9.83667	7.826e-23	1.37565e-21	20.8615
Dgka	298.074	0.972289	1.96195	9.2877	1.57657e-20	2.34265e-19	18.6303
Dgkd	5007.94	0.206127	1.15359	3.14698	0.00164966	0.00466462	2.33118
Dgke	327.078	0.152852	1.11177	1.32789	0.184215	0.304946	0.515777
Dgkh	367.128	1.73663	3.33255	11.8072	3.58344e-32	1.14943e-30	29.9395
Dguok	344.452	0.392374	1.31255	4.89433	9.86398e-07	4.30448e-06	5.36608
Dhfr	713.692	1.16685	2.24521	9.22016	2.96657e-20	4.34158e-19	18.3624
Dhps	745.194	0.309441	1.23923	4.96717	6.7936e-07	3.01893e-06	5.52015
Dhrs13	329.415	0.285444	1.21879	2.56393	0.0103495	0.0253174	1.59658
Dhrs3	2427.23	0.251791	1.19068	3.05769	0.00223051	0.00615897	2.21049
Dhrs7b	724.352	0.29764	1.22913	3.74198	0.000182575	0.000593575	3.22652
Dhrs9	2385.81	0.222814	1.16701	2.46009	0.0138902	0.0329044	1.48275
Dhx15	4635.34	0.0621914	1.04405	0.722384	0.470058	0.620204	0.207466
Dhx16	1758.32	0.185369	1.13711	3.53786	0.000403381	0.00125228	2.9023
Dhx29	1108.19	0.0121682	1.00847	0.274335	0.783827	0.867116	0.0619227
Dhx30	1894.66	0.380075	1.30141	7.83158	4.81778e-15	4.60558e-14	13.3367
Dhx33	1380.73	0.144585	1.10541	2.02743	0.0426181	0.089083	1.05021
Dhx35	689.145	0.244069	1.18433	4.48756	7.2042e-06	2.8232e-05	4.54926
Dhx36	1456.74	0.230688	1.17339	2.50426	0.0122709	0.0294605	1.53076
Dhx38	1984.05	0.0298695	1.02092	0.563243	0.57327	0.707689	0.150158
Dhx40	662.726	1.15526	2.22724	12.3501	4.86732e-35	1.85935e-33	32.7306
Dhx58	568.892	0.281327	1.21531	2.74543	0.00604318	0.0154532	1.81098
Dhx8	1990.5	0.0902586	1.06456	2.004	0.0450705	0.0934043	1.02963
Diaph1	2476.77	0.183512	1.13565	2.70371	0.00685696	0.0173852	1.75982
Diaph2	1096.2	0.581965	1.49689	3.96599	7.30923e-05	0.000251138	3.60009
Diaph3	647.172	1.84789	3.59972	12.2005	3.0876e-34	1.11579e-32	31.9524
Dimt1	396.165	0.604311	1.52025	8.35389	6.60503e-17	7.41337e-16	15.13
Dio2	412.013	3.83023	14.2237	20.9518	1.80609e-97	4.93647e-95	94.3066
Dip2a	1168.09	0.523398	1.43734	4.87886	1.06701e-06	4.63747e-06	5.33372
Dip2b	1554.89	0.0383391	1.02693	0.371617	0.710178	0.814089	0.089328
Dip2c	2350.62	0.647321	1.56626	4.25381	2.1016e-05	7.76682e-05	4.10976
Dirc2	491.673	0.527259	1.44119	8.14495	3.79431e-16	3.97798e-15	14.4003
Dis3	1653.64	0.270747	1.20643	2.67652	0.00743902	0.0187232	1.72762
Dis3l	723.536	0.436627	1.35344	8.83692	9.83908e-19	1.28664e-17	16.8905
Disc1	16.6638	0.0794676	1.05663	0.304317	0.760886	0.850513	0.0703189
Dlat	1748.68	0.0526661	1.03718	0.829926	0.406581	0.560377	0.25152
Dlg1	1115.27	0.434612	1.35155	4.41179	1.02518e-05	3.94577e-05	4.40387
Dlg3	55.1084	0.536373	1.45032	2.52012	0.0117316	0.0282847	1.54845
Dlg4	131.789	1.28391	2.43497	9.06573	1.23771e-19	1.72427e-18	17.7634
Dlgap2	0.979138	0.102513	1.07364	0.330257	0.741206	0.835881	0.0778557
Dlgap4	1095.94	0.134156	1.09745	2.25292	0.0242641	0.0541353	1.26652
Dlgap5	1264.87	1.61943	3.07254	12.8803	5.81311e-38	2.61132e-36	35.5831
Dll1	1.29404	0.680055	1.6022	1.92968	0.0536471	0.108674	0.963875
Dll4	2.10027	0.884033	1.84553	2.36936	0.0178188	0.0411329	1.38581
Dlx1	3.09888	0.0604475	1.04279	0.187298	0.851427	0.91115	0.0404102
Dlx4	5.35628	0.235556	1.17736	0.73503	0.462321	0.6128	0.212681
Dmap1	603.331	0.127709	1.09256	1.73259	0.0831686	0.158341	0.800406
Dmpk	210.951	2.02524	4.07058	10.3971	2.55488e-25	5.33691e-24	23.2727
Dmtf1	874.363	0.568293	1.48277	6.46192	1.0338e-10	6.72766e-10	9.17214
Dmwd	182.455	2.50978	5.69535	14.2988	2.22651e-46	1.4848e-44	43.8283
Dmxl1	3618.27	0.893967	1.85828	5.66851	1.44043e-08	7.61664e-08	7.11824
Dmxl2	1159.09	0.536282	1.45023	3.48158	0.000498458	0.00152548	2.81659
Dnaaf3	149.825	1.23879	2.36	8.08076	6.43639e-16	6.61571e-15	14.1794
Dnaaf5	703.14	0.137786	1.10022	1.99535	0.0460049	0.0951477	1.0216
Dnah1	1.55976	0.0834829	1.05957	0.274479	0.783717	0.867093	0.0619344
Dnah10	0.879551	0.637029	1.55512	1.82698	0.0677032	0.132364	0.878229
Dnah12	1.58696	0.259732	1.19726	0.834652	0.403914	0.55777	0.253545
Dnah17	3.31776	0.38614	1.30689	1.16843	0.242631	0.379688	0.420574
Dnah2	0.949878	0.431732	1.34885	1.50255	0.132956	0.234132	0.630538
Dnah3	3.95297	1.48373	2.79671	3.85259	0.000116877	0.000390536	3.40834
Dnaic2	1.15808	0.142772	1.10402	0.462956	0.643396	0.763327	0.117289
Dnaja2	3349.14	0.246938	1.18669	3.85257	0.000116883	0.000390536	3.40834
Dnaja3	3392.52	0.140052	1.10194	3.68446	0.00022919	0.000736125	3.13305
Dnaja4	17.5294	0.746473	1.67769	2.99746	0.0027224	0.00739412	2.13111
Dnajb1	811.087	0.0228635	1.01597	0.274502	0.783699	0.867093	0.0619344
Dnajb12	1536.24	0.067448	1.04786	0.958991	0.337563	0.48973	0.310043
Dnajb4	368.247	0.427317	1.34473	6.10025	1.059e-09	6.2828e-09	8.20185
Dnajb5	241.318	0.703538	1.62849	7.17606	7.17505e-13	5.7112e-12	11.2433
Dnajb6	975.716	0.124581	1.09019	1.58027	0.114044	0.205988	0.686157
Dnajb9	1408.48	0.745742	1.67684	6.40235	1.53005e-10	9.78969e-10	9.00923
Dnajc1	1331.49	0.429155	1.34644	7.40358	1.32564e-13	1.12387e-12	11.9493
Dnajc13	4091.99	0.0940759	1.06738	1.57762	0.114654	0.206801	0.684447
Dnajc17	259.094	0.349459	1.27408	4.10457	4.05067e-05	0.000144499	3.84014
Dnajc18	650.772	0.191272	1.14177	2.52382	0.0116086	0.0280229	1.55249
Dnajc2	2603.27	0.406387	1.32536	5.99351	2.05355e-09	1.1864e-08	7.92577
Dnajc21	1116.39	0.485303	1.39988	6.95668	3.48379e-12	2.60025e-11	10.585
Dnajc25	254.832	0.035536	1.02494	0.439494	0.660304	0.776033	0.11012
Dnajc27	427.8	0.819397	1.76467	7.96387	1.66736e-15	1.65848e-14	13.7803
Dnajc4	391.97	0.164164	1.12052	2.17178	0.0298724	0.0651044	1.18639
Dnajc5	2996.77	0.0983713	1.07056	2.51473	0.0119122	0.0286591	1.54274
Dnajc8	3604.06	0.194083	1.144	3.28451	0.0010216	0.00299563	2.52351
Dnajc9	557.081	0.369489	1.2919	3.38616	0.000708788	0.00212823	2.67198
Dnali1	4.11668	0.238182	1.17951	0.752144	0.451965	0.603013	0.219673
Dnase1l2	7.91412	0.503794	1.41794	1.59388	0.110963	0.20139	0.695963
Dnase1l3	38.4956	4.22982	18.763	9.92404	3.27222e-23	5.90705e-22	21.2286
Dnd1	9.66259	0.166328	1.1222	0.524225	0.600122	0.729971	0.136694
Dnm1l	1982.14	0.384061	1.30501	4.85613	1.19702e-06	5.17161e-06	5.28637
Dnmbp	778.73	0.892392	1.85625	9.14746	5.82873e-20	8.29877e-19	18.081
Dnmt1	4400.01	0.350119	1.27467	2.91851	0.00351703	0.00936749	2.02838
Dnmt3c-ps	1.17782	1.10045	2.14422	3.19066	0.00141949	0.00406413	2.39103
Dnttip1	729.463	0.0235371	1.01645	0.319262	0.749528	0.842314	0.0745262
Dnttip2	4194.38	0.733737	1.66294	13.4026	5.83712e-41	3.10343e-39	38.5082
Dock10	7083.32	0.828892	1.77632	7.73104	1.06672e-14	9.9189e-14	13.0035
Dock11	2056.03	0.6815	1.60381	6.74945	1.48412e-11	1.03974e-10	9.98308
Dock4	558.514	0.494974	1.4093	4.47836	7.52181e-06	2.93994e-05	4.53166
Dock6	239.43	0.217114	1.16241	1.66549	0.0958146	0.178238	0.749
Dock8	3205.07	0.254588	1.19299	5.16085	2.45835e-07	1.1479e-06	5.9401
Dok1	1591.31	0.589358	1.50458	8.78326	1.58807e-18	2.04635e-17	16.689
Dok7	7.15914	0.41039	1.32905	1.18721	0.235145	0.370573	0.431127
Donson	182.036	0.367094	1.28975	3.5625	0.000367335	0.00114994	2.93932
Dopey1	799.628	0.200156	1.14882	2.64554	0.00815595	0.0203647	1.69112
Dopey2	746.879	0.0331809	1.02327	0.338369	0.735085	0.831346	0.0802181
Dot1l	2431.89	0.147776	1.10786	1.39322	0.163553	0.276804	0.557828
Dpep1	1.04145	0.165566	1.12161	0.452124	0.65118	0.769195	0.113964
Dpep3	6.86963	0.328574	1.25577	1.07286	0.283336	0.427907	0.368651
Dpf1	58.8802	1.06448	2.09141	5.99178	2.0756e-09	1.19807e-08	7.92152
Dpf2	2677.35	0.394687	1.31466	6.11721	9.52288e-10	5.66353e-09	8.24691
Dpf3	13.3373	0.488175	1.40267	1.83151	0.0670246	0.131262	0.88186
Dpp6	2.34278	0.389525	1.30996	1.12405	0.260991	0.401299	0.396531
Dpp8	3396.57	0.00266078	1.00185	0.0402374	0.967904	0.981561	0.0080829
Dpy19l3	1.06377	0.332892	1.25954	1.51026	0.130976	0.23115	0.636106
Dpy19l4	661.334	0.209465	1.15626	1.37055	0.170516	0.286645	0.542656
Dpys	32.0352	0.4011	1.32051	1.86003	0.0628819	0.124443	0.90503
Dram1	919.454	0.45855	1.37416	3.62482	0.000289165	0.000917667	3.03731
Dram2	1572.61	0.465424	1.38072	5.07799	3.81454e-07	1.74615e-06	5.75792
Drd1	1.22272	0.363721	1.28674	1.52564	0.127099	0.225353	0.647136
Drg2	1667.14	0.104338	1.075	2.02028	0.0433543	0.090398	1.04384
Dscc1	77.1807	0.0554881	1.03921	0.30586	0.759711	0.849496	0.0708386
Dse	1104.48	0.576403	1.49113	5.41005	6.30087e-08	3.13043e-07	6.5044
Dsn1	299.595	1.20974	2.31295	9.94011	2.7853e-23	5.06574e-22	21.2954
Dsp	3.07743	0.18173	1.13424	0.467252	0.640319	0.76084	0.118707
Dst	9871.21	2.12994	4.37699	16.5416	1.83955e-61	2.16353e-59	58.6648
Dstn	1784.14	0.229995	1.17283	3.65813	0.000254059	0.000812575	3.09014
Dstyk	654.706	0.0299542	1.02098	0.232319	0.816291	0.887979	0.0515973
Dtl	451.323	0.19205	1.14239	1.3629	0.172913	0.289846	0.537833
Dtnb	437.928	0.197353	1.14659	2.18148	0.0291479	0.0636413	1.19626
Dtwd1	237.443	0.364245	1.28721	4.16377	3.13039e-05	0.000113379	3.94547
Dtwd2	104.33	0.12999	1.09429	1.16206	0.24521	0.382519	0.417347
Dtx1	39.7312	0.402158	1.32148	1.81679	0.0692496	0.134966	0.869775
Dtx2	553.228	0.327159	1.25454	4.70989	2.47848e-06	1.03125e-05	4.98664
Dtx3l	1248.2	0.755686	1.68843	5.78471	7.26374e-09	3.98643e-08	7.39942
Duoxa1	1.33598	0.467425	1.38264	1.34066	0.18003	0.299218	0.524012
Dus2	544.639	0.571484	1.48605	7.7027	1.3322e-14	1.22757e-13	12.911
Dus3l	1040.19	0.234941	1.17686	4.24955	2.14197e-05	7.89648e-05	4.10257
Dus4l	370.303	0.387506	1.30813	3.31058	0.000931019	0.0027458	2.56133
Dusp1	721.618	3.04661	8.2627	18.4068	1.15889e-75	2.00798e-73	72.6972
Dusp10	87.6299	1.69404	3.23561	12.2161	2.55042e-34	9.28582e-33	32.0322
Dusp11	2498.95	0.534865	1.44881	7.62814	2.38163e-14	2.14867e-13	12.6678
Dusp13	38.1236	1.05382	2.07602	5.72715	1.02131e-08	5.50086e-08	7.25957
Dusp16	462.75	0.767285	1.70206	8.52833	1.4848e-17	1.77864e-16	15.7499
Dusp2	100.791	1.01527	2.02128	7.73529	1.0317e-14	9.62554e-14	13.0166
Dusp23	82.1085	0.0990453	1.07106	0.54402	0.586428	0.718221	0.143742
Dusp27	5.55899	1.13902	2.20231	3.26655	0.00108868	0.0031784	2.49779
Dusp4	3742.7	1.86962	3.65437	14.7733	2.17811e-49	1.64469e-47	46.7839
Dusp5	225.735	2.0067	4.01863	12.2471	1.74024e-34	6.40818e-33	32.1933
Dusp6	446.843	0.963534	1.95008	8.81771	1.16827e-18	1.52055e-17	16.818
Dusp8	23.1242	1.02706	2.03787	3.70496	0.000211424	0.00068177	3.16636
Dusp9	37.2831	0.268174	1.20428	1.46573	0.142723	0.248335	0.604962
Dvl1	958.041	0.197941	1.14706	3.25851	0.00112	0.00326329	2.48634
Dync1h1	15268.1	0.179735	1.13268	3.54503	0.000392563	0.00122143	2.91313
Dync1i2	3098.25	0.565011	1.4794	8.56325	1.09726e-17	1.33334e-16	15.8751
Dync1li1	2724.09	0.339761	1.26555	4.97341	6.57868e-07	2.92812e-06	5.53341
Dync1li2	2014.07	0.0778321	1.05543	1.61451	0.106416	0.194431	0.711233
Dynlt1f	200.128	0.677908	1.59982	6.32043	2.60837e-10	1.63495e-09	8.7865
Dynlt3	934.275	0.0874266	1.06247	1.0094	0.312781	0.462216	0.335155
Dyrk1a	2321.81	0.625968	1.54325	6.45401	1.08927e-10	7.06732e-10	9.15075
Dyrk1b	20.455	0.113184	1.08161	0.48104	0.630488	0.752938	0.123241
Dyrk2	220.669	0.295773	1.22754	2.76735	0.00565147	0.0145165	1.83814
Dyrk4	4.85611	0.733063	1.66216	2.23839	0.0251953	0.0559493	1.25221
Dysf	1.15293	0.523482	1.43742	2.07648	0.0378498	0.0801783	1.09594
Dzip1	8.56941	0.784452	1.72244	2.42585	0.0152725	0.0358161	1.44592
Dzip3	410.185	0.508386	1.42246	3.80036	0.000144488	0.000475969	3.32242
E030018B13Rik	2.08809	0.119455	1.08632	0.431181	0.666336	0.780288	0.107745
E130218I03Rik	4.35064	0.0354255	1.02486	0.105782	0.915756	0.95183	0.0214405
E130308A19Rik	80.115	0.207555	1.15473	1.32407	0.18548	0.306543	0.513509
E130311K13Rik	157.649	0.500813	1.41501	4.95595	7.19788e-07	3.18909e-06	5.49633
E230025N22Rik	22.1233	0.129751	1.09411	0.569947	0.568714	0.704305	0.152239
E2f1	792.931	0.304157	1.2347	2.91875	0.00351438	0.00936429	2.02853
E2f3	565.788	0.324508	1.25224	4.4024	1.07059e-05	4.11239e-05	4.38591
E2f4	1632.83	0.130207	1.09445	2.97178	0.0029608	0.00798905	2.0975
E2f5	220.314	0.812006	1.75565	8.73671	2.39998e-18	3.06005e-17	16.5143
E2f7	95.0941	0.529417	1.44335	2.98291	0.00285521	0.00772887	2.11188
E2f8	327.126	0.585012	1.50005	3.79483	0.000147742	0.000486028	3.31334
E4f1	475.976	0.50317	1.41732	7.98909	1.35936e-15	1.35908e-14	13.8668
Eaf1	3513.77	0.588323	1.5035	7.78789	6.81354e-15	6.44364e-14	13.1909
Eaf2	9.24882	0.113499	1.08185	0.36171	0.717568	0.819381	0.0865144
Eapp	960.4	0.266343	1.20276	4.64138	3.46086e-06	1.41541e-05	4.84912
Ebf3	1.14258	0.262869	1.19986	1.44038	0.149759	0.258056	0.588286
Ebi3	777.398	0.0977535	1.07011	1.1383	0.254993	0.394421	0.40404
Ecd	1874.27	0.12776	1.0926	2.88614	0.0039	0.0103181	1.9864
Ece1	39.7259	2.56101	5.9012	10.2505	1.17685e-24	2.33755e-23	22.6312
Ece2	819.387	0.0701965	1.04986	0.95943	0.337342	0.489565	0.31019
Ecm1	1062.69	0.344206	1.26945	2.4427	0.0145777	0.0343612	1.46393
Ecscr	6.40827	1.31133	2.4817	3.95144	7.76818e-05	0.000266012	3.5751
Ect2	513.486	1.37228	2.58879	8.72221	2.72814e-18	3.46027e-17	16.4609
Eda2r	110.877	1.90881	3.755	9.87377	5.40916e-23	9.62147e-22	21.0168
Edaradd	2.95559	0.439981	1.35659	1.41262	0.157767	0.268918	0.57038
Edc4	1295.14	0.331122	1.25799	5.77538	7.67808e-09	4.19839e-08	7.37692
Edem3	1683.55	0.113993	1.08222	0.875413	0.381349	0.534986	0.271657
Edn1	22.499	3.81888	14.1123	8.49239	2.02436e-17	2.38812e-16	15.6219
Edrf1	485.201	0.0863699	1.0617	1.08416	0.278294	0.421821	0.374871
Eea1	5269.71	1.26142	2.39731	10.121	4.45779e-24	8.48116e-23	22.0715
Eed	883.92	0.385352	1.30618	5.7712	7.87088e-09	4.29413e-08	7.36712
Eef1a1	272759	0.0368505	1.02587	0.997368	0.318586	0.468867	0.32895
Eef1e1	946.589	0.369081	1.29153	4.44762	8.68271e-06	3.36589e-05	4.4729
Eef1g	17466.1	0.00305104	1.00212	0.0396662	0.968359	0.981766	0.00799209
Efcab11	123.086	1.48575	2.80062	9.50245	2.05e-21	3.26085e-20	19.4867
Efcab5	17.6052	0.595031	1.51051	2.20456	0.0274849	0.0603977	1.21898
Efcab7	178.296	0.479817	1.39457	4.15221	3.29279e-05	0.000119017	3.92439
Efcab8	2.98892	1.03278	2.04596	2.76218	0.00574172	0.0147289	1.83183
Efcc1	2.01441	1.96813	3.9126	5.15855	2.48866e-07	1.15954e-06	5.93571
Efhb	1.26982	0.483022	1.39767	1.9739	0.0483935	0.0994203	1.00252
Efna3	0.833881	0.188929	1.13992	0.565388	0.57181	0.706921	0.150629
Efnb2	6.28829	0.886654	1.84888	2.75859	0.0058051	0.0148796	1.82741
Efnb3	1.58089	0.273975	1.20914	1.00703	0.313921	0.463478	0.333971
Efr3a	2135.92	0.0545623	1.03854	0.747779	0.454594	0.605896	0.217602
Efr3b	221.924	0.768544	1.70355	5.95946	2.53071e-09	1.45127e-08	7.83825
Eftud2	2864.74	0.052968	1.0374	1.3123	0.189418	0.311597	0.506407
Egf	41.5638	0.567742	1.4822	2.96412	0.00303547	0.00817123	2.08771
Egr1	270.582	1.88864	3.70285	10.503	8.36919e-26	1.81264e-24	23.7417
Egr2	63.5967	1.38741	2.61608	5.41348	6.18117e-08	3.07569e-07	6.51206
Egr3	10.5799	1.40112	2.64107	4.44954	8.60562e-06	3.33868e-05	4.47643
Ehbp1	212.507	0.151061	1.11039	1.65665	0.0975911	0.181091	0.742102
Ehd1	4128.31	0.352952	1.27717	4.61534	3.92461e-06	1.59499e-05	4.79724
Ehd2	60.7239	1.34388	2.53832	5.85942	4.64496e-09	2.59421e-08	7.586
Ehmt2	3469.02	0.306993	1.23713	3.96003	7.4939e-05	0.000257256	3.58964
Eid3	40.9099	0.438071	1.35479	1.5943	0.110868	0.201244	0.696276
Eif1	6176.19	0.526984	1.44091	4.56951	4.88867e-06	1.9654e-05	4.70655
Eif1ad	2014.36	0.678741	1.60074	8.77063	1.77674e-18	2.28189e-17	16.6417
Eif2a	2296.59	0.419935	1.33787	6.12167	9.2599e-10	5.51389e-09	8.25854
Eif2b1	1073.02	0.0362474	1.02544	0.575719	0.564805	0.701168	0.154178
Eif2d	1226.75	0.101879	1.07317	1.87083	0.0613685	0.121958	0.913791
Eif2s1	3665.8	0.239071	1.18023	4.25179	2.12068e-05	7.82989e-05	4.10624
Eif2s2	5364.59	0.398824	1.31843	6.34104	2.28224e-10	1.4361e-09	8.84282
Eif2s3x	946.744	0.363635	1.28666	5.07612	3.8522e-07	1.76186e-06	5.75403
Eif2s3y	1588.22	0.317076	1.2458	4.51959	6.19582e-06	2.4528e-05	4.61034
Eif3a	15503.9	0.479898	1.39465	6.86778	6.5207e-12	4.7429e-11	10.324
Eif3c	23010.6	0.13901	1.10115	3.0832	0.00204789	0.00569278	2.24468
Eif3d	8890.23	0.375479	1.29727	7.42106	1.16187e-13	9.91523e-13	12.0037
Eif3e	4613.04	0.153711	1.11243	1.9462	0.0516302	0.105168	0.978116
Eif3g	5040.54	0.0103626	1.00721	0.229203	0.818711	0.88939	0.0509076
Eif3h	7054.66	0.0384919	1.02704	0.692356	0.488714	0.637279	0.195671
Eif3j1	494.602	0.09045	1.0647	1.40265	0.160721	0.272826	0.564114
Eif3j2	301.058	0.0672741	1.04774	0.78736	0.431071	0.58397	0.23361
Eif3k	5971.17	0.234366	1.17639	3.25091	0.00115036	0.00334496	2.47561
Eif3l	4575.21	0.0138313	1.00963	0.196705	0.844058	0.906162	0.042794
Eif3m	2312.54	0.228534	1.17164	4.13083	3.61453e-05	0.000129872	3.88649
Eif4a1	21170.3	0.22672	1.17017	3.37984	0.000725291	0.00217375	2.66279
Eif4a2	2551.96	1.14328	2.20882	12.0207	2.76475e-33	9.41275e-32	31.0263
Eif4b	14843	0.176494	1.13013	3.46847	0.000523424	0.0015976	2.79653
Eif4e	2503.05	0.113537	1.08188	2.28496	0.0223154	0.0502579	1.2988
Eif4e3	350.013	0.31656	1.24536	3.46454	0.000531131	0.00161985	2.79052
Eif4ebp3	7.95957	0.032204	1.02257	0.106252	0.915383	0.951643	0.021526
Eif4enif1	1592.52	0.087589	1.06259	1.9602	0.0499722	0.102217	0.990477
Eif4g2	28247	0.439093	1.35575	3.44172	0.000578038	0.00175299	2.75622
Eif5	8133.96	1.06181	2.08754	10.2639	1.02534e-24	2.04499e-23	22.6893
Eif5b	2847.6	0.0317065	1.02222	0.506824	0.612278	0.739336	0.131158
Elac1	332.683	0.52341	1.43735	4.618	3.87465e-06	1.57601e-05	4.80244
Elac2	1196.55	0.205517	1.1531	3.89221	9.93371e-05	0.000334967	3.475
Elavl1	1727.79	0.126674	1.09177	1.90369	0.0569506	0.114314	0.941902
Elf1	2055.11	0.365574	1.28839	3.17838	0.00148102	0.00422609	2.37406
Elf4	780.129	0.349308	1.27395	3.92055	8.83481e-05	0.000299787	3.52319
Elfn1	1.34649	0.190616	1.14125	0.641107	0.521453	0.665526	0.176835
Elfn2	3.52451	0.813572	1.75756	2.26226	0.0236814	0.053006	1.27567
Elk4	1100.03	0.316366	1.24519	4.33052	1.48756e-05	5.60754e-05	4.25123
Ell	717.215	0.0491389	1.03465	0.707874	0.479023	0.628146	0.20194
Ell2	980.501	1.23456	2.3531	11.1664	5.95588e-29	1.57896e-27	26.8016
Elmo1	3174.95	0.218289	1.16335	2.25537	0.0241104	0.0538481	1.26883
Elmo2	947.826	0.124765	1.09033	1.98278	0.0473925	0.0976016	1.01054
Elmo3	29.5619	0.681972	1.60433	2.9051	0.00367139	0.00975719	2.01068
Elmsan1	1404.27	0.326784	1.25421	2.20742	0.0272848	0.0600532	1.22146
Elovl3	55.2065	1.86501	3.64272	8.0378	9.14673e-16	9.30301e-15	14.0314
Elovl4	0.933704	0.326851	1.25427	1.17271	0.24091	0.377695	0.422859
Elovl5	1953.31	0.304328	1.23484	4.793	1.64305e-06	6.98006e-06	5.15614
Elp4	240.376	0.121855	1.08813	1.40239	0.160799	0.272921	0.563963
Emc1	1521.33	0.283949	1.21752	4.92158	8.58486e-07	3.77089e-06	5.42356
Emc3	1989.22	0.128024	1.0928	2.64768	0.00810455	0.0202442	1.6937
Emc7	1727.15	0.195879	1.14542	3.75976	0.000170078	0.000555364	3.25542
Emd	1170.57	0.296884	1.22849	6.855	7.13109e-12	5.17718e-11	10.2859
Eme1	225.622	0.940404	1.91907	6.65729	2.78931e-11	1.91337e-10	9.7182
Eml2	1073.5	0.182699	1.13501	2.54374	0.0109674	0.0266608	1.57413
Eml5	212.58	0.433002	1.35004	2.71078	0.00671255	0.017048	1.76833
Emp1	2917.96	0.670673	1.59182	6.24708	4.18185e-10	2.57874e-09	8.58859
Emsy	815.47	0.480583	1.39531	6.02739	1.66624e-09	9.719e-09	8.01238
Enc1	390.872	1.53228	2.89243	13.0323	8.01488e-39	3.84992e-37	36.4145
Endod1	426.005	0.0934819	1.06694	1.40632	0.15963	0.271355	0.566463
Endov	411.735	0.0711242	1.05054	0.888588	0.374224	0.52816	0.277235
Eng	235.229	0.951345	1.93367	7.61342	2.66934e-14	2.39821e-13	12.6201
Enkd1	189.473	0.0609717	1.04317	0.510011	0.610044	0.737372	0.132313
Eno4	16.5902	1.51002	2.84814	5.39641	6.79893e-08	3.37184e-07	6.47213
Enox1	0.701669	0.147627	1.10775	0.525438	0.599279	0.729266	0.137114
Enox2	664.636	0.337853	1.26387	5.7125	1.11327e-08	5.97292e-08	7.22381
Enpp2	4.67913	0.0199039	1.01389	0.00790237	0.993695	0.996365	0.00158165
Enpp4	234.101	0.187151	1.13851	1.45468	0.145757	0.252437	0.597847
Enpp5	5.35014	0.0141474	1.00985	0.0401656	0.967961	0.981567	0.00807991
Enpp6	2.67409	0.662424	1.58274	1.85764	0.0632196	0.124984	0.903147
Enthd1	4.97824	0.0512028	1.03613	0.161991	0.871313	0.924103	0.0342796
Entpd1	545.935	2.49155	5.62381	19.3499	2.04231e-83	4.26163e-81	80.3704
Ep300	1716.44	0.291502	1.22391	2.04692	0.0406656	0.085425	1.06841
Ep400	2334.07	0.326616	1.25407	3.32262	0.000891762	0.00263724	2.57885
Epas1	15.3393	0.449492	1.36556	1.68207	0.0925551	0.173254	0.761317
Epb41l2	2841.22	0.500939	1.41513	6.88918	5.61143e-12	4.10306e-11	10.3869
Epc1	778.802	0.637611	1.55575	8.35574	6.50243e-17	7.3109e-16	15.136
Epc2	862.748	0.73461	1.66395	6.69345	2.17972e-11	1.50747e-10	9.82175
Epg5	2452.42	0.432904	1.34995	3.10274	0.00191736	0.00536066	2.27078
Epha2	35.4232	1.403	2.64451	6.44846	1.12996e-10	7.32154e-10	9.1354
Ephx3	1.88077	0.276187	1.21099	0.763986	0.444876	0.596027	0.224734
Ephx4	1.68485	0.157781	1.11557	0.548832	0.583121	0.715798	0.14521
Epm2aip1	515.145	0.0519238	1.03665	0.435436	0.663246	0.77803	0.109004
Epn2	368.412	0.25862	1.19633	3.22741	0.00124918	0.00360798	2.44274
Eprs	21011.9	0.304637	1.23511	5.19668	2.02878e-07	9.57223e-07	6.01899
Eps15	2669.13	0.624678	1.54187	8.13049	4.27563e-16	4.46091e-15	14.3506
Eps8	3958.69	0.289517	1.22223	2.81552	0.00486988	0.0126818	1.89682
Eps8l1	5.62079	1.9613	3.89413	4.63257	3.61154e-06	1.47424e-05	4.83143
Epsti1	667.543	0.788879	1.72773	8.66508	4.51179e-18	5.62698e-17	16.2497
Eral1	555.817	0.274996	1.20999	4.78678	1.69475e-06	7.1887e-06	5.14335
Erap1	3269.92	1.53893	2.90579	15.9358	3.5739e-57	3.53852e-55	54.4512
Erbin	3592.77	0.629609	1.54715	4.60413	4.14203e-06	1.67878e-05	4.77501
Ercc1	774.77	0.398033	1.31771	2.52989	0.0114099	0.0276016	1.55907
Ercc5	490.351	0.270218	1.20599	3.44337	0.000574505	0.00174282	2.75875
Ercc6	1381.08	0.539137	1.4531	6.41207	1.43559e-10	9.19443e-10	9.03648
Ercc6l	294.658	0.996381	1.99499	5.93904	2.86701e-09	1.63255e-08	7.78713
Ercc6l2	944.34	0.410182	1.32885	4.52254	6.1103e-06	2.42091e-05	4.61602
Erdr1	213.364	0.559054	1.4733	4.07803	4.54194e-05	0.000160958	3.79329
Ergic2	1351.2	0.0385983	1.02712	0.700951	0.483334	0.632044	0.199253
Eri1	1155.99	0.280945	1.21499	3.84856	0.000118814	0.000396646	3.4016
Eri2	184.347	0.74244	1.673	5.73731	9.61947e-09	5.19095e-08	7.28475
Erich1	270.375	0.240754	1.18161	3.09602	0.0019614	0.00547511	2.26161
Erich5	0.785727	0.690936	1.61433	2.0489	0.040472	0.0850644	1.07025
Erich6	1.49525	0.22734	1.17067	0.579676	0.562133	0.699011	0.155516
Erlin1	3094.74	0.363938	1.28693	3.16638	0.00154351	0.00438552	2.35798
Ermard	290.931	0.200337	1.14897	3.10443	0.00190647	0.00533252	2.27307
Ern1	2480.81	0.713103	1.63933	4.48852	7.17185e-06	2.81109e-05	4.55113
Erp27	3.88316	0.0734658	1.05224	0.222562	0.823877	0.893143	0.049079
Errfi1	327.487	0.544576	1.45859	4.23816	2.25362e-05	8.28447e-05	4.08174
Esam	1.86165	0.204588	1.15236	0.572621	0.566902	0.702689	0.153237
Esco2	177.958	0.794133	1.73404	3.92213	8.77701e-05	0.000298086	3.52566
Esd	11554.4	0.711855	1.63791	9.06184	1.28274e-19	1.78315e-18	17.7488
Esf1	1973.78	0.256814	1.19484	3.33931	0.00083986	0.00249248	2.60337
Espl1	528.36	0.716853	1.64359	6.78565	1.15566e-11	8.19095e-11	10.0867
Espn	3.076	0.569075	1.48357	1.69236	0.0905782	0.170017	0.769507
Espnl	17.226	0.341538	1.26711	1.31596	0.188189	0.309911	0.508763
Esr1	28.1472	1.82879	3.5524	7.40258	1.33561e-13	1.13182e-12	11.9462
Esyt1	7012.9	0.990799	1.98728	20.1041	6.79613e-90	1.58898e-87	86.7989
Esyt2	1838.85	0.548969	1.46304	5.37319	7.73549e-08	3.80712e-07	6.4194
Etaa1	155.385	0.177996	1.13131	1.22977	0.218782	0.350291	0.455571
Etf1	6524.02	0.331061	1.25794	6.11091	9.90631e-10	5.88436e-09	8.2303
Ets1	0.793105	0.350918	1.27537	1.17015	0.241942	0.378884	0.421494
Ets2	3861.3	0.783042	1.72076	6.81095	9.69573e-12	6.94813e-11	10.1581
Etv1	648.412	0.421741	1.33954	3.8423	0.000121888	0.000406279	3.39118
Etv3	2004.62	0.26095	1.19827	3.59202	0.000328127	0.00103471	2.98518
Etv4	65.2382	1.95302	3.87183	11.1579	6.55441e-29	1.7329e-27	26.7612
Etv5	704.344	0.158463	1.1161	1.24233	0.214115	0.344022	0.463414
Etv6	1042.03	0.195913	1.14545	3.34334	0.000827777	0.00245963	2.60913
Eva1b	25.6376	0.729026	1.65752	3.16576	0.00154678	0.00439291	2.35725
Eva1c	6.69735	0.506229	1.42033	1.53842	0.123945	0.220506	0.656579
Evi2a	2162.68	0.131827	1.09568	2.14787	0.031724	0.068671	1.16323
Evl	877.703	2.83774	7.149	18.1558	1.15494e-73	1.86773e-71	70.7287
Evpl	1.82811	0.0334359	1.02345	0.110858	0.911729	0.949298	0.0225976
Ewsr1	6971.12	0.0432366	1.03042	0.777351	0.436952	0.589005	0.229881
Exd1	24.9791	0.607602	1.52372	2.45103	0.0142448	0.0336554	1.47295
Exo1	267.226	0.188268	1.1394	1.30302	0.192568	0.315783	0.500611
Exoc1	1102.24	0.032882	1.02305	0.607597	0.543455	0.684468	0.164647
Exoc2	1469.53	0.0555468	1.03925	0.789615	0.429753	0.582753	0.234515
Exoc3	1671.73	0.143767	1.10479	2.53418	0.011271	0.0273236	1.56346
Exoc3l4	149.772	0.0908098	1.06497	0.668396	0.503881	0.650759	0.18658
Exoc4	1815.51	0.380554	1.30184	3.56097	0.000369483	0.00115536	2.93728
Exoc5	1996.22	0.553144	1.46728	5.41831	6.0165e-08	2.99529e-07	6.52356
Exoc6	1090.14	0.689241	1.61243	10.643	1.87947e-26	4.20681e-25	24.376
Exoc6b	1137.76	0.00448883	1.00312	0.062607	0.950079	0.972802	0.0119757
Exoc7	1030.81	0.155873	1.1141	2.51576	0.0118775	0.0285867	1.54384
Exog	317.142	0.251859	1.19074	3.08409	0.00204178	0.00567742	2.24585
Exosc1	986.555	0.00175713	1.00122	0.0337688	0.973061	0.984322	0.00686286
Exosc10	2591.73	0.84735	1.79919	15.7722	4.8323e-56	4.61949e-54	53.3354
Exosc2	709.314	0.0672803	1.04774	0.917528	0.358866	0.512635	0.290192
Exosc8	789.162	0.576061	1.49077	7.56213	3.96521e-14	3.51045e-13	12.4546
Exosc9	1206.69	0.201252	1.1497	3.52087	0.000430136	0.00133087	2.87586
Extl1	506.352	0.178469	1.13168	1.05805	0.290031	0.436001	0.360512
Eya3	3678.09	0.147321	1.10751	2.72448	0.0064402	0.0164014	1.78512
Eya4	794.538	1.30112	2.4642	7.03838	1.94487e-12	1.48649e-11	10.8278
Ezh1	920.991	0.467138	1.38236	8.47405	2.37009e-17	2.78245e-16	15.5556
Ezh2	923.964	0.864779	1.82106	11.8053	3.66361e-32	1.1732e-30	29.9306
Ezr	1324.57	0.196111	1.14561	2.63468	0.00842158	0.0209578	1.67865
F11r	22.2907	0.2146	1.16038	0.82922	0.40698	0.560797	0.251194
F2rl2	2.0458	0.957696	1.94221	3.46922	0.000521976	0.00159369	2.7976
F5	2.27908	0.0701499	1.04983	0.232517	0.816136	0.887976	0.0515987
F830016B08Rik	130.432	5.79298	55.4449	13.6082	3.57957e-42	2.02523e-40	39.6935
F830045P16Rik	37.7033	2.16926	4.49794	8.49647	1.95452e-17	2.30854e-16	15.6367
Faap100	275.673	0.0251028	1.01755	0.331985	0.7399	0.834942	0.0783435
Faap24	421.99	0.620292	1.53719	6.56687	5.13852e-11	3.44687e-10	9.46257
Fabp4	43.247	0.589314	1.50453	2.09231	0.0364107	0.0774936	1.11073
Fabp7	63.1341	1.30111	2.46419	7.72928	1.08161e-14	1.00429e-13	12.9981
Fads3	54.0626	0.996868	1.99566	6.39467	1.60897e-10	1.02676e-09	8.98853
Fads6	324.812	0.95811	1.94276	10.9272	8.54513e-28	2.09642e-26	25.6785
Faf1	3206	0.62901	1.5465	11.6396	2.59212e-31	7.90922e-30	29.1019
Faf2	1581.33	0.183151	1.13536	4.09691	4.18695e-05	0.000149059	3.82664
Fah	60.8743	0.441717	1.35822	2.54146	0.011039	0.0268182	1.57157
Fam104a	807.313	0.104625	1.07522	1.47785	0.139448	0.24373	0.61309
Fam107b	262.276	1.1611	2.23629	9.04158	1.5442e-19	2.13896e-18	17.6698
Fam110b	3.89661	0.19676	1.14612	0.554777	0.579047	0.712917	0.146961
Fam111a	3132.06	0.354792	1.2788	3.03583	0.00239874	0.00659068	2.18107
Fam114a1	347.935	0.000279014	1.00019	0.0036043	0.997124	0.998591	0.00061237
Fam117b	570.039	0.360402	1.28378	5.56806	2.57593e-08	1.32878e-07	6.87655
Fam118a	374.399	0.591202	1.5065	6.55191	5.68057e-11	3.78952e-10	9.42142
Fam120a	8967.93	0.0773699	1.05509	0.801198	0.423017	0.576197	0.239429
Fam120b	772.317	0.239072	1.18023	4.48639	7.24404e-06	2.83709e-05	4.54713
Fam122a	254.909	0.158951	1.11647	1.70011	0.0891103	0.16776	0.775311
Fam122b	100.594	0.579356	1.49418	3.58131	0.000341871	0.00107456	2.96877
Fam129a	7006.01	0.535898	1.44984	4.6621	3.13e-06	1.28633e-05	4.89065
Fam129b	7628.4	0.325792	1.25335	3.76372	0.000167405	0.000546911	3.26208
Fam129c	55.9205	0.128804	1.09339	0.727218	0.467093	0.617424	0.209417
Fam132a	30.7493	0.288699	1.22154	1.45651	0.145251	0.251756	0.59902
Fam132b	4.98949	0.858956	1.81373	2.4464	0.0144292	0.0340484	1.4679
Fam134b	1233.09	0.860991	1.81629	7.15047	8.64812e-13	6.82217e-12	11.1661
Fam134c	1225.31	0.293681	1.22576	5.36548	8.07322e-08	3.96229e-07	6.40205
Fam135a	454.199	0.729524	1.65809	5.13884	2.76437e-07	1.28307e-06	5.89175
Fam13a	19.467	0.33461	1.26104	1.20095	0.229772	0.363907	0.43901
Fam13b	1222.44	0.564343	1.47871	5.18355	2.17698e-07	1.02292e-06	5.99016
Fam149a	44.4379	0.553461	1.4676	3.42335	0.000618533	0.0018685	2.72851
Fam151a	1.71133	0.331407	1.25824	1.0276	0.304136	0.453195	0.343714
Fam151b	2.94061	0.0392132	1.02755	0.145176	0.884572	0.932358	0.0304171
Fam159a	2.08974	0.205635	1.15319	0.622119	0.533863	0.676294	0.169864
Fam161b	21.7463	0.0152081	1.0106	0.0692627	0.94478	0.969357	0.0135164
Fam166a	2.97187	0.200223	1.14888	0.495773	0.620055	0.745185	0.127736
Fam167a	0.757859	0.043817	1.03084	0.122574	0.902445	0.943681	0.0251746
Fam168b	4080.06	0.0713089	1.05067	1.03821	0.29917	0.447108	0.349588
Fam170b	1.21126	0.164105	1.12047	0.625485	0.531653	0.674375	0.171099
Fam171a2	38.5373	1.08166	2.11646	4.79713	1.60956e-06	6.84831e-06	5.16442
Fam171b	403.71	1.24439	2.36919	4.38601	1.15449e-05	4.41808e-05	4.35477
Fam172a	330.449	0.138778	1.10097	1.48879	0.136544	0.239559	0.620587
Fam175a	379.413	0.460078	1.37562	5.46535	4.61987e-08	2.32684e-07	6.63323
Fam175b	1622.08	0.287924	1.22088	5.0705	3.96781e-07	1.81303e-06	5.7416
Fam178a	1881.47	0.401412	1.3208	3.36488	0.000765777	0.00228837	2.64047
Fam179b	1205.15	0.520429	1.43438	4.31831	1.57225e-05	5.9027e-05	4.22895
Fam186b	73.8304	1.06327	2.08966	5.1968	2.0275e-07	9.56852e-07	6.01916
Fam188a	637.684	0.323932	1.25174	4.70579	2.52886e-06	1.05153e-05	4.97818
Fam188b	33.1532	0.328692	1.25587	1.73484	0.0827697	0.157798	0.801898
Fam189a1	1.62224	0.579749	1.49459	1.94511	0.0517612	0.105391	0.977198
Fam189b	14.8176	0.196402	1.14584	0.77859	0.436221	0.588482	0.230267
[truncated: 11,261 more rows]

## Sheet: DEGs 65-79 SE
Supplementary Table 2B. List of differentially expressed genes for 65-79*SE for Model B, Related to Figure 2
	baseMean	log2FoldChange	FC	stat	pvalue	padj	-LOG10(pvalue)
March3	28.6467	0.619233	1.53606	2.38732	0.0169717	0.0427608	1.36895
March4	8.91497	0.406818	1.32576	1.30378	0.19231	0.334575	0.475506
March5	1659.64	0.737159	1.66689	12.0771	1.39563e-33	6.05178e-32	31.2181
March6	1336.92	0.192494	1.14274	1.99599	0.0459355	0.102449	0.989492
March7	1853.95	0.831869	1.77999	4.95926	7.0763e-07	3.69142e-06	5.43281
Sept1	5.42991	0.283514	1.21716	0.874025	0.382105	0.558269	0.253157
Sept3	9.36528	0.893607	1.85782	2.99745	0.00272249	0.0082546	2.0833
Sept6	484.071	0.447606	1.36378	6.36058	2.00988e-10	1.57993e-09	8.80136
Sept7	3589.54	0.48448	1.39908	4.63094	3.64011e-06	1.73293e-05	4.76122
Sept8	2127.6	0.349399	1.27403	4.63807	3.51685e-06	1.67785e-05	4.77525
Sept9	3317.61	0.27328	1.20855	5.52587	3.27852e-08	2.02464e-07	6.69365
Sept10	355.91	0.278377	1.21283	2.96813	0.00299613	0.00901183	2.04519
0610009O20Rik	1043.67	0.152564	1.11154	2.95106	0.00316682	0.00948669	2.02289
0610010F05Rik	733.309	0.0589128	1.04168	0.709862	0.477789	0.650215	0.186943
0610037L13Rik	766.458	0.0146476	1.0102	0.187579	0.851206	0.919316	0.0365352
1110004E09Rik	475.934	0.164718	1.12095	2.30028	0.0214322	0.0526781	1.27837
1110017D15Rik	1.74651	0.77162	1.70719	2.23389	0.02549	0.0613985	1.21184
1110037F02Rik	1562.32	0.0255072	1.01784	0.471414	0.637345	0.779884	0.10797
1110038F14Rik	429.858	0.0497029	1.03505	0.701903	0.48274	0.654243	0.184261
1110059E24Rik	350.372	0.0659025	1.04674	0.859555	0.390035	0.565969	0.247207
1300017J02Rik	1.3801	0.235464	1.17729	0.785492	0.432165	0.607523	0.216437
1520401A03Rik	2.43256	0.163645	1.12011	0.50337	0.614704	0.763828	0.117004
1600002H07Rik	178.721	0.530227	1.44416	4.94999	7.42156e-07	3.86246e-06	5.41314
1600014C10Rik	429.27	0.226565	1.17005	3.4899	0.000483202	0.00168514	2.77336
1700001P01Rik	7.40467	0.0052192	1.00362	0.0155753	0.987573	0.993237	0.00294691
1700014D04Rik	2.64634	0.161909	1.11877	0.478529	0.632274	0.776392	0.109919
1700015F17Rik	0.688823	0.167349	1.12299	0.578518	0.562914	0.723086	0.14081
1700017B05Rik	3379.2	0.405794	1.32482	5.35039	8.77661e-08	5.13897e-07	6.28912
1700020D05Rik	18.6388	0.372707	1.29478	1.31989	0.186873	0.326798	0.48572
1700020L24Rik	4.70043	0.216282	1.16174	0.642103	0.520807	0.688553	0.162063
1700028K03Rik	0.926448	0.0765673	1.05451	0.406429	0.684427	0.812887	0.0899699
1700029J07Rik	14.6813	0.119894	1.08666	0.441835	0.658608	0.79416	0.100092
1700030J22Rik	27.5575	0.03347	1.02347	0.134609	0.892921	0.943453	0.0252797
1700030K09Rik	239.631	0.303832	1.23442	3.39059	0.000697435	0.00236822	2.62558
1700037H04Rik	672.898	0.135724	1.09864	1.73881	0.0820674	0.167863	0.775045
1700056E22Rik	3.98838	0.868613	1.82591	2.56353	0.0103614	0.0275981	1.55912
1700057G04Rik	0.774725	0.23665	1.17825	0.891614	0.3726	0.548231	0.261036
1700061G19Rik	123.771	0.351721	1.27608	2.87961	0.00398168	0.0116638	1.93316
1700065D16Rik	1.77134	0.387108	1.30777	1.20593	0.227845	0.380981	0.419097
1700066B19Rik	12.4998	0.294228	1.22623	1.03962	0.298517	0.466446	0.331198
1700112E06Rik	364.787	0.47628	1.39115	4.52866	5.93592e-06	2.74864e-05	4.56088
1810010D01Rik	0.785807	0.694356	1.61816	2.14193	0.0321995	0.0752036	1.12376
1810010H24Rik	17.4054	0.258017	1.19583	1.09313	0.274338	0.43783	0.358695
1810011O10Rik	1.19873	0.544073	1.45808	1.3094	0.190397	0.331855	0.479052
1810013L24Rik	1650.71	0.507876	1.42195	5.47274	4.43132e-08	2.69165e-07	6.56998
1810037I17Rik	1166.98	0.235368	1.17721	2.81441	0.00488666	0.0140391	1.85266
1810043G02Rik	322.52	0.207324	1.15454	2.19912	0.0278696	0.0663309	1.17828
1810049J17Rik	10.0303	0.12946	1.09388	0.411909	0.680406	0.810084	0.0914698
1810055G02Rik	343.918	0.333406	1.25998	3.73275	0.000189402	0.000707163	3.15048
1810062G17Rik	28.861	0.568432	1.48291	2.69328	0.0070752	0.0196517	1.7066
2010109I03Rik	6.60145	2.35893	5.12991	5.52269	3.33854e-08	2.06043e-07	6.68604
2210016F16Rik	1171.22	0.153264	1.11208	2.86802	0.00413051	0.0120539	1.91887
2310022A10Rik	1682.33	0.954445	1.93783	10.6338	2.07584e-26	6.07555e-25	24.2164
2310061I04Rik	453.659	0.357418	1.28113	3.46401	0.000532195	0.00184218	2.73467
2410131K14Rik	1044.95	0.0308609	1.02162	0.441327	0.658976	0.794444	0.0999367
2610008E11Rik	215.939	0.171852	1.1265	1.70923	0.0874088	0.177193	0.751553
2610020H08Rik	178.153	0.749903	1.68168	5.02139	5.12995e-07	2.72516e-06	5.56461
2610021A01Rik	285.668	0.0861482	1.06153	0.713066	0.475805	0.648353	0.188188
2700049A03Rik	243.083	0.0117096	1.00815	0.114414	0.90891	0.95201	0.0213587
2700060E02Rik	3886.02	0.23007	1.17289	3.45676	0.000546714	0.00188907	2.72375
2700062C07Rik	222.49	0.586071	1.50115	5.94121	2.82919e-09	1.96441e-08	7.70677
2700097O09Rik	99.0724	0.140992	1.10266	1.02159	0.306977	0.475858	0.322523
2810403A07Rik	1323.17	0.0119515	1.00832	0.160572	0.872431	0.932465	0.0303675
2810417H13Rik	767.035	0.434555	1.35149	4.95776	7.13087e-07	3.71892e-06	5.42958
2810474O19Rik	2193.5	1.10303	2.14806	11.512	1.14782e-30	4.17182e-29	28.3797
3010026O09Rik	107.991	0.354772	1.27878	2.52987	0.0114105	0.0300127	1.52269
3110002H16Rik	1152.97	0.120342	1.08699	2.13764	0.0325464	0.0758736	1.11991
3110040N11Rik	260.547	0.118588	1.08567	1.43997	0.149877	0.274743	0.561073
3110043O21Rik	1330.82	0.186026	1.13763	2.56997	0.0101707	0.02717	1.56591
3830403N18Rik	21.3659	0.103356	1.07427	0.459435	0.645922	0.785495	0.104856
3830406C13Rik	516.656	0.0136381	1.0095	0.195721	0.844829	0.916027	0.0380916
4921507P07Rik	4.06318	0.837925	1.78748	2.42971	0.0151111	0.038495	1.4146
4921524J17Rik	272.648	0.605235	1.52123	5.13611	2.80481e-07	1.545e-06	5.81107
4930402H24Rik	1044.99	0.20001	1.14871	1.98044	0.0476542	0.105646	0.976148
4930412O13Rik	0.637049	0.176163	1.12988	0.989129	0.3226	0.493308	0.306882
4930427A07Rik	203.691	0.54819	1.46225	4.4652	7.99947e-06	3.62853e-05	4.44027
4930430F08Rik	219.806	0.0264512	1.0185	0.234074	0.814928	0.898038	0.0467054
4930432K21Rik	281.036	1.20203	2.30063	12.65	1.119e-36	5.56437e-35	34.2546
4930438A08Rik	14.6164	2.10598	4.30489	6.3045	2.89128e-10	2.23325e-09	8.65106
4930453N24Rik	823.95	0.754689	1.68727	10.5111	7.68042e-26	2.1443e-24	23.6687
4930469K13Rik	1.28777	0.0346724	1.02432	0.0989705	0.921162	0.958864	0.018243
4930486L24Rik	6.96296	1.78889	3.45548	5.07724	3.82965e-07	2.07347e-06	5.6833
4930503L19Rik	309.224	0.994792	1.99279	6.9123	4.76855e-12	4.3847e-11	10.3581
4930522L14Rik	25.3207	0.0600152	1.04248	0.290455	0.771468	0.871093	0.0599353
4930524J08Rik	5.59393	0.75418	1.68667	2.34607	0.0189727	0.0472798	1.32532
4930535I16Rik	3.38241	0.120965	1.08746	0.318531	0.750083	0.858135	0.0664444
4930539E08Rik	0.650758	0.18192	1.13439	0.7168	0.473497	0.646354	0.189529
4930548H24Rik	2.12878	0.472016	1.38705	1.41794	0.156209	0.283874	0.546874
4930550L24Rik	1.45304	0.606504	1.52257	1.77981	0.0751063	0.15602	0.806821
4930564D02Rik	6.60553	0.242605	1.18313	0.763708	0.445042	0.619698	0.20782
4931428F04Rik	104.881	0.239998	1.18099	1.38225	0.166894	0.299347	0.523825
4932438H23Rik	1.48363	0.38357	1.30457	1.57489	0.115281	0.22218	0.653295
4932442E05Rik	0.991461	0.125157	1.09063	0.446292	0.655386	0.792138	0.101199
4933405L10Rik	1.16467	0.665039	1.58561	1.9846	0.047189	0.104777	0.979733
4933408B17Rik	82.5703	0.300464	1.23154	1.75264	0.0796645	0.163736	0.785857
4933412A08Rik	1.32694	0.558276	1.47251	1.65074	0.0987916	0.196085	0.707556
4933430I17Rik	272.529	1.01788	2.02495	6.90519	5.01369e-12	4.59742e-11	10.3375
4933434E20Rik	1931.82	0.362157	1.28535	7.47928	7.47322e-14	8.20823e-13	12.0858
5330417C22Rik	1.33122	0.852511	1.80564	2.10074	0.0356641	0.082087	1.08573
5430403G16Rik	23.5246	0.0718783	1.05108	0.313419	0.753963	0.860454	0.0652723
5730455P16Rik	489.786	0.241573	1.18228	3.45971	0.000540767	0.00186958	2.72825
5730508B09Rik	151.24	0.116297	1.08395	0.755754	0.449797	0.624424	0.204521
6030408B16Rik	0.940338	0.114861	1.08287	0.516726	0.605348	0.756872	0.120978
6330409D20Rik	0.744657	0.0481398	1.03393	0.137437	0.890685	0.942502	0.0257179
8030462N17Rik	529.673	0.485626	1.40019	4.08809	4.34933e-05	0.000178456	3.74847
9130011E15Rik	636.041	0.029148	1.02041	0.368376	0.712593	0.833796	0.0789402
9130019O22Rik	109.095	0.110119	1.07932	0.982038	0.326081	0.497318	0.303366
9130401M01Rik	436.705	0.465453	1.38075	5.92541	3.11513e-09	2.15546e-08	7.66646
9430015G10Rik	420.873	1.23962	2.36136	13.9981	1.60142e-44	1.13923e-42	41.9434
9430016H08Rik	442.257	0.369344	1.29177	5.27338	1.33937e-07	7.66941e-07	6.11524
9430020K01Rik	22.8376	2.67768	6.39828	9.4726	2.72964e-21	5.53403e-20	19.257
9430076C15Rik	194.961	2.44791	5.45625	15.9748	1.91461e-57	2.18703e-55	54.6601
9530053A07Rik	3.09105	0.514139	1.42814	1.5458	0.122152	0.232931	0.632772
9530077C05Rik	1.87025	0.222743	1.16695	0.736985	0.461131	0.634933	0.197272
9930021J03Rik	599.478	0.175167	1.1291	1.3985	0.161962	0.292283	0.534197
9930104L06Rik	254.309	0.0738195	1.0525	0.859203	0.390229	0.566127	0.247086
9930111J21Rik1	155.063	0.718766	1.64577	5.0321	4.85143e-07	2.58545e-06	5.58746
9930111J21Rik2	479.499	0.29671	1.22834	2.77558	0.00551028	0.0156891	1.8044
A230046K03Rik	1846.43	0.370127	1.29247	3.08404	0.00204208	0.00632691	2.19881
A430005L14Rik	722.551	0.0475696	1.03352	0.714558	0.474882	0.647537	0.188735
A430078G23Rik	0.902777	0.13074	1.09485	0.58112	0.561159	0.721281	0.141896
A430105I19Rik	2.64879	0.767605	1.70244	2.20571	0.0274043	0.0653401	1.18482
A530032D15Rik	185.066	3.70503	13.0414	23.8907	3.82668e-126	2.39048e-123	122.622
A630001G21Rik	795.457	0.56226	1.47658	8.24317	1.67712e-16	2.27446e-15	14.6431
A630033H20Rik	338.436	0.166788	1.12256	1.19441	0.232318	0.386907	0.412394
A630076J17Rik	1.22712	0.0647676	1.04592	0.310058	0.756517	0.862331	0.0643259
A730071L15Rik	4.92745	0.284103	1.21765	0.849239	0.395749	0.571399	0.243061
A830010M20Rik	17.0274	0.375477	1.29727	1.46299	0.14347	0.265087	0.576612
A830080D01Rik	220.979	0.891895	1.85561	5.44984	5.04144e-08	3.05482e-07	6.51501
A930002H24Rik	7.4696	0.278481	1.21292	0.85963	0.389993	0.56595	0.247222
AA467197	15.3975	4.24578	18.9717	8.63645	5.79863e-18	8.8148e-17	16.0548
Aaas	1069.17	0.544186	1.4582	7.47659	7.62777e-14	8.3596e-13	12.0778
Aars	17146.9	0.416808	1.33497	10.2999	7.05531e-25	1.84844e-23	22.7332
Aarsd1	16.9563	0.0555234	1.03924	0.190966	0.848553	0.91754	0.0373749
Aasdh	314.668	0.151408	1.11065	1.75086	0.07997	0.164218	0.784579
Aatk	361.617	0.333551	1.26011	3.21632	0.00129844	0.00419383	2.37739
AB124611	2641.77	0.122582	1.08868	1.32503	0.185162	0.324597	0.488655
Abca1	592.538	0.10186	1.07316	0.61593	0.537941	0.702472	0.153371
Abca17	0.971485	0.532779	1.44671	2.31281	0.0207333	0.0511487	1.29117
Abca5	42.3523	0.295339	1.22717	1.11768	0.263706	0.424955	0.371658
Abca8b	44.5876	1.11455	2.16527	4.89241	9.96069e-07	5.10549e-06	5.29196
Abcb11	1.47053	0.128318	1.09302	0.463607	0.642929	0.783608	0.105901
Abcb1a	5.95988	2.95806	7.77081	6.73799	1.60596e-11	1.40188e-10	9.85329
Abcb7	1582.07	0.0224453	1.01568	0.191255	0.848326	0.917444	0.0374206
Abcb9	21.1548	0.174939	1.12892	0.71593	0.474035	0.646735	0.189274
Abcc1	6020.15	0.110851	1.07986	1.05164	0.292967	0.459831	0.337402
Abcc12	0.686489	0.0230883	1.01613	0.0433865	0.965393	0.982397	0.0077128
Abcc3	418.131	1.18887	2.27974	10.165	2.84138e-24	7.12662e-23	22.1471
Abcc5	3046.14	0.619977	1.53685	7.0416	1.90048e-12	1.81339e-11	10.7415
Abcd4	937.141	0.148799	1.10865	2.61076	0.00903401	0.0244569	1.6116
Abcf3	1640.72	0.0280537	1.01964	0.469998	0.638357	0.780617	0.107562
Abcg1	4544.55	0.372743	1.29481	7.78497	6.97284e-15	8.32162e-14	13.0798
Abcg8	5.55643	0.172066	1.12667	0.520929	0.602416	0.754661	0.122248
Abhd10	529.788	0.955861	1.93974	9.31652	1.20218e-20	2.28873e-19	18.6404
Abhd11	751.979	0.409455	1.32818	3.85607	0.000115223	0.000444566	3.35206
Abhd13	629.23	0.0759431	1.05405	0.801806	0.422665	0.598292	0.223087
Abhd15	45.8446	0.05731	1.04052	0.30628	0.759391	0.864063	0.0634547
Abhd16a	1422.6	0.557402	1.47162	7.59472	3.08448e-14	3.48158e-13	12.4582
Abhd17b	258.194	0.0103371	1.00719	0.102876	0.918061	0.956982	0.0190962
Abhd2	1848.18	0.208012	1.1551	2.28806	0.0221338	0.054196	1.26603
Abhd5	1821.85	0.421997	1.33978	6.97798	2.99446e-12	2.80634e-11	10.5519
Abi1	2759.03	0.599195	1.51487	6.42137	1.35053e-10	1.08028e-09	8.96646
Abi3bp	1.37565	0.429385	1.34666	1.65447	0.0980316	0.194893	0.710203
Abl1	1376.4	0.0592028	1.04189	0.884421	0.376469	0.552501	0.257667
Abr	8947.79	0.253749	1.1923	3.54436	0.000393561	0.00139392	2.85576
Abt1	422.008	0.000529008	1.00037	0.0074638	0.994045	0.996596	0.00148066
Abtb2	226.753	1.69934	3.24753	13.006	1.13072e-38	6.14213e-37	36.2117
Acacb	29.7422	0.347972	1.27277	1.62711	0.103714	0.20408	0.6902
Acad10	225.593	0.182337	1.13472	1.69697	0.0897027	0.181109	0.742061
Acad12	121.737	0.318471	1.24701	3.00517	0.00265434	0.00806388	2.09346
Acadl	1759.75	0.202771	1.15091	3.75367	0.000174261	0.000655036	3.18373
Acadsb	1215.64	0.0983513	1.07055	1.40693	0.159447	0.288578	0.539737
Acadvl	1110.95	0.354929	1.27892	5.10008	3.39513e-07	1.85029e-06	5.73276
Acap1	168.357	1.45473	2.74104	6.67327	2.50168e-11	2.14353e-10	9.66887
Acap2	3796.2	0.458273	1.3739	4.04866	5.15117e-05	0.000209676	3.67845
Acbd3	1876.31	0.306712	1.23689	4.32406	1.53184e-05	6.69879e-05	4.174
Acbd6	1213.78	0.23723	1.17873	2.948	0.00319841	0.00956271	2.01942
Acbd7	0.713541	0.221222	1.16572	0.961208	0.336448	0.509052	0.293238
Acd	1071.6	0.167805	1.12335	3.15024	0.00163134	0.00515582	2.2877
Acer3	1149.82	0.280297	1.21445	3.83921	0.000123432	0.000473774	3.32443
Ache	3.15379	0.0655844	1.04651	0.186864	0.851767	0.919673	0.0363665
Aco2	9195.74	0.107151	1.0771	1.6608	0.0967537	0.192793	0.714908
Acod1	4722.34	3.71944	13.1723	14.2726	3.24385e-46	2.45623e-44	43.6097
Acot10	3.47018	0.775256	1.71149	2.23614	0.0253429	0.0610883	1.21404
Acot4	7.72755	0.497836	1.41209	1.58854	0.112165	0.217476	0.66259
Acot7	2599.43	0.378155	1.29968	5.14521	2.67227e-07	1.47484e-06	5.83126
Acot8	287.438	0.0690691	1.04904	0.841214	0.400228	0.575978	0.239594
Acot9	1575.8	0.649093	1.56818	9.96972	2.06807e-23	4.88084e-22	21.3115
Acoxl	1.21788	0.288393	1.22128	0.8166	0.414157	0.58984	0.229265
Acp1	355.095	0.217735	1.16291	2.54719	0.0108593	0.0287826	1.54087
Acp2	1756.73	0.580092	1.49494	5.74548	9.16629e-09	6.00965e-08	7.22115
Acpp	0.844136	0.689924	1.6132	2.10305	0.0354611	0.0816762	1.0879
Acsbg1	150.315	1.38779	2.61677	7.15691	8.25144e-13	8.12943e-12	11.0899
Acsf2	52.0609	0.479012	1.39379	2.50339	0.0123011	0.0320681	1.49393
Acsl1	1608.05	0.856006	1.81002	11.8006	3.87577e-32	1.54029e-30	29.8124
Acsl4	3315.91	0.47445	1.38939	4.43644	9.14604e-06	4.11778e-05	4.38534
Acsl5	4640.95	0.284904	1.21833	3.08684	0.00202297	0.00627353	2.20249
Acsm3	1.0512	0.189256	1.14018	0.547515	0.584025	0.740374	0.130549
Acss2	541.775	0.430574	1.34777	4.85966	1.17586e-06	5.97646e-06	5.22356
Acta1	6.25803	0.850783	1.80348	2.56557	0.0103006	0.0274639	1.56124
Acta2	35.5446	1.42227	2.68007	6.45651	1.07144e-10	8.67834e-10	9.06156
Actb	79633.2	0.760563	1.69415	10.0311	1.1129e-23	2.68357e-22	21.5713
Actg1	7579.78	2.20625	4.61473	19.8156	2.18537e-87	5.20067e-85	84.2839
Actg2	5.22579	0.10487	1.0754	0.269674	0.787411	0.880011	0.0555121
Actl10	2.37435	0.437219	1.35399	1.21597	0.223996	0.376244	0.42453
Actl6a	1375.61	0.118922	1.08592	2.75204	0.00592246	0.0167407	1.77623
Actn4	9546.1	0.144685	1.10549	3.09447	0.00197162	0.00613427	2.21224
Actr10	1308.44	0.112448	1.08106	1.99172	0.046402	0.103294	0.985927
Actr1a	3423.76	0.00815783	1.00567	0.207698	0.835465	0.910027	0.0409458
Actr2	6763.99	0.0759521	1.05406	0.799098	0.424233	0.599917	0.221909
Actr3	9556.38	0.838995	1.7888	12.1689	4.55172e-34	2.01749e-32	31.6952
Actr8	914.961	0.110254	1.07942	2.00525	0.0449361	0.100568	0.997541
Acvr1	381.123	0.361338	1.28462	2.91291	0.00358075	0.0106216	1.97381
Acvr2a	194.846	0.391503	1.31176	2.57534	0.0100142	0.0268055	1.57178
Acvrl1	576.242	1.33133	2.51634	10.9637	5.70871e-28	1.83468e-26	25.7364
Acy3	14.826	0.884863	1.84659	3.27173	0.00106892	0.00350749	2.455
Ada	660.124	0.336033	1.26228	3.71939	0.000199707	0.000742588	3.12925
Adam15	7341.32	0.308428	1.23836	3.23402	0.00122063	0.00396501	2.40176
Adam1a	13.3222	0.000489989	1.00034	0.00346908	0.997232	0.998131	0.000812523
Adam3	98.3776	0.6372	1.55531	4.56889	4.90308e-06	2.29537e-05	4.63915
Adam33	5.98685	1.083	2.11844	3.20555	0.00134805	0.00433517	2.36299
Adam8	13782.7	1.15884	2.23278	9.72861	2.27677e-22	4.95242e-21	20.3052
Adam9	3407.31	0.205769	1.1533	2.00323	0.0451527	0.100951	0.99589
Adamts1	457.016	1.94916	3.8615	15.4265	1.08535e-53	1.07941e-51	50.9668
Adamts4	6.12365	0.656279	1.57601	2.06307	0.0391058	0.0891565	1.04985
Adamts6	4.84999	0.517281	1.43126	1.56827	0.116817	0.224622	0.648547
Adamtsl4	15.2713	0.598579	1.51422	2.15499	0.0311624	0.0730631	1.1363
Adamtsl5	778	0.211968	1.15827	2.62779	0.00859427	0.0233932	1.63091
Adap1	1534.73	0.0292482	1.02048	0.249469	0.802998	0.890439	0.050396
Adap2	134.094	1.44722	2.72682	4.76233	1.9137e-06	9.43865e-06	5.02509
Adat2	168.81	0.620274	1.53717	7.18268	6.83571e-13	6.79492e-12	11.1678
Adck2	192.367	0.163955	1.12035	2.10679	0.0351355	0.0810383	1.09131
Adcy1	0.579303	0.226763	1.17021	1.06412	0.287275	0.453139	0.343769
Adcy10	0.670301	0.038148	1.02679	0.117129	0.906758	0.950653	0.0219781
Adcy2	448.215	0.630949	1.54858	8.7752	1.70604e-18	2.71743e-17	16.5658
Adcy3	80.0342	0.434996	1.35191	2.49614	0.0125554	0.0326715	1.48583
Adcy4	0.964614	0.27367	1.20888	1.20807	0.227019	0.380024	0.420189
Adcy5	1.30294	0.481467	1.39616	2.03001	0.0423559	0.0954453	1.02025
Add1	2089.46	0.128695	1.0933	2.44795	0.014367	0.0368153	1.43397
Adgb	108.934	1.61647	3.06624	12.1059	9.82497e-34	4.28824e-32	31.3677
Adgrb1	1.54334	0.045894	1.03232	0.104088	0.9171	0.956578	0.0192794
Adgre1	3749.72	2.07004	4.19899	20.0324	2.87395e-89	7.36541e-87	86.1328
Adgre5	109.532	1.13797	2.20071	4.91011	9.10257e-07	4.68729e-06	5.32908
Adgrg1	9.38085	0.245279	1.18532	0.76807	0.442446	0.617244	0.209543
Adgrl2	384.217	0.831041	1.77897	6.05342	1.41799e-09	1.01853e-08	7.99203
Adh4	0.794843	0.0465494	1.03279	0.166506	0.867759	0.92931	0.0318396
Adh7	757.328	0.237851	1.17924	1.80402	0.0712283	0.149142	0.826401
Adhfe1	242.07	0.107527	1.07738	0.743045	0.457455	0.631745	0.199458
Adipor1	3824.17	0.217022	1.16233	3.25477	0.00113483	0.00370734	2.43094
Adm2	0.676462	0.106843	1.07687	0.550366	0.582068	0.738932	0.131395
Adnp	13.3325	0.661505	1.58173	2.26609	0.0234457	0.0569824	1.24426
Adnp2	1047.88	0.754691	1.68727	9.13383	6.61152e-20	1.19174e-18	17.9238
Ado	978.013	0.3869	1.30758	5.07803	3.81376e-07	2.06549e-06	5.68498
Adora3	9.62273	0.551052	1.46515	1.96977	0.0488643	0.108005	0.966556
Adprhl1	9.96771	0.826662	1.77358	2.75029	0.00595433	0.0168165	1.77426
Adprhl2	957.1	0.0535916	1.03785	0.858642	0.390538	0.566412	0.246868
Adprm	370.028	0.0105208	1.00732	0.129954	0.896603	0.945557	0.0243122
Adra1a	235.036	1.49055	2.80996	10.4279	1.84994e-25	4.98622e-24	23.3022
Adrm1	1766.16	0.34633	1.27132	6.06341	1.33263e-09	9.61363e-09	8.01711
Adsl	1829.92	0.157353	1.11524	2.60927	0.00907368	0.0245477	1.60999
Adss	2706.51	0.474594	1.38953	5.79099	6.99742e-09	4.63942e-08	7.33354
Aebp2	1897.9	0.175816	1.1296	2.86346	0.00419038	0.012209	1.91332
Aen	1222.76	0.105834	1.07612	1.55366	0.120265	0.230079	0.638124
Afap1	3.15339	0.249102	1.18847	0.780004	0.435388	0.610626	0.214225
Aff1	2829.07	0.327868	1.25516	2.54107	0.0110514	0.0291756	1.53498
Aff4	3160.43	0.313237	1.24249	2.39472	0.0166332	0.0419926	1.37683
Afg3l2	2315.84	0.101144	1.07262	2.35864	0.0183422	0.0458669	1.3385
Afmid	64.0351	1.11503	2.166	7.34098	2.12041e-13	2.23053e-12	11.6516
Afp	130.295	0.590828	1.50611	3.5686	0.000358894	0.00127998	2.8928
Aftph	1997.89	0.337767	1.2638	6.06538	1.31639e-09	9.49986e-09	8.02228
Agap2	21.8946	0.0383499	1.02694	0.143651	0.885776	0.940033	0.0268568
Agbl2	0.699318	0.494135	1.40848	1.9839	0.0472668	0.104903	0.979211
Agfg1	2628.47	0.751239	1.68324	11.4292	2.98701e-30	1.06625e-28	27.9721
Ago2	10466.9	0.171293	1.12607	1.17662	0.239345	0.39561	0.402732
Ago3	1136.33	0.319774	1.24814	2.26145	0.0237312	0.0576007	1.23957
Agpat3	2288.88	0.0697321	1.04952	1.62282	0.104628	0.205483	0.687224
Agpat4	891.995	1.01262	2.01757	9.0436	1.51598e-19	2.65595e-18	17.5758
Agpat9	596.492	2.03368	4.09448	12.8578	7.77129e-38	4.01416e-36	35.3964
Agrp	0.786077	0.0250931	1.01755	0.0956985	0.92376	0.960868	0.0173362
Agtpbp1	1391.24	0.563311	1.47766	6.64216	3.09113e-11	2.63392e-10	9.5794
Agtrap	692.934	0.227123	1.1705	3.65471	0.000257471	0.000941957	3.02597
Ahctf1	1734.97	0.307201	1.2373	4.46999	7.8225e-06	3.55471e-05	4.4492
Ahcy	377.586	0.234231	1.17628	2.65396	0.00795541	0.0218296	1.66095
Ahcyl2	1022.43	0.38595	1.30672	5.02	5.16724e-07	2.74424e-06	5.56158
Ahi1	655.035	0.309437	1.23922	3.05077	0.00228252	0.00700669	2.15449
Ahrr	64.152	0.447355	1.36354	2.77177	0.00557519	0.0158532	1.79988
Ahsa1	3371.1	0.804406	1.74643	7.2392	4.51348e-13	4.57296e-12	11.3398
AI182371	3.80755	0.949701	1.93147	2.82474	0.00473195	0.0136299	1.86551
AI314180	4959.29	0.165676	1.12169	3.49831	0.000468221	0.00163575	2.78628
AI846148	401.153	0.0955748	1.06849	0.934585	0.350002	0.524282	0.280435
Aida	1069.29	0.148339	1.10829	2.32294	0.0201823	0.0499313	1.30163
Aif1	971.943	5.56103	47.2104	28.8346	7.90269e-183	1.12839e-179	178.948
Aig1	3272.83	0.152039	1.11114	2.81974	0.0048063	0.0138341	1.85905
Aim1	1644.93	0.432919	1.34996	6.54341	6.01312e-11	4.98558e-10	9.30228
Aim1l	10.9031	0.554103	1.46826	1.78591	0.0741144	0.154215	0.811873
Aim2	1532.82	0.329749	1.25679	4.91563	8.84986e-07	4.5701e-06	5.34007
Aip	1474.42	0.492461	1.40684	9.36128	7.87787e-21	1.52744e-19	18.816
Aipl1	13.4308	0.0552336	1.03903	0.177681	0.858974	0.924351	0.0341632
Ak2	3108.24	0.0534566	1.03775	0.689514	0.4905	0.661032	0.179777
Ak5	6.85728	0.258872	1.19654	0.770049	0.441271	0.616379	0.210152
Akap10	1223.3	0.0627699	1.04447	0.955991	0.339077	0.512399	0.290392
Akap11	1115.11	0.185198	1.13697	1.60974	0.107456	0.209974	0.677834
Akap13	2595.04	0.171264	1.12604	2.20967	0.0271282	0.0648133	1.18834
Akap2	7.22107	0.657391	1.57723	2.09341	0.0363127	0.0833877	1.0789
Akap8l	1011.15	0.321387	1.24953	5.00247	5.66001e-07	2.99243e-06	5.52398
Akap9	3769.36	0.135935	1.0988	1.60967	0.107471	0.209983	0.677815
Akip1	831.32	0.0604577	1.0428	0.80914	0.418435	0.593913	0.226277
Akirin1	1365.94	0.0945419	1.06773	1.40826	0.159055	0.28813	0.540411
Akirin2	461.203	0.429287	1.34657	4.4626	8.09716e-06	3.66868e-05	4.43549
Akna	1886.54	0.501177	1.41537	4.91978	8.66422e-07	4.47887e-06	5.34883
Aknad1	3.11568	0.356548	1.28036	1.09316	0.274324	0.43783	0.358695
Akr1a1	30059	0.138787	1.10098	2.47267	0.0134108	0.0346359	1.46047
Akr1b10	778.05	0.343742	1.26904	3.77347	0.000160994	0.000608026	3.21608
Akr1b8	2044.22	0.425123	1.34269	5.54166	2.99623e-08	1.86006e-07	6.73047
Akr1c12	2.31403	0.144685	1.10549	0.445509	0.655952	0.792534	0.100982
Akr1c13	159.995	0.0209214	1.01461	0.18502	0.853214	0.920433	0.0360076
Akt1s1	1230.14	0.125213	1.09067	1.42172	0.155109	0.282286	0.549311
Akt3	1088.36	1.12578	2.1822	14.3734	7.60092e-47	6.00563e-45	44.2214
Alas1	1265.55	0.129115	1.09362	2.23857	0.025184	0.0607418	1.21651
Alcam	9028.25	0.0442613	1.03116	0.731599	0.464413	0.638093	0.195116
Aldh16a1	1545.58	0.11909	1.08605	1.43259	0.151974	0.277805	0.55626
Aldh1a2	3.41164	0.40829	1.32711	1.3389	0.180604	0.318281	0.497189
Aldh1a3	3.96841	1.82187	3.5354	4.5721	4.82856e-06	2.26314e-05	4.64529
Aldh1b1	180.754	0.281136	1.21515	2.20789	0.0272516	0.0650304	1.18688
Aldh1l1	55.7743	0.26844	1.2045	1.2975	0.194459	0.337756	0.471397
Aldh3a2	1315.12	0.262564	1.19961	3.76013	0.000169825	0.000639322	3.19428
Aldh6a1	270.102	0.230329	1.1731	2.03468	0.0418829	0.0945391	1.02439
Aldh8a1	0.954823	0.280723	1.2148	1.15821	0.246778	0.405242	0.392286
Aldoart1	6.60836	0.221847	1.16623	0.718149	0.472666	0.64566	0.189996
Alg10b	1120.28	0.443101	1.35952	3.37291	0.000743777	0.00251235	2.59992
Alg13	153.057	0.14305	1.10424	1.15147	0.249539	0.408207	0.38912
Alkbh1	767.485	0.373089	1.29512	5.11962	3.06156e-07	1.67627e-06	5.77566
Alkbh2	408.212	0.346671	1.27162	4.3156	1.59167e-05	6.93794e-05	4.15877
Alkbh3	883.586	0.0967349	1.06935	2.15835	0.0309003	0.0725507	1.13936
Alms1	438.844	0.45459	1.37039	3.7441	0.000181042	0.000677722	3.16895
Alox5ap	3928.04	0.344028	1.2693	4.48837	7.17705e-06	3.28268e-05	4.48377
Alox8	3.20918	1.53979	2.90752	3.94405	8.01168e-05	0.000317387	3.49841
Aloxe3	4.12411	0.369193	1.29163	1.23565	0.216589	0.366513	0.435911
Alpk1	909.509	0.426888	1.34433	3.98399	6.77675e-05	0.000271314	3.56653
Alpk2	1.11047	0.978812	1.97084	3.23711	0.00120748	0.00392608	2.40604
Alpk3	0.923434	0.0680155	1.04827	0.207578	0.835558	0.910027	0.0409458
Alpl	0.885879	0.190461	1.14113	0.894482	0.371064	0.546938	0.262062
Als2	910.529	0.112077	1.08078	1.36086	0.173559	0.308552	0.510672
Alyref	1943.56	0.0664184	1.04711	0.708018	0.478934	0.651329	0.186199
Ambra1	1223.14	0.0254772	1.01782	0.43019	0.667057	0.800677	0.0965426
Amdhd1	2.14784	0.156233	1.11437	0.451087	0.651927	0.789293	0.102762
Amelx	0.58844	0.330645	1.25758	1.32461	0.185301	0.324764	0.488432
Amfr	2755.05	0.0542724	1.03834	1.032	0.302074	0.470587	0.32736
Ammecr1	331.088	0.000575262	1.0004	0.00659797	0.994736	0.997028	0.00129277
Ammecr1l	931.653	0.0667217	1.04733	0.895705	0.370411	0.546095	0.262732
Amn1	325.889	0.390564	1.31091	3.20932	0.00133052	0.00428431	2.36812
Amotl1	4691.37	0.143886	1.10488	1.13733	0.255398	0.415547	0.38138
Ampd1	1.9311	0.51743	1.4314	1.6182	0.10562	0.207067	0.683888
Amt	18.3276	0.00130248	1.0009	-0.000353524	0.999718	0.999718	0.000122519
Amz1	1801.15	0.0424952	1.02989	0.453574	0.650135	0.788456	0.103223
Anapc1	4835.25	0.0295902	1.02072	0.478637	0.632197	0.776392	0.109919
Anapc11	949.878	0.160947	1.11802	2.4339	0.0149372	0.0380959	1.41912
Anapc15	569.886	0.329341	1.25644	4.21942	2.44932e-05	0.000104174	3.98224
Anapc16	1118.18	0.286472	1.21965	4.97886	6.396e-07	3.35757e-06	5.47398
Anapc4	1092.13	0.0330541	1.02318	0.694966	0.487077	0.657997	0.181776
Anapc5	6438.53	0.407252	1.32616	7.82673	5.00734e-15	6.05912e-14	13.2176
Angpt2	594.189	0.543667	1.45767	5.15898	2.483e-07	1.37532e-06	5.8616
Angpt4	2.48199	0.315686	1.2446	0.847566	0.396679	0.572288	0.242385
Angptl2	479.469	3.0581	8.32874	25.1906	5.08243e-140	4.06391e-137	136.391
Angptl3	18.3803	0.47414	1.38909	1.80951	0.0703716	0.147711	0.830589
Ank2	518.456	1.84112	3.58288	15.8497	1.41363e-56	1.57868e-54	53.8017
Ank3	0.773688	0.124496	1.09013	0.589781	0.555337	0.717131	0.144401
Ankdd1a	120.207	1.1117	2.16101	7.35754	1.87333e-13	1.98452e-12	11.7023
Ankhd1	4265.25	0.294	1.22604	3.59356	0.000326195	0.00117278	2.93079
Ankib1	1277.03	0.0069655	1.00484	0.0635584	0.949322	0.974376	0.0112735
Ankle2	1057	0.135749	1.09866	2.57077	0.0101472	0.0271134	1.56682
Ankmy1	2.58468	0.474157	1.38911	1.34467	0.178732	0.315762	0.50064
Ankmy2	617.203	0.0701952	1.04986	0.943038	0.345661	0.519884	0.284094
Ankrd11	4557.01	0.0318238	1.0223	0.355696	0.722068	0.840269	0.0755818
Ankrd12	1500.28	0.0453681	1.03195	0.460471	0.645178	0.784998	0.105131
Ankrd13d	74.6063	0.349149	1.27381	2.27889	0.0226738	0.0553351	1.257
Ankrd17	4286.09	0.139861	1.1018	1.50123	0.133296	0.249867	0.602291
Ankrd28	1006.85	0.0602119	1.04262	0.45215	0.651161	0.789035	0.102904
Ankrd33b	440.434	0.124971	1.09049	0.765211	0.444146	0.618838	0.208423
Ankrd35	2.96263	0.550027	1.46411	1.57826	0.114506	0.221093	0.655424
Ankrd44	443.997	0.043235	1.03042	0.357676	0.720586	0.839277	0.0760948
Ankrd50	1536.71	1.40704	2.65193	17.6627	8.12609e-70	1.33148e-67	66.8757
Ankrd54	420.209	0.00513919	1.00357	0.0700008	0.944193	0.972106	0.0122862
Ankrd66	3.96637	1.21033	2.3139	3.38251	0.000718255	0.00243561	2.61339
Anln	1331.34	0.699845	1.62433	6.03902	1.55051e-09	1.10854e-08	7.95525
Ano7	20.1796	0.0163354	1.01139	0.0554269	0.955798	0.97736	0.00994548
Ano8	336.692	0.0609788	1.04317	0.807781	0.419217	0.594716	0.22569
Anp32b	3165.64	0.324235	1.252	3.21628	0.00129864	0.00419383	2.37739
Antxr2	1416.9	0.0284399	1.01991	0.428225	0.668487	0.801479	0.0961077
Anxa1	5553.58	0.288686	1.22153	2.47781	0.0132191	0.0342115	1.46583
Aoah	1293.05	1.39022	2.62119	18.8942	1.27375e-79	2.68024e-77	76.5718
Aox1	9.72849	0.144969	1.10571	0.481534	0.630137	0.774607	0.110919
Ap1g2	1553.74	0.215433	1.16105	2.55931	0.010488	0.0278944	1.55448
Ap1s2	456.651	0.214645	1.16042	1.83187	0.0669706	0.141606	0.848919
Ap1s3	332.643	0.471847	1.38688	4.26924	1.96144e-05	8.4357e-05	4.07388
Ap2b1	4651.25	0.17306	1.12745	3.41116	0.000646866	0.00220738	2.65612
Ap3b1	3751.62	0.217175	1.16245	4.09826	4.16263e-05	0.00017111	3.76672
Ap3m2	313.733	0.168482	1.12388	2.18063	0.029211	0.0689896	1.16122
Ap4b1	105.703	0.298802	1.23012	2.23964	0.0251146	0.0606109	1.21745
Ap4e1	437.816	0.252748	1.19147	1.79768	0.0722271	0.150854	0.821445
Ap4m1	516.587	0.369689	1.29207	5.40108	6.62394e-08	3.95852e-07	6.40247
Apba1	11.1063	0.485029	1.39961	1.5436	0.122685	0.233501	0.631711
Apba3	945.715	0.741958	1.67244	8.15229	3.57089e-16	4.71168e-15	14.3268
Apbb2	1024.33	0.134272	1.09754	1.79973	0.0719031	0.150318	0.822988
Apc	1507.03	0.265931	1.20241	2.25903	0.0238815	0.0579498	1.23695
Apc2	2.47706	0.138029	1.1004	0.440371	0.659668	0.794863	0.0997079
Aph1a	1507.01	0.0152563	1.01063	0.354936	0.722637	0.840589	0.0754163
Apitd1	132.469	0.384911	1.30578	3.13916	0.00169431	0.00533122	2.27317
Aplf	232.101	0.427286	1.3447	4.8511	1.22781e-06	6.22467e-06	5.20588
Apln	1.4324	0.13281	1.09643	0.37868	0.704926	0.827936	0.0820033
Apobec1	11187.6	0.955675	1.93949	11.3644	6.29077e-30	2.21786e-28	27.6541
Apobec3	620.762	0.310061	1.23976	4.93022	8.2137e-07	4.25478e-06	5.37112
Apobr	2230.2	0.119889	1.08665	1.19822	0.230831	0.384911	0.414639
Apod	4.37276	0.0421933	1.02968	0.117418	0.906529	0.950578	0.0220123
Apof	3.35631	1.40425	2.64681	3.78671	0.000152653	0.000577832	3.2382
Apol10b	11.3616	2.63267	6.20172	6.74089	1.57418e-11	1.37535e-10	9.86159
Apol7a	1.04057	0.87271	1.8311	3.03425	0.00241138	0.00737396	2.1323
Apol8	1.36629	0.27378	1.20897	0.889548	0.373709	0.549459	0.260064
Apol9a	69.2574	0.629732	1.54728	3.28376	0.00102433	0.00337172	2.47215
Apol9b	25.0465	0.182532	1.13487	0.827417	0.408	0.583567	0.233909
Apon	0.609141	0.124522	1.09015	0.615561	0.538184	0.702697	0.153232
Apoo	93.5413	0.020135	1.01405	0.146348	0.883647	0.938681	0.027482
Apool	639.777	0.185747	1.13741	2.55811	0.0105242	0.0279832	1.5531
App	10147.2	0.61111	1.52743	10.4761	1.11185e-25	3.053e-24	23.5153
Appbp2	1183.54	0.00799208	1.00556	0.083971	0.933079	0.966147	0.0149568
Appl1	1284.73	0.195358	1.14501	2.42182	0.0154431	0.0392609	1.40604
Aprt	6989.87	0.310131	1.23982	4.02647	5.66203e-05	0.000229071	3.64003
Aptx	747.119	0.388883	1.30938	6.26113	3.82189e-10	2.91046e-09	8.53604
Aqp11	17.2827	0.0984582	1.07063	0.415012	0.678133	0.808389	0.0923793
Aqp3	4.26569	2.54734	5.84555	5.663	1.48745e-08	9.53629e-08	7.02062
Aqp9	888.036	1.20705	2.30865	8.47935	2.26457e-17	3.29947e-16	15.4816
Aqr	2337.41	0.123269	1.0892	2.76036	0.00577377	0.0163589	1.78625
Arap1	5546.26	0.0385396	1.02707	0.680907	0.49593	0.665795	0.17666
Arc	41.1266	0.318699	1.24721	1.40695	0.159442	0.288578	0.539737
Arcn1	6390	0.209826	1.15655	3.00469	0.0026585	0.00807527	2.09284
Areg	1.36538	1.15171	2.22177	3.68361	0.000229958	0.000847659	3.07178
Arel1	1377.86	0.171946	1.12658	2.05701	0.0396857	0.0903241	1.0442
Arf2	976.053	0.04383	1.03085	0.709241	0.478175	0.650607	0.186681
Arf6	4289.04	0.172776	1.12723	3.34713	0.000816535	0.00274098	2.56209
Arfgap1	1227.63	0.107661	1.07748	2.03449	0.0419025	0.0945727	1.02423
Arfgap2	1841.04	0.0144179	1.01004	0.305671	0.759855	0.864121	0.0634255
Arfgef1	2558.12	0.18308	1.1353	1.80218	0.0715168	0.149651	0.824919
Arfgef2	2705.78	0.124157	1.08987	1.29881	0.194009	0.337122	0.472213
Arfrp1	645.735	0.300387	1.23147	4.87822	1.07049e-06	5.46453e-06	5.26245
Arg1	0.717585	0.0821534	1.0586	0.256536	0.797537	0.887293	0.0519331
Arhgap10	3304.45	0.252575	1.19133	4.09998	4.13193e-05	0.000169988	3.76958
Arhgap11a	917.727	0.420304	1.33821	3.52968	0.000416055	0.00146787	2.83331
Arhgap12	1489.83	0.641582	1.56004	8.07474	6.76212e-16	8.74918e-15	14.058
Arhgap15	346.476	0.0154146	1.01074	0.155673	0.876291	0.934635	0.0293579
Arhgap19	35.5063	0.734959	1.66435	3.1532	0.0016149	0.00511032	2.29155
Arhgap23	182.953	0.0337267	1.02365	0.276519	0.782149	0.876951	0.0570245
Arhgap24	43.6536	0.635588	1.55357	2.21924	0.0264701	0.0634762	1.19739
Arhgap25	1037.51	0.34276	1.26818	4.49448	6.97412e-06	3.1968e-05	4.49528
Arhgap26	266.667	0.828036	1.77527	6.73395	1.65118e-11	1.4401e-10	9.84161
Arhgap27	959.356	0.304687	1.23515	2.6049	0.00919003	0.0248188	1.60522
Arhgap33	86.6066	0.371134	1.29337	1.6229	0.104611	0.20548	0.687231
Arhgap4	14.0846	0.600027	1.51574	2.35218	0.0186637	0.0465602	1.33199
Arhgap5	1591.11	0.487622	1.40213	2.71051	0.00671807	0.0187562	1.72686
Arhgap6	6.45404	0.400601	1.32006	1.25216	0.210511	0.358625	0.445359
Arhgap8	2.17649	0.11826	1.08542	0.426845	0.669492	0.801986	0.0958332
Arhgef12	834.538	0.113926	1.08217	1.00977	0.312607	0.482028	0.316928
Arhgef18	303.248	0.205165	1.15282	2.61209	0.00899917	0.0243758	1.61304
Arhgef19	6.78555	1.0619	2.08768	3.30227	0.000959056	0.00317462	2.49831
Arhgef2	3450.48	0.185177	1.13696	2.73168	0.00630122	0.0176987	1.75206
Arhgef25	57.9995	0.0166131	1.01158	0.112776	0.910208	0.952521	0.0211254
Arhgef26	0.782866	0.00710716	1.00494	0.0417007	0.966737	0.983038	0.00742981
Arhgef3	700.785	2.53698	5.80373	18.0631	6.21988e-73	1.07186e-70	69.9699
Arhgef37	2.15846	1.15066	2.22016	3.23422	0.00121973	0.00396334	2.40194
Arhgef39	167.628	0.44208	1.35856	2.9483	0.00319527	0.00955473	2.01978
Arid1b	1671.92	0.0406608	1.02858	0.534181	0.593216	0.747456	0.126414
Arid3b	103.549	1.01928	2.02691	7.32836	2.3299e-13	2.44102e-12	11.6124
Arid4a	815.914	0.0328761	1.02305	0.325988	0.744433	0.854469	0.0683037
Arid4b	533.314	0.0535233	1.0378	0.393181	0.694186	0.820238	0.0860603
Arid5a	492.126	0.267005	1.20331	2.18291	0.0290425	0.0686979	1.16306
Arid5b	529.799	0.461363	1.37684	2.66862	0.00761625	0.020994	1.6779
Arih1	2656.07	0.406058	1.32506	6.02042	1.73963e-09	1.23623e-08	7.9079
Arih2	1328.27	0.472381	1.3874	9.24389	2.37687e-20	4.43638e-19	18.353
Arl13b	288.194	0.509726	1.42378	4.0457	5.21672e-05	0.000212171	3.67331
Arl2	926.631	0.0499054	1.0352	0.613959	0.539243	0.703345	0.152832
Arl2bp	220.441	0.240505	1.18141	2.16099	0.0306963	0.0721056	1.14203
Arl4a	177.782	0.455402	1.37116	5.31319	1.07724e-07	6.2327e-07	6.20532
Arl4c	29.5549	1.47678	2.78326	6.33412	2.387e-10	1.86027e-09	8.73042
Arl5b	452.285	0.0761268	1.05418	0.544471	0.586117	0.742328	0.129404
Arl5c	1374.61	0.661251	1.58145	6.60366	4.01129e-11	3.37909e-10	9.4712
Arl6ip1	2222.99	0.419924	1.33786	6.68657	2.28457e-11	1.96593e-10	9.70643
Arl8a	3082.9	0.0449671	1.03166	0.636788	0.524263	0.691112	0.160452
Arl9	5.72359	0.281423	1.21539	0.852385	0.394001	0.569821	0.244261
Armc10	1055.09	0.141408	1.10298	2.69905	0.00695368	0.0193545	1.71322
Armc2	409.264	0.33601	1.26226	3.08622	0.0020272	0.00628569	2.20165
Armc3	15.1995	0.509491	1.42355	2.09803	0.0359024	0.0826068	1.08298
Armc8	716.287	0.241725	1.18241	3.207	0.00134128	0.0043155	2.36497
Armcx5	138.102	0.275729	1.21061	2.06113	0.0392902	0.0895158	1.0481
Arnt	1707.38	0.503129	1.41728	5.81626	6.01782e-09	4.01389e-08	7.39644
Arnt2	5.31421	0.588155	1.50332	1.7801	0.0750597	0.155955	0.807001
Arntl	935.663	0.253526	1.19212	2.74876	0.00598211	0.0168878	1.77243
Arntl2	0.877759	0.313848	1.24302	1.13918	0.25463	0.414635	0.382334
Arpc2	13155.5	0.364976	1.28786	9.18415	4.14775e-20	7.59281e-19	18.1196
Arpc3	5909.83	0.147255	1.10746	1.91219	0.0558512	0.121315	0.916084
Arpc5l	3403.52	0.142752	1.10401	2.65512	0.00792812	0.0217726	1.66209
Arrb2	3418.93	1.05502	2.07775	12.5964	2.2112e-36	1.09141e-34	33.962
Arrdc3	267.556	2.80878	7.00692	14.2253	6.38743e-46	4.80017e-44	43.3187
Arrdc4	165.201	1.63342	3.10248	13.965	2.54843e-44	1.77502e-42	41.7508
Arsa	888.472	0.365824	1.28862	7.88966	3.03001e-15	3.72968e-14	13.4283
Art3	5.32124	0.712801	1.63898	2.0942	0.0362423	0.0832453	1.07964
Art5	1.14135	0.349689	1.27429	1.21286	0.225184	0.377796	0.422743
Artn	1.21934	0.0199267	1.01391	0.0521618	0.9584	0.978618	0.00938664
Arv1	100.899	0.300816	1.23184	2.36935	0.0178194	0.0446882	1.34981
Arvcf	40.7841	0.0910786	1.06517	0.527005	0.59819	0.751544	0.124045
Asah2	266.842	0.646585	1.56546	5.53342	3.14039e-08	1.94354e-07	6.71141
Asap1	992.468	0.162278	1.11905	2.34239	0.0191605	0.0476688	1.32177
Asap3	47.5475	0.264221	1.20099	1.50897	0.131308	0.246858	0.607553
Asb1	429.483	0.0639648	1.04533	0.784567	0.432708	0.607944	0.216137
Asb11	99.0014	3.54139	11.643	16.822	1.6833e-63	2.30474e-61	60.6374
Asb2	18.3788	3.93452	15.2901	8.12565	4.4497e-16	5.81369e-15	14.2355
Asb3	246.065	0.055168	1.03898	0.489032	0.624819	0.771044	0.112921
Asb4	2.70126	0.110759	1.0798	0.330438	0.741069	0.852504	0.0693034
Asb6	740.433	0.0260561	1.01822	0.443304	0.657546	0.793485	0.100461
Ascc2	4073.5	0.132555	1.09623	1.58101	0.113875	0.220108	0.657364
Ascc3	3979.19	0.286247	1.21946	2.38482	0.0170875	0.0430093	1.36644
Ascl4	7.08837	0.456902	1.37259	1.40058	0.161338	0.291368	0.535558
Asf1a	317.596	0.0682493	1.04844	0.614727	0.538735	0.70303	0.153026
Asf1b	743.684	0.597653	1.51325	5.37762	7.54748e-08	4.46373e-07	6.3503
Asgr2	1.49309	0.0175483	1.01224	0.0146439	0.988316	0.993635	0.00277316
Asic1	1.04812	0.756141	1.68897	2.19665	0.0280453	0.0667014	1.17587
Asic4	0.985408	0.0275644	1.01929	0.213523	0.830919	0.907803	0.0420085
Asmt	0.98644	0.0234137	1.01636	0.0507648	0.959513	0.979005	0.00921515
Asna1	4715.27	0.00825843	1.00574	0.124138	0.901206	0.948463	0.0229796
Asns	9875.01	0.275105	1.21008	4.4104	1.0318e-05	4.62252e-05	4.33512
Asnsd1	395.968	0.176583	1.1302	1.66782	0.0953516	0.190303	0.720554
Asph	9016.78	0.412367	1.33087	4.36525	1.26976e-05	5.62183e-05	4.25012
Aspm	671.191	0.472998	1.38799	2.78171	0.00540729	0.0154284	1.81168
Asprv1	0.888938	0.00384352	1.00267	0.0924122	0.926371	0.962582	0.0165624
Ass1	1037.04	3.20812	9.24147	21.1794	1.47932e-99	5.01214e-97	96.3
Astl	0.88056	0.210931	1.15744	0.853544	0.393358	0.569139	0.244782
Astn2	1.38987	0.000878703	1.00061	0.0069349	0.994467	0.996885	0.00135515
Atad1	1703.41	0.371328	1.29354	4.71892	2.37103e-06	1.1563e-05	4.93693
Atad2	2385.66	0.726975	1.65517	5.65672	1.54289e-08	9.87904e-08	7.00529
Atad5	403.295	0.714971	1.64145	4.3569	1.31919e-05	5.82903e-05	4.2344
Ate1	1345.19	0.555872	1.47006	6.49434	8.33968e-11	6.81842e-10	9.16632
Atf1	1167.38	0.682922	1.60539	6.76071	1.37313e-11	1.20654e-10	9.91846
Atf2	1209.54	0.324949	1.25262	3.44855	0.000563612	0.00194319	2.71149
Atf3	6779.46	1.84789	3.59973	16.4057	1.73976e-60	2.12059e-58	57.6735
Atf4	21283.8	0.623541	1.54065	10.1633	2.89094e-24	7.24184e-23	22.1402
Atf6b	3593.54	0.0601154	1.04255	1.1178	0.263655	0.424934	0.371679
Atf7ip	840.813	0.241499	1.18222	3.18178	0.00146373	0.00467562	2.33016
Atg12	1153.44	1.019	2.02651	12.3203	7.04458e-35	3.22984e-33	32.4908
Atg13	1940	0.123552	1.08941	1.55223	0.120608	0.230473	0.63738
Atg14	307.117	0.538708	1.45267	5.06748	4.03119e-07	2.17852e-06	5.66184
Atg16l2	254.11	0.0988535	1.07092	1.22673	0.219923	0.370908	0.430733
Atg2b	1725.46	0.049283	1.03475	0.827113	0.408173	0.583646	0.23385
Atg3	2435.3	0.4345	1.35144	9.11562	7.82216e-20	1.40363e-18	17.8527
Atg4a	372.053	0.12602	1.09128	1.37843	0.16807	0.30113	0.521246
Atg4b	970.054	0.0719059	1.0511	1.42375	0.154518	0.281442	0.550611
Atg5	796.534	0.0181023	1.01263	0.271931	0.785675	0.879277	0.0558743
Atg7	2511.27	0.0820813	1.05854	1.74228	0.0814595	0.166808	0.777784
Atl2	556.28	0.150535	1.10998	1.63689	0.101654	0.200738	0.697371
Atl3	2423.55	0.226283	1.16982	2.00536	0.0449249	0.100554	0.9976
Atmin	1781.97	0.0522919	1.03691	0.973289	0.33041	0.502426	0.298928
Atn1	74.7913	0.0219777	1.01535	0.108962	0.913233	0.954587	0.0201844
Atoh8	7.15998	0.385586	1.30639	1.20404	0.228575	0.381969	0.417971
Atp10a	0.551435	0.164646	1.12089	0.942549	0.345911	0.520135	0.283884
Atp11b	1422.24	0.161284	1.11828	1.51736	0.129177	0.243769	0.613021
Atp11c	567.628	0.13976	1.10172	0.957981	0.338072	0.511123	0.291475
Atp13a1	1907.39	0.285202	1.21858	6.77121	1.27708e-11	1.1271e-10	9.94804
Atp13a4	32.1707	0.135225	1.09826	0.541388	0.58824	0.743624	0.128647
Atp13a5	0.625312	0.100286	1.07199	0.478787	0.63209	0.776392	0.109919
Atp1a2	1.10572	0.100543	1.07218	0.343893	0.730927	0.846347	0.0724514
Atp1a3	2284.86	0.545744	1.45977	3.79547	0.000147365	0.000559085	3.25252
Atp1b3	5729.45	0.0375298	1.02635	0.488295	0.625341	0.771361	0.112743
Atp2a1	3.68476	0.471761	1.3868	1.37049	0.170534	0.304286	0.516718
Atp2b1	7755.25	0.517044	1.43102	4.97576	6.49919e-07	3.40994e-06	5.46725
Atp2c2	2.10951	0.0399699	1.02809	0.190784	0.848695	0.917614	0.0373398
Atp4a	0.692739	0.223464	1.16753	0.924502	0.355225	0.529863	0.275837
Atp5b	34052	0.061587	1.04361	1.50646	0.131948	0.247853	0.605806
Atp5f1	7080.58	0.0555076	1.03922	0.884254	0.376559	0.552592	0.257595
Atp5g2	1112.39	0.12595	1.09123	1.81886	0.0689329	0.145126	0.838256
Atp5l	518.961	0.0127712	1.00889	0.112936	0.910081	0.952453	0.0211563
Atp6ap2	3955.64	0.060968	1.04317	0.792434	0.428107	0.603687	0.219188
Atp6v1b2	7606.01	0.077953	1.05552	1.18782	0.234906	0.390218	0.408693
Atp6v1c1	9891.57	0.221748	1.16615	4.59273	4.37487e-06	2.06453e-05	4.68518
Atp6v1d	3440.63	0.0418587	1.02944	0.453024	0.650532	0.788669	0.103105
Atp6v1h	3350.74	0.120622	1.0872	2.05933	0.0394628	0.0898781	1.04635
Atp7a	1053.44	0.755418	1.68812	3.47295	0.00051478	0.00178375	2.74867
Atp8a1	1850.2	0.72465	1.6525	7.79282	6.55305e-15	7.84874e-14	13.1052
Atr	990.044	0.141574	1.10311	1.50006	0.1336	0.250343	0.601465
Atrx	3275.61	0.155125	1.11352	1.00725	0.313815	0.483518	0.315587
Atxn2l	4821.75	0.354559	1.2786	3.33468	0.000853974	0.00285229	2.54481
Atxn7	487.083	0.228447	1.17157	1.5713	0.116114	0.223593	0.650543
Atxn7l2	162.757	0.515049	1.42904	4.32002	1.56017e-05	6.80808e-05	4.16698
Atxn7l3	1360.89	0.0980729	1.07034	1.76512	0.0775442	0.160119	0.795558
AU019823	543.818	0.238391	1.17968	3.22999	0.00123795	0.0040147	2.39635
AU040320	1750.42	0.205567	1.15314	3.53376	0.000409686	0.00144667	2.83963
Aunip	129.158	0.594311	1.50975	3.79865	0.000145484	0.000552371	3.25777
Aup1	7567.19	0.132566	1.09624	2.53325	0.011301	0.0297717	1.5262
Aurka	973.332	0.55146	1.46557	4.02963	5.58644e-05	0.000226242	3.64543
Aurkaip1	1861.43	0.0128051	1.00892	0.194675	0.845648	0.916283	0.0379706
Aurkb	649.846	0.615789	1.5324	4.89896	9.63461e-07	4.95232e-06	5.30519
Avl9	1369.4	0.679996	1.60214	4.42534	9.62893e-06	4.3235e-05	4.36416
AW549877	890.177	0.165338	1.12143	1.10722	0.268199	0.430485	0.366042
AW554918	281.489	0.413933	1.33231	4.37021	1.24125e-05	5.50169e-05	4.2595
Axdnd1	6.5913	1.14424	2.2103	3.47447	0.00051186	0.00177486	2.75084
Axin1	1487.02	0.13118	1.09519	2.72957	0.00634161	0.0178027	1.74951
Axl	65.2224	3.43924	10.8471	14.801	1.44314e-49	1.27085e-47	46.8959
AY074887	2.87066	0.643893	1.56254	1.78887	0.0736363	0.153412	0.81414
Azi2	1217.18	0.122022	1.08826	2.0362	0.0417303	0.094216	1.02588
Azin1	3470.24	0.947918	1.92909	7.89182	2.9781e-15	3.67256e-14	13.435
B230219D22Rik	953.214	0.428313	1.34566	3.23282	0.00122576	0.0039797	2.40015
B2m	46902.4	1.158	2.23147	18.2118	4.15705e-74	7.35392e-72	71.1335
B3galnt1	118.256	0.482624	1.39728	3.57975	0.000343922	0.00123186	2.90944
B3galt4	165.265	0.48775	1.40226	4.62112	3.81677e-06	1.81315e-05	4.74157
B3gat2	5.67344	0.306888	1.23704	0.902268	0.366915	0.542301	0.265759
B3gnt2	29.401	0.460741	1.37625	1.88781	0.0590515	0.127236	0.895391
B3gnt4	1.20075	0.320283	1.24858	0.958824	0.337648	0.510558	0.291955
B3gnt6	1.8156	0.290416	1.22299	0.819471	0.412518	0.587925	0.230678
B430305J03Rik	80.8493	0.166702	1.12249	1.01527	0.309977	0.479155	0.319524
B430306N03Rik	8.40159	1.10223	2.14687	3.25925	0.00111708	0.00365594	2.437
B4galnt2	13.9587	0.58959	1.50482	2.20755	0.0272754	0.0650794	1.18656
B4galt2	5.36457	0.788726	1.72755	2.36531	0.0180149	0.0451276	1.34556
B9d2	433.636	0.038347	1.02694	0.432795	0.665164	0.799413	0.0972291
Baalc	0.746228	0.0316066	1.02215	0.229445	0.818523	0.900575	0.0454799
Bach1	1112.39	0.540792	1.45477	4.35607	1.32418e-05	5.84979e-05	4.23286
Bach2	1.0884	0.0110643	1.0077	0.0651035	0.948092	0.974237	0.0113353
Bag1	3443.77	0.0625233	1.04429	0.978473	0.327841	0.499062	0.301845
Bag4	321.925	0.210854	1.15737	2.44639	0.0144294	0.0369611	1.43225
Bag6	4068.32	0.25679	1.19482	3.31132	0.000928561	0.00308389	2.5109
Bahd1	874.46	0.263593	1.20046	3.32727	0.000877028	0.00292392	2.53404
Baiap2	838.253	1.07045	2.10009	9.19124	3.8833e-20	7.11524e-19	18.1478
Baiap3	3.41804	0.0932482	1.06677	0.270778	0.786562	0.87958	0.0557247
Bak1	5841.85	0.358489	1.28208	7.54513	4.51849e-14	5.02641e-13	12.2987
Bambi	0.948671	0.245443	1.18546	0.770959	0.440731	0.615755	0.210592
Bank1	28.3418	0.175382	1.12926	0.739036	0.459885	0.633916	0.197968
Banp	457.672	0.682267	1.60466	5.23798	1.62343e-07	9.18552e-07	6.0369
Bap1	2104.63	0.351545	1.27593	7.55835	4.08218e-14	4.55627e-13	12.3414
Bard1	202.462	0.828148	1.77541	6.32293	2.56654e-10	1.99244e-09	8.70062
Basp1	3381.06	1.31807	2.49332	12.1365	6.76609e-34	2.97262e-32	31.5269
Batf2	317.685	2.88643	7.39439	22.2782	6.00601e-110	2.72864e-107	106.564
Batf3	1.32485	0.843955	1.79496	2.61692	0.00887281	0.0240759	1.61842
Baz1a	1716.65	0.398946	1.31854	4.48553	7.2732e-06	3.32323e-05	4.47844
Baz2b	1673.56	0.192853	1.14302	1.9933	0.0462287	0.102977	0.987261
Bbc3	1559.15	0.0958335	1.06868	1.03764	0.299439	0.467331	0.330375
Bbip1	584.587	0.204541	1.15232	3.17801	0.0014829	0.00473308	2.32486
Bbs10	111.634	0.292208	1.22451	1.7694	0.0768265	0.158965	0.798698
Bbs4	218.848	0.576715	1.49145	5.75848	8.48727e-09	5.58278e-08	7.25315
Bbs5	176.881	0.0487505	1.03437	0.475987	0.634083	0.777477	0.109312
Bbx	2272.16	0.0249363	1.01743	0.251342	0.80155	0.889572	0.0508187
BC003331	1344.04	0.397619	1.31733	6.0985	1.07068e-09	7.80277e-09	8.10775
BC004004	1903.31	0.214105	1.15998	3.59442	0.000325116	0.00116953	2.93199
BC005537	9434.94	0.289935	1.22259	3.05736	0.00223296	0.00686932	2.16309
BC017643	863.571	0.39644	1.31626	6.23982	4.38086e-10	3.31341e-09	8.47972
BC025920	41.3616	0.680939	1.60318	3.84718	0.000119483	0.000459676	3.33755
BC029214	183.906	0.323101	1.25102	3.20352	0.00135759	0.00436235	2.36028
BC030867	243.716	1.12736	2.18459	7.87795	3.32802e-15	4.07142e-14	13.3903
BC037034	471.103	0.201999	1.15029	2.13439	0.0328108	0.0764439	1.11666
BC049352	3.09974	1.76269	3.39331	4.4562	8.3426e-06	3.77732e-05	4.42282
BC049715	47.5712	0.877457	1.83713	4.77837	1.76719e-06	8.76579e-06	5.05721
BC049762	2.06637	0.444711	1.36104	1.28075	0.200283	0.345557	0.46148
BC051019	0.638997	0.179878	1.13279	0.80705	0.419638	0.595102	0.225409
BC052040	154.06	0.47627	1.39114	4.29951	1.71176e-05	7.42579e-05	4.12926
BC055324	378.769	0.828204	1.77547	6.76311	1.35063e-11	1.18834e-10	9.92506
BC147527	3.7669	1.46181	2.75453	4.73916	2.14601e-06	1.05196e-05	4.978
Bcam	1.97523	0.134644	1.09782	0.400088	0.689092	0.81639	0.0881025
Bcar1	42.9506	0.550017	1.4641	1.99474	0.0460713	0.102729	0.988307
Bccip	1557.13	0.110442	1.07956	2.02001	0.0433825	0.0975497	1.01077
Bckdk	2028.69	0.13185	1.0957	2.43872	0.0147393	0.0376473	1.42427
Bcl10	936.089	0.0922274	1.06601	1.42626	0.153793	0.280326	0.552337
Bcl2	473.216	0.504238	1.41837	5.62652	1.83882e-08	1.16915e-07	6.93213
Bcl2a1a	149.241	3.72453	13.2189	18.5334	1.10976e-76	2.13308e-74	73.671
Bcl2a1b	975.746	0.463358	1.37875	5.90498	3.5268e-09	2.42354e-08	7.61555
Bcl2a1c	3.3295	0.777565	1.71424	2.24026	0.0250742	0.0605207	1.2181
Bcl2a1d	693.151	0.420947	1.33881	4.8233	1.41201e-06	7.09554e-06	5.14901
Bcl2l1	3064.02	1.16337	2.2398	15.8622	1.15757e-56	1.29999e-54	53.8861
Bcl2l11	520.066	0.826203	1.77301	10.0754	7.0965e-24	1.72999e-22	21.762
Bcl2l12	97.0006	0.253102	1.19177	2.1238	0.0336871	0.0781938	1.10683
Bcl2l13	998.83	0.263028	1.19999	5.65827	1.52902e-08	9.79339e-08	7.00907
Bcl2l14	16.1349	2.46264	5.51224	7.33105	2.28356e-13	2.39372e-12	11.6209
Bcl2l2	676.725	0.285776	1.21907	4.24834	2.15364e-05	9.22461e-05	4.03505
Bcl3	236.25	0.104176	1.07488	0.954098	0.340034	0.51339	0.289553
Bcl6	856.776	1.32123	2.49879	11.6493	2.31378e-31	8.77655e-30	29.0567
Bcl6b	38.6145	1.06347	2.08995	4.80639	1.5368e-06	7.68402e-06	5.11441
Bcl7b	1138.93	0.387659	1.30827	6.73141	1.6803e-11	1.46422e-10	9.83439
Bco1	2.83833	0.254972	1.19331	0.816261	0.414351	0.590075	0.229093
Bcr	3.05379	0.282316	1.21615	0.834441	0.404033	0.57955	0.236909
Bcs1l	346.142	0.0409127	1.02876	0.423561	0.671886	0.803584	0.094969
Bdp1	1740.65	0.109677	1.07899	0.760045	0.447228	0.621789	0.206357
Bend6	121.209	1.57724	2.98398	10.5745	3.91213e-26	1.12361e-24	23.9494
Bfsp1	1.27277	0.142729	1.10399	0.381242	0.703024	0.826722	0.0826405
Bfsp2	1.15702	0.274673	1.20972	0.953411	0.340382	0.513759	0.28924
Bglap	2.30858	0.251198	1.19019	0.853001	0.393659	0.569492	0.244513
Bglap2	158.102	0.292388	1.22467	1.17853	0.238585	0.394779	0.403646
Bhlhe40	2308.83	1.02228	2.03113	8.13281	4.19441e-16	5.49811e-15	14.2598
Bhlhe41	1443.2	0.476472	1.39134	4.85395	1.21028e-06	6.14203e-06	5.21169
Bicd2	1329.28	0.425228	1.34278	5.56234	2.66179e-08	1.66383e-07	6.77889
Bik	1.12355	0.248963	1.18835	1.23016	0.218636	0.369303	0.432617
Bin2	2979.8	0.235438	1.17726	2.44683	0.0144118	0.0369207	1.43273
Bin3	1759.57	0.023883	1.01669	0.463958	0.642678	0.783362	0.106038
Birc2	584.1	0.20163	1.15	2.96062	0.00307018	0.00921101	2.03569
Birc3	1228	0.144997	1.10573	1.71621	0.0861229	0.174941	0.757108
Birc5	808.563	0.692433	1.61601	5.07178	3.94113e-07	2.13042e-06	5.67153
Bivm	359.106	0.122184	1.08838	1.11327	0.265594	0.427302	0.369265
Blm	621.966	0.885006	1.84677	7.77394	7.60846e-15	9.05855e-14	13.0429
Blnk	1628.16	0.685364	1.60811	7.19243	6.36475e-13	6.34254e-12	11.1977
Bloc1s2	486.951	0.431128	1.34829	5.55703	2.74407e-08	1.71045e-07	6.76689
Bloc1s4	281.218	0.0351786	1.02468	0.401745	0.687872	0.815621	0.0885117
Bloc1s6	1253.2	0.31233	1.24171	5.8993	3.65045e-09	2.50077e-08	7.60193
Blvrb	5697.28	1.9105	3.75938	22.9974	4.94346e-117	2.82342e-114	113.549
Blzf1	1329.35	0.369336	1.29176	5.24195	1.5889e-07	8.99524e-07	6.04599
Bmi1	1394.54	0.456356	1.37207	3.48981	0.000483368	0.00168542	2.77329
Bmp2k	1302.48	0.212391	1.15861	2.33462	0.0195633	0.04855	1.31381
Bmp8a	2.37592	0.340581	1.26627	0.97732	0.328411	0.499804	0.3012
Bmp8b	1.90266	0.163614	1.12009	0.50348	0.614627	0.763828	0.117004
Bms1	2429.57	0.123574	1.08943	2.57078	0.0101469	0.0271134	1.56682
Bmt2	1065.85	0.292831	1.22504	1.96212	0.0497489	0.109742	0.959628
Bnip1	673.071	0.313487	1.24271	5.64635	1.63893e-08	1.04739e-07	6.97989
Bnipl	1.33916	0.397476	1.3172	1.34369	0.17905	0.316212	0.500022
Bola3	708.036	0.0901815	1.0645	1.07183	0.283798	0.448894	0.347856
Bora	376.942	0.42858	1.34591	3.49244	0.000478635	0.00167038	2.77719
Bpifc	5.3583	0.690704	1.61407	2.04031	0.0413194	0.0934133	1.02959
Bptf	1983.36	0.0635503	1.04503	0.745226	0.456135	0.630662	0.200203
Braf	1204.79	0.323288	1.25118	2.82059	0.00479357	0.0137994	1.86014
Brap	1825.82	0.279477	1.21375	5.38788	7.12941e-08	4.2315e-07	6.37351
Brca1	1037.64	1.12732	2.18453	9.14248	6.10366e-20	1.10418e-18	17.957
Brca2	521.432	1.04433	2.06241	8.80436	1.31596e-18	2.11975e-17	16.6737
Brd2	8550.17	0.271548	1.2071	5.07506	3.87377e-07	2.09515e-06	5.67879
Brd8	1305.22	0.498695	1.41293	8.05044	8.24999e-16	1.05784e-14	13.9756
Brd9	839.718	0.275692	1.21057	4.65768	3.19789e-06	1.53631e-05	4.81352
Brdt	90.9574	0.777947	1.71469	6.25353	4.01272e-10	3.05114e-09	8.51554
Brf2	313.704	0.497388	1.41166	5.35399	8.60378e-08	5.0496e-07	6.29674
Brip1	578.069	1.04318	2.06077	6.39223	1.63486e-10	1.29686e-09	8.88711
Brms1l	365.377	0.241438	1.18217	3.48405	0.000493894	0.00171793	2.76499
Brox	1698.9	0.295928	1.22767	4.91538	8.86085e-07	4.5746e-06	5.33965
Brpf1	2057.44	0.0422041	1.02969	0.928141	0.353335	0.527846	0.277493
Brpf3	286.191	0.343943	1.26922	2.3659	0.0179864	0.0450731	1.34608
Bsdc1	1080.78	0.169582	1.12473	2.94574	0.00322181	0.0096226	2.01671
Bspry	1.74863	0.357555	1.28125	1.10525	0.26905	0.431449	0.365071
Bst1	2199.3	1.87114	3.65821	29.1991	1.99214e-187	3.31857e-184	183.479
Bst2	2827.19	0.186143	1.13772	2.3027	0.0212955	0.0523934	1.28072
Btaf1	2241.56	0.456555	1.37226	4.15965	3.1873e-05	0.000133433	3.87474
Btbd1	1014.58	0.189481	1.14035	2.56428	0.0103389	0.0275529	1.55983
Btbd10	654.699	0.169171	1.12441	2.05265	0.0401069	0.0910651	1.04065
Btbd11	0.636227	0.131115	1.09514	0.681445	0.49559	0.665559	0.176814
Btbd16	1.05127	0.483759	1.39838	1.57919	0.114292	0.220828	0.655945
Btbd19	273.591	0.720614	1.64788	7.60118	2.93439e-14	3.31779e-13	12.4792
Btbd2	357.659	0.0582469	1.0412	0.535163	0.592537	0.746931	0.12672
Btbd6	262.899	0.00041839	1.00029	0.00501052	0.996002	0.997649	0.00102217
Btbd7	470.869	0.108827	1.07835	0.787948	0.430727	0.60644	0.217212
Btbd8	56.4538	0.892712	1.85666	4.57342	4.79828e-06	2.25001e-05	4.64782
Btf3l4	440.92	0.0744369	1.05295	0.999327	0.317636	0.487414	0.312102
Btg1	3014.23	0.865218	1.82161	9.19996	3.58071e-20	6.57285e-19	18.1822
Btla	0.781072	0.434729	1.35166	1.85816	0.0631466	0.134674	0.870716
Btnl9	0.566604	0.109997	1.07923	0.712073	0.47642	0.648852	0.187854
Btrc	374.78	0.0896238	1.06409	1.3685	0.171156	0.305211	0.5154
Bub1	1056.48	1.35301	2.55445	9.44532	3.5431e-21	7.06147e-20	19.1511
Bub1b	2347.1	1.02306	2.03222	9.20992	3.26375e-20	6.01311e-19	18.2209
Bud13	469.563	0.327635	1.25495	4.13042	3.62103e-05	0.000150304	3.82303
Bzrap1	95.6753	3.15805	8.9262	16.3234	6.72717e-60	8.05246e-58	57.0941
C130026I21Rik	1903.74	1.6679	3.17752	20.1096	6.08523e-90	1.62192e-87	86.79
C1galt1	1085.89	0.342415	1.26788	3.15963	0.00157968	0.00500995	2.30017
C1qa	187.647	6.96338	124.792	13.4218	4.50545e-41	2.7375e-39	38.5626
C1qb	559.7	7.72225	211.169	16.5686	1.17565e-61	1.52606e-59	58.8164
C1qbp	4462.04	0.0340095	1.02385	0.630257	0.528527	0.69426	0.158478
C1qc	611.411	6.77936	109.847	15.4957	3.70962e-54	3.74522e-52	51.4265
C1ra	407.992	3.04514	8.25427	20.3948	1.86004e-92	5.31175e-90	89.2748
C1rb	16.1678	2.42585	5.37346	7.88497	3.14612e-15	3.86545e-14	13.4128
C1rl	38.6055	1.83508	3.56791	9.60796	7.40027e-22	1.55227e-20	19.809
C1s1	28.7917	4.4366	21.6545	9.47133	2.76295e-21	5.59021e-20	19.2526
C1s2	4.18799	2.06317	4.17905	5.20295	1.96154e-07	1.10051e-06	5.95841
C2cd4c	4.24248	0.910494	1.87969	2.51431	0.0119266	0.0311854	1.50605
C2cd5	773.03	0.114225	1.08239	1.33525	0.181796	0.319875	0.49502
C3	2898.74	4.23845	18.8756	25.0663	1.16034e-138	8.59084e-136	135.066
C330007P06Rik	739.69	0.15055	1.10999	1.66566	0.0957802	0.191006	0.718952
C330027C09Rik	579.625	1.24125	2.36403	9.32419	1.11833e-20	2.13764e-19	18.6701
C3ar1	4274.14	0.70453	1.62961	9.44342	3.60793e-21	7.18352e-20	19.1437
C4a	10.0047	0.970624	1.95969	3.21803	0.00129076	0.00417109	2.37975
C4b	30.1581	1.94204	3.84249	8.42753	3.5303e-17	5.06245e-16	15.2956
C530008M17Rik	2.21969	0.227338	1.17067	0.779113	0.435913	0.610988	0.213967
C5ar1	543.395	0.69871	1.62305	5.7939	6.87707e-09	4.5672e-08	7.34035
C8g	8.66975	0.12273	1.08879	0.387563	0.69834	0.823151	0.0845207
Cab39	5691.19	0.210873	1.15739	4.28131	1.85798e-05	8.01836e-05	4.09591
Cabp4	1.10258	0.686303	1.60915	1.88361	0.0596174	0.128339	0.891643
Cabyr	13.8335	1.92027	3.78495	5.93752	2.89365e-09	2.00639e-08	7.69759
Cacna1b	231.596	0.189309	1.14022	2.04392	0.0409616	0.0926603	1.03311
Cacna1f	72.448	0.222017	1.16636	1.6069	0.108076	0.211022	0.675672
Cacna1s	0.959422	0.152464	1.11147	0.811112	0.417301	0.59284	0.227062
Cacnb1	91.2544	0.98432	1.97838	7.15674	8.26211e-13	8.13594e-12	11.0896
Cacnb3	6.16245	0.101667	1.07301	0.282042	0.777911	0.875016	0.0579839
Cacng6	2.96777	0.276167	1.21097	0.945922	0.344188	0.518019	0.285654
Cactin	1118.82	0.133064	1.09662	2.12229	0.033813	0.0784193	1.10558
Cadm1	12126.7	0.107893	1.07765	1.69041	0.0909495	0.183145	0.737205
Cadm4	4.40453	0.255728	1.19394	0.761759	0.446204	0.620668	0.207141
Cage1	45.5041	0.270903	1.20656	1.53389	0.125056	0.237359	0.624594
Calcb	19.1144	0.422188	1.33996	1.43813	0.150397	0.275531	0.559829
Calcrl	1498.79	2.17583	4.51845	10.4385	1.65471e-25	4.48815e-24	23.3479
Calr3	45.2617	0.400435	1.31991	2.30417	0.0212129	0.0522223	1.28214
Calr4	1.66872	0.229448	1.17239	1.15812	0.246814	0.405242	0.392286
Caly	1.82898	0.547491	1.46154	2.5173	0.0118257	0.0309338	1.50957
Camk2d	1993.95	0.71425	1.64063	7.09794	1.26629e-12	1.2288e-11	10.9105
Camkk1	0.602735	0.32003	1.24836	1.42203	0.155017	0.28217	0.54949
Caml	495.339	0.0293908	1.02058	0.400881	0.688508	0.815869	0.0883795
Camsap1	985.408	0.237532	1.17897	2.52442	0.011589	0.0304142	1.51692
Camsap2	1068.06	0.339746	1.26553	2.5219	0.0116723	0.0305886	1.51444
Camsap3	0.540076	0.054445	1.03846	0.193563	0.846518	0.916843	0.0377052
Camta2	1093.25	0.0767644	1.05465	0.79105	0.428915	0.604527	0.218584
Cand1	2263.04	0.178027	1.13134	3.17104	0.00151894	0.00483653	2.31547
Cap1	18949.2	0.354399	1.27845	7.76914	7.90192e-15	9.39116e-14	13.0273
Capn12	2.75713	0.39749	1.31721	1.07423	0.282717	0.447645	0.349066
Capn2	4077.36	0.476218	1.39109	10.3972	2.55349e-25	6.82409e-24	23.166
Capn5	690.35	0.505588	1.4197	6.15406	7.55257e-10	5.57724e-09	8.25358
Capn9	1.02078	0.230409	1.17317	1.2366	0.216236	0.366163	0.436326
Capns1	6022.5	0.302909	1.23363	4.00651	6.16218e-05	0.000248051	3.60546
Caprin1	12804.2	0.433181	1.35021	4.78438	1.71513e-06	8.53082e-06	5.06901
Caprin2	24.8016	0.281089	1.21511	1.26288	0.206633	0.353557	0.451541
Capza1	3003.49	0.114636	1.0827	1.03761	0.299452	0.467331	0.330375
Capza2	5313.93	0.752212	1.68437	9.0814	1.07192e-19	1.90299e-18	17.7206
Capzb	6307.81	0.141425	1.10299	3.05952	0.00221691	0.00682563	2.16586
Car11	3.09684	0.0901358	1.06447	0.216684	0.828455	0.906317	0.0427199
Car13	1300.85	1.00614	2.00854	11.6803	1.60736e-31	6.14364e-30	29.2116
Car14	1.83758	0.235164	1.17704	0.749645	0.453469	0.62819	0.201909
Car2	1608.51	0.469155	1.3843	3.0325	0.00242534	0.00741436	2.12993
Car3	0.797946	0.141937	1.10339	0.541521	0.588149	0.743555	0.128687
Car5b	373.073	0.0601686	1.04259	0.519719	0.603259	0.755177	0.121951
Car7	58.8859	0.0966153	1.06926	0.557362	0.57728	0.73488	0.133783
Car9	117.394	0.118858	1.08587	1.16856	0.24258	0.400064	0.397871
Card11	215.001	0.0295287	1.02068	0.277373	0.781494	0.876677	0.0571602
Card19	3635.01	0.323326	1.25121	5.13142	2.87565e-07	1.58228e-06	5.80072
Card9	3314.55	0.020737	1.01448	0.255021	0.798707	0.887913	0.0516298
Carf	177.62	0.585067	1.50011	4.37546	1.21177e-05	5.37819e-05	4.26936
Carhsp1	943.992	0.026164	1.0183	0.337137	0.736013	0.849418	0.0708784
Carmil1	237.262	1.41246	2.6619	11.6419	2.52227e-31	9.54928e-30	29.02
Carmil2	33.632	0.769211	1.70434	3.61553	0.000299737	0.00108448	2.96478
Carnmt1	39.0672	0.365323	1.28817	1.59476	0.110765	0.215179	0.667201
Carns1	5.85286	0.329767	1.25681	0.962396	0.335851	0.50848	0.293726
Cars	3911.49	0.271615	1.20716	4.52027	6.17618e-06	2.85065e-05	4.54506
Casc1	9.70929	0.151684	1.11087	0.509149	0.610648	0.761025	0.118601
Casc3	1081.99	0.107271	1.07719	1.97477	0.0482944	0.106899	0.971027
Cask	1008.48	0.360506	1.28388	4.70984	2.47912e-06	1.20519e-05	4.91894
Casp1	2704.5	1.62392	3.08211	17.3859	1.05554e-67	1.63568e-65	64.7863
Casp12	0.952216	0.220242	1.16493	0.832419	0.405172	0.580685	0.236059
Casp3	671.835	0.224013	1.16798	2.82123	0.00478406	0.0137741	1.86094
Casp4	1722.94	1.09268	2.1327	8.16631	3.17965e-16	4.21494e-15	14.3752
Casp7	404.893	0.681751	1.60409	8.76307	1.89999e-18	3.01915e-17	16.5201
Cast	2036.05	0.26621	1.20264	4.8474	1.25091e-06	6.33537e-06	5.19823
Casz1	37.1608	0.175065	1.12901	0.940206	0.347112	0.52132	0.282896
Cat	7278.54	0.646588	1.56546	5.06251	4.1378e-07	2.2323e-06	5.65125
Catsper2	34.8307	0.130303	1.09452	0.715478	0.474314	0.646983	0.189107
Catsperg1	17.5877	0.156788	1.1148	0.572971	0.566664	0.72613	0.138986
Cav1	2.44573	0.568455	1.48293	1.88792	0.059037	0.127233	0.895401
Cav2	133.764	0.0958846	1.06872	0.536673	0.591494	0.746251	0.127115
Cbfa2t2	476.812	0.233905	1.17601	3.22407	0.00126382	0.00408864	2.38842
Cbfb	1716.92	0.164452	1.12074	1.5131	0.130254	0.245338	0.610236
Cbl	2220.81	0.130507	1.09468	1.36689	0.17166	0.306	0.514279
Cblb	842.51	0.795238	1.73536	8.74654	2.19998e-18	3.482e-17	16.4582
Cbll1	272.653	0.130483	1.09466	1.41214	0.157908	0.286416	0.543003
Cbwd1	421.771	0.269419	1.20532	3.30777	0.000940407	0.00312168	2.50561
Cbx1	873.545	0.134073	1.09739	1.75874	0.0786224	0.162027	0.790413
Cbx5	1664.11	0.0252634	1.01767	0.263642	0.792056	0.883007	0.0540361
Cc2d1a	1207.56	0.36579	1.28859	4.99467	5.89368e-07	3.10775e-06	5.50755
Cc2d1b	2203.09	0.0147741	1.01029	0.361156	0.717983	0.83766	0.0769321
Cc2d2a	196.774	0.299264	1.23052	2.40412	0.0162116	0.0410058	1.38715
Ccbe1	114.543	1.51345	2.85492	9.79946	1.13184e-22	2.51114e-21	20.6001
Ccdc103	2.90491	0.136368	1.09913	0.386058	0.699453	0.82388	0.0841358
Ccdc109b	1336.32	0.606161	1.5222	9.435	3.90988e-21	7.76151e-20	19.1101
Ccdc112	75.4652	0.868153	1.82532	4.3033	1.68275e-05	7.30789e-05	4.13621
Ccdc117	526.058	0.338468	1.26441	3.4079	0.000654644	0.00223202	2.6513
Ccdc12	957.437	0.0948061	1.06792	1.69519	0.0900396	0.181679	0.740696
Ccdc122	122.043	0.572982	1.4876	4.19953	2.67464e-05	0.000113132	3.94641
Ccdc125	37.7178	1.08885	2.12704	4.81645	1.46135e-06	7.33061e-06	5.13486
Ccdc126	133.398	0.597967	1.51358	4.5012	6.75712e-06	3.10374e-05	4.50811
Ccdc130	587.794	0.965229	1.95237	11.8631	1.84073e-32	7.41857e-31	30.1297
Ccdc136	8.86363	0.345153	1.27029	1.02174	0.306902	0.475801	0.322575
Ccdc138	28.3929	0.3511	1.27553	1.96082	0.0499005	0.11004	0.95845
Ccdc14	209.94	0.518636	1.4326	4.49734	6.88077e-06	3.15836e-05	4.50054
Ccdc146	1.81947	0.357564	1.28126	1.22401	0.22095	0.372223	0.429197
Ccdc15	51.0442	0.289406	1.22214	1.16472	0.244133	0.402034	0.395737
Ccdc150	2.28715	0.141231	1.10285	0.573697	0.566173	0.725779	0.139196
Ccdc151	0.751372	0.420255	1.33816	1.72755	0.0840694	0.171414	0.765953
Ccdc155	130.671	1.54913	2.92641	6.82876	8.5651e-12	7.69857e-11	10.1136
Ccdc157	39.3178	0.00256451	1.00178	0.0145602	0.988383	0.993652	0.00276566
Ccdc159	66.9022	0.620327	1.53722	4.14329	3.42363e-05	0.000142699	3.84558
Ccdc162	0.585173	0.137214	1.09978	0.717393	0.473131	0.646031	0.189747
Ccdc163	302.443	0.107916	1.07767	1.28575	0.198529	0.343393	0.464209
Ccdc171	78.2054	0.316119	1.24498	2.10574	0.0352271	0.0812214	1.09033
Ccdc173	54.5366	0.271453	1.20702	1.95069	0.0510939	0.1123	0.949621
Ccdc174	529.635	0.561226	1.47552	6.94672	3.73869e-12	3.46323e-11	10.4605
Ccdc18	81.3945	1.06415	2.09093	5.40319	6.54649e-08	3.91458e-07	6.40731
Ccdc180	40.4736	1.61744	3.06831	7.68132	1.57463e-14	1.82686e-13	12.7383
Ccdc181	940.731	0.128992	1.09353	1.11044	0.26681	0.428809	0.367736
Ccdc186	930.746	0.0597723	1.0423	0.670001	0.502857	0.671965	0.172654
Ccdc25	733.907	0.0799426	1.05698	1.31075	0.189941	0.33121	0.479897
Ccdc28b	165.176	0.216591	1.16198	1.79273	0.0730158	0.15231	0.817272
Ccdc34	308.69	0.762098	1.69596	5.57543	2.46915e-08	1.54923e-07	6.80989
Ccdc40	47.92	0.210661	1.15722	1.16371	0.24454	0.402432	0.395307
Ccdc43	831.316	0.0172042	1.012	0.271169	0.786261	0.87949	0.0557693
Ccdc47	3897.08	0.0406559	1.02858	0.42876	0.668098	0.801252	0.0962307
Ccdc51	261.458	0.0886164	1.06335	1.02077	0.307362	0.476218	0.322194
Ccdc54	5.58291	1.11715	2.16918	2.97599	0.00292045	0.00880541	2.05525
Ccdc59	1389.66	0.708687	1.63432	9.41134	4.89864e-21	9.63817e-20	19.016
Ccdc62	10.2039	0.165077	1.12123	0.57356	0.566266	0.725837	0.139161
Ccdc63	12.5709	0.193904	1.14385	0.678933	0.49718	0.666829	0.175985
Ccdc64	82.6593	0.308169	1.23814	2.1447	0.0319769	0.0747675	1.12629
Ccdc66	490.572	0.498081	1.41233	6.6022	4.05103e-11	3.40825e-10	9.46747
Ccdc71l	644.801	0.861212	1.81656	11.5689	5.9259e-31	2.21418e-29	28.6548
Ccdc74a	1.67671	1.07457	2.1061	2.88224	0.00394856	0.0115803	1.93628
Ccdc77	369.765	0.52558	1.43951	6.03459	1.59363e-09	1.13774e-08	7.94396
Ccdc78	5.25496	1.43363	2.70126	4.0601	4.90507e-05	0.000200265	3.6984
Ccdc80	117.165	1.67002	3.18218	10.5437	5.42918e-26	1.52858e-24	23.8157
Ccdc84	227.058	0.196136	1.14563	2.28135	0.022528	0.0550396	1.25932
Ccdc87	2.28497	0.279352	1.21365	0.849673	0.395507	0.571132	0.243263
Ccdc88a	1821.77	0.677773	1.59967	4.96978	6.70301e-07	3.51043e-06	5.45464
Ccdc88b	2943.7	0.311563	1.24105	5.37633	7.60214e-08	4.4934e-07	6.34742
Ccdc9	1301.12	0.363968	1.28696	5.89936	3.64921e-09	2.50077e-08	7.60193
Ccdc90b	628.136	0.112896	1.0814	1.67284	0.0943579	0.188754	0.724105
Ccdc91	935.741	0.040737	1.02864	0.812957	0.416243	0.591925	0.227733
Ccdc92	78.9899	0.852751	1.80594	4.86675	1.13446e-06	5.77781e-06	5.23824
Ccdc94	363.373	0.0395967	1.02783	0.495458	0.620277	0.768055	0.114608
Ccdc96	11.3404	0.408245	1.32707	1.54802	0.121617	0.232022	0.63447
Ccdc97	987.651	0.190954	1.14152	2.74247	0.00609799	0.0171834	1.76489
Cchcr1	387.661	0.317685	1.24633	3.57224	0.000353938	0.00126388	2.89829
Ccl12	55.4458	5.49724	45.1684	11.8129	3.34672e-32	1.33535e-30	29.8744
Ccl2	1163.33	2.13896	4.40444	16.428	1.2053e-60	1.47816e-58	57.8303
Ccl22	28.7778	2.65019	6.27752	11.0512	2.16306e-28	7.05377e-27	26.1516
Ccl3	13306.9	1.54153	2.91103	11.9369	7.60454e-33	3.15383e-31	30.5012
Ccl4	2430.37	1.4012	2.64121	8.56763	1.0564e-17	1.57241e-16	15.8034
Ccl5	260.132	1.00477	2.00663	2.88056	0.00396971	0.0116356	1.93421
Ccl6	312.839	3.91546	15.0893	20.7896	5.37901e-96	1.70677e-93	92.7678
Ccl7	176.967	4.13408	17.5583	17.1506	6.22034e-66	9.42004e-64	63.0259
Ccl8	5.84597	2.79108	6.92149	7.04907	1.80117e-12	1.72192e-11	10.764
Ccl9	8447.05	0.911492	1.88099	6.29774	3.02022e-10	2.32477e-09	8.63362
Ccna2	1453.25	0.815088	1.75941	5.42729	5.72158e-08	3.44398e-07	6.46294
Ccnb1	1073.39	1.04372	2.06154	7.79433	6.47527e-15	7.76488e-14	13.1099
Ccnb2	1024.36	0.402081	1.32141	2.41847	0.015586	0.0395892	1.40242
Ccnd2	446.698	2.0087	4.02419	14.0706	5.75604e-45	4.15391e-43	42.3815
Ccne1	491.12	0.3065	1.2367	2.83576	0.00457166	0.0132158	1.87891
Ccne2	223.848	0.24406	1.18432	1.17425	0.240296	0.396853	0.40137
Ccnf	634.371	0.281975	1.21586	2.56214	0.0104029	0.0276977	1.55756
Ccng1	4517.78	0.17943	1.13244	2.15531	0.0311374	0.0730216	1.13655
Ccng2	144.495	0.495048	1.40937	2.18325	0.0290171	0.0686761	1.16319
Ccnh	1304.26	0.30633	1.23656	4.6797	2.87296e-06	1.38855e-05	4.85744
Ccni	1888.28	0.236322	1.17799	2.91096	0.00360326	0.0106769	1.97155
Ccnk	1074.75	0.330336	1.25731	3.61348	0.00030211	0.00109267	2.96151
Ccnl1	1664.22	0.686384	1.60925	8.83913	9.64694e-19	1.5691e-17	16.8043
Ccnl2	1173.48	0.224788	1.16861	2.74212	0.00610441	0.0171942	1.76462
Ccno	9.85827	0.959903	1.94518	3.01273	0.00258906	0.00787991	2.10348
Ccnt1	1183.15	0.281503	1.21546	3.47249	0.000515647	0.00178644	2.74801
Ccnt2	860.921	0.281918	1.21581	3.08555	0.00203179	0.00629698	2.20087
Ccp110	257.708	0.0994776	1.07139	0.716145	0.473902	0.646642	0.189336
Ccpg1os	73.1347	0.195588	1.14519	1.45494	0.145687	0.268338	0.571318
Ccr1	288.482	0.507542	1.42163	3.19671	0.00139005	0.00445735	2.35092
Ccr10	7.53054	0.00703406	1.00489	0.02734	0.978189	0.988774	0.00490308
Ccr2	199.798	0.839281	1.78916	2.53206	0.0113394	0.029861	1.5249
Ccr3	0.549648	0.233328	1.17554	0.826293	0.408638	0.584164	0.233465
Ccr5	10.3729	2.12768	4.37013	6.67642	2.44851e-11	2.10068e-10	9.67764
Ccr7	0.844247	0.672158	1.59345	2.05051	0.0403149	0.0914543	1.0388
Ccr9	1.18747	0.437542	1.3543	1.24954	0.211467	0.359852	0.443876
Ccrl2	599.709	2.98126	7.89675	21.1991	9.73586e-100	3.35552e-97	96.4742
Ccser2	918.767	0.305979	1.23626	3.06715	0.00216108	0.00666358	2.17629
Cct2	12941.1	0.306239	1.23648	6.90956	4.86161e-12	4.46206e-11	10.3505
Cct3	9623.82	0.000959478	1.00067	0.0153717	0.987736	0.993351	0.00289731
Cct4	7675.22	0.458336	1.37396	9.85382	6.59874e-23	1.48713e-21	20.8276
Cct5	9552.14	0.0643195	1.04559	1.20719	0.22736	0.380488	0.419659
Cct6a	6383.03	0.259084	1.19672	4.13312	3.57877e-05	0.000148731	3.8276
Cct6b	5.3464	0.0804904	1.05738	0.244848	0.806574	0.892473	0.0494048
Cct7	8511.27	0.0497381	1.03508	1.21102	0.225888	0.378697	0.421708
Cct8	7010.36	0.154029	1.11267	2.55573	0.0105965	0.0281531	1.55047
Ccz1	2054.6	0.369905	1.29227	5.84857	4.95827e-09	3.34399e-08	7.47574
Cd14	11311.5	0.126394	1.09156	1.19017	0.233978	0.389088	0.409952
Cd177	8.79959	1.57503	2.97942	5.04827	4.45837e-07	2.3932e-06	5.62102
Cd180	3323.5	0.203192	1.15124	2.17423	0.0296879	0.0699754	1.15505
Cd200	1.8925	0.953181	1.93614	2.53702	0.0111799	0.0294877	1.53036
Cd200r1	2524.58	0.853403	1.80676	9.05743	1.33559e-19	2.35021e-18	17.6289
Cd200r2	651.746	1.0063	2.00876	9.8711	5.55521e-23	1.26192e-21	20.899
Cd200r4	721.771	0.991974	1.98891	7.3589	1.85429e-13	1.96643e-12	11.7063
Cd207	7.3482	0.228087	1.17128	0.725702	0.468022	0.6412	0.193006
Cd22	6.20161	0.287195	1.22027	0.867811	0.385498	0.561547	0.250614
Cd247	1.50429	0.158856	1.1164	0.521745	0.601848	0.754386	0.122406
Cd27	0.711125	0.64281	1.56137	2.19509	0.0281571	0.0669276	1.1744
Cd274	2093.41	3.11282	8.65071	29.1136	2.41276e-186	3.71008e-183	182.431
Cd28	311.638	0.244702	1.18485	1.34613	0.17826	0.315041	0.501634
Cd2ap	2542.11	0.3618	1.28503	4.52319	6.09157e-06	2.81485e-05	4.55054
Cd2bp2	1698.25	0.249868	1.1891	4.96153	6.99405e-07	3.65137e-06	5.43754
Cd300c2	757.245	1.31802	2.49324	11.2518	2.26817e-29	7.77715e-28	27.1092
Cd300e	65.5003	1.40237	2.64335	7.40693	1.29254e-13	1.38988e-12	11.857
Cd300ld	5500.74	0.741965	1.67245	9.11432	7.9166e-20	1.41804e-18	17.8483
Cd300ld2	12.0526	1.81498	3.51854	5.73012	1.0036e-08	6.54761e-08	7.18392
Cd300ld3	27.7325	0.616683	1.53335	2.30174	0.0213499	0.0525079	1.27977
Cd300ld5	15.1798	1.43958	2.71242	4.9699	6.69871e-07	3.5091e-06	5.4548
Cd300lf	627.917	0.924369	1.89785	9.54242	1.39538e-21	2.88456e-20	19.5399
Cd36	15442	3.3439	10.1535	27.1162	6.3347e-162	6.03003e-159	158.22
Cd37	2855.88	0.0307256	1.02153	0.546565	0.584678	0.741087	0.130131
Cd40	1055.68	1.49141	2.81164	12.9886	1.4196e-38	7.62846e-37	36.1176
Cd44	7968.59	1.25072	2.3796	14.8918	3.72799e-50	3.3269e-48	47.478
Cd47	3155.89	0.165944	1.1219	3.18352	0.00145496	0.0046513	2.33243
Cd48	44.6949	0.948744	1.93019	4.87915	1.06544e-06	5.4443e-06	5.26406
Cd52	3012.48	1.12469	2.18054	8.33261	7.90802e-17	1.10624e-15	14.9562
Cd53	9862.02	1.01386	2.01931	11.9031	1.13974e-32	4.68796e-31	30.329
Cd5l	117.497	0.437473	1.35423	2.32826	0.0198982	0.0493017	1.30714
Cd6	0.580149	0.186704	1.13816	0.641855	0.520967	0.688583	0.162044
Cd69	50.4123	3.42661	10.7526	12.8032	1.57394e-37	8.06746e-36	35.0933
Cd72	2974.56	0.587684	1.50283	4.14238	3.43715e-05	0.000143203	3.84405
Cd74	61398.3	1.81703	3.52356	16.9455	2.07598e-64	2.94319e-62	61.5312
Cd83	1329.75	1.94466	3.84948	13.3114	1.98849e-40	1.19729e-38	37.9218
Cd86	865.98	3.2066	9.2317	28.0512	3.85972e-173	4.06083e-170	169.391
Cda	70.8868	0.0218661	1.01527	0.104757	0.916568	0.95649	0.0193196
Cdc16	1076.44	0.440859	1.35741	8.01655	1.08752e-15	1.38293e-14	13.8592
Cdc20	1153.09	0.621357	1.53832	3.84434	0.000120878	0.000464773	3.33276
Cdc25b	1196.64	0.439351	1.35599	3.21548	0.00130227	0.00420419	2.37632
Cdc25c	214.669	0.741934	1.67242	4.39852	1.08994e-05	4.86481e-05	4.31293
Cdc27	2738.96	0.705889	1.63115	7.47037	7.9971e-14	8.74997e-13	12.058
Cdc37l1	455.446	0.50477	1.4189	5.86493	4.49312e-09	3.0426e-08	7.51676
Cdc40	801.395	0.0584945	1.04138	0.707038	0.479543	0.65167	0.185973
Cdc42bpa	0.576033	0.00381094	1.00265	0.00991878	0.992086	0.995961	0.00175779
Cdc42bpg	396.745	0.115272	1.08318	1.08402	0.278356	0.442563	0.354025
Cdc42se2	2595.16	0.23531	1.17716	3.85482	0.000115816	0.000446683	3.35
Cdc45	819.533	1.02854	2.03995	7.35594	1.89594e-13	2.00741e-12	11.6974
Cdc5l	1569.24	0.209552	1.15633	3.52632	0.00042137	0.00148505	2.82826
Cdc6	578.833	0.188107	1.13927	1.31485	0.18856	0.329141	0.482618
Cdc7	314.582	0.734073	1.66333	5.18011	2.2175e-07	1.23752e-06	5.90745
Cdc73	787.16	0.161723	1.11862	1.35483	0.175472	0.310993	0.507249
Cdca2	638.148	0.455665	1.37142	3.11802	0.00182071	0.0057038	2.24384
Cdca3	879.29	0.845639	1.79706	6.39813	1.57295e-10	1.24973e-09	8.90318
Cdca4	919.134	0.0929135	1.06652	1.52017	0.128469	0.242777	0.614793
Cdca5	281.33	0.533528	1.44746	3.32761	0.00087594	0.00292126	2.53443
Cdca7	833.182	0.143794	1.10481	1.37105	0.170361	0.304063	0.517036
Cdca8	937.311	0.954088	1.93735	8.1079	5.1504e-16	6.70726e-15	14.1735
Cdcp1	6.33612	0.298266	1.22967	0.906949	0.364434	0.539632	0.267902
Cdh17	1.09449	0.359764	1.28322	1.73033	0.0835707	0.170537	0.768182
Cdh23	7.33692	0.137817	1.10024	0.429817	0.667329	0.800859	0.0964442
Cdh24	14.1403	0.221091	1.16561	0.683957	0.494002	0.664185	0.177711
Cdh5	5.71861	0.216794	1.16215	0.696335	0.486219	0.657391	0.182177
Cdhr4	1.34303	0.435661	1.35253	1.48272	0.13815	0.25744	0.589323
Cdipt	2170.88	0.185654	1.13733	3.74718	0.000178835	0.000670463	3.17362
Cdk1	1096.18	0.511267	1.4253	4.02209	5.7684e-05	0.000233091	3.63247
Cdk10	526.377	0.339263	1.26511	4.80902	1.51672e-06	7.59117e-06	5.11969
Cdk11b	2268.73	0.224876	1.16868	4.48254	7.37611e-06	3.36871e-05	4.47254
Cdk12	1791.47	0.318452	1.24699	3.29929	0.000969301	0.00320486	2.49419
Cdk14	3666.84	0.117045	1.08451	1.37324	0.169678	0.303088	0.518431
Cdk17	816.576	0.502853	1.41701	6.29797	3.0157e-10	2.32308e-09	8.63394
Cdk5	884.778	0.0728732	1.05181	1.05968	0.289288	0.455487	0.341524
Cdk5rap2	3320.47	0.320493	1.24876	4.57257	4.81787e-06	2.25866e-05	4.64615
Cdkal1	518.05	0.0824755	1.05883	0.994751	0.319857	0.489908	0.309885
Cdkl3	132.882	0.585625	1.50069	4.83869	1.30695e-06	6.59745e-06	5.18062
Cdkl4	29.7369	0.494879	1.4092	2.49083	0.0127445	0.0331205	1.4799
Cdkl5	20.1032	0.157286	1.11519	0.614813	0.538678	0.703021	0.153031
Cdkn2aip	242.4	0.466806	1.38205	3.88113	0.000103974	0.000404918	3.39263
Cdkn3	184.813	0.478102	1.39291	3.1957	0.00139491	0.00447148	2.34955
Cdnf	32.8418	0.0730492	1.05194	0.360523	0.718456	0.838088	0.0767106
Cdpf1	324.727	0.108494	1.0781	1.1662	0.243532	0.401269	0.396564
Cdr2	765.246	0.674397	1.59593	7.17175	7.4046e-13	7.33489e-12	11.1346
Cds1	154.03	0.0305004	1.02137	0.290575	0.771377	0.871093	0.0599353
Cdt1	1999.18	0.776196	1.71261	7.28458	3.22682e-13	3.32496e-12	11.4782
Cdv3	3924.73	0.200033	1.14872	3.52755	0.000419419	0.00147895	2.83005
Cdyl	350.193	0.114956	1.08294	1.29297	0.196022	0.339792	0.468787
Cdyl2	309.043	0.811341	1.75484	8.21988	2.03711e-16	2.74036e-15	14.5622
Ceacam2	7.28878	0.134337	1.09759	0.424356	0.671306	0.803428	0.0950528
Cebpb	1547.96	0.589241	1.50446	5.01138	5.40402e-07	2.86542e-06	5.54281
Cebpd	727.867	0.510801	1.42484	4.64855	3.34282e-06	1.60094e-05	4.79563
Cebpg	1916.33	0.246487	1.18631	4.28244	1.84858e-05	7.98297e-05	4.09784
Cebpz	1712.62	0.0452797	1.03188	0.649204	0.516207	0.684308	0.164749
Celf1	2177.35	0.146024	1.10652	1.49474	0.134983	0.252557	0.597641
Celf2	1732.18	0.190139	1.14087	1.88737	0.0591106	0.12733	0.89507
Celf4	1.86563	0.83328	1.78173	2.33905	0.019333	0.048062	1.3182
Celf5	2.20862	0.470414	1.38551	1.49296	0.135447	0.253211	0.596518
Celf6	19.875	0.711975	1.63804	3.04649	0.00231532	0.00709973	2.14876
Celsr2	0.923931	0.623116	1.5402	2.01295	0.0441195	0.0989954	1.00439
Celsr3	65.2437	0.590429	1.50569	3.23739	0.00120626	0.0039234	2.40634
Cemip	1.26443	0.512661	1.42668	1.95258	0.0508697	0.111856	0.95134
Cenpa	703.943	0.504912	1.41904	3.51038	0.000447469	0.00156901	2.80437
Cenpe	1618.93	1.24697	2.37342	8.25714	1.492e-16	2.03029e-15	14.6924
Cenpf	1139.87	0.549062	1.46313	3.06905	0.00214741	0.00662859	2.17858
Cenph	163.77	0.648354	1.56738	5.41495	6.13047e-08	3.67902e-07	6.43427
Cenpi	295.678	1.04858	2.0685	6.69684	2.12981e-11	1.84068e-10	9.73502
Cenpj	282.689	0.197215	1.14648	2.22028	0.0263995	0.0633146	1.1985
Cenpk	105.596	0.757551	1.69062	4.37368	1.22167e-05	5.4185e-05	4.26612
Cenpm	189.456	0.527428	1.44136	4.32913	1.49703e-05	6.56119e-05	4.18302
Cenpn	406.338	1.10093	2.14493	9.61314	7.0368e-22	1.47913e-20	19.83
Cenpo	432.156	0.41221	1.33072	6.32783	2.48633e-10	1.93317e-09	8.71373
Cenpp	84.163	0.433081	1.35011	2.34772	0.0188887	0.0470863	1.32711
Cenpq	602.897	1.10786	2.15526	9.01924	1.89398e-19	3.27798e-18	17.4844
Cenpt	301.571	0.541298	1.45528	5.37119	7.822e-08	4.61789e-07	6.33556
Cenpu	148.125	1.38728	2.61585	9.23539	2.57357e-20	4.78119e-19	18.3205
Cenpw	280.266	0.48445	1.39905	4.14642	3.37707e-05	0.000140934	3.85098
Cep104	931.025	0.262966	1.19994	3.64044	0.000272171	0.00099084	3.004
Cep112	0.633122	0.120413	1.08705	0.596566	0.550797	0.71348	0.146618
Cep120	645.331	0.154561	1.11308	2.14078	0.032292	0.0753845	1.12272
Cep128	667.058	0.965733	1.95305	10.1815	2.39917e-24	6.05549e-23	22.2179
Cep131	300.738	0.378965	1.30041	3.81835	0.000134345	0.000512999	3.28988
Cep135	495.341	0.82421	1.77057	8.9246	4.47293e-19	7.50117e-18	17.1249
Cep152	312.365	0.267186	1.20346	3.62446	0.000289563	0.00104938	2.97907
Cep162	2088.79	0.384393	1.30531	6.01599	1.78793e-09	1.2674e-08	7.89709
Cep170	2963.63	0.549792	1.46387	3.91755	8.94528e-05	0.000352417	3.45294
Cep170b	631.689	0.23952	1.1806	2.3904	0.0168299	0.0424357	1.37227
Cep192	1472.21	0.532528	1.44646	6.21515	5.12764e-10	3.85634e-09	8.41383
Cep290	841.973	1.05912	2.08366	8.7257	2.64547e-18	4.1542e-17	16.3815
Cep295	1204.71	0.663096	1.58348	6.56536	5.19075e-11	4.33611e-10	9.3629
Cep350	1809.65	0.0804906	1.05738	0.749411	0.45361	0.628215	0.201892
Cep41	185.158	0.546842	1.46088	5.47356	4.41089e-08	2.68087e-07	6.57172
Cep44	291.616	0.0076802	1.00534	0.0697853	0.944365	0.972233	0.0122297
Cep55	509.48	1.23849	2.35952	8.26349	1.41472e-16	1.93303e-15	14.7138
Cep57	805.43	0.410152	1.32883	5.77608	7.64592e-09	5.04596e-08	7.29706
Cep57l1	189.55	0.841703	1.79216	7.09255	1.31665e-12	1.27581e-11	10.8942
Cep70	405.724	0.286557	1.21973	3.37665	0.000733756	0.00248312	2.605
Cep72	90.9002	1.18072	2.2669	7.78251	7.11012e-15	8.47533e-14	13.0718
Cep76	332.664	0.13397	1.09731	1.26402	0.206221	0.353033	0.452185
Cep83	1219.85	0.987868	1.98325	11.9365	7.63563e-33	3.16017e-31	30.5003
Cep85	745.292	0.211161	1.15762	3.38447	0.000713164	0.00241958	2.61626
Cep89	486.388	0.449994	1.36603	3.76485	0.000166652	0.000627968	3.20206
Cep95	334.758	0.836745	1.78602	10.5957	3.1195e-26	9.02443e-25	24.0446
Cept1	1770.64	0.668954	1.58992	7.71901	1.17234e-14	1.37772e-13	12.8608
Cercam	3.61511	0.132473	1.09617	0.387241	0.698578	0.823383	0.0843983
Cers3	4.96153	0.500456	1.41466	1.4825	0.138208	0.257458	0.589293
Cers4	47.4314	0.289543	1.22225	1.71349	0.0866225	0.175813	0.754949
Cers6	3897.64	0.301822	1.2327	3.49852	0.000467842	0.00163471	2.78656
Ces2f	0.858497	0.140819	1.10253	0.589908	0.555252	0.717068	0.14444
Ces2g	1.05108	0.0846357	1.06042	0.266607	0.789771	0.881515	0.0547702
Cetn4	27.2006	0.436225	1.35306	2.1299	0.0331797	0.0771917	1.11243
Cfap43	169.808	0.27906	1.2134	2.39771	0.0164979	0.0416722	1.38015
Cfap52	0.904031	0.179665	1.13262	0.791879	0.428431	0.604016	0.218952
Cfap70	1.963	0.663141	1.58353	1.94251	0.052075	0.114218	0.942267
Cfap74	1.60162	0.60378	1.51969	1.83359	0.0667154	0.141201	0.850163
Cfap77	2.11372	0.70137	1.62605	2.18134	0.0291585	0.0689145	1.16169
Cfb	18.6599	4.1118	17.2893	8.85333	8.49455e-19	1.38844e-17	16.8575
Cfl2	310.437	0.0670892	1.0476	0.51235	0.608406	0.759415	0.119521
Cflar	4265.6	0.377488	1.29908	3.85148	0.000117406	0.000452292	3.34458
Cfp	4695.22	0.520435	1.43439	5.45035	5.02715e-08	3.04708e-07	6.51612
Cggbp1	2186.36	0.13562	1.09857	1.92582	0.0541274	0.118007	0.928092
Cgn	0.773151	0.108263	1.07793	0.400851	0.68853	0.815869	0.0883795
Cgref1	3.7182	1.6037	3.03921	4.06006	4.90594e-05	0.000200265	3.6984
Chac1	884.919	0.788837	1.72768	7.24912	4.19474e-13	4.26732e-12	11.3698
Chac2	107.972	0.677742	1.59963	5.21246	1.8635e-07	1.04756e-06	5.97982
Chaf1a	891.3	0.40919	1.32794	3.42586	0.000612846	0.0020999	2.6778
Chaf1b	850.242	0.393913	1.31395	3.29417	0.000987129	0.00326053	2.48671
Chchd1	1131.22	0.504461	1.41859	7.87238	3.47959e-15	4.24906e-14	13.3717
Chchd5	576.073	0.36178	1.28501	5.02447	5.04814e-07	2.68527e-06	5.57101
Chchd6	587.942	0.216637	1.16202	2.88831	0.00387314	0.0113792	1.94389
Chd1	3257.75	0.108267	1.07793	1.91586	0.0553833	0.12043	0.919266
Chd1l	835.234	0.614061	1.53056	9.62826	6.07487e-22	1.28369e-20	19.8915
Chd2	2877.83	1.08999	2.12872	9.89954	4.18193e-23	9.60883e-22	21.0173
Chd3	3637.23	0.327175	1.25455	5.03185	4.85764e-07	2.58738e-06	5.58714
Chd5	110.196	0.272398	1.20781	1.65693	0.0975332	0.194076	0.712028
Chd7	1102.85	0.0604622	1.0428	0.642652	0.52045	0.688171	0.162304
Chd9	1119.27	0.0151242	1.01054	0.126875	0.899039	0.94693	0.023682
Chek1	227.142	1.10076	2.14467	7.85715	3.92973e-15	4.7783e-14	13.3207
Cherp	1491.55	0.11063	1.0797	1.22807	0.21942	0.3703	0.431446
Chgb	0.770224	0.306774	1.23694	0.868843	0.384933	0.560846	0.251156
Chic2	594.974	0.355025	1.27901	3.91544	9.024e-05	0.000355168	3.44957
Chit1	1.58358	1.13824	2.20112	3.31489	0.000916788	0.00304732	2.51608
Chmp1b	1397.78	0.00232881	1.00162	0.0259688	0.979282	0.98909	0.00476416
Chmp2b	1153.91	0.115284	1.08319	1.79608	0.0724815	0.151306	0.820144
Chmp4b	5400.69	0.108688	1.07825	1.94291	0.0520275	0.114126	0.942616
Chmp7	1207.58	0.194634	1.14443	4.90404	9.38833e-07	4.82821e-06	5.31621
Chn1	6.92929	1.05331	2.07528	3.14977	0.00163398	0.00516252	2.28714
Chp1	2278.97	0.0408157	1.0287	0.603134	0.54642	0.70965	0.148956
Chrm3	3.38232	2.19175	4.56858	5.96805	2.40111e-09	1.68355e-08	7.77377
Chrm4	66.1733	0.231539	1.17409	1.60118	0.109336	0.212921	0.671782
Chrna2	1.43401	0.0643113	1.04559	0.219493	0.826266	0.904963	0.0433692
Chrnb1	15.9232	0.202798	1.15093	0.807444	0.419411	0.594907	0.225551
Chst11	60.7986	0.0511292	1.03608	0.335121	0.737534	0.850395	0.0703794
Chst7	17.3898	0.188365	1.13947	0.706596	0.479818	0.65167	0.185973
Chsy3	36.7563	1.22448	2.33671	4.55566	5.22206e-06	2.43786e-05	4.61299
Chtf18	348.143	1.05198	2.07338	7.63647	2.23252e-14	2.5531e-13	12.5929
Chtop	2776.88	0.357918	1.28158	7.25557	3.99988e-13	4.07739e-12	11.3896
Chuk	1591.81	0.692453	1.61603	7.63231	2.30581e-14	2.6354e-13	12.5792
Ciao1	1019.4	0.0823266	1.05872	1.27642	0.201808	0.347143	0.459491
Ciart	421.673	0.902732	1.8696	5.73748	9.60969e-09	6.28386e-08	7.20177
Cideb	3.51712	0.259688	1.19722	0.802167	0.422456	0.598081	0.22324
Ciita	247.059	6.49298	90.0705	13.2869	2.75744e-40	1.64541e-38	37.7837
Cipc	2329.68	0.59203	1.50737	6.4929	8.41994e-11	6.87279e-10	9.16287
Cir1	170.566	0.314516	1.24359	2.90257	0.00370115	0.0109398	1.96099
Cirh1a	1734.84	0.33206	1.25881	5.83167	5.48761e-09	3.67618e-08	7.4346
Cisd1	669.06	0.0370558	1.02602	0.540205	0.589056	0.744419	0.128182
Cish	4.0853	0.627601	1.54499	1.65042	0.0988562	0.196142	0.707428
Cit	346.931	0.772977	1.70879	5.26188	1.42587e-07	8.13908e-07	6.08942
Cited1	2.6428	0.286547	1.21972	0.873725	0.382268	0.558395	0.253059
Ciz1	2308.94	0.372813	1.29488	5.31575	1.0622e-07	6.15543e-07	6.21074
Ckap2	336.194	0.689266	1.61246	4.47015	7.8164e-06	3.55275e-05	4.44944
Ckap2l	612.439	1.21893	2.32775	8.29999	1.04116e-16	1.43537e-15	14.843
Ckap5	2886.49	0.518246	1.43221	5.02623	5.00222e-07	2.66368e-06	5.57452
Cklf	349.554	0.0919374	1.0658	0.979547	0.32731	0.498547	0.302294
Cks1b	1533.06	0.085109	1.06077	1.39409	0.163292	0.294284	0.531233
Cks2	180.075	0.298183	1.2296	1.99867	0.0456438	0.101889	0.991871
Clasp2	1238.92	0.374932	1.29678	3.83826	0.000123908	0.000475417	3.32293
Clasrp	496.843	0.42639	1.34387	6.30182	2.94162e-10	2.26863e-09	8.64424
Clca2	0.75003	0.29635	1.22803	0.989272	0.32253	0.493258	0.306926
Clca4a	3.35479	0.908194	1.87669	2.65278	0.00798325	0.021897	1.65962
Clcc1	1300.11	0.0483798	1.0341	0.805425	0.420575	0.596175	0.224626
Clcf1	1.99312	1.19799	2.2942	3.19903	0.00137891	0.0044259	2.354
Clcn1	11.5761	1.1584	2.2321	4.15028	3.32062e-05	0.000138637	3.85812
Clcn2	13.0194	0.70362	1.62859	2.58309	0.00979192	0.0262668	1.58059
Clcn5	829.081	0.00649318	1.00451	0.0651652	0.948042	0.974237	0.0113353
Clcn6	571.752	0.406222	1.32521	4.44161	8.92874e-06	4.02629e-05	4.39509
Clcn7	5737.98	0.555385	1.46956	6.60383	4.00664e-11	3.37659e-10	9.47152
Clcnka	0.597804	0.0734187	1.05221	0.33373	0.738583	0.851123	0.0700078
Cldn12	251.294	0.378221	1.29974	2.9506	0.00317161	0.00949537	2.02249
Cldn15	2.54405	0.142784	1.10403	0.416655	0.676931	0.807859	0.0926642
Cldn19	0.873721	0.270102	1.20589	1.204	0.228589	0.381969	0.417971
Clec12a	4586.72	1.38697	2.61529	14.3118	1.84648e-46	1.41966e-44	43.8478
Clec1a	9.8527	1.14777	2.21572	3.7469	0.000179035	0.000670963	3.1733
Clec1b	10.6627	0.76248	1.6964	2.49063	0.0127516	0.0331326	1.47974
Clec2d	224.451	2.10797	4.31084	14.3377	1.27283e-46	9.90036e-45	44.0043
Clec4a1	79.7102	1.75759	3.38133	12.5877	2.46863e-36	1.21547e-34	33.9153
Clec4a2	932.773	0.812711	1.75651	7.25666	3.96764e-13	4.04866e-12	11.3927
Clec4b1	14.7647	2.10866	4.3129	6.4025	1.52856e-10	1.21591e-09	8.9151
Clec4d	5978.19	0.136037	1.09888	1.41543	0.156943	0.285025	0.545117
Clec4e	6996.3	0.880737	1.84132	5.91492	3.32038e-09	2.29194e-08	7.6398
Clec4n	177.693	1.69816	3.24487	9.03777	1.59905e-19	2.78725e-18	17.5548
Clec5a	5125.14	1.01888	2.02634	13.4683	2.40401e-41	1.46961e-39	38.8328
Clec9a	87.6338	5.46448	44.1543	12.9122	3.83952e-38	2.00921e-36	35.697
Clic1	8461.71	0.323832	1.25165	4.56019	5.1107e-06	2.38754e-05	4.62205
Clic4	9725.28	0.48574	1.4003	6.17227	6.73175e-10	5.00066e-09	8.30097
Clint1	2531.24	0.26164	1.19884	3.55561	0.000377103	0.00134062	2.8727
Clip1	4733.58	0.4047	1.32381	5.44497	5.18128e-08	3.1348e-07	6.50379
Clip2	620.155	0.872916	1.83136	8.84888	8.84047e-19	1.44262e-17	16.8408
Clip3	0.885825	0.103024	1.07402	0.394082	0.69352	0.819693	0.0863486
Clk1	1470.29	0.550723	1.46482	5.82906	5.57399e-09	3.72781e-08	7.42855
Clk2	1160.8	0.328288	1.25552	5.9403	2.84506e-09	1.97406e-08	7.70464
Clk3	1772.26	0.521073	1.43502	7.93807	2.05353e-15	2.56242e-14	13.5913
Clk4	854.051	0.83695	1.78627	8.76876	1.80637e-18	2.87266e-17	16.5417
Cln3	2357.87	0.363515	1.28656	8.23876	1.74011e-16	2.3535e-15	14.6283
Cln5	1962.27	0.184538	1.13645	2.53016	0.011401	0.0299956	1.52294
Cln6	801.034	0.322259	1.25029	3.59184	0.000328354	0.0011799	2.92815
Cln8	4811.03	0.156323	1.11444	3.42896	0.000605905	0.00207692	2.68258
Clpb	2511.55	0.122389	1.08854	2.40966	0.0159676	0.040445	1.39314
Clpp	1123.74	0.248719	1.18815	3.86258	0.000112195	0.000434059	3.36245
Clptm1	3798.78	0.316293	1.24513	6.54274	6.04009e-11	5.00506e-10	9.30059
Clpx	833.872	0.277435	1.21204	4.39957	1.08467e-05	4.84524e-05	4.31468
Clspn	645.469	0.272563	1.20795	1.77547	0.07582	0.157259	0.803384
Clstn2	0.583554	0.103512	1.07439	0.617461	0.536931	0.701519	0.15396
Clstn3	7.49325	0.994021	1.99173	3.07043	0.00213752	0.00660009	2.18045
Cltb	1762.61	0.240722	1.18158	3.19091	0.00141824	0.00454191	2.34276
Cltc	15321.3	0.0940231	1.06734	0.864828	0.387133	0.563336	0.249233
Cmip	1410.78	0.54843	1.46249	4.98396	6.22949e-07	3.27359e-06	5.48498
Cmklr1	0.789232	0.608127	1.52428	1.90647	0.056589	0.122758	0.91095
Cmpk1	2586.64	0.485086	1.39967	5.0759	3.85662e-07	2.08644e-06	5.6806
Cmpk2	273.632	1.03737	2.05248	6.62074	3.57402e-11	3.02959e-10	9.51862
Cmya5	1.76078	0.264941	1.20159	0.919003	0.358094	0.533088	0.273201
Cnbd2	203.605	1.23322	2.35091	11.2284	2.95628e-29	1.00504e-27	26.9978
Cnbp	7003.21	0.0236785	1.01655	0.390891	0.695878	0.821372	0.0854601
Cndp1	13.9558	0.403833	1.32302	1.27564	0.202082	0.347496	0.45905
Cndp2	7290.17	0.26447	1.20119	3.01788	0.00254548	0.00775674	2.11032
Cnih2	1.71384	0.279673	1.21392	0.90372	0.366144	0.541322	0.266544
Cnih4	1228.04	0.29091	1.22341	4.43849	9.05935e-06	4.08059e-05	4.38928
Cnksr1	24.9894	1.27327	2.41708	5.55787	2.73089e-08	1.70276e-07	6.76885
Cnn2	22.8497	1.35359	2.55546	4.84491	1.26672e-06	6.41055e-06	5.1931
Cnn3	0.975456	0.579575	1.49441	2.38156	0.0172396	0.0433485	1.36303
Cnnm4	417.633	0.56325	1.47759	5.75462	8.68391e-09	5.70837e-08	7.24349
Cnot11	717.538	0.0814323	1.05807	1.58528	0.112902	0.218609	0.660333
Cnot2	1494.22	0.363625	1.28665	4.92544	8.41712e-07	4.35564e-06	5.36095
Cnot3	1144.96	0.00165836	1.00115	0.0214272	0.982905	0.99062	0.0040927
Cnot4	704.338	0.410026	1.32871	4.7194	2.36536e-06	1.15425e-05	4.9377
Cnot7	943.085	0.192484	1.14273	2.10525	0.0352693	0.0812999	1.08991
Cnot8	1540.65	0.0152813	1.01065	0.269625	0.787449	0.880011	0.0555121
Cnst	434.313	0.129689	1.09406	1.92739	0.0539312	0.117618	0.929527
Cntd1	28.3413	0.763545	1.69766	2.78583	0.00533916	0.0152493	1.81675
Cntn4	2.26094	0.0506865	1.03576	0.151372	0.879682	0.935912	0.0287651
Cntrl	1894.07	0.274601	1.20966	3.87788	0.00010537	0.000409554	3.38769
Cntrob	391.654	0.708551	1.63416	6.79732	1.06584e-11	9.48202e-11	10.0231
Coa3	959.236	0.12313	1.0891	1.54178	0.123128	0.234177	0.630456
Coa4	438.833	0.668163	1.58905	8.1588	3.38359e-16	4.4675e-15	14.3499
Coa5	2714.35	0.669105	1.59009	10.295	7.42478e-25	1.93761e-23	22.7127
Coa7	369.322	0.146277	1.10671	2.00472	0.0449928	0.10065	0.997187
Coch	0.627388	0.458335	1.37395	1.87292	0.0610788	0.131019	0.882666
Cog1	1000.18	0.442129	1.35861	6.99546	2.64397e-12	2.49189e-11	10.6035
Cog3	1884.77	0.153875	1.11255	2.53932	0.0111068	0.0293142	1.53292
Cog4	1063.87	0.383172	1.30421	5.59996	2.14396e-08	1.35241e-07	6.86889
Cog5	681.81	0.0192288	1.01342	0.192988	0.846969	0.917018	0.0376221
Coil	257.029	0.192098	1.14242	2.22951	0.0257801	0.062	1.20761
Col11a2	34.4726	0.691115	1.61453	3.11333	0.0018499	0.00578891	2.2374
Col12a1	0.875604	0.150953	1.1103	0.443704	0.657257	0.79344	0.100486
Col16a1	0.640562	0.371226	1.29345	1.48514	0.137505	0.256412	0.591062
Col20a1	20.7399	0.214608	1.16039	0.813065	0.416181	0.591879	0.227767
Col2a1	1.20287	0.185	1.13682	1.05684	0.290584	0.457132	0.339958
Col4a2	4.58496	1.51748	2.86291	4.1177	3.8267e-05	0.00015818	3.80085
Col6a1	1.23234	0.453668	1.36952	2.15364	0.0312686	0.0732691	1.13508
Col6a3	6.1016	2.57399	5.95453	6.37025	1.88719e-10	1.48875e-09	8.82718
Col7a1	48.3123	0.472791	1.38779	2.46848	0.013569	0.0350128	1.45577
Col9a3	13.8995	1.3186	2.49425	4.99391	5.91689e-07	3.11916e-06	5.50596
Commd8	851.667	0.143117	1.10429	1.8906	0.0586777	0.126597	0.897578
Comtd1	1076.34	0.127523	1.09242	1.61913	0.10542	0.206744	0.684567
Copb1	4784.74	0.063067	1.04468	0.738447	0.460243	0.634194	0.197778
Cops2	2290.63	0.542975	1.45697	7.24802	4.22915e-13	4.30013e-12	11.3665
Cops3	1478.6	0.133641	1.09706	2.56897	0.0102002	0.0272378	1.56483
Cops4	2150.87	0.383177	1.30421	7.20349	5.86887e-13	5.88359e-12	11.2304
Cops5	1409.03	0.462921	1.37833	8.14959	3.65174e-16	4.81519e-15	14.3174
Cops6	1440.72	0.0285076	1.01996	0.560743	0.574972	0.732917	0.134945
Cops7a	2449.14	0.0403039	1.02833	0.851616	0.394427	0.570232	0.243948
Cops8	1247.46	0.0939797	1.06731	2.18653	0.0287772	0.0682229	1.16607
Coq10b	311.277	0.647444	1.56639	5.9504	2.67485e-09	1.86568e-08	7.72916
Coq3	603.826	0.00235917	1.00164	0.0383687	0.969394	0.984539	0.00676693
Coq5	1349.74	0.608924	1.52512	6.51727	7.15998e-11	5.88762e-10	9.23006
Coq6	354.898	0.305835	1.23613	3.74532	0.000180162	0.000674679	3.1709
Coq7	663.763	0.126009	1.09127	2.10758	0.035067	0.0808991	1.09206
Coq8b	702.067	0.107756	1.07755	1.50312	0.132809	0.249165	0.603513
Coro1a	8226.94	0.995029	1.99312	9.33735	9.87791e-21	1.89865e-19	18.7216
Coro1b	4309.61	0.449682	1.36574	7.2466	4.27349e-13	4.34081e-12	11.3624
Coro2a	804.947	1.41272	2.66238	12.9719	1.76588e-38	9.41333e-37	36.0263
Coro6	25.4998	0.0691727	1.04911	0.276271	0.78234	0.877037	0.056982
Cort	2.86564	0.759352	1.69273	2.17958	0.0292885	0.0691646	1.16012
Cox10	819.377	0.142275	1.10364	2.346	0.0189761	0.0472807	1.32532
Cox17	252.042	0.0395713	1.02781	0.344943	0.730137	0.845879	0.072692
Cox18	671.462	0.13433	1.09758	2.16786	0.0301696	0.0710018	1.14873
Cox4i2	16.8959	1.26747	2.40739	4.17907	2.92698e-05	0.000123206	3.90937
Cox5a	3169.61	0.211119	1.15759	2.60167	0.00927706	0.0250302	1.60154
Cox5b	3985.38	0.0194235	1.01355	0.256997	0.797181	0.887015	0.0520693
Cox6b1	4353.44	0.0526169	1.03714	0.525288	0.599383	0.752677	0.123391
Cox7a2l	6367.36	0.127286	1.09224	1.75081	0.0799779	0.164218	0.784579
Cpd	2936.14	0.144189	1.10511	1.70661	0.0878953	0.178053	0.749451
Cpeb2	316.452	1.01681	2.02344	5.53353	3.13845e-08	1.94294e-07	6.71154
Cpeb3	114.525	0.0770146	1.05483	0.500996	0.616374	0.765156	0.11625
Cpeb4	2478.45	0.84696	1.79871	3.57789	0.000346384	0.00124001	2.90658
Cped1	374.464	0.436813	1.35361	4.90958	9.127e-07	4.6979e-06	5.3281
Cplx1	0.68796	0.031021	1.02173	0.0776212	0.938129	0.968707	0.0138074
Cplx2	1.13353	0.157339	1.11523	0.46945	0.638748	0.780904	0.107402
Cpn1	8.02215	0.706368	1.63169	2.32732	0.0199482	0.0494133	1.30616
Cpne2	1468.63	0.585835	1.50091	6.16631	6.99019e-10	5.18493e-09	8.28526
Cpne8	1917.16	0.268753	1.20477	3.24227	0.00118582	0.00386255	2.41313
Cpne9	1.89975	0.570453	1.48499	1.5847	0.113035	0.21878	0.659992
Cpq	63.3515	1.12662	2.18346	6.13558	8.48477e-10	6.24716e-09	8.20432
Cpsf2	2463.22	0.112345	1.08098	2.47665	0.0132622	0.0343008	1.4647
Cpsf3l	2097.26	0.241583	1.18229	6.16434	7.07762e-10	5.24589e-09	8.28018
Cpsf6	4316.67	0.249577	1.18886	3.82311	0.000131779	0.000503778	3.29776
Cpsf7	1112.75	0.226695	1.17015	3.17546	0.00149601	0.00476959	2.32152
Cpt1b	2.07221	0.349207	1.27386	1.02469	0.30551	0.474194	0.324044
Cpt1c	25.5232	0.226131	1.16969	1.01819	0.308586	0.477596	0.320939
Cpxm1	17.9137	0.837214	1.7866	3.2674	0.0010854	0.00355864	2.44872
Cr2	0.547792	0.116578	1.08416	0.536059	0.591918	0.74649	0.126976
Crabp2	1.29716	0.150041	1.1096	0.40155	0.688016	0.815633	0.0885053
Cramp1l	468.671	0.164899	1.12109	1.32025	0.186751	0.326652	0.485914
Crbn	785.57	0.400774	1.32022	3.86197	0.000112475	0.000434827	3.36168
Crcp	1095.27	0.185472	1.13719	4.24583	2.17785e-05	9.32433e-05	4.03038
Creb1	1123.42	0.086631	1.06189	1.27569	0.202065	0.347496	0.45905
Creb3	2137.3	0.544813	1.45883	14.5553	5.4075e-48	4.52285e-46	45.3446
Creb3l3	56.0333	0.987197	1.98233	5.366	8.05011e-08	4.74276e-07	6.32397
Creb3l4	70.378	0.149353	1.10907	0.819654	0.412413	0.587901	0.230695
Crebbp	1523.3	0.17265	1.12713	1.33272	0.182625	0.321135	0.493312
Crebl2	154.678	0.0873883	1.06245	0.82345	0.410252	0.585865	0.232202
Crebrf	849.568	0.468561	1.38373	3.25335	0.00114053	0.00372354	2.42904
Crebzf	528.582	0.393752	1.31381	4.33232	1.47544e-05	6.47084e-05	4.18904
Creg1	14100.5	0.293657	1.22574	3.08384	0.00204351	0.00633035	2.19857
Creg2	27.4995	1.08763	2.12524	4.89803	9.68045e-07	4.97077e-06	5.30358
Crem	201.679	0.651106	1.57037	6.80883	9.83939e-12	8.79255e-11	10.0559
Crip2	38.3172	1.09361	2.13408	4.34473	1.3945e-05	6.14415e-05	4.21154
Cript	598.441	0.00301801	1.00209	0.0478736	0.961817	0.980455	0.00857238
Crk	1579.46	0.102027	1.07328	1.0769	0.281523	0.446285	0.350388
Crkl	883.513	0.280938	1.21498	2.24715	0.0246304	0.0596006	1.22475
Crlf2	366.387	1.64004	3.11674	12.753	3.00084e-37	1.52529e-35	34.8166
Crlf3	959.586	0.446655	1.36288	6.90373	5.06557e-12	4.63861e-11	10.3336
Crnkl1	996.151	0.057241	1.04047	0.942578	0.345897	0.520135	0.283884
Crtam	4.66016	0.289102	1.22188	0.795646	0.426238	0.601985	0.220414
Crtc1	484.9	0.203738	1.15168	1.5618	0.118336	0.226844	0.644272
Crtc2	1151.01	0.53392	1.44786	5.79964	6.64574e-09	4.41797e-08	7.35478
Crtc3	518.614	0.252973	1.19166	2.14933	0.0316085	0.0739703	1.13094
Cry1	491.425	0.2095	1.15629	1.6437	0.100238	0.198442	0.702366
Cry2	485.107	0.247673	1.18729	2.15588	0.0310933	0.0729353	1.13706
Cryba4	2.97913	0.613425	1.52989	1.82897	0.0674041	0.142342	0.846668
Csde1	19828.8	0.534656	1.4486	8.87121	7.23566e-19	1.19621e-17	16.9222
Cse1l	1808.51	0.337035	1.26316	3.79099	0.000150048	0.00056905	3.24485
Csf1	599.744	1.73881	3.33761	7.92432	2.29401e-15	2.85359e-14	13.5446
Csf1r	17919.4	0.306363	1.23659	2.08587	0.0369902	0.0847391	1.07192
Csf2ra	2749.36	0.0204783	1.0143	0.271005	0.786387	0.87958	0.0557247
Csf3	19.6072	1.81013	3.50675	5.01557	5.2876e-07	2.80667e-06	5.55181
Csf3r	554.125	2.1016	4.29185	13.1322	2.15436e-39	1.22694e-37	36.9112
Csnk1d	3072.81	0.0797771	1.05685	1.99936	0.0455696	0.101769	0.992383
Csnk1e	1132.19	0.634915	1.55285	5.69401	1.24088e-08	8.01722e-08	7.09598
Csnk1g1	1024.04	0.0217445	1.01519	0.266742	0.789668	0.881476	0.0547897
Csnk1g3	748.375	0.0967211	1.06934	1.28064	0.200322	0.345557	0.46148
Csnk2a2	1643.34	0.435718	1.35258	8.2195	2.04356e-16	2.7472e-15	14.5611
Csnk2b	3202.68	0.165422	1.12149	3.2642	0.00109772	0.00359671	2.4441
Cspg4	12.3913	0.526192	1.44012	1.71161	0.0869694	0.176428	0.753433
Cspg5	13.3486	0.403655	1.32286	1.43677	0.150784	0.276074	0.558975
Csprs	49.3418	0.204266	1.1521	1.13999	0.25429	0.414284	0.382702
Csrnp1	320.746	1.72237	3.29979	13.1499	1.70391e-39	9.78766e-38	37.0093
Csrnp2	268.61	1.25351	2.38421	7.61743	2.5878e-14	2.94256e-13	12.5313
Csrp2	8.51014	1.72943	3.31596	5.21778	1.81081e-07	1.01995e-06	5.99142
Cst6	3.35758	0.583809	1.4988	1.66509	0.0958951	0.191194	0.718525
Cst7	153.01	0.112761	1.0813	0.561805	0.574249	0.732402	0.135251
Cstad	4.66295	0.0342449	1.02402	0.11713	0.906757	0.950653	0.0219781
Cstb	10914.8	0.0620197	1.04393	0.730387	0.465154	0.638707	0.194698
Cstf1	1354.34	0.281748	1.21567	4.5439	5.52217e-06	2.57016e-05	4.59004
Cstl1	11.2752	0.85552	1.80941	2.92397	0.003456	0.0102806	1.98798
Ctbs	508.445	0.303653	1.23427	3.7634	0.000167616	0.000631364	3.19972
Ctc1	633.803	0.968301	1.95653	9.04262	1.52959e-19	2.67627e-18	17.5725
Ctcf	1274.42	0.156124	1.11429	2.64619	0.00814047	0.0222823	1.65204
Ctdspl2	549.682	0.255045	1.19337	2.00873	0.044566	0.099849	1.00066
Ctf1	0.524087	0.0881633	1.06302	0.51561	0.606127	0.757374	0.12069
Ctf2	1.93619	0.170625	1.12555	0.457194	0.647532	0.786688	0.104198
Cth	2231.84	1.11729	2.16939	10.5572	4.70236e-26	1.33523e-24	23.8744
Ctla2b	21.8576	1.875	3.66801	8.3203	8.77436e-17	1.22144e-15	14.9131
Ctnna1	3237.88	0.294627	1.22657	6.06109	1.35202e-09	9.73588e-09	8.01162
Ctnnb1	15155.8	0.42945	1.34672	5.20701	1.91912e-07	1.07732e-06	5.96766
Ctps	1253.09	0.0952623	1.06826	1.65071	0.0987977	0.196085	0.707556
Ctrl	6.7756	1.10672	2.15355	3.29312	0.000990824	0.00327165	2.48523
Ctsb	134125	0.296883	1.22849	4.06458	4.81188e-05	0.000196747	3.70609
Ctsc	5020.48	1.95157	3.86795	15.0154	5.82458e-51	5.36559e-49	48.2704
Ctse	1144.27	1.63592	3.10785	20.7238	2.11527e-95	6.60692e-93	92.18
Ctsh	379.212	1.97263	3.92482	7.4787	7.50606e-14	8.23072e-13	12.0846
Ctsl	23129.2	0.280905	1.21496	3.23758	0.0012055	0.00392156	2.40654
Ctso	930.004	0.599144	1.51482	6.71645	1.86205e-11	1.61836e-10	9.79092
Ctss	37122.3	0.203385	1.1514	1.6236	0.10446	0.205245	0.687727
Ctsz	31578.9	0.407308	1.32621	3.96204	7.4313e-05	0.000295743	3.52909
Cttnbp2nl	3361.71	0.624138	1.54129	7.65997	1.85971e-14	2.13898e-13	12.6698
Ctu1	305.255	0.1308	1.0949	1.66514	0.0958851	0.191194	0.718525
Ctu2	672.398	0.116438	1.08406	1.49449	0.135047	0.252605	0.597557
Cul1	2451	0.0515389	1.03637	0.99927	0.317664	0.48742	0.312097
Cul3	2102.39	0.193566	1.14359	2.93736	0.00331025	0.00987493	2.00547
Cul4b	1156.6	0.690974	1.61437	6.1828	6.29738e-10	4.69019e-09	8.32881
Cul5	1768.92	0.145909	1.10643	1.6845	0.0920856	0.184967	0.732906
Cutc	197.608	0.425332	1.34288	4.11114	3.93713e-05	0.000162476	3.78921
Cwc15	3095.63	0.113083	1.08154	1.92289	0.054494	0.118742	0.925397
Cwc22	1457.7	0.25139	1.19035	3.65705	0.000255139	0.000933766	3.02976
Cwc25	606.244	0.242	1.18263	3.6947	0.000220149	0.000812853	3.08999
Cwf19l1	369.634	0.175166	1.12909	2.50528	0.0122353	0.0319235	1.49589
Cwf19l2	496.059	0.429074	1.34637	3.10339	0.00191318	0.00597196	2.22388
Cxcl10	115.864	3.88352	14.759	16.7298	7.94825e-63	1.06635e-60	59.9721
Cxcl14	30.9363	1.14594	2.2129	4.85819	1.18464e-06	6.01805e-06	5.22054
Cxcl16	2036.56	3.02517	8.1408	19.1624	7.62143e-82	1.71182e-79	78.7665
Cxcl17	0.533207	0.010569	1.00735	0.0588167	0.953098	0.975997	0.0105517
Cxcl2	1269.1	1.96643	3.90799	9.3204	1.159e-20	2.21072e-19	18.6555
Cxcl9	591.413	7.97138	250.972	14.449	2.54228e-47	2.0575e-45	44.6867
Cxcr1	2.02469	1.50813	2.84441	3.54178	0.000397437	0.0014059	2.85204
Cxcr2	1.92452	0.521585	1.43553	2.45373	0.0141382	0.0363129	1.43994
Cxcr4	369.873	2.08642	4.24693	10.3209	5.66707e-25	1.4965e-23	22.8249
Cxcr5	27.7881	0.270245	1.20601	1.13962	0.254443	0.414457	0.382521
Cxcr6	0.755409	0.161477	1.11843	0.681342	0.495655	0.665602	0.176785
Cxxc1	1409.05	0.175996	1.12974	3.40704	0.000656723	0.00223873	2.65
Cxxc5	5.1217	0.0634537	1.04496	0.189397	0.849782	0.918282	0.037024
Cyb561d1	356.325	0.0771675	1.05494	0.994407	0.320025	0.490101	0.309714
Cyb5r4	1330.07	0.146086	1.10656	2.69426	0.00705456	0.0196049	1.70763
Cybb	18315.9	2.18373	4.54327	18.4373	6.59158e-76	1.20886e-73	72.9176
Cybrd1	1.27858	0.303499	1.23413	0.877788	0.380059	0.556014	0.254914
Cycs	1703.08	0.136205	1.09901	1.82683	0.0677252	0.142929	0.844879
Cyfip1	5079.31	0.469801	1.38492	5.61133	2.00779e-08	1.27173e-07	6.89561
Cygb	1.35473	0.536299	1.45025	1.54526	0.122282	0.233076	0.632503
Cyld	1596.07	0.223084	1.16723	2.45292	0.0141704	0.0363861	1.43906
Cyp26a1	1.95523	0.103626	1.07447	0.279554	0.779819	0.87613	0.0574315
Cyp26c1	3.6773	0.43653	1.35335	1.24787	0.21208	0.360622	0.442948
Cyp27b1	9.265	0.676125	1.59784	2.374	0.0175965	0.0441792	1.35478
Cyp2c55	28.3095	1.62109	3.07607	6.94926	3.67209e-12	3.40469e-11	10.4679
Cyp4f13	372.447	0.207862	1.15498	2.81711	0.00484577	0.0139357	1.85587
Cyp4f17	17.9828	0.616345	1.53299	2.74946	0.00596942	0.0168567	1.77323
Cyp4f39	40.0164	0.0234161	1.01636	0.12032	0.90423	0.949585	0.0224664
Cyp4f40	0.565586	0.367536	1.29015	1.10945	0.267238	0.429256	0.367284
Cyp4v3	1907.33	0.299582	1.23079	5.03655	4.74008e-07	2.53218e-06	5.59651
Cystm1	102.234	0.690936	1.61433	5.34856	8.8656e-08	5.185e-07	6.28525
Cyth2	1704.86	0.0543193	1.03837	1.03484	0.300746	0.469021	0.328808
Cyth3	679.517	0.716843	1.64358	9.14514	5.95512e-20	1.07926e-18	17.9669
D030056L22Rik	195.659	0.512775	1.42679	4.1597	3.18665e-05	0.000133433	3.87474
D10Wsu102e	1626.13	0.125409	1.09082	2.43133	0.0150435	0.0383376	1.41638
D130040H23Rik	32.7389	0.172035	1.12665	0.77713	0.437082	0.611743	0.213431
D130043K22Rik	0.777373	0.229377	1.17233	1.21246	0.225335	0.377954	0.422562
D16Ertd472e	313.857	0.151642	1.11083	0.911068	0.362259	0.537418	0.269688
D17Wsu92e	3005.81	0.507259	1.42135	7.91739	2.42545e-15	3.01148e-14	13.5212
D2Bwg1423e	282.917	0.0222097	1.01551	0.157321	0.874992	0.933954	0.0296744
D330045A20Rik	428.504	0.568304	1.48278	4.07633	4.57518e-05	0.000187452	3.72711
D3Ertd254e	392.834	0.0498828	1.03518	0.641614	0.521124	0.688659	0.161996
D430041D05Rik	0.623142	0.147092	1.10734	0.577613	0.563526	0.723453	0.14059
D430042O09Rik	829.813	0.207013	1.1543	2.52974	0.0114146	0.0300194	1.5226
D6Ertd527e	2.46946	1.10448	2.15022	3.2274	0.0012492	0.00404791	2.39277
D6Wsu163e	1586.23	0.230468	1.17322	3.27875	0.00104267	0.003427	2.46509
D8Ertd738e	1311.49	0.00947812	1.00659	0.130203	0.896406	0.945552	0.0243147
Daam1	1008.49	0.429933	1.34717	4.33431	1.46221e-05	6.41562e-05	4.19276
Dab2	1777.7	0.302296	1.2331	3.41952	0.000627317	0.00214617	2.66834
Dact1	0.841703	0.140437	1.10224	0.605885	0.544591	0.708057	0.149932
Daglb	882.309	0.621541	1.53852	4.55124	5.33316e-06	2.48682e-05	4.60436
Dand5	58.2354	0.129668	1.09404	0.831432	0.40573	0.581207	0.235669
Dap3	2224.3	0.0853592	1.06095	1.62043	0.10514	0.206256	0.685594
Dapk1	1255.26	0.196165	1.14565	2.41006	0.0159498	0.0404051	1.39356
Dapk3	1380.72	0.369832	1.2922	5.23775	1.62547e-07	9.19184e-07	6.0366
Dars	2276.74	0.255771	1.19397	3.92636	8.62422e-05	0.000340372	3.46805
Daxx	1036.71	0.525519	1.43945	8.31813	8.93635e-17	1.24226e-15	14.9058
Dazap1	2144.58	0.421973	1.33976	5.74915	8.96908e-09	5.88421e-08	7.23031
Dbf4	1242.62	0.573084	1.4877	5.898	3.67925e-09	2.51964e-08	7.59866
Dbp	203.974	0.763644	1.69777	5.44428	5.20156e-08	3.14612e-07	6.50222
Dbr1	341.123	0.142019	1.10345	1.64623	0.0997155	0.197573	0.704273
Dcaf10	678.265	0.117192	1.08462	1.41369	0.157454	0.285773	0.543978
Dcaf12	1715.78	0.0816885	1.05826	1.89479	0.0581197	0.125479	0.901428
Dcaf15	631.123	0.691523	1.61499	9.98334	1.80294e-23	4.28548e-22	21.368
Dcaf5	1176.99	0.336631	1.2628	7.81261	5.6017e-15	6.74566e-14	13.171
Dcaf6	1042.02	0.254797	1.19317	4.22643	2.3743e-05	0.000101112	3.9952
Dcbld1	1.09164	0.504292	1.41843	1.45814	0.144801	0.266954	0.573564
Dck	652.144	0.781935	1.71944	6.278	3.42961e-10	2.62573e-09	8.58075
Dclre1a	559.594	0.136935	1.09957	1.58265	0.113501	0.219491	0.658583
Dclre1b	942.484	0.217021	1.16233	2.47393	0.0133636	0.0345275	1.46184
Dclre1c	963.16	0.450572	1.36658	5.07719	3.83058e-07	2.07347e-06	5.6833
Dcp1a	736.554	0.0294941	1.02065	0.305843	0.759724	0.864119	0.0634262
Dcp1b	383.207	0.393725	1.31378	4.26033	2.04126e-05	8.76957e-05	4.05702
Dcp2	926.255	0.439425	1.35606	5.1471	2.6455e-07	1.46127e-06	5.83527
Dcst2	1.38065	0.281822	1.21573	0.79054	0.429212	0.604784	0.2184
Dcstamp	388.355	0.0362265	1.02543	0.36616	0.714246	0.83486	0.0783864
Dctn1	3303.81	0.207285	1.15451	4.14286	3.42997e-05	0.000142933	3.84487
Dctn2	4598.94	0.0089754	1.00624	0.207865	0.835335	0.910027	0.0409458
Dctn3	1528.66	0.032161	1.02254	0.418393	0.67566	0.806933	0.0931626
Dctn4	2212.39	0.407317	1.32622	5.2349	1.65074e-07	9.32949e-07	6.03014
Dcun1d3	768.763	0.0604741	1.04281	0.644163	0.519469	0.687175	0.162933
Dcun1d5	1063.47	0.0293375	1.02054	0.495818	0.620023	0.767827	0.114737
Ddb2	109.664	0.282587	1.21637	2.64177	0.0082475	0.0225537	1.64678
Ddhd1	260.54	0.117193	1.08462	1.35932	0.174045	0.309149	0.509832
Ddias	268.14	1.6701	3.18236	9.90347	4.02061e-23	9.27012e-22	21.0329
Ddit3	13642	0.969301	1.95789	7.07041	1.54475e-12	1.48459e-11	10.8284
Ddit4	289.384	0.826968	1.77395	4.59004	4.43166e-06	2.09034e-05	4.67978
Ddr2	59.3611	0.234811	1.17675	0.922532	0.356251	0.530806	0.275064
Ddrgk1	2125.75	0.0298026	1.02087	0.459052	0.646197	0.785686	0.104751
Ddx10	1302.34	0.0804528	1.05735	1.41429	0.157278	0.285479	0.544426
Ddx11	312.031	0.31508	1.24408	4.03779	5.39562e-05	0.000219046	3.65946
Ddx17	5194.84	0.493472	1.40783	9.24273	2.40282e-20	4.4735e-19	18.3494
Ddx18	1263.21	0.152635	1.1116	2.66034	0.00780627	0.0214675	1.66822
Ddx19a	899.07	0.304589	1.23507	3.78805	0.000151835	0.00057539	3.24004
Ddx19b	677.396	0.480842	1.39556	7.20184	5.94067e-13	5.9496e-12	11.2255
Ddx20	1032.07	0.491307	1.40572	6.97986	2.95474e-12	2.77171e-11	10.5573
Ddx21	6981.77	0.436781	1.35358	8.34318	7.23161e-17	1.01303e-15	14.9944
Ddx27	2380.85	0.283578	1.21721	5.37816	7.52503e-08	4.45324e-07	6.35132
Ddx31	803.248	0.0677981	1.04812	1.03895	0.298826	0.466755	0.330911
Ddx39b	4468.97	0.331235	1.25809	6.72047	1.81136e-11	1.57568e-10	9.80253
Ddx3y	1204.56	0.552375	1.4665	3.28957	0.00100339	0.00330878	2.48033
Ddx4	1.73191	0.794909	1.73497	2.28872	0.0220956	0.0541154	1.26668
Ddx42	2084.63	0.410059	1.32874	6.37254	1.85924e-10	1.46786e-09	8.83332
Ddx43	191.989	0.351535	1.27592	2.78056	0.00542647	0.0154743	1.81039
Ddx47	1360.53	0.249852	1.18908	4.20795	2.57693e-05	0.000109346	3.9612
Ddx49	1819.19	0.0736816	1.0524	1.2656	0.205656	0.352306	0.45308
Ddx5	13526.5	0.194831	1.14459	3.03295	0.00242175	0.00740452	2.1305
Ddx50	2445.03	0.216224	1.16169	3.60323	0.000314286	0.00113295	2.94579
Ddx51	716.845	0.0652469	1.04626	1.04509	0.295983	0.463473	0.333975
Ddx52	2319.26	0.372736	1.29481	4.02319	5.74158e-05	0.000232054	3.63441
Ddx54	3620.72	0.229534	1.17246	4.37431	1.21818e-05	5.40422e-05	4.26727
Ddx55	426.043	0.1625	1.11922	2.45521	0.0140803	0.0361965	1.44133
Ddx56	1555.95	0.00407147	1.00283	0.0797609	0.936427	0.9677	0.0142593
Ddx59	248.829	0.567946	1.48241	6.32486	2.5347e-10	1.97001e-09	8.70553
Ddx60	270.613	1.48188	2.79312	7.71534	1.20662e-14	1.41634e-13	12.8488
Dedd	641.42	0.354756	1.27877	6.80857	9.8572e-12	8.80453e-11	10.0553
Dedd2	464.661	0.509183	1.42324	4.71938	2.36567e-06	1.15425e-05	4.9377
Def6	1906.66	0.331071	1.25795	4.40435	1.061e-05	4.74696e-05	4.32358
Defb25	7.82271	0.895932	1.86081	2.83805	0.00453906	0.0131368	1.88151
Defb42	0.742512	0.257723	1.19559	1.14856	0.250738	0.409498	0.387748
Degs2	1.77444	0.753594	1.68599	2.65834	0.00785261	0.0215772	1.66601
Dek	2027.96	0.239357	1.18047	1.94589	0.0516677	0.113399	0.945391
Dennd1a	860.896	0.0717596	1.051	0.859753	0.389925	0.565893	0.247266
Dennd1b	1429.8	0.476129	1.39101	3.70685	0.000209855	0.000776854	3.10966
Dennd1c	451.088	0.659562	1.5796	7.35803	1.86641e-13	1.97823e-12	11.7037
Dennd2c	238.552	0.435743	1.35261	3.23306	0.0012247	0.00397745	2.40039
Dennd2d	2021.82	0.391539	1.31179	5.03234	4.84523e-07	2.58352e-06	5.58779
Dennd4a	2975.75	0.14204	1.10346	1.07364	0.282984	0.447961	0.34876
Dennd4b	1701.64	0.313193	1.24245	3.60438	0.000312902	0.00112843	2.94752
Dennd4c	2511.01	0.0355153	1.02492	0.215388	0.829465	0.906958	0.0424129
Dennd5b	21.5251	0.0436881	1.03075	0.191986	0.847753	0.917341	0.0374692
Dennd6b	126.213	0.83822	1.78784	7.24007	4.48437e-13	4.54577e-12	11.3424
Depdc1a	71.0319	1.01794	2.02502	4.94935	7.44603e-07	3.87418e-06	5.41182
Depdc1b	78.7511	0.387094	1.30776	2.14558	0.0319065	0.074624	1.12712
Depdc7	272.359	0.284933	1.21835	2.69736	0.00698911	0.0194342	1.71143
Dera	959.434	0.316335	1.24516	5.12561	2.96578e-07	1.62694e-06	5.78863
Des	10.2713	1.16233	2.23819	4.4083	1.04184e-05	4.66435e-05	4.33121
Dfnb59	0.565516	0.295735	1.22751	1.33911	0.180534	0.318243	0.49724
Dgat2	481.055	0.104538	1.07515	0.628412	0.529734	0.695343	0.157801
Dgcr14	667.484	0.530217	1.44415	9.45469	3.23987e-21	6.50725e-20	19.1866
Dgka	298.074	0.765733	1.70023	7.5357	4.85727e-14	5.38828e-13	12.2686
Dgkd	5007.94	0.163732	1.12018	2.50164	0.012362	0.0322102	1.49201
Dgkg	170.171	0.203261	1.1513	1.37715	0.168466	0.301461	0.520768
Dgkh	367.128	1.31944	2.49569	9.02596	1.78132e-19	3.09371e-18	17.5095
Dguok	344.452	0.528145	1.44207	6.53986	6.15745e-11	5.09047e-10	9.29324
Dhfr	713.692	1.19409	2.28801	9.40277	5.31434e-21	1.04253e-19	18.9819
Dhps	745.194	0.437049	1.35383	7.0897	1.344e-12	1.29978e-11	10.8861
Dhrs13	329.415	0.39626	1.31609	3.5739	0.000351707	0.00125659	2.90081
Dhrs3	2427.23	0.352243	1.27654	4.28442	1.83214e-05	7.91538e-05	4.10153
Dhrs7b	724.352	0.219771	1.16455	2.77544	0.00551279	0.0156931	1.80429
Dhrs9	2385.81	0.0343842	1.02412	0.380095	0.703875	0.827138	0.0824218
Dhx16	1758.32	0.207472	1.15466	3.96484	7.34455e-05	0.000292698	3.53358
Dhx30	1894.66	0.266907	1.20323	5.51171	3.55361e-08	2.18239e-07	6.66107
Dhx33	1380.73	0.0305957	1.02143	0.428045	0.668618	0.80154	0.0960748
Dhx35	689.145	0.211472	1.15787	3.88733	0.000101351	0.000395475	3.40288
Dhx36	1456.74	0.152795	1.11172	1.65919	0.0970777	0.193304	0.713758
Dhx38	1984.05	0.1171	1.08455	2.21421	0.0268145	0.0641866	1.19256
Dhx40	662.726	1.03978	2.05591	11.0958	1.31476e-28	4.3658e-27	26.3599
Dhx57	628.42	0.0644193	1.04566	0.97173	0.331185	0.503128	0.298322
Dhx58	568.892	0.537551	1.45151	5.29996	1.15831e-07	6.6805e-07	6.17519
Dhx8	1990.5	0.123667	1.0895	2.75415	0.0058844	0.0166449	1.77872
Diaph1	2476.77	0.177388	1.13083	2.61099	0.00902809	0.0244442	1.61182
Diaph2	1096.2	0.411942	1.33048	2.80011	0.00510851	0.0146324	1.83469
Diaph3	647.172	1.38408	2.61005	9.1004	9.00015e-20	1.60637e-18	17.7942
Dimt1	396.165	0.335658	1.26195	4.63579	3.55578e-06	1.69602e-05	4.77057
Dio2	412.013	3.86687	14.5896	21.3732	2.37377e-101	8.78736e-99	98.0561
Dip2a	1168.09	0.452631	1.36853	4.22688	2.36953e-05	0.000100931	3.99598
Dip2c	2350.62	0.45531	1.37108	2.99677	0.00272855	0.00827048	2.08247
Diras2	0.587489	0.0356151	1.02499	0.143206	0.886127	0.940045	0.0268515
Dirc2	491.673	0.249376	1.18869	3.87942	0.000104706	0.000407292	3.39009
Dis3l	723.536	0.367951	1.29052	7.43248	1.06584e-13	1.15293e-12	11.9382
Disc1	16.6638	0.286684	1.21983	1.10467	0.269301	0.431721	0.364797
Disp2	0.554989	0.107477	1.07734	0.548216	0.583543	0.739979	0.130781
Dkk2	61.6097	0.336109	1.26235	1.64604	0.0997556	0.19763	0.704147
Dlg1	1115.27	0.29164	1.22403	2.95177	0.00315962	0.00947079	2.02361
Dlg4	131.789	1.27448	2.41911	9.07241	1.16415e-19	2.06123e-18	17.6859
Dlgap2	0.979138	0.351584	1.27596	1.16229	0.245117	0.403184	0.394497
Dlgap4	1095.94	0.164828	1.12103	2.78811	0.00530166	0.0151465	1.81969
Dlgap5	1264.87	1.249	2.37676	9.91556	3.56262e-23	8.24268e-22	21.0839
Dll1	1.29404	0.360613	1.28397	1.51396	0.130036	0.245043	0.610759
Dll4	2.10027	0.138334	1.10063	0.399378	0.689615	0.816713	0.0879304
Dlst	3707.69	0.009816	1.00683	0.226695	0.820661	0.90182	0.0448801
Dlx4	5.35628	0.0161032	1.01122	0.0404731	0.967716	0.983624	0.00717079
Dmap1	603.331	0.0935632	1.067	1.28015	0.200492	0.345801	0.461173
Dmpk	210.951	2.69153	6.45999	13.7253	7.16193e-43	4.66342e-41	40.3313
Dmrta2	2.86095	0.238436	1.17971	0.682974	0.494623	0.664663	0.177399
Dmtf1	874.363	0.450026	1.36606	5.08246	3.7257e-07	2.02053e-06	5.69453
Dmtn	7.48252	1.00308	2.00427	3.21273	0.00131481	0.00424194	2.37244
Dmwd	182.455	3.06304	8.35731	17.6698	7.16106e-70	1.18305e-67	66.927
Dmxl1	3618.27	0.716899	1.64365	4.53529	5.75243e-06	2.66801e-05	4.57381
Dmxl2	1159.09	0.52695	1.44088	3.40938	0.000651099	0.00222107	2.65344
Dnaaf2	251.835	0.0214067	1.01495	0.251713	0.801263	0.889353	0.0509257
Dnaaf3	149.825	1.41509	2.66675	9.28977	1.54625e-20	2.92427e-19	18.534
Dnaaf5	703.14	0.105758	1.07606	1.54175	0.123133	0.234177	0.630456
Dnah1	1.55976	0.232587	1.17494	0.753152	0.451358	0.625914	0.203485
Dnah10	0.879551	0.169503	1.12467	0.466801	0.640642	0.782093	0.106742
Dnah12	1.58696	0.616701	1.53336	2.34799	0.0188753	0.0470587	1.32736
Dnah14	1.85647	0.016719	1.01166	0.0461144	0.963219	0.981134	0.0082718
Dnah17	3.31776	0.0707464	1.05026	0.164946	0.868986	0.930357	0.0313505
Dnah2	0.949878	0.395829	1.3157	1.68891	0.0912364	0.18363	0.736056
Dnah3	3.95297	1.51716	2.86227	4.13266	3.5859e-05	0.000148996	3.82682
Dnaic2	1.15808	0.332739	1.2594	1.02596	0.304909	0.473446	0.32473
Dnaja2	3349.14	0.223377	1.16746	3.48643	0.000489507	0.00170386	2.76857
Dnaja3	3392.52	0.011825	1.00823	0.311843	0.75516	0.86128	0.0648559
Dnaja4	17.5294	0.322728	1.25069	1.3196	0.186969	0.326848	0.485654
Dnajb1	811.087	0.352845	1.27708	4.25494	2.09109e-05	8.974e-05	4.04701
Dnajb12	1536.24	0.0959429	1.06876	1.36844	0.171174	0.305216	0.515393
Dnajb13	0.612083	0.0886473	1.06337	0.51963	0.603322	0.755191	0.121943
Dnajb2	438.164	0.0296924	1.02079	0.275897	0.782627	0.877192	0.0569054
Dnajb4	368.247	0.220871	1.16544	3.14567	0.00165704	0.00522794	2.28167
Dnajb5	241.318	0.472194	1.38722	4.84976	1.23612e-06	6.26525e-06	5.20306
Dnajb6	975.716	0.17176	1.12643	2.18102	0.029182	0.0689495	1.16147
Dnajb9	1408.48	0.510577	1.42462	4.37958	1.1891e-05	5.28344e-05	4.27708
Dnajc1	1331.49	0.394511	1.3145	6.84543	7.62459e-12	6.88728e-11	10.162
Dnajc17	259.094	0.297147	1.22871	3.52286	0.000426922	0.00150249	2.82319
Dnajc18	650.772	0.111402	1.08028	1.48887	0.136521	0.25491	0.593614
Dnajc2	2603.27	0.431337	1.34848	6.3613	2.0005e-10	1.57317e-09	8.80322
Dnajc21	1116.39	0.369915	1.29228	5.31683	1.05589e-07	6.12157e-07	6.21314
Dnajc27	427.8	0.611359	1.5277	5.94497	2.76512e-09	1.92461e-08	7.71566
Dnajc30	373.68	0.0213414	1.0149	0.262138	0.793215	0.884004	0.0535459
Dnajc4	391.97	0.223052	1.1672	3.01323	0.00258481	0.00786817	2.10413
Dnajc5	2996.77	0.113177	1.08161	2.90053	0.00372537	0.0109984	1.95867
Dnajc8	3604.06	0.218126	1.16322	3.69641	0.000218671	0.000807694	3.09275
Dnajc9	557.081	0.431083	1.34824	3.94162	8.0932e-05	0.000320426	3.49427
Dnali1	4.11668	0.36578	1.28858	1.0821	0.279208	0.443669	0.35294
Dnase1l2	7.91412	0.110717	1.07976	0.34705	0.728554	0.844715	0.0732896
Dnase1l3	38.4956	3.82457	14.1681	10.827	2.56391e-27	7.90935e-26	25.1019
Dnd1	9.66259	0.382679	1.30376	1.20348	0.228792	0.382189	0.417722
Dnhd1	115.668	0.0633815	1.04491	0.426039	0.670079	0.802425	0.0955955
Dnm1l	1982.14	0.205272	1.1529	2.59007	0.00959555	0.0258198	1.58805
Dnm3	0.64455	0.213635	1.15961	0.968692	0.332699	0.504755	0.29692
Dnmbp	778.73	0.935639	1.91274	9.59462	8.42292e-22	1.76124e-20	19.7542
Dnmt1	4400.01	0.394481	1.31447	3.2878	0.00100974	0.00332862	2.47774
Dnmt3c-ps	1.17782	0.585051	1.50009	2.22088	0.0263593	0.0632408	1.199
Dnttip1	729.463	0.0829164	1.05916	1.1362	0.255874	0.416017	0.380889
Dnttip2	4194.38	0.611258	1.52759	11.1771	5.27814e-29	1.77926e-27	26.7498
Doc2g	5.09777	0.235338	1.17718	0.671504	0.501899	0.671102	0.173212
Dock10	7083.32	0.565351	1.47975	5.26716	1.38552e-07	7.92007e-07	6.10127
Dock11	2056.03	0.384753	1.30564	3.79851	0.000145568	0.000552584	3.2576
Dock4	558.514	0.29425	1.22625	2.6328	0.0084685	0.0230854	1.63666
Dock8	3205.07	0.224066	1.16802	4.52569	6.01994e-06	2.78368e-05	4.55538
Dohh	1825.97	0.0512395	1.03615	0.787533	0.43097	0.60663	0.217076
Dok1	1591.31	0.721634	1.64905	10.8307	2.46179e-27	7.61784e-26	25.1182
Dok2	1025.77	0.084087	1.06002	0.752265	0.451891	0.626401	0.203148
Dok3	2182.63	0.135973	1.09883	1.14394	0.252647	0.412103	0.384994
Donson	182.036	0.230708	1.17341	2.21491	0.0267662	0.0640939	1.19318
Dopey1	799.628	0.0970764	1.0696	1.27132	0.203614	0.349707	0.456296
Dopey2	746.879	0.168151	1.12362	1.71754	0.0858809	0.174556	0.758065
Dot1l	2431.89	0.105143	1.0756	0.99231	0.321046	0.491402	0.308563
Dpep1	1.04145	0.330031	1.25704	1.23675	0.216179	0.366098	0.436402
Dpep3	6.86963	0.666842	1.58759	1.97692	0.0480506	0.106406	0.973032
Dpf1	58.8802	1.02078	2.02902	5.98353	2.18358e-09	1.53642e-08	7.81349
Dpf2	2677.35	0.386819	1.30751	6.00676	1.89269e-09	1.33836e-08	7.87343
Dpf3	13.3373	0.597982	1.5136	2.25228	0.0243048	0.0588698	1.23011
Dph7	296.749	0.0292274	1.02047	0.313786	0.753683	0.86043	0.0652844
Dpy19l3	1.06377	0.265542	1.20209	1.04764	0.294803	0.462023	0.335336
Dpys	32.0352	0.752934	1.68522	3.64192	0.000270614	0.00098571	3.00625
Dpysl5	0.525821	0.175243	1.12915	1.07198	0.28373	0.448858	0.347891
Dram1	919.454	0.427233	1.34465	3.37039	0.00075062	0.00253247	2.59646
Dram2	1572.61	0.363187	1.28626	3.95757	7.57151e-05	0.000300904	3.52157
Draxin	0.862179	0.277005	1.21168	1.354	0.175736	0.311378	0.506713
Drd1	1.22272	0.333578	1.26013	0.864238	0.387457	0.563523	0.249088
Drg2	1667.14	0.212022	1.15831	4.1397	3.47763e-05	0.000144738	3.83942
Dscc1	77.1807	0.126893	1.09194	0.698295	0.484993	0.656176	0.182979
Dscr3	2074.83	0.0675403	1.04793	1.42388	0.15448	0.281398	0.550679
Dse	1104.48	0.413709	1.33211	3.87121	0.000108295	0.000420271	3.37647
Dsn1	299.595	1.01881	2.02625	8.26381	1.41097e-16	1.92922e-15	14.7146
Dsp	3.07743	0.367228	1.28987	1.2873	0.197989	0.342755	0.465016
Dst	9871.21	1.86052	3.63138	14.4557	2.3062e-47	1.87402e-45	44.7272
Dstn	1784.14	0.241899	1.18255	3.85871	0.000113987	0.000440137	3.35641
Dstyk	654.706	0.0635606	1.04504	0.491721	0.622916	0.769764	0.113643
Dtl	451.323	0.106593	1.07668	0.751433	0.452392	0.626876	0.202818
Dtnb	437.928	0.153379	1.11217	1.69983	0.0891621	0.180218	0.744203
Dtwd1	237.443	0.323715	1.25155	3.7172	0.000201447	0.00074836	3.12589
Dtx1	39.7312	0.323957	1.25176	1.49183	0.135745	0.253626	0.595807
Dtx2	553.228	0.511585	1.42562	7.46608	8.26194e-14	9.02987e-13	12.0443
Dtx3l	1248.2	0.856348	1.81045	6.54827	5.82078e-11	4.83613e-10	9.3155
Duoxa1	1.33598	0.817333	1.76215	2.61776	0.00885097	0.0240232	1.61937
Dus2	544.639	0.591385	1.50669	8.04428	8.67519e-16	1.11165e-14	13.954
Dus3l	1040.19	0.238485	1.17975	4.29917	1.71438e-05	7.43555e-05	4.12869
Dus4l	370.303	0.21536	1.16099	1.84039	0.0657111	0.139296	0.85606
Dusp1	721.618	3.16898	8.99411	19.1547	8.85005e-82	1.94409e-79	78.7113
Dusp10	87.6299	2.03599	4.10104	14.5584	5.16883e-48	4.34138e-46	45.3624
Dusp11	2498.95	0.356987	1.28075	5.09522	3.48341e-07	1.89788e-06	5.72173
Dusp12	274.598	0.0872777	1.06236	0.954972	0.339592	0.512954	0.289921
Dusp13	38.1236	1.29774	2.45844	6.96992	3.17123e-12	2.96367e-11	10.5282
Dusp14	53.6142	0.049211	1.0347	0.246141	0.805573	0.891672	0.049795
Dusp16	462.75	0.735534	1.66501	8.22971	1.87661e-16	2.53298e-15	14.5964
Dusp2	100.791	1.04403	2.06198	8.06814	7.13758e-16	9.21707e-15	14.0354
Dusp23	82.1085	0.295408	1.22723	1.63747	0.101533	0.200517	0.697848
Dusp27	5.55899	1.27721	2.4237	3.55263	0.000381401	0.00135445	2.86824
Dusp4	3742.7	1.75326	3.3712	13.86	1.10612e-43	7.49537e-42	41.1252
Dusp5	225.735	2.13929	4.40546	13.2245	6.33611e-40	3.71434e-38	37.4301
Dusp6	446.843	0.764592	1.69889	6.97654	3.02538e-12	2.83266e-11	10.5478
Dusp8	23.1242	0.909801	1.87879	3.32081	0.000897555	0.00298959	2.52439
Dvl1	958.041	0.281909	1.2158	4.64944	3.32839e-06	1.59517e-05	4.79719
Dync1h1	15268.1	0.111008	1.07998	2.18772	0.0286903	0.0680492	1.16718
Dync1i2	3098.25	0.520127	1.43408	7.88288	3.19925e-15	3.92349e-14	13.4063
Dync1li1	2724.09	0.168288	1.12372	2.46498	0.0137022	0.0353245	1.45192
Dynlt1a	38.731	0.127014	1.09203	0.607917	0.543243	0.706903	0.15064
Dynlt1c	18.3618	0.0709594	1.05041	0.277049	0.781742	0.876705	0.0571465
Dynlt1f	200.128	0.68066	1.60287	6.35385	2.09992e-10	1.64488e-09	8.78387
Dynlt3	934.275	0.0847081	1.06047	0.979559	0.327304	0.498547	0.302294
Dyrk1a	2321.81	0.608956	1.52516	6.27531	3.48936e-10	2.66842e-09	8.57375
Dyrk1b	20.455	0.186031	1.13763	0.780834	0.4349	0.610123	0.214582
Dyrk2	220.669	0.19453	1.14435	1.81458	0.0695882	0.14629	0.834786
Dyrk4	4.85611	0.965405	1.95261	2.79257	0.00522915	0.01495	1.82536
Dysf	1.15293	0.075253	1.05355	0.246737	0.805112	0.891496	0.0498804
Dyx1c1	1.38123	0.181386	1.13397	0.474083	0.635441	0.778719	0.108619
Dzip1	8.56941	0.524113	1.43805	1.62065	0.105094	0.206246	0.685615
Dzip3	410.185	0.258547	1.19627	1.92252	0.0545399	0.118829	0.925079
E030018B13Rik	2.08809	0.399077	1.31866	1.12732	0.259605	0.420271	0.37647
E130218I03Rik	4.35064	0.397619	1.31733	1.11428	0.265158	0.426718	0.369859
E130308A19Rik	80.115	0.196089	1.14559	1.25724	0.208668	0.356093	0.448436
E130311K13Rik	157.649	0.560265	1.47454	5.60055	2.13675e-08	1.34829e-07	6.87022
E230025N22Rik	22.1233	0.107042	1.07702	0.483375	0.62883	0.774043	0.111235
E2f1	792.931	0.237843	1.17923	2.28781	0.0221485	0.0542251	1.2658
E2f3	565.788	0.257903	1.19574	3.49214	0.000479162	0.00167192	2.77678
E2f4	1632.83	0.211386	1.1578	4.82709	1.38542e-06	6.96721e-06	5.15694
E2f5	220.314	0.804231	1.74621	8.71917	2.80259e-18	4.38714e-17	16.3578
E2f7	95.0941	0.741672	1.67211	4.12901	3.64322e-05	0.000151127	3.82066
E2f8	327.126	0.570204	1.48473	3.67513	0.00023773	0.000873411	3.05878
E4f1	475.976	0.561346	1.47565	8.97765	2.76618e-19	4.72615e-18	17.3255
Eaf1	3513.77	0.611319	1.52766	8.10155	5.42653e-16	7.05766e-15	14.1513
Eaf2	9.24882	0.589445	1.50467	1.86161	0.0626584	0.133804	0.87353
Eapp	960.4	0.332026	1.25878	5.80042	6.61478e-09	4.39885e-08	7.35666
Ebf3	1.14258	0.629423	1.54695	2.44955	0.0143034	0.03669	1.43545
Ebi3	777.398	0.303089	1.23378	3.57113	0.000355445	0.00126881	2.8966
Ecd	1874.27	0.0799063	1.05695	1.8104	0.0702338	0.147462	0.831319
Ece1	39.7259	2.56514	5.91811	10.5483	5.17381e-26	1.4608e-24	23.8354
Ece2	819.387	0.298687	1.23002	4.10154	4.10416e-05	0.000168881	3.77242
Ecm1	1062.69	0.449943	1.36599	3.20919	0.00133108	0.00428543	2.36801
Ecscr	6.40827	1.60719	3.04658	4.75858	1.94956e-06	9.60602e-06	5.01746
Ect2	513.486	0.795379	1.73553	5.02354	5.07273e-07	2.69691e-06	5.56913
Eda2r	110.877	1.49633	2.82124	7.81406	5.53754e-15	6.67241e-14	13.1757
Edaradd	2.95559	0.133317	1.09681	0.373392	0.708856	0.830941	0.0804297
Edc4	1295.14	0.278753	1.21315	4.8592	1.1786e-06	5.98886e-06	5.22266
Edem3	1683.55	0.0601566	1.04258	0.462682	0.643593	0.783873	0.105754
Edn1	22.499	4.29861	19.6793	8.8586	8.10237e-19	1.33196e-17	16.8755
Edrf1	485.201	0.0309253	1.02167	0.388704	0.697495	0.822592	0.0848155
Eea1	5269.71	1.03027	2.04241	8.25857	1.47427e-16	2.00891e-15	14.697
Eed	883.92	0.283834	1.21743	4.2429	2.20646e-05	9.44074e-05	4.02499
Eef1a1	272759	0.0390693	1.02745	1.05744	0.290309	0.456809	0.340266
Eef1a2	1.71721	0.017131	1.01195	0.0540186	0.95692	0.977714	0.00978806
Eef1b2	15829.5	0.0740639	1.05268	0.859121	0.390274	0.566152	0.247067
Eef1e1	946.589	0.197602	1.14679	2.37561	0.01752	0.0440037	1.35651
Eef1g	17466.1	0.000277546	1.00019	0.00395246	0.996846	0.998045	0.000850028
Eef2	124497	0.00968213	1.00673	0.240317	0.810085	0.894723	0.0483113
Efcab11	123.086	1.17916	2.26446	7.43129	1.07545e-13	1.16269e-12	11.9345
Efcab2	25.2907	0.0684078	1.04856	0.314039	0.753491	0.86043	0.0652844
Efcab5	17.6052	0.313911	1.24307	1.15863	0.246605	0.405032	0.392511
Efcab6	28.5724	0.00996668	1.00693	-0.0839684	0.933082	0.966147	0.0149568
Efcab7	178.296	0.216714	1.16208	1.89496	0.0580972	0.125479	0.901428
Efcab8	2.98892	0.596605	1.51215	1.72074	0.0852988	0.173602	0.760444
Efcc1	2.01441	1.32428	2.50408	3.35366	0.000797502	0.00268114	2.57168
Efemp2	149.546	0.136991	1.09961	1.14819	0.250891	0.409681	0.387554
Efhb	1.26982	0.16922	1.12445	0.543235	0.586968	0.74272	0.129175
Efhc1	6.27912	0.182863	1.13513	0.558391	0.576578	0.734361	0.134091
Efhd2	5920.28	0.0833764	1.05949	1.1399	0.254327	0.41431	0.382674
Efna3	0.833881	0.194472	1.14431	0.929052	0.352862	0.52738	0.277876
Efnb2	6.28829	0.110626	1.0797	0.367065	0.71357	0.83451	0.0785687
Efr3b	221.924	0.423161	1.34086	3.34097	0.000834865	0.00279734	2.55325
Eftud2	2864.74	0.00108255	1.00075	0.0268338	0.978592	0.988982	0.0048117
Egf	41.5638	0.353285	1.27747	1.8173	0.0691717	0.145537	0.837028
Egr1	270.582	1.80531	3.49505	10.0559	8.65518e-24	2.09718e-22	21.6784
Egr2	63.5967	1.14029	2.20426	4.49656	6.90615e-06	3.16856e-05	4.49914
Egr3	10.5799	0.883216	1.84448	2.88313	0.00393748	0.0115546	1.93724
Ehbp1	212.507	0.0184969	1.0129	0.205511	0.837173	0.911004	0.0404795
Ehbp1l1	4623.55	0.0788004	1.05614	1.23288	0.21762	0.367978	0.434178
Ehd1	4128.31	0.458598	1.37421	6.00676	1.89272e-09	1.33836e-08	7.87343
Ehd2	60.7239	1.20835	2.31073	5.39689	6.78057e-08	4.04156e-07	6.39345
Ehmt2	3469.02	0.325434	1.25304	4.20061	2.66196e-05	0.000112739	3.94793
Eid3	40.9099	0.134327	1.09758	0.520479	0.60273	0.754829	0.122152
Eif1	6176.19	0.472443	1.38746	4.09829	4.16205e-05	0.00017111	3.76672
Eif1ad	2014.36	0.607015	1.5231	7.86205	3.77882e-15	4.60321e-14	13.3369
Eif1ax	1575.34	0.0396014	1.02783	0.653665	0.513328	0.681777	0.166358
Eif2a	2296.59	0.28429	1.21781	4.13846	3.49648e-05	0.000145462	3.83725
Eif2b1	1073.02	0.212079	1.15836	3.4047	0.000662371	0.00225567	2.64672
Eif2b2	2293.81	0.180905	1.13359	4.06573	4.78819e-05	0.000195818	3.70815
Eif2d	1226.75	0.154454	1.113	2.87172	0.00408242	0.0119292	1.92339
Eif2s1	3665.8	0.231849	1.17434	4.11828	3.81718e-05	0.000157821	3.80183
Eif2s2	5364.59	0.345433	1.27053	5.49017	4.01543e-08	2.44945e-07	6.61093
Eif2s3x	946.744	0.225011	1.16879	3.13012	0.00174737	0.00549041	2.26039
Eif2s3y	1588.22	0.2291	1.1721	3.26261	0.00110392	0.00361643	2.44172
Eif3a	15503.9	0.385287	1.30612	5.51247	3.53841e-08	2.17439e-07	6.66266
Eif3c	23010.6	0.114981	1.08296	2.55105	0.01074	0.0284889	1.54532
Eif3d	8890.23	0.404855	1.32396	8.01383	1.11191e-15	1.41304e-14	13.8498
Eif3e	4613.04	0.120449	1.08707	1.52526	0.127194	0.240709	0.618508
Eif3g	5040.54	0.10342	1.07432	2.29553	0.0217029	0.0532843	1.2734
Eif3h	7054.66	0.0671961	1.04768	1.21059	0.226054	0.378842	0.421542
Eif3k	5971.17	0.3085	1.23842	4.28563	1.82222e-05	7.87421e-05	4.10379
Eif3l	4575.21	0.0178273	1.01243	0.253493	0.799887	0.888517	0.0513344
Eif3m	2312.54	0.206546	1.15392	3.73961	0.000184308	0.000688788	3.16191
Eif4a1	21170.3	0.317924	1.24654	4.73982	2.13907e-06	1.04881e-05	4.9793
Eif4a2	2551.96	1.13055	2.18942	11.8792	1.5178e-32	6.14187e-31	30.2117
Eif4b	14843	0.0937822	1.06716	1.84244	0.0654104	0.138777	0.857684
Eif4e	2503.05	0.0722858	1.05138	1.45572	0.14547	0.268037	0.571805
Eif4e3	350.013	0.172048	1.12666	1.87994	0.0601161	0.129245	0.888586
Eif4ebp1	8273.21	0.0880864	1.06296	1.19174	0.233364	0.388163	0.410985
Eif4ebp3	7.95957	0.646517	1.56538	2.12814	0.0333252	0.0774796	1.11081
Eif4enif1	1592.52	0.0343653	1.02411	0.768088	0.442435	0.617244	0.209543
Eif4g2	28247	0.188574	1.13964	1.48042	0.13876	0.258173	0.588089
Eif5	8133.96	0.855849	1.80982	8.27241	1.31273e-16	1.79859e-15	14.7451
Elac1	332.683	0.19058	1.14122	1.68068	0.0928255	0.186201	0.730018
Elac2	1196.55	0.228411	1.17154	4.3624	1.28645e-05	5.69191e-05	4.24474
Elavl1	1727.79	0.0825168	1.05886	1.23798	0.215722	0.36551	0.437101
Elavl3	0.528492	0.0281083	1.01967	0.138572	0.889788	0.942001	0.0259484
Elavl4	0.603289	0.0967059	1.06933	0.677805	0.497895	0.66731	0.175673
Elf1	2055.11	0.213321	1.15935	1.85315	0.063861	0.135951	0.866617
Elf4	780.129	0.387086	1.30775	4.32123	1.55162e-05	6.77661e-05	4.16899
Elfn1	1.34649	0.399111	1.31869	1.30293	0.1926	0.334946	0.475025
Elk4	1100.03	0.0612771	1.04339	0.833756	0.404418	0.579895	0.23665
Ell	717.215	0.18351	1.13564	2.66101	0.00779065	0.0214334	1.66891
Ell2	980.501	1.22275	2.33392	11.0847	1.48872e-28	4.89595e-27	26.3102
Elmo2	947.826	0.0827816	1.05906	1.31438	0.188718	0.329358	0.482331
Elmo3	29.5619	0.250144	1.18933	1.07608	0.281892	0.446692	0.349991
Elmsan1	1404.27	0.100005	1.07178	0.678845	0.497236	0.666829	0.175985
Elovl3	55.2065	1.64501	3.12751	7.14314	9.12214e-13	8.94319e-12	11.0485
Elovl5	1953.31	0.0867578	1.06198	1.36272	0.172972	0.307707	0.511863
Emc1	1521.33	0.256403	1.1945	4.44894	8.62956e-06	3.90106e-05	4.40882
Emc3	1989.22	0.184744	1.13661	3.84785	0.000119157	0.000458597	3.33857
Emc7	1727.15	0.187597	1.13887	3.63344	0.000279672	0.00101611	2.99306
Emd	1170.57	0.349994	1.27456	8.1302	4.28589e-16	5.61068e-15	14.251
Eme1	225.622	0.991795	1.98866	6.95166	3.61017e-12	3.35194e-11	10.4747
Eml2	1073.5	0.200817	1.14935	2.81345	0.00490136	0.0140773	1.85148
Eml5	212.58	0.288239	1.22115	1.80133	0.0716516	0.149886	0.824238
Emp1	2917.96	0.529994	1.44392	4.93413	8.05089e-07	4.17802e-06	5.37903
Emsy	815.47	0.350433	1.27494	4.37938	1.19018e-05	5.28705e-05	4.27679
Enc1	390.872	1.49288	2.81451	12.6985	6.0292e-37	3.02823e-35	34.5188
Endod1	426.005	0.121068	1.08754	1.85917	0.0630025	0.13445	0.871439
Endov	411.735	0.0491459	1.03465	0.617764	0.536731	0.70138	0.154047
Eng	235.229	0.769299	1.70444	6.27731	3.4447e-10	2.63628e-09	8.57901
Enkd1	189.473	0.153605	1.11235	1.29107	0.196678	0.340811	0.467486
Eno3	431.311	0.136495	1.09923	0.949958	0.342134	0.515592	0.287694
Eno4	16.5902	0.891456	1.85505	3.30485	0.000950259	0.003151	2.50155
Enox2	664.636	0.274197	1.20932	4.65336	3.26567e-06	1.56774e-05	4.80473
Enpp2	4.67913	0.121912	1.08818	0.280636	0.77899	0.875619	0.0576849
Enthd1	4.97824	0.597532	1.51313	1.82345	0.0682348	0.143853	0.842081
Entpd1	545.935	2.39114	5.2457	18.7733	1.24957e-78	2.60197e-76	75.5847
Ep300	1716.44	0.155018	1.11344	1.09068	0.275413	0.439105	0.357431
Ep400	2334.07	0.115129	1.08307	1.16978	0.242091	0.399488	0.398496
Epb41l1	915.801	0.171724	1.1264	1.27868	0.20101	0.346335	0.460503
Epb41l2	2841.22	0.403595	1.3228	5.54377	2.96024e-08	1.83854e-07	6.73553
Epc1	778.802	0.732198	1.66117	9.5542	1.24544e-21	2.58261e-20	19.5879
Epc2	862.748	0.645342	1.56411	5.84456	5.07924e-09	3.41937e-08	7.46605
Epg5	2452.42	0.223194	1.16732	1.60483	0.108531	0.211686	0.674307
Epha10	0.681872	0.0363892	1.02554	0.164349	0.869457	0.93058	0.0312464
Epha2	35.4232	1.78266	3.44061	8.22073	2.02266e-16	2.72276e-15	14.565
Ephx3	1.88077	0.462836	1.37825	1.43112	0.152396	0.278388	0.55535
Ephx4	1.68485	0.309884	1.23961	1.11267	0.265852	0.427683	0.368878
Epm2aip1	515.145	0.010646	1.00741	0.0896354	0.928577	0.964073	0.0158903
Epn2	368.412	0.0219818	1.01535	0.271645	0.785895	0.87931	0.0558579
Eprs	21011.9	0.216744	1.16211	3.69691	0.00021824	0.000806399	3.09345
Eps15	2669.13	0.486215	1.40077	6.31965	2.62155e-10	2.03119e-09	8.69225
Eps15l1	1191.34	0.0851155	1.06077	1.84959	0.0643721	0.136923	0.863525
Eps8	3958.69	0.269391	1.2053	2.61869	0.00882676	0.0239673	1.62038
Eps8l1	5.62079	3.15179	8.8876	7.23184	4.76493e-13	4.8204e-12	11.3169
Epsti1	667.543	0.845905	1.79739	9.33979	9.65244e-21	1.85888e-19	18.7307
Eqtn	28.3212	0.158801	1.11636	0.641559	0.521159	0.688659	0.161996
Eral1	555.817	0.282349	1.21617	4.98752	6.11598e-07	3.21817e-06	5.49239
Erap1	3269.92	1.35537	2.55862	14.0116	1.3237e-44	9.45031e-43	42.0246
Erbin	3592.77	0.371488	1.29369	2.71367	0.00665434	0.0185912	1.73069
Ercc1	774.77	0.458534	1.37414	2.92521	0.00344219	0.0102425	1.98959
Ercc5	490.351	0.393901	1.31394	5.03896	4.68057e-07	2.50373e-06	5.60141
Ercc6	1381.08	0.483128	1.39777	5.72969	1.00615e-08	6.56213e-08	7.18296
Ercc6l	294.658	0.765931	1.70047	4.53295	5.81658e-06	2.69714e-05	4.5691
Ercc6l2	944.34	0.20914	1.156	2.28892	0.0220838	0.0540932	1.26686
Erdr1	213.364	0.874597	1.8335	6.47959	9.19709e-11	7.48574e-10	9.12577
Ergic1	4605.94	0.0175705	1.01225	0.42764	0.668913	0.801653	0.0960135
Ergic2	1351.2	0.00589965	1.0041	0.107225	0.91461	0.955328	0.0198477
Eri1	1155.99	0.151952	1.11107	2.07207	0.0382593	0.0873163	1.0589
Eri2	184.347	0.635015	1.55295	4.83113	1.35761e-06	6.83937e-06	5.16498
Erich1	270.375	0.0739462	1.05259	0.945138	0.344588	0.518543	0.285215
Erich5	0.785727	0.599005	1.51467	2.08643	0.0369398	0.084643	1.07241
Erich6	1.49525	0.175925	1.12969	0.624756	0.532131	0.697573	0.15641
Erlin1	3094.74	0.147293	1.10749	1.28288	0.199533	0.34453	0.462774
Ermard	290.931	0.212946	1.15905	3.28698	0.00101267	0.00333717	2.47662
Ern1	2480.81	0.728213	1.65659	4.58462	4.54814e-06	2.14175e-05	4.66923
Erp27	3.88316	0.0850199	1.0607	0.259853	0.794977	0.885383	0.052869
Errfi1	327.487	0.605303	1.5213	4.70934	2.48523e-06	1.20787e-05	4.91798
Esco2	177.958	0.624835	1.54203	3.06054	0.00220939	0.00680625	2.16709
Esd	11554.4	0.852471	1.80559	10.861	1.76806e-27	5.53972e-26	25.2565
Esf1	1973.78	0.213949	1.15986	2.7847	0.00535772	0.0153001	1.81531
Espl1	528.36	0.415712	1.33396	3.88995	0.000100265	0.000392	3.40671
Espn	3.076	0.561101	1.47539	1.55074	0.120964	0.231041	0.636311
Espnl	17.226	0.151306	1.11057	0.583931	0.559266	0.71988	0.14274
Esr1	28.1472	1.26768	2.40775	5.28196	1.27807e-07	7.33946e-07	6.13434
Esyt1	7012.9	1.07854	2.11189	21.8996	2.6196e-106	1.11416e-103	102.953
Esyt2	1838.85	0.461352	1.37683	4.51156	6.43512e-06	2.96401e-05	4.52812
Esyt3	1.21983	0.435879	1.35273	1.95719	0.0503256	0.110806	0.955438
Etf1	6524.02	0.207783	1.15491	3.83248	0.000126856	0.000485796	3.31355
Ets1	0.793105	0.285443	1.21878	0.92729	0.353776	0.528284	0.277132
Ets2	3861.3	0.356903	1.28067	3.10646	0.00189344	0.00591497	2.22805
Etv1	648.412	0.38917	1.30964	3.52574	0.0004223	0.0014878	2.82746
Etv3	2004.62	0.161934	1.11879	2.22831	0.0258599	0.0621769	1.20637
Etv4	65.2382	1.91466	3.77025	11.5153	1.10499e-30	4.02346e-29	28.3954
Etv5	704.344	0.0216692	1.01513	0.168879	0.865892	0.928165	0.0323746
Etv6	1042.03	0.189313	1.14022	3.22448	0.00126202	0.00408481	2.38883
Eva1b	25.6376	0.714343	1.64074	3.12826	0.00175843	0.00552428	2.25772
Eva1c	6.69735	1.2018	2.30026	3.71425	0.000203803	0.00075627	3.12132
Evi2a	2162.68	0.162125	1.11893	2.6419	0.00824426	0.0225479	1.64689
Evl	877.703	2.91753	7.55553	18.7272	2.96987e-78	6.05793e-76	75.2177
Evpl	1.82811	0.442937	1.35937	1.4188	0.155957	0.283527	0.547406
Ewsr1	6971.12	0.00342172	1.00237	0.0614433	0.951006	0.975253	0.0108826
Exd1	24.9791	0.342882	1.26829	1.38234	0.166869	0.299347	0.523825
Exo1	267.226	0.247491	1.18714	1.70151	0.0888476	0.179721	0.745401
Exoc3	1671.73	0.115734	1.08353	2.04451	0.0409034	0.0925686	1.03354
Exoc3l	4.91748	0.570221	1.48475	1.58707	0.112496	0.218013	0.661519
Exoc3l4	149.772	0.457646	1.3733	3.35333	0.000798444	0.00268386	2.57124
Exoc4	1815.51	0.177183	1.13067	1.65435	0.0980565	0.194904	0.710179
Exoc5	1996.22	0.411011	1.32962	4.01959	5.82997e-05	0.000235437	3.62813
Exoc6	1090.14	0.5873	1.50243	9.04404	1.50992e-19	2.64765e-18	17.5771
Exoc6b	1137.76	0.0285757	1.02	0.397022	0.691351	0.817951	0.0872725
Exoc7	1030.81	0.168338	1.12376	2.72771	0.00637759	0.0178905	1.74738
Exog	317.142	0.17768	1.13106	2.16425	0.0304454	0.0715667	1.14529
Exosc10	2591.73	0.710488	1.63636	13.2133	7.34816e-40	4.2825e-38	37.3683
Exosc8	789.162	0.374397	1.2963	4.89485	9.83827e-07	5.04663e-06	5.297
Exosc9	1206.69	0.169362	1.12456	2.97097	0.00296856	0.00893429	2.04894
Extl1	506.352	0.0321264	1.02252	0.185857	0.852557	0.920117	0.0361571
Eya1	1.09636	0.624538	1.54172	1.99276	0.0462873	0.103096	0.98676
Eya3	3678.09	0.137239	1.0998	2.53748	0.0111652	0.0294528	1.53087
Eya4	794.538	0.970296	1.95924	5.25928	1.44623e-07	8.25059e-07	6.08351
Ezh1	920.991	0.47885	1.39363	8.74807	2.17025e-18	3.43765e-17	16.4637
Ezh2	923.964	0.629796	1.54735	8.56005	1.12822e-17	1.67433e-16	15.7762
Ezr	1324.57	0.134531	1.09774	1.80555	0.0709889	0.148762	0.827507
F11	0.529653	0.343942	1.26922	1.50901	0.131297	0.246858	0.607553
F11r	22.2907	0.575586	1.49028	2.23041	0.0257205	0.0618865	1.2084
F2rl2	2.0458	1.02877	2.04028	3.15218	0.00162056	0.0051266	2.29017
F5	2.27908	0.325787	1.25335	1.13815	0.255059	0.415096	0.381852
F830016B08Rik	130.432	5.27163	38.6293	12.3204	7.03417e-35	3.22984e-33	32.4908
F830045P16Rik	37.7033	1.848	3.60001	7.15574	8.32221e-13	8.19109e-12	11.0867
F9	64.2334	0.0743359	1.05288	0.399708	0.689372	0.816528	0.0880291
Faah	21.5705	0.0185388	1.01293	0.0838992	0.933137	0.966147	0.0149568
Faap100	275.673	0.181786	1.13429	2.41331	0.0158083	0.0400924	1.39694
Faap20	442.547	0.00692362	1.00481	0.0839465	0.933099	0.966147	0.0149568
Faap24	421.99	0.294008	1.22604	3.1149	0.00184005	0.00576077	2.23952
Fabp1	1.7844	0.0798116	1.05688	0.252053	0.801	0.889292	0.0509556
Fabp3	104.751	0.109365	1.07875	0.641554	0.521163	0.688659	0.161996
Fabp4	43.247	0.423366	1.34105	1.50366	0.132668	0.24897	0.603853
Fabp5	4791.92	0.137995	1.10038	0.996759	0.318882	0.488763	0.310902
Fabp7	63.1341	1.05051	2.07126	6.24778	4.16324e-10	3.15837e-09	8.50054
Fads3	54.0626	0.881666	1.8425	5.71892	1.07204e-08	6.96683e-08	7.15696
Fads6	324.812	0.664524	1.58505	7.69058	1.46472e-14	1.70528e-13	12.7682
Faf1	3206	0.566244	1.48066	10.5098	7.78949e-26	2.17171e-24	23.6632
Faf2	1581.33	0.191756	1.14215	4.30252	1.6887e-05	7.33104e-05	4.13483
Fah	60.8743	0.0920234	1.06586	0.553541	0.579893	0.737088	0.132481
Fam104a	807.313	0.191987	1.14234	2.73829	0.00617603	0.0173837	1.75986
Fam107b	262.276	0.820661	1.76621	6.42358	1.33109e-10	1.06647e-09	8.97205
Fam109b	0.537109	0.00771634	1.00536	0.0669642	0.94661	0.973385	0.0117154
Fam111a	3132.06	0.271002	1.20665	2.31577	0.0205709	0.0507919	1.29421
Fam117a	172.468	0.170325	1.12531	1.44849	0.14748	0.271066	0.566925
Fam117b	570.039	0.392389	1.31256	6.08285	1.18064e-09	8.56352e-09	8.06735
Fam118a	374.399	0.465683	1.38097	5.17567	2.27089e-07	1.26519e-06	5.89784
Fam120b	772.317	0.297881	1.22934	5.64569	1.64523e-08	1.05108e-07	6.97836
Fam122a	254.909	0.206599	1.15396	2.21785	0.0265647	0.0636878	1.19594
Fam122b	100.594	0.180135	1.13299	1.10392	0.26963	0.43216	0.364355
Fam129a	7006.01	0.330469	1.25742	2.87629	0.00402378	0.0117716	1.92916
Fam129b	7628.4	0.439757	1.35638	5.08456	3.68484e-07	2e-06	5.69897
Fam129c	55.9205	0.145839	1.10637	0.823574	0.410182	0.585806	0.232246
Fam131a	23.5217	0.25603	1.19419	1.02427	0.305709	0.474429	0.323829
Fam132b	4.98949	1.07791	2.11097	3.25718	0.00112526	0.0036797	2.43419
Fam134b	1233.09	0.707152	1.63258	5.87483	4.23279e-09	2.87801e-08	7.54091
Fam134c	1225.31	0.520569	1.43452	9.56503	1.12171e-21	2.33088e-20	19.6325
Fam135a	454.199	0.507857	1.42194	3.57423	0.000351259	0.00125522	2.90128
Fam13a	19.467	0.0570774	1.04036	0.208956	0.834482	0.909658	0.041122
Fam13b	1222.44	0.345659	1.27073	3.17383	0.00150441	0.00479406	2.3193
Fam149a	44.4379	0.115007	1.08298	0.753995	0.450852	0.625437	0.203817
Fam159a	2.08974	0.263183	1.20012	0.739081	0.459858	0.633916	0.197968
Fam166a	2.97187	0.389152	1.30962	1.23621	0.216382	0.366318	0.436142
Fam171a1	0.724028	0.0532091	1.03757	0.43337	0.664746	0.799102	0.0973978
Fam171a2	38.5373	1.26745	2.40736	5.7207	1.06085e-08	6.89863e-08	7.16124
Fam171b	403.71	0.74942	1.68112	2.71296	0.00666861	0.0186259	1.72988
Fam172a	330.449	0.120271	1.08694	1.28348	0.199325	0.344283	0.463085
Fam175a	379.413	0.178581	1.13177	2.12754	0.0333754	0.0775513	1.11041
Fam175b	1622.08	0.207861	1.15497	3.66056	0.000251668	0.000921399	3.03555
Fam178a	1881.47	0.121951	1.08821	1.023	0.30631	0.475155	0.323164
Fam179b	1205.15	0.302929	1.23365	2.50818	0.0121356	0.0316904	1.49907
Fam186b	73.8304	0.596119	1.51165	2.96205	0.00305597	0.00917663	2.03732
Fam188a	637.684	0.294487	1.22645	4.27108	1.94524e-05	8.37507e-05	4.07701
Fam188b	33.1532	0.517879	1.43185	2.85203	0.00434416	0.0126092	1.89931
Fam189a1	1.62224	0.515659	1.42965	1.56937	0.116562	0.22426	0.649247
Fam189b	14.8176	0.199538	1.14833	0.796181	0.425927	0.601688	0.220628
Fam193a	1075.13	0.0943431	1.06758	1.3465	0.178141	0.314858	0.501885
Fam199x	359.134	0.364458	1.2874	1.99524	0.0460163	0.102618	0.988778
Fam204a	528.078	0.366849	1.28953	3.69163	0.000222818	0.000822099	3.08508
Fam208a	610.666	0.512	1.42603	4.74542	2.08073e-06	1.02121e-05	4.99089
Fam208b	1047.78	0.0502259	1.03543	0.368265	0.712675	0.833796	0.0789402
[truncated: 11,462 more rows]

## Sheet: DEGs 65-79 PE
Supplementary Table 2C. List of differentially expressed genes for 65-79*PE for Model B, Related to Figure 2
	baseMean	log2FoldChange	FC	stat	pvalue	padj	-LOG10(pvalue)
0610007P14Rik	852.509	0.0419044	1.02947	0.497618	0.618753	0.766258	0.115625
0610009O20Rik	1043.67	0.0316404	1.02217	0.608468	0.542877	0.708661	0.149561
0610010F05Rik	733.309	0.228683	1.17176	2.74843	0.00598818	0.0194616	1.71082
0610010K14Rik	9.73982	0.138025	1.1004	0.460383	0.645241	0.785303	0.104963
0610030E20Rik	613.747	0.183704	1.1358	2.14126	0.0322528	0.0823085	1.08456
0610037L13Rik	766.458	0.0980938	1.07036	1.25623	0.209034	0.364839	0.437899
1110004E09Rik	475.934	0.0968202	1.06941	1.34951	0.177172	0.322275	0.491774
1110017D15Rik	1.74651	0.25192	1.19079	0.741538	0.458367	0.636026	0.196525
1110038F14Rik	429.858	0.0972775	1.06975	1.36625	0.171861	0.314817	0.501942
1500011B03Rik	434.848	0.549988	1.46407	6.47466	9.50232e-11	1.19361e-09	8.92314
1520401A03Rik	2.43256	0.653279	1.57274	2.1553	0.0311385	0.0799459	1.0972
1600014C10Rik	429.27	0.310862	1.24045	4.75152	2.01894e-06	1.3558e-05	4.8678
1700001O22Rik	1.35493	0.19741	1.14664	0.587473	0.556886	0.719516	0.14296
1700001P01Rik	7.40467	0.0602077	1.04262	0.196788	0.843993	0.91525	0.0384601
1700008O03Rik	5.14668	0.701634	1.62635	2.09937	0.0357844	0.0899615	1.04594
1700010I14Rik	86.0144	0.0586122	1.04146	0.500684	0.616593	0.764777	0.116465
1700013F07Rik	4.27825	0.0358775	1.02518	0.0947359	0.924525	0.961259	0.0171596
1700017B05Rik	3379.2	0.218932	1.16387	2.87692	0.00401574	0.0136983	1.86333
1700019D03Rik	27.0623	0.574597	1.48926	2.29472	0.021749	0.0589683	1.22938
1700020D05Rik	18.6388	0.628112	1.54554	2.18228	0.0290891	0.0754381	1.12241
1700020L24Rik	4.70043	0.248558	1.18802	0.684605	0.493593	0.666881	0.175952
1700029J07Rik	14.6813	0.15664	1.11469	0.581021	0.561226	0.722437	0.1412
1700030K09Rik	239.631	0.142192	1.10358	1.56633	0.117272	0.234737	0.629419
1700056E22Rik	3.98838	0.996466	1.99511	2.83015	0.00465258	0.0155732	1.80762
1700066B19Rik	12.4998	0.571784	1.48636	1.99233	0.0463352	0.11161	0.952299
1700066M21Rik	155.579	0.403502	1.32271	2.91495	0.00355746	0.0123261	1.90918
1700102P08Rik	4.11414	0.200258	1.1489	0.5285	0.597152	0.749842	0.12503
1700112E06Rik	364.787	0.05064	1.03572	0.479755	0.631402	0.775789	0.110256
1810010H24Rik	17.4054	0.855612	1.80953	3.61439	0.000301053	0.00134548	2.87112
1810013L24Rik	1650.71	0.153513	1.11227	1.64427	0.100121	0.207559	0.682858
1810024B03Rik	30.4633	0.19527	1.14494	1.02444	0.305627	0.481127	0.31774
1810030O07Rik	1231.31	0.116539	1.08413	2.34632	0.0189597	0.0524743	1.28005
1810037I17Rik	1166.98	0.0233006	1.01628	0.277849	0.781128	0.876307	0.0573437
1810049J17Rik	10.0303	0.130678	1.09481	0.422553	0.672621	0.803891	0.0948029
1810055G02Rik	343.918	0.54092	1.4549	5.9931	2.05883e-09	2.18067e-08	7.66141
1810062G17Rik	28.861	0.500486	1.41469	2.38661	0.0170046	0.0478769	1.31987
2010107G23Rik	1.04096	0.354498	1.27854	0.907973	0.363892	0.545181	0.263459
2010109I03Rik	6.60145	2.10932	4.31488	5.14973	2.60865e-07	2.01949e-06	5.69476
2010315B03Rik	208.708	0.31513	1.24412	2.06264	0.0391468	0.0969844	1.0133
2210016F16Rik	1171.22	0.0481726	1.03395	0.896161	0.370167	0.551681	0.258312
2210016L21Rik	859.227	0.120974	1.08747	1.54667	0.121943	0.241962	0.616252
2310022A10Rik	1682.33	0.0735601	1.05231	0.813175	0.416118	0.596711	0.224236
2310061I04Rik	453.659	0.0984689	1.07064	0.936815	0.348854	0.528334	0.277091
2410002F23Rik	784.312	0.0247065	1.01727	0.334578	0.737944	0.848207	0.071498
2410004P03Rik	1.68076	0.155514	1.11382	0.351617	0.725126	0.839452	0.076004
2410089E03Rik	541.531	0.0527255	1.03722	0.536589	0.591551	0.746041	0.127237
2410131K14Rik	1044.95	0.219327	1.16419	3.11939	0.00181223	0.00675523	2.17036
2510002D24Rik	236.118	0.1406	1.10236	1.37778	0.16827	0.310008	0.508627
2610001J05Rik	658.477	0.158275	1.11595	1.77764	0.0754637	0.165669	0.780757
2610008E11Rik	215.939	0.194234	1.14412	1.92514	0.0542117	0.126765	0.897001
2610020H08Rik	178.153	1.02778	2.03888	6.79335	1.09559e-11	1.51842e-10	9.81861
2610021A01Rik	285.668	0.0486923	1.03433	0.403157	0.686832	0.813688	0.0895419
2610524H06Rik	243.038	0.730915	1.65969	7.13365	9.77438e-13	1.51466e-11	10.8197
2700060E02Rik	3886.02	0.134438	1.09767	2.01738	0.0436556	0.106193	0.973904
2700062C07Rik	222.49	0.280633	1.21473	2.79679	0.00516125	0.0170413	1.7685
2700097O09Rik	99.0724	0.10939	1.07877	0.782465	0.433942	0.612827	0.212662
2810403A07Rik	1323.17	0.054404	1.03843	0.729422	0.465744	0.641981	0.192478
2810408A11Rik	3.33713	0.542958	1.45696	1.61996	0.105242	0.215651	0.666249
2810417H13Rik	767.035	0.0809343	1.0577	0.92344	0.355778	0.536461	0.270462
2810474O19Rik	2193.5	0.421939	1.33973	4.36825	1.25249e-05	7.32889e-05	4.13496
3110002H16Rik	1152.97	0.278307	1.21277	4.92554	8.41298e-07	6.05781e-06	5.21768
3110040N11Rik	260.547	0.0142782	1.00995	0.171579	0.863768	0.927813	0.0325393
3110043O21Rik	1330.82	0.153939	1.1126	2.10929	0.0349193	0.0882246	1.05441
3110062M04Rik	224.677	0.0169295	1.0118	0.13502	0.892596	0.944217	0.0249283
3300002I08Rik	21.5256	0.01725	1.01203	0.0691049	0.944906	0.972847	0.0119556
3830403N18Rik	21.3659	0.217921	1.16306	0.946971	0.343654	0.523197	0.281335
3830406C13Rik	516.656	0.325906	1.25345	4.75181	2.01607e-06	1.35437e-05	4.86826
4430402I18Rik	10.2091	0.437146	1.35392	1.53712	0.124265	0.245315	0.610277
4921507P07Rik	4.06318	0.552693	1.46682	1.58092	0.113896	0.229592	0.639043
4921524J17Rik	272.648	0.892629	1.85656	7.47612	7.65502e-14	1.3516e-12	11.8692
4930427A07Rik	203.691	0.153682	1.1124	1.24067	0.214729	0.372038	0.429413
4930430F08Rik	219.806	0.0893209	1.06387	0.78493	0.432494	0.611654	0.213494
4930432K21Rik	281.036	0.751104	1.68308	7.71546	1.20545e-14	2.276e-13	12.6428
4930438A08Rik	14.6164	1.5805	2.99073	4.88738	1.02188e-06	7.23531e-06	5.14054
4930453N24Rik	823.95	0.439298	1.35594	6.04352	1.50787e-09	1.62349e-08	7.78955
4930486L24Rik	6.96296	1.23645	2.35618	3.67449	0.000238329	0.00109027	2.96247
4930503L19Rik	309.224	0.581434	1.49634	3.95969	7.50465e-05	0.000380426	3.41973
4930522L14Rik	25.3207	0.162182	1.11898	0.779863	0.435471	0.614132	0.211739
4930535I16Rik	3.38241	0.715301	1.64183	2.24287	0.0249054	0.0660177	1.18034
4930548H24Rik	2.12878	0.219556	1.16438	0.673485	0.500638	0.672842	0.172087
4930550C14Rik	3.38167	0.00626163	1.00435	0.0776152	0.938134	0.968782	0.0137739
4930550L24Rik	1.45304	0.414375	1.33272	1.45394	0.145962	0.27859	0.555034
4930556J24Rik	8.38107	0.0674095	1.04783	0.179957	0.857186	0.923798	0.0344229
4930563E22Rik	10.6006	0.00643342	1.00447	0.0224855	0.982061	0.992258	0.00337555
4930564D02Rik	6.60553	0.966854	1.95457	2.92825	0.00340878	0.011865	1.92573
4931428F04Rik	104.881	0.274514	1.20959	1.55736	0.119385	0.237975	0.623469
4932438H23Rik	1.48363	0.234491	1.17649	0.548592	0.583286	0.739465	0.131082
4933405L10Rik	1.16467	0.589732	1.50497	1.95232	0.0509007	0.120569	0.918766
4933411K16Rik	13.3312	0.558253	1.47249	1.8322	0.0669215	0.150522	0.822401
4933412A08Rik	1.32694	0.0545798	1.03856	0.177447	0.859157	0.924657	0.0340192
4933430I17Rik	272.529	0.194382	1.14423	1.28931	0.197289	0.349453	0.456611
4933434E20Rik	1931.82	0.215025	1.16072	4.40296	1.06783e-05	6.31729e-05	4.19947
5330417C22Rik	1.33122	0.198178	1.14725	0.901241	0.36746	0.548724	0.260646
5430403G16Rik	23.5246	0.487808	1.40231	2.09486	0.0361831	0.0908638	1.04161
5730455P16Rik	489.786	0.23384	1.17596	3.3205	0.000898558	0.00359798	2.44394
6030458C11Rik	687.839	0.153871	1.11255	3.15128	0.00162554	0.00612441	2.21294
6330408A02Rik	205.609	0.0106825	1.00743	0.11736	0.906575	0.952698	0.0210449
6430550D23Rik	22.1824	0.0343951	1.02413	0.139085	0.889383	0.941958	0.0259684
8030462N17Rik	529.673	0.412677	1.33115	3.45983	0.000540509	0.00227919	2.64222
9130401M01Rik	436.705	0.57033	1.48486	7.19142	6.41188e-13	1.01516e-11	10.9935
9230102O04Rik	66.3244	0.580219	1.49508	3.43337	0.000596132	0.0024932	2.60324
9430015G10Rik	420.873	0.566187	1.48061	6.33663	2.34838e-10	2.80683e-09	8.55178
9430016H08Rik	442.257	0.180658	1.1334	2.54358	0.0109722	0.0330563	1.48075
9430020K01Rik	22.8376	2.59539	6.04351	8.95462	3.40893e-19	9.58543e-18	17.0184
9430069I07Rik	6.73795	0.58038	1.49524	1.70792	0.0876517	0.186391	0.729574
9430076C15Rik	194.961	1.50921	2.84654	9.79557	1.17629e-22	4.36064e-21	20.3604
9930021J03Rik	599.478	0.151095	1.11041	1.20007	0.230111	0.391254	0.407541
9930104L06Rik	254.309	0.00542619	1.00377	0.062959	0.949799	0.975171	0.0109191
9930111J21Rik1	155.063	0.531387	1.44532	3.73469	0.00018795	0.000877198	3.0569
9930111J21Rik2	479.499	0.44531	1.36161	4.20586	2.60092e-05	0.000143708	3.84252
A130010J15Rik	235.342	0.302347	1.23315	2.50579	0.0122179	0.0361815	1.44151
A1cf	3.40917	0.361852	1.28507	1.09987	0.271388	0.441872	0.354704
A230046K03Rik	1846.43	0.209214	1.15606	1.73944	0.0819566	0.176593	0.753027
A3galt2	1.72551	0.0737026	1.05241	0.206595	0.836326	0.91075	0.0406009
A430005L14Rik	722.551	0.139405	1.10145	2.10465	0.035322	0.08902	1.05051
A430105I19Rik	2.64879	0.44847	1.36459	1.34171	0.179689	0.325876	0.486947
A530032D15Rik	185.066	3.03219	8.18049	17.8287	4.23214e-71	1.10271e-68	67.9575
A630001G21Rik	795.457	0.737472	1.66725	10.7338	7.06674e-27	3.38295e-25	24.4707
A630033H20Rik	338.436	0.34957	1.27418	2.48998	0.0127752	0.0375575	1.4253
A730061H03Rik	4.30306	0.124469	1.09011	0.380006	0.703941	0.825445	0.0833119
A730071L15Rik	4.92745	0.221985	1.16634	0.744134	0.456795	0.634732	0.19741
A830005F24Rik	8.58493	0.672529	1.59386	2.26002	0.0238198	0.0636463	1.19623
A830010M20Rik	17.0274	0.610961	1.52728	2.32764	0.019931	0.0547225	1.26183
A830080D01Rik	220.979	0.281153	1.21517	1.7133	0.0866579	0.184752	0.733411
A930002H24Rik	7.4696	0.110194	1.07937	0.355746	0.722031	0.83716	0.0771913
A930033H14Rik	1.52658	0.445451	1.36174	1.53965	0.123646	0.244503	0.611715
AA467197	15.3975	3.46885	11.072	8.24775	1.61406e-16	3.65247e-15	14.4374
Aaas	1069.17	0.436969	1.35376	5.97078	2.36119e-09	2.47789e-08	7.60592
Aaed1	767.848	0.457824	1.37347	3.61137	0.00030458	0.00135924	2.8667
Aak1	1221.32	0.129065	1.09359	1.49677	0.134453	0.261522	0.582492
Aars	17146.9	0.291894	1.22425	7.20331	5.87686e-13	9.38599e-12	11.0275
Aasdh	314.668	0.10073	1.07232	1.17044	0.241823	0.406461	0.390982
Aatk	361.617	0.366053	1.28882	3.53606	0.000406141	0.00176414	2.75347
Abca5	42.3523	0.0521364	1.0368	0.195801	0.844766	0.915902	0.0381509
Abca7	1397.79	0.141873	1.10334	2.2596	0.023846	0.0636975	1.19588
Abca8b	44.5876	1.23604	2.35552	5.24161	1.5918e-07	1.27337e-06	5.89504
Abcb1a	5.95988	0.574339	1.48899	1.98027	0.0476736	0.114245	0.942162
Abcb7	1582.07	0.0654754	1.04643	0.5491	0.582937	0.739413	0.131113
Abcb9	21.1548	0.364001	1.28699	1.49125	0.135896	0.263541	0.579152
Abcc1	6020.15	0.477207	1.39205	4.52203	6.12482e-06	3.77656e-05	4.4229
Abcc3	418.131	0.870917	1.82882	7.4035	1.32643e-13	2.28665e-12	11.6408
Abcc5	3046.14	0.251825	1.19071	2.84742	0.00440751	0.0148758	1.82752
Abcd4	937.141	0.300355	1.23145	5.20716	1.91754e-07	1.51995e-06	5.81817
Abcg1	4544.55	0.0749029	1.05329	1.56157	0.118388	0.236425	0.626306
Abcg8	5.55643	0.261761	1.19894	0.756441	0.449385	0.627495	0.20239
Abhd10	529.788	0.250946	1.18999	2.40852	0.0160174	0.0455333	1.34167
Abhd13	629.23	0.0630944	1.0447	0.662029	0.507953	0.678572	0.168404
Abhd15	45.8446	0.229012	1.17203	1.23669	0.216203	0.373811	0.427348
Abhd16a	1422.6	0.31572	1.24463	4.27859	1.88085e-05	0.000106702	3.97183
Abhd2	1848.18	0.267338	1.20358	2.93365	0.00335006	0.0116829	1.93245
Abhd3	22.5806	0.07009	1.04978	0.252991	0.800275	0.888654	0.0512673
Abhd5	1821.85	0.375858	1.29761	6.16377	7.10327e-10	8.03203e-09	8.09517
Abhd6	195.052	0.186477	1.13798	1.64969	0.0990061	0.205645	0.686881
Abi1	2759.03	0.405064	1.32415	4.32998	1.49122e-05	8.61252e-05	4.06487
Abi3bp	1.37565	0.211759	1.1581	0.836778	0.402718	0.583691	0.233817
Abl1	1376.4	0.147639	1.10776	2.20393	0.0275293	0.0719144	1.14318
Abt1	422.008	0.0359271	1.02522	0.513512	0.607593	0.757008	0.120899
Abtb2	226.753	1.42316	2.68173	10.5564	4.74454e-26	2.13142e-24	23.6713
Acacb	29.7422	0.561932	1.47624	2.54451	0.0109431	0.0329795	1.48176
Acad10	225.593	0.136876	1.09952	1.25339	0.210065	0.366043	0.436468
Acad12	121.737	0.335957	1.26221	3.1988	0.00138003	0.00531805	2.27425
Acadl	1759.75	0.0498146	1.03513	0.915935	0.359701	0.540411	0.267276
Acadvl	1110.95	0.0711889	1.05058	1.02037	0.307552	0.483364	0.315726
Acap1	168.357	1.85564	3.61913	8.42904	3.48506e-17	8.38576e-16	15.0765
Acap2	3796.2	0.0698158	1.04958	0.617004	0.537232	0.703567	0.152694
Acat3	26.2134	0.0585202	1.0414	0.148995	0.881558	0.93759	0.0279871
Acbd3	1876.31	0.11245	1.08106	1.57604	0.115016	0.23116	0.636087
Acbd4	623.202	0.497289	1.41156	7.26673	3.68307e-13	6.04096e-12	11.2189
Acbd6	1213.78	0.128464	1.09313	1.58791	0.112306	0.226969	0.644033
Acd	1071.6	0.104229	1.07492	1.94115	0.0522396	0.123116	0.909684
Acer3	1149.82	0.237347	1.17882	3.24547	0.00117257	0.0045884	2.33834
Ache	3.15379	0.447747	1.36391	1.28831	0.197638	0.349973	0.455966
Ackr4	2.82043	0.0188836	1.01318	0.0266587	0.978732	0.990737	0.00404178
Acod1	4722.34	1.7836	3.44285	7.18786	6.58145e-13	1.0393e-11	10.9833
Acot10	3.47018	0.283509	1.21715	1.06402	0.287319	0.460237	0.337019
Acot11	454.191	0.223973	1.16795	2.60541	0.00917653	0.0283247	1.54783
Acot2	1091.76	0.194483	1.14431	1.87091	0.0613581	0.14038	0.852694
Acot4	7.72755	0.883251	1.84453	2.72096	0.00650926	0.0209535	1.67874
Acot6	245.098	0.397742	1.31744	3.19331	0.00140653	0.00540762	2.26699
Acot7	2599.43	0.211689	1.15804	2.8699	0.004106	0.0139797	1.8545
Acot8	287.438	0.165455	1.12152	2.02283	0.0430912	0.10503	0.978686
Acot9	1575.8	0.628775	1.54625	9.60975	7.27288e-22	2.57074e-20	19.5899
Acox2	5.21162	0.841886	1.79239	2.32065	0.0203058	0.0555841	1.25505
Acoxl	1.21788	0.059865	1.04237	0.329663	0.741654	0.850543	0.0703037
Acp1	355.095	0.230811	1.17349	2.67188	0.00754267	0.0238921	1.62175
Acrbp	25.6524	0.123992	1.08975	0.576669	0.564163	0.724478	0.139975
Acsbg1	150.315	1.8733	3.66371	9.3976	5.58228e-21	1.84448e-19	18.7341
Acsf2	52.0609	0.877129	1.83672	4.74693	2.06526e-06	1.38384e-05	4.85891
Acsf3	366.55	0.11732	1.08472	1.42698	0.153585	0.289773	0.537942
Acsl1	1608.05	0.285213	1.21859	3.88848	0.000100874	0.000498737	3.30213
Acsl4	3315.91	0.455798	1.37154	4.2503	2.13486e-05	0.000120104	3.92044
Acsl5	4640.95	0.262017	1.19915	2.83762	0.00454519	0.0152867	1.81569
Acsm3	1.0512	0.0309874	1.02171	0.110069	0.912355	0.95499	0.0200012
Acta2	35.5446	1.44743	2.72722	6.27486	3.49944e-10	4.09931e-09	8.38729
Actb	79633.2	0.280843	1.2149	3.70366	0.000212508	0.000981499	3.00811
Actg1	7579.78	1.02955	2.04139	9.23603	2.55821e-20	7.92178e-19	18.1012
Actg2	5.22579	0.647582	1.56654	1.81863	0.0689679	0.154193	0.811936
Actl10	2.37435	0.622574	1.53962	1.8854	0.0593763	0.136769	0.864012
Actl6a	1375.61	0.0203652	1.01422	0.472277	0.636729	0.779448	0.108213
Actr10	1308.44	0.168033	1.12353	2.96264	0.00305015	0.0107335	1.96926
Actr2	6763.99	0.0906804	1.06487	0.953545	0.340314	0.519848	0.284124
Actr3	9556.38	0.681122	1.60339	9.86158	6.10832e-23	2.3114e-21	20.6361
Actr3b	84.6086	0.409408	1.32814	2.08118	0.0374177	0.0934495	1.02942
Actr8	914.961	0.0678592	1.04816	1.23565	0.216588	0.374333	0.426741
Acvr1	381.123	0.500356	1.41456	4.00966	6.08074e-05	0.000314539	3.50233
Acvr1b	426.99	0.133952	1.0973	1.64026	0.10095	0.208821	0.680225
Acvr2a	194.846	0.141054	1.10271	0.913469	0.360996	0.54142	0.266466
Acvrl1	576.242	0.905266	1.87289	7.37933	1.59087e-13	2.7245e-12	11.5647
Acy3	14.826	0.645174	1.56393	2.35788	0.0183798	0.0511937	1.29078
Ada	660.124	0.0853202	1.06092	0.942177	0.346102	0.525546	0.279389
Adam10	2728.97	0.0712708	1.05064	0.606593	0.544121	0.709379	0.149121
Adam15	7341.32	0.224094	1.16804	2.34735	0.0189077	0.0523464	1.28111
Adam18	2.09773	0.124679	1.09027	0.416281	0.677205	0.807322	0.0929531
Adam1a	13.3222	0.818077	1.76305	2.91885	0.00351321	0.0121983	1.9137
Adam22	15.2913	0.284375	1.21788	1.10114	0.270838	0.44129	0.355275
Adam3	98.3776	0.767376	1.70217	5.43718	5.41312e-08	4.6483e-07	6.33271
Adam32	1.84615	0.101908	1.07319	0.308253	0.75789	0.861733	0.0646274
Adam33	5.98685	0.294379	1.22636	0.991824	0.321283	0.499181	0.301742
Adam4	18.193	0.0569008	1.04023	0.207491	0.835626	0.910562	0.0406905
Adam8	13782.7	0.374732	1.2966	3.1455	0.00165806	0.00622808	2.20565
Adam9	3407.31	0.307279	1.23737	2.98713	0.00281612	0.0100084	1.99964
Adamts1	457.016	1.01094	2.01523	7.78967	6.71822e-15	1.30355e-13	12.8849
Adamts17	1.4444	0.151473	1.1107	0.439074	0.660608	0.796406	0.0988653
Adamts4	6.12365	0.703532	1.62849	2.1586	0.0308813	0.0793748	1.10032
Adamts6	4.84999	0.574008	1.48865	1.46173	0.143815	0.275418	0.560008
Adamtsl4	15.2713	0.428576	1.3459	1.52886	0.1263	0.24874	0.604254
Adap2	134.094	0.981155	1.97405	3.48383	0.000494295	0.0021015	2.67747
Adar	4028.6	0.0446583	1.03144	0.951347	0.341428	0.52107	0.283104
Adat2	168.81	0.0252798	1.01768	0.285134	0.775541	0.872885	0.059043
Adck2	192.367	0.142019	1.10345	1.77898	0.0752425	0.165224	0.781928
Adcy2	448.215	0.507873	1.42195	6.91245	4.76351e-12	6.86811e-11	10.1632
Adcy3	80.0342	0.89139	1.85496	5.03858	4.68995e-07	3.51871e-06	5.45362
Adcy5	1.30294	0.193007	1.14314	0.630302	0.528497	0.696025	0.157375
Add3	1326.65	0.36865	1.29114	2.68537	0.00724503	0.0230856	1.63666
Adgb	108.934	1.2672	2.40694	9.3237	1.12353e-20	3.60775e-19	18.4428
Adgra2	6.35265	0.145326	1.10598	0.467322	0.64027	0.782385	0.10658
Adgre1	3749.72	0.845147	1.79645	8.15975	3.35706e-16	7.32409e-15	14.1352
Adgrf3	2.44617	0.420157	1.33807	1.4391	0.150123	0.284861	0.545367
Adgrl2	384.217	1.43268	2.69947	10.2537	1.13845e-24	4.78439e-23	22.3202
Adh5	3125.2	0.0786539	1.05603	1.58918	0.112021	0.226657	0.644631
Adh7	757.328	0.803615	1.74547	6.03322	1.60728e-09	1.72038e-08	7.76438
Adhfe1	242.07	0.150032	1.10959	1.03994	0.298368	0.47247	0.325626
Adig	25.5917	1.11043	2.1591	4.8006	1.58193e-06	1.08756e-05	4.96355
Adnp2	1047.88	0.32978	1.25682	3.96786	7.25207e-05	0.000368852	3.43315
Adora3	9.62273	1.06984	2.0992	3.65504	0.000257141	0.00116928	2.93208
Adpgk	994.471	0.0389514	1.02737	0.677036	0.498383	0.671047	0.173247
Adprm	370.028	0.137166	1.09974	1.66928	0.095062	0.199012	0.701121
Adra1a	235.036	0.0472489	1.03329	0.332452	0.739548	0.84939	0.070893
Adrm1	1766.16	0.18585	1.13749	3.22554	0.00125735	0.0048845	2.31118
Adsl	1829.92	0.011517	1.00801	0.190514	0.848907	0.919103	0.0366358
Aebp2	1897.9	0.0273004	1.0191	0.442774	0.657929	0.794677	0.0998092
Aen	1222.76	0.0456386	1.03214	0.667531	0.504433	0.675851	0.170149
Aff1	2829.07	0.58644	1.50154	4.53627	5.72586e-06	3.54254e-05	4.45069
Aff4	3160.43	0.21046	1.15706	1.60585	0.108307	0.220617	0.65636
Afg3l1	2065.3	0.155912	1.11413	3.16983	0.00152526	0.00579447	2.23699
Afmid	64.0351	0.853431	1.80679	5.64927	1.61131e-08	1.49866e-07	6.8243
Afp	130.295	1.28793	2.44178	7.55759	4.10593e-14	7.42201e-13	12.1295
Aftph	1997.89	0.322204	1.25024	5.75161	8.83957e-09	8.54851e-08	7.06811
Aga	606.586	0.00736713	1.00512	0.111169	0.911482	0.954927	0.02003
Agap1	4070.42	0.207531	1.15471	1.6568	0.09756	0.20329	0.691884
Agap2	21.8946	0.453034	1.36892	1.78516	0.0742352	0.163425	0.786682
Agbl3	103.988	0.101814	1.07312	0.705779	0.480326	0.654719	0.183945
Agfg1	2628.47	0.352272	1.27657	5.34065	9.26128e-08	7.68151e-07	6.11455
Agk	611.975	0.176033	1.12977	2.52961	0.0114188	0.0341983	1.466
Ago3	1136.33	0.35709	1.28084	2.51328	0.0119615	0.0355261	1.44945
Agpat3	2288.88	0.140639	1.10239	3.25405	0.00113771	0.00446827	2.34986
Agpat4	891.995	0.423734	1.3414	3.75129	0.00017593	0.000827007	3.08249
Agpat9	596.492	1.96432	3.90228	12.2994	9.12025e-35	6.96001e-33	32.1574
Agtpbp1	1391.24	0.362639	1.28578	4.25436	2.0965e-05	0.000118128	3.92765
Agtrap	692.934	0.347993	1.27279	5.531	3.18407e-08	2.84538e-07	6.54586
Ahctf1	1734.97	0.0432258	1.03042	0.626099	0.53125	0.698592	0.155776
Ahcy	377.586	0.0893563	1.0639	1.00409	0.315335	0.492245	0.307819
Ahcyl1	6817.2	0.24625	1.18612	2.18598	0.0288174	0.0748079	1.12605
Ahcyl2	1022.43	0.20727	1.1545	2.67731	0.00742166	0.0235497	1.62801
Ahi1	655.035	0.428281	1.34563	4.19114	2.77559e-05	0.000152528	3.81665
Ahrr	64.152	0.570014	1.48454	3.37465	0.00073909	0.00303132	2.51837
Ahsa1	3371.1	0.235046	1.17694	2.11343	0.0345639	0.0874357	1.05831
AI182371	3.80755	0.492733	1.40711	1.56212	0.118259	0.236221	0.626682
AI314180	4959.29	0.110831	1.07985	2.33373	0.0196099	0.0539627	1.26791
AI464131	93.7497	0.212343	1.15857	1.39766	0.162216	0.301657	0.520486
AI467606	808.621	0.202014	1.1503	3.47593	0.000509087	0.00215735	2.66608
AI606181	189.129	0.0046217	1.00321	0.034767	0.972265	0.987479	0.00547207
AI846148	401.153	0.348987	1.27367	3.41549	0.000636664	0.00265117	2.57656
Aicda	7.34525	0.322716	1.25068	0.972831	0.330637	0.509205	0.293107
Aida	1069.29	0.128874	1.09344	2.01499	0.0439054	0.106701	0.971832
Aif1	971.943	4.58954	24.0763	23.6852	5.11762e-124	3.21863e-121	120.492
Aig1	3272.83	0.0648566	1.04598	1.20074	0.229852	0.391023	0.407798
Aim1	1644.93	3.01843e-05	1.00002	0.000768476	0.999387	0.999442	0.00024256
Aim1l	10.9031	0.164228	1.12057	0.536581	0.591557	0.746041	0.127237
Aim2	1532.82	0.260656	1.19802	3.86751	0.000109952	0.000540104	3.26752
Aimp1	2336.83	0.0250678	1.01753	0.376659	0.706427	0.82715	0.0824156
Aip	1474.42	0.205025	1.15271	3.86338	0.000111831	0.000547861	3.26133
Ak5	6.85728	0.803517	1.74535	2.35055	0.0187458	0.0519678	1.28427
Akap11	1115.11	0.126414	1.09158	1.09472	0.27364	0.444269	0.352354
Akap17b	160.412	0.471467	1.38652	2.51944	0.0117541	0.0350242	1.45563
Akap3	44.4805	0.583753	1.49874	3.13754	0.00170372	0.00638465	2.19486
Akap5	5.1423	0.166863	1.12261	0.466871	0.640592	0.78257	0.106477
Akap8l	1011.15	0.311766	1.24123	4.79649	1.61472e-06	1.10801e-05	4.95546
Akap9	3769.36	0.162376	1.11913	1.92004	0.0548526	0.1281	0.892452
Akirin1	1365.94	0.100371	1.07205	1.48464	0.137639	0.266384	0.574491
Akirin2	461.203	0.193911	1.14386	1.99167	0.0464069	0.111753	0.951742
Akna	1886.54	0.472093	1.38712	4.6272	3.70645e-06	2.38287e-05	4.6229
Aknad1	3.11568	0.408948	1.32772	1.18734	0.235092	0.397502	0.400661
Akr1a1	30059	0.114015	1.08224	2.03062	0.0422938	0.103432	0.985344
Akr1b10	778.05	0.00245244	1.0017	0.0272325	0.978274	0.99042	0.00418045
Akr1c12	2.31403	0.0447793	1.03153	0.091902	0.926776	0.962393	0.0166477
Akr1c13	159.995	0.196222	1.14569	1.70939	0.0873795	0.185964	0.73057
Akt3	1088.36	0.412909	1.33137	5.23436	1.65554e-07	1.32031e-06	5.87932
Aktip	692.822	0.0364105	1.02556	0.567932	0.570081	0.729155	0.13718
Alad	1050.39	0.06078	1.04303	0.927297	0.353772	0.534055	0.272414
Aldh18a1	5319.04	0.256941	1.19494	3.26361	0.00110001	0.00433047	2.36346
Aldh1a2	3.41164	0.145121	1.10582	0.450942	0.652031	0.79035	0.102181
Aldh1a3	3.96841	0.0502203	1.03542	0.309688	0.756798	0.861034	0.0649796
Aldh1b1	180.754	0.360244	1.28364	2.80839	0.004979	0.0165413	1.78143
Aldh1l2	8799.72	0.209101	1.15597	1.215	0.224367	0.384464	0.415144
Aldh3a2	1315.12	0.390969	1.31127	5.57418	2.48693e-08	2.25892e-07	6.6461
Aldh7a1	265.469	0.123241	1.08918	1.53728	0.124226	0.245265	0.610365
Alg10b	1120.28	0.24429	1.18451	1.854	0.0637396	0.144613	0.839792
Alg11	552.059	0.15799	1.11573	1.85457	0.0636573	0.144463	0.840245
Alg12	782.483	0.289464	1.22219	2.86296	0.00419698	0.0142522	1.84612
Alg13	153.057	0.0621157	1.044	0.49745	0.618872	0.766328	0.115585
Alg3	714.82	0.144528	1.10537	1.78371	0.0744715	0.163886	0.785458
Alg5	1343.79	0.384435	1.30535	5.9616	2.49778e-09	2.60773e-08	7.58374
Alg6	290.289	0.0907133	1.0649	0.796893	0.425513	0.60533	0.218008
Alg8	680.61	0.0338773	1.02376	0.47805	0.632615	0.77683	0.109674
Alk	5.85248	0.00729921	1.00507	0.0182371	0.98545	0.994097	0.00257132
Alkbh1	767.485	0.0117743	1.00819	0.160837	0.872222	0.932737	0.0302406
Alkbh2	408.212	0.540958	1.45494	6.66596	2.62942e-11	3.52373e-10	9.453
Alkbh3	883.586	0.170289	1.12528	3.83118	0.00012753	0.000616001	3.21042
Alkbh4	154.047	0.167638	1.12322	1.65287	0.0983566	0.204646	0.688997
Alkbh5	2711.47	0.0704821	1.05007	0.688502	0.491137	0.664577	0.177454
Alms1	438.844	0.544111	1.45812	4.48644	7.24222e-06	4.4001e-05	4.35654
Alox8	3.20918	0.450521	1.36653	1.43413	0.151535	0.286734	0.54252
Alpk1	909.509	0.13532	1.09834	1.26303	0.206577	0.361867	0.441451
Als2	910.529	0.226378	1.16989	2.73153	0.00630415	0.0203759	1.69088
Als2cl	1000.36	0.382825	1.30389	4.91548	8.85651e-07	6.34711e-06	5.19742
Amfr	2755.05	0.21108	1.15755	4.00335	6.24528e-05	0.000322228	3.49184
Amh	4.52711	0.355518	1.27945	1.04816	0.294563	0.46844	0.329346
Amica1	109.167	0.35545	1.27938	3.03265	0.00242416	0.0087814	2.05644
Amigo3	87.5133	0.367348	1.28998	2.27828	0.0227099	0.0611284	1.21376
Ammecr1l	931.653	0.129548	1.09395	1.72891	0.0838258	0.179955	0.744836
Amn	1.54619	0.0801583	1.05713	0.21627	0.828778	0.905697	0.0430173
Amn1	325.889	0.355653	1.27956	2.88422	0.0039239	0.013435	1.87176
Amotl1	4691.37	0.166161	1.12207	1.31031	0.190093	0.340412	0.467995
Ampd1	1.9311	0.299969	1.23112	1.31717	0.187782	0.337409	0.471843
Ampd2	6142.41	0.289743	1.22242	2.81689	0.00484918	0.0161601	1.79156
Amt	18.3276	0.476057	1.39094	2.19889	0.0278858	0.0727	1.13847
Amz1	1801.15	0.553808	1.46796	5.92473	3.12805e-09	3.21967e-08	7.49219
Anapc1	4835.25	0.0591075	1.04182	0.954646	0.339757	0.519345	0.284544
Anapc11	949.878	0.104	1.07475	1.5735	0.115604	0.23206	0.634399
Anapc16	1118.18	0.340403	1.26611	5.85839	4.67371e-09	4.69146e-08	7.32869
Anapc4	1092.13	0.0128358	1.00894	0.270064	0.787111	0.880041	0.0554969
Anapc5	6438.53	0.387402	1.30804	7.4397	1.00914e-13	1.75292e-12	11.7562
Ang	18.6638	0.0247605	1.01731	0.0881196	0.929782	0.964196	0.0158345
Angel1	101.906	0.170552	1.12549	1.29428	0.19557	0.347288	0.459311
Angel2	1005.69	0.0611454	1.04329	0.982847	0.325683	0.50412	0.297466
Angptl2	479.469	3.10207	8.58653	24.796	9.88942e-136	8.19877e-133	132.086
Angptl3	18.3803	0.880465	1.84097	3.25067	0.00115135	0.00451797	2.34506
Angptl4	122.639	0.0755525	1.05376	0.471755	0.637102	0.779558	0.108151
Angptl6	1736.55	0.478525	1.39332	4.28563	1.8222e-05	0.000103925	3.98328
Ank1	2.14227	0.542547	1.45654	1.60685	0.108087	0.220268	0.657048
Ank2	518.456	1.54162	2.91122	13.0922	3.65002e-39	3.41398e-37	36.4667
Ankdd1a	120.207	0.827373	1.77445	5.48075	4.23528e-08	3.69958e-07	6.43185
Ankhd1	4265.25	0.200536	1.14913	2.44668	0.0144178	0.0416943	1.37992
Ankib1	1277.03	0.083425	1.05953	0.733011	0.463551	0.640024	0.193804
Ankle2	1057	0.00458226	1.00318	0.0860575	0.931421	0.964966	0.0154881
Ankmy1	2.58468	0.288423	1.2213	1.05646	0.290758	0.463885	0.33359
Ankra2	316.302	0.345138	1.27027	4.07418	4.6176e-05	0.000245183	3.61051
Ankrd11	4557.01	0.139144	1.10125	1.55179	0.120713	0.239913	0.619946
Ankrd12	1500.28	0.184388	1.13633	1.86022	0.0628545	0.142997	0.844675
Ankrd26	332.992	0.064452	1.04569	0.480418	0.63093	0.775545	0.110393
Ankrd28	1006.85	0.0906159	1.06482	0.675665	0.499254	0.671823	0.172745
Ankrd35	2.96263	0.0675205	1.04791	0.2152	0.829611	0.906248	0.0427529
Ankrd40	2216.12	0.0518632	1.0366	1.47935	0.139046	0.26811	0.571687
Ankrd44	443.997	0.0295364	1.02068	0.244483	0.806857	0.892382	0.0494494
Ankrd50	1536.71	0.284592	1.21807	3.51013	0.000447882	0.00192527	2.71551
Ankrd66	3.96637	0.333582	1.26014	1.05437	0.291715	0.465034	0.332515
Anks1	727.389	0.0149784	1.01044	0.231284	0.817094	0.898473	0.0464949
Anln	1331.34	0.236158	1.17785	2.0395	0.0414005	0.101545	0.99334
Ano10	1364.05	0.142909	1.10413	3.0993	0.00193978	0.0071837	2.14365
Ano7	20.1796	0.995678	1.99402	3.67668	0.000236293	0.00108177	2.96587
Ano8	336.692	0.0513988	1.03627	0.67215	0.501488	0.673538	0.171638
Antxr2	1416.9	0.0517433	1.03652	0.775685	0.437935	0.616414	0.210128
Anxa4	12639.8	0.0473195	1.03334	0.87615	0.380948	0.562191	0.250116
Aoah	1293.05	2.02384	4.06664	27.1753	1.27098e-162	2.57572e-159	158.589
Aoc2	63.4247	0.461318	1.3768	2.40439	0.0161995	0.0459792	1.33744
Aox1	9.72849	0.663632	1.58407	2.13755	0.0325532	0.0829746	1.08105
Aox2	33.4853	0.769912	1.70517	3.06044	0.0022101	0.00808465	2.09234
Ap1g2	1553.74	0.47524	1.39015	5.63891	1.71129e-08	1.58197e-07	6.8008
Ap1s1	3554.16	0.0581137	1.0411	0.973223	0.330442	0.509032	0.293255
Ap1s2	456.651	0.0314172	1.02202	0.265976	0.790258	0.882424	0.0543228
Ap1s3	332.643	0.230718	1.17342	2.05004	0.0403603	0.0995311	1.00204
Ap2a2	3095.32	0.0148521	1.01035	0.326785	0.74383	0.851807	0.069659
Ap3m2	313.733	0.170215	1.12523	2.18323	0.0290191	0.0752674	1.12339
Ap4b1	105.703	0.340283	1.266	2.50445	0.0122641	0.0362888	1.44023
Ap4e1	437.816	0.135073	1.09815	0.956668	0.338735	0.518323	0.2854
Apba1	11.1063	0.426192	1.34368	1.58274	0.113481	0.228857	0.640435
Apba3	945.715	0.407531	1.32641	4.43828	9.06795e-06	5.43154e-05	4.26508
Apc2	2.47706	0.500522	1.41472	1.37017	0.170635	0.312974	0.504491
Aph1a	1507.01	0.086009	1.06143	1.98437	0.0472143	0.113297	0.945782
Aph1b	99.2987	0.181302	1.13391	1.38311	0.166632	0.30783	0.511689
Api5	4749.7	0.147338	1.10752	2.60933	0.0090721	0.0280546	1.552
Apip	662.296	0.182112	1.13454	2.97703	0.00291052	0.0102898	1.98759
Apitd1	132.469	0.0321467	1.02253	0.258411	0.796089	0.886007	0.0525631
Apln	1.4324	0.189136	1.14008	0.90595	0.364962	0.546111	0.262719
Apmap	1093.02	0.117278	1.08469	2.39687	0.0165358	0.0467229	1.33047
Apobec1	11187.6	0.774681	1.71081	9.21474	3.12045e-20	9.56536e-19	18.0193
Apobec3	620.762	0.190354	1.14104	3.0136	0.0025817	0.00927572	2.03265
Apobr	2230.2	0.119833	1.08661	1.19803	0.230905	0.392148	0.40655
Apoe	64.6685	0.455324	1.37109	2.37657	0.0174746	0.048996	1.30984
Apof	3.35631	1.48063	2.79071	4.04842	5.15655e-05	0.000271342	3.56648
Apol10b	11.3616	3.13302	8.77272	7.32536	2.38264e-13	3.99053e-12	11.399
Apol7a	1.04057	0.257837	1.19568	1.25602	0.209109	0.364935	0.437785
Apol8	1.36629	0.325947	1.25349	1.22744	0.219657	0.378169	0.422314
Apol9a	69.2574	1.17548	2.25868	5.80695	6.36207e-09	6.27232e-08	7.20257
Apol9b	25.0465	0.70432	1.62938	2.99637	0.00273213	0.00975935	2.01058
Apool	639.777	0.278983	1.21334	3.81361	0.000136954	0.000658208	3.18164
Apopt1	920.947	0.0837066	1.05974	1.67476	0.0939808	0.197297	0.70488
App	10147.2	0.509841	1.42389	8.7285	2.58081e-18	6.72449e-17	16.1723
Appbp2	1183.54	0.174458	1.12854	1.8094	0.0703891	0.156769	0.80474
Appl1	1284.73	0.189001	1.13997	2.33823	0.0193755	0.0534306	1.27221
Aprt	6989.87	0.113373	1.08175	1.47119	0.141239	0.271392	0.566403
Aptx	747.119	0.321708	1.24981	5.15036	2.59985e-07	2.01524e-06	5.69567
Aqp11	17.2827	0.246591	1.1864	1.02424	0.305723	0.481153	0.317717
Aqp3	4.26569	0.0896337	1.0641	0.623895	0.532697	0.699687	0.155096
Aqp9	888.036	2.02667	4.07463	14.0562	7.05773e-45	8.25167e-43	42.0835
Araf	1664.19	0.155734	1.11399	3.75502	0.000173329	0.000816043	3.08829
Arap1	5546.26	0.113024	1.08149	1.99276	0.0462882	0.11153	0.952609
Arcn1	6390	0.184935	1.13677	2.64552	0.0081565	0.0255788	1.59212
Areg	1.36538	0.659782	1.57984	2.55451	0.0106338	0.0321643	1.49263
Arel1	1377.86	0.196148	1.14564	2.33895	0.0193379	0.053351	1.27286
Arf2	976.053	0.0167397	1.01167	0.271955	0.785657	0.879008	0.056007
Arf6	4289.04	0.232499	1.17487	4.50433	6.65842e-06	4.078e-05	4.38955
Arfgap3	1353.43	0.147817	1.10789	2.53614	0.0112082	0.0336559	1.47294
Arfgef1	2558.12	0.167391	1.12303	1.64495	0.0999791	0.207312	0.683375
Arfgef2	2705.78	0.00331945	1.0023	0.0354229	0.971743	0.987267	0.00556554
Arfip1	215.876	0.142456	1.10378	1.17273	0.240905	0.405488	0.392022
Arfrp1	645.735	0.20196	1.15026	3.24337	0.00118126	0.00461644	2.33569
Arhgap12	1489.83	0.65181	1.57114	8.17644	2.92341e-16	6.41638e-15	14.1927
Arhgap15	346.476	0.455566	1.37132	4.61694	3.89442e-06	2.48792e-05	4.60416
Arhgap21	1734.67	0.097847	1.07018	1.13834	0.254977	0.422123	0.374561
Arhgap23	182.953	0.24545	1.18546	1.993	0.0462611	0.11149	0.952764
Arhgap25	1037.51	0.0804188	1.05732	1.04778	0.294739	0.468679	0.329124
Arhgap26	266.667	0.500516	1.41472	4.0791	4.52096e-05	0.000240683	3.61856
Arhgap27	959.356	0.674177	1.59569	5.76779	8.03173e-09	7.82954e-08	7.10626
Arhgap33	86.6066	0.556347	1.47054	2.43741	0.014793	0.0426307	1.37028
Arhgap4	14.0846	0.45422	1.37004	1.74497	0.0809908	0.17494	0.757111
Arhgap5	1591.11	0.134743	1.0979	0.751439	0.452388	0.630568	0.200268
Arhgap6	6.45404	0.426857	1.3443	1.30852	0.190698	0.341295	0.466871
Arhgap8	2.17649	0.123683	1.08951	0.447842	0.654267	0.792218	0.101155
Arhgdib	18555.3	0.100192	1.07192	2.30118	0.0213812	0.0581266	1.23563
Arhgef10	920.551	0.0594487	1.04207	0.394705	0.693061	0.818341	0.0870657
Arhgef17	20.3121	0.82708	1.77409	2.84629	0.00442326	0.0149123	1.82645
Arhgef18	303.248	0.0364143	1.02556	0.456144	0.648286	0.787341	0.103837
Arhgef19	6.78555	0.512976	1.42699	1.57254	0.115824	0.232374	0.633812
Arhgef2	3450.48	0.0335692	1.02354	0.49411	0.621229	0.767967	0.114657
Arhgef25	57.9995	0.33299	1.25962	2.18095	0.0291874	0.0756607	1.12113
Arhgef3	700.785	1.59511	3.02117	11.2907	1.45816e-29	8.3371e-28	27.079
Arhgef33	1.54973	0.0840532	1.05999	0.326982	0.743682	0.851797	0.069664
Arhgef37	2.15846	0.507541	1.42163	1.54343	0.122727	0.243148	0.614129
Arhgef39	167.628	0.305387	1.23575	2.06092	0.039311	0.0973118	1.01183
Arid3b	103.549	0.674769	1.59634	4.79569	1.62117e-06	1.11141e-05	4.95412
Arid5a	492.126	0.634801	1.55272	5.18151	2.201e-07	1.72811e-06	5.76243
Arid5b	529.799	0.351856	1.2762	2.016	0.0438004	0.10646	0.972814
Arih1	2656.07	0.260366	1.19778	3.84706	0.000119542	0.000581575	3.23539
Arih2	1328.27	0.325555	1.25315	6.2518	4.05746e-10	4.73778e-09	8.32443
Arl13b	288.194	0.425174	1.34273	3.34872	0.000811854	0.00328761	2.48312
Arl14ep	1238.5	0.0469751	1.0331	0.666805	0.504897	0.676174	0.169941
Arl4a	177.782	0.281619	1.21556	3.25039	0.00115247	0.0045214	2.34473
Arl4c	29.5549	1.12764	2.18501	4.7378	2.16048e-06	1.44288e-05	4.84077
Arl5b	452.285	0.0889626	1.06361	0.628688	0.529553	0.696863	0.156852
Arl5c	1374.61	0.82011	1.76554	8.17209	3.03093e-16	6.62844e-15	14.1786
Arl6ip1	2222.99	0.283194	1.21689	4.50166	6.74262e-06	4.12265e-05	4.38482
Arl8a	3082.9	0.168053	1.12354	2.3762	0.0174919	0.0490226	1.3096
Arl9	5.72359	0.0243863	1.01705	0.067163	0.946452	0.973897	0.0114869
Armc1	681.864	0.141442	1.10301	2.15717	0.0309922	0.0796174	1.09899
Armc2	409.264	1.03393	2.0476	9.48613	2.3978e-21	8.15922e-20	19.0884
Armc3	15.1995	0.982501	1.97589	3.96597	7.30973e-05	0.000371371	3.43019
Armc5	541.001	0.1286	1.09323	1.28037	0.200414	0.353793	0.451251
Armc6	610.091	0.0700701	1.04977	1.0243	0.305695	0.48115	0.317719
Armc8	716.287	0.10744	1.07732	1.42075	0.15539	0.292025	0.534579
Armcx5	138.102	0.202641	1.1508	1.52568	0.12709	0.249951	0.602146
Arnt	1707.38	0.0897129	1.06416	1.03203	0.30206	0.476786	0.321676
Arnt2	5.31421	1.14603	2.21305	3.38328	0.000716255	0.00295235	2.52983
Arntl	935.663	0.212488	1.15868	2.30201	0.0213343	0.0580252	1.23638
Arpc2	13155.5	0.198184	1.14725	4.97867	6.40212e-07	4.69892e-06	5.328
Arpc5l	3403.52	0.340436	1.26614	6.33526	2.3694e-10	2.82824e-09	8.54848
Arpp19	1318.72	0.0100572	1.007	0.148507	0.881943	0.9377	0.027936
Arrb2	3418.93	0.697201	1.62136	8.31259	9.36348e-17	2.16727e-15	14.6641
Arrdc3	267.556	1.03427	2.04807	5.22612	1.73104e-07	1.37811e-06	5.86072
Arrdc4	165.201	0.449427	1.3655	3.62956	0.000283906	0.00127824	2.89339
Arsa	888.472	0.322997	1.25093	6.87169	6.3445e-12	9.01928e-11	10.0448
Arsg	325.805	0.0276397	1.01934	0.261216	0.793926	0.884462	0.0533209
Art3	5.32124	1.07796	2.11105	3.07183	0.00212753	0.00780638	2.10755
Art5	1.14135	0.337703	1.26374	1.66575	0.0957642	0.200165	0.698611
Arv1	100.899	0.241663	1.18235	1.86127	0.0627062	0.142723	0.845505
Asah2	266.842	0.829243	1.77675	7.03203	2.03557e-12	3.05068e-11	10.5156
Asap1	992.468	0.194561	1.14438	2.79936	0.00512041	0.0169335	1.77125
Asap3	47.5475	0.296739	1.22836	1.72762	0.0840567	0.180366	0.743846
Asb1	429.483	0.0929706	1.06656	1.12827	0.259204	0.427414	0.369152
Asb11	99.0014	4.12823	17.4872	16.893	5.06472e-64	1.08677e-61	60.9639
Asb2	18.3788	3.44792	10.9126	7.51921	5.51064e-14	9.84413e-13	12.0068
Asb4	2.70126	0.137383	1.09991	0.58678	0.557352	0.719742	0.142823
Asb7	385.177	0.0816242	1.05821	0.754701	0.450428	0.628503	0.201692
Ascc2	4073.5	0.538402	1.45236	6.41676	1.39209e-10	1.72137e-09	8.76412
Ascc3	3979.19	0.225151	1.1689	1.87451	0.0608607	0.139523	0.855354
Ascl4	7.08837	0.198836	1.14777	0.563803	0.572888	0.731812	0.135601
Asf1a	317.596	0.0391532	1.02751	0.354491	0.722971	0.837915	0.0767999
Asf1b	743.684	0.0495791	1.03496	0.445716	0.655802	0.793234	0.100599
Asna1	4715.27	0.0230452	1.0161	0.345799	0.729494	0.842317	0.0745245
Asns	9875.01	0.343488	1.26882	5.50314	3.7308e-08	3.2984e-07	6.4817
Asph	9016.78	0.233879	1.17599	2.47557	0.0133023	0.0389439	1.40956
Aspm	671.191	0.116161	1.08385	0.69286	0.488398	0.662148	0.179045
Ass1	1037.04	2.40487	5.29586	15.7877	3.77952e-56	6.62833e-54	53.1786
Asun	952.246	0.0158508	1.01105	0.230006	0.818087	0.898807	0.0463336
Atad1	1703.41	0.1387	1.10091	1.75564	0.0791498	0.171781	0.765025
Atad2	2385.66	7.70161e-05	1.00005	0.00306775	0.997552	0.998867	0.000492482
Ate1	1345.19	0.14401	1.10497	1.67281	0.0943644	0.197918	0.703514
Atf1	1167.38	0.177475	1.1309	1.74449	0.0810742	0.175078	0.756767
Atf2	1209.54	0.203412	1.15142	2.15042	0.0315218	0.0807935	1.09262
Atf3	6779.46	1.01603	2.02235	9.01031	2.0548e-19	5.88343e-18	17.2304
Atf4	21283.8	0.333661	1.26021	5.43492	5.48215e-08	4.70536e-07	6.32741
Atf6	9226.99	0.266243	1.20267	3.19943	0.00137698	0.00530744	2.27511
Atf6b	3593.54	0.237132	1.17865	4.40938	1.03665e-05	6.14876e-05	4.21121
Atg10	169.624	0.200932	1.14944	2.08943	0.0366691	0.0918819	1.03677
Atg12	1153.44	0.13789	1.10029	1.65019	0.0989049	0.205516	0.687155
Atg3	2435.3	0.293495	1.22561	6.11581	9.60681e-10	1.06711e-08	7.97179
Atg4d	620.871	0.216206	1.16167	3.87692	0.000105788	0.000521672	3.2826
Atl2	556.28	0.0344128	1.02414	0.372081	0.709832	0.829487	0.0811904
Atl3	2423.55	0.216439	1.16186	1.91632	0.055325	0.129021	0.88934
Atmin	1781.97	0.277524	1.21211	5.16159	2.44855e-07	1.90923e-06	5.71914
Atn1	74.7913	0.407002	1.32593	2.18332	0.0290121	0.0752599	1.12344
Atoh8	7.15998	0.833295	1.78175	2.51402	0.0119365	0.0354748	1.45008
Atp11a	3007.27	0.0793965	1.05658	0.5116	0.608931	0.758117	0.120264
Atp11b	1422.24	0.489045	1.40352	4.59139	4.40297e-06	2.77395e-05	4.5569
Atp11c	567.628	0.0625368	1.0443	0.425734	0.670302	0.802523	0.0955427
Atp13a1	1907.39	0.243996	1.18427	5.73355	9.83521e-09	9.4165e-08	7.02611
Atp13a4	32.1707	0.486459	1.401	1.87812	0.0603642	0.138715	0.857876
Atp2a2	13368	0.11196	1.0807	0.826886	0.408301	0.588752	0.230068
Atp2b1	7755.25	0.345955	1.27099	3.32631	0.000880054	0.00353164	2.45202
Atp5s	125.33	0.125472	1.09086	1.167	0.243211	0.408014	0.389324
Atp6ap2	3955.64	0.367452	1.29007	4.77497	1.79736e-06	1.22321e-05	4.9125
Atp6v0a1	3377.44	0.449361	1.36544	3.66633	0.000246057	0.00112228	2.9499
Atp6v0a2	2195.24	0.12891	1.09347	3.17002	0.00152428	0.00579194	2.23718
Atp6v1g2	33.5057	0.248316	1.18782	1.46212	0.143709	0.275268	0.560244
Atp6v1h	3350.74	0.0449926	1.03168	0.764066	0.444828	0.623135	0.205418
Atp7a	1053.44	0.483837	1.39846	2.22801	0.02588	0.0681133	1.16677
Atp8a1	1850.2	0.674886	1.59647	7.23224	4.75102e-13	7.6889e-12	11.1141
Atp8b4	6772.65	0.412499	1.33099	4.61621	3.90806e-06	2.49489e-05	4.60295
Atp8b5	1.29967	0.520815	1.43477	1.92799	0.0538562	0.126128	0.899189
Atp9b	2692.19	0.11356	1.08189	2.58696	0.00968272	0.0297012	1.52723
Atxn1	492.945	0.40746	1.32635	2.51544	0.0118883	0.0353605	1.45148
Atxn2l	4821.75	0.35646	1.28028	3.34804	0.000813856	0.00329426	2.48224
Atxn7	487.083	0.273796	1.20898	1.86832	0.0617181	0.140921	0.851024
Atxn7l2	162.757	0.0808106	1.05761	0.663365	0.507097	0.677833	0.168877
Atxn7l3	1360.89	0.134015	1.09734	2.3972	0.0165208	0.0467024	1.33066
AU040320	1750.42	0.268847	1.20484	4.59441	4.33983e-06	2.74044e-05	4.56218
Auh	511.079	0.124148	1.08986	1.81892	0.0689234	0.154112	0.812163
Aunip	129.158	0.18833	1.13944	1.20054	0.229931	0.391064	0.407753
Aup1	7567.19	0.313378	1.24261	5.98444	2.17142e-09	2.29326e-08	7.63955
Aurka	973.332	0.384257	1.30519	2.80813	0.00498298	0.0165515	1.78116
Aurkb	649.846	0.0221534	1.01547	0.17553	0.860663	0.925787	0.033489
Avil	5068.29	0.00411012	1.00285	-0.0264089	0.978931	0.990821	0.00400493
Avl9	1369.4	0.566255	1.48067	3.66684	0.000245567	0.00112085	2.95045
AW209491	390.626	0.118151	1.08534	1.66918	0.0950815	0.199012	0.701121
AW549877	890.177	0.0991152	1.07112	0.662067	0.507928	0.678572	0.168404
AW554918	281.489	0.173156	1.12752	1.81022	0.0702618	0.156529	0.805405
Axdnd1	6.5913	0.798255	1.739	2.3952	0.0166113	0.0468998	1.32883
Axin1	1487.02	0.175508	1.12936	3.62044	0.000294108	0.00131832	2.87998
Axl	65.2224	3.10816	8.62285	13.1381	1.99118e-39	1.90142e-37	36.7209
Azin1	3470.24	0.158182	1.11588	1.31479	0.18858	0.338501	0.47044
B230217C12Rik	190.709	0.399406	1.31897	2.85857	0.00425551	0.0144241	1.84091
B230219D22Rik	953.214	0.19344	1.14349	1.45656	0.145238	0.277527	0.556695
B2m	46902.4	1.0145	2.02021	15.9488	2.90276e-57	5.24192e-55	54.2805
B3galnt1	118.256	0.22145	1.1659	1.65633	0.097654	0.203401	0.691647
B3galnt2	1269.4	0.676316	1.59805	5.73907	9.51988e-09	9.13858e-08	7.03912
B3galt4	165.265	0.261057	1.19836	2.43306	0.0149719	0.0430713	1.36581
B3gat2	5.67344	0.0145759	1.01015	0.0483779	0.961415	0.981617	0.00805783
B3gnt2	29.401	0.144847	1.10561	0.585713	0.558068	0.720163	0.142569
B3gnt3	426.05	0.137869	1.10028	1.29892	0.193973	0.345241	0.461878
B3gnt4	1.20075	0.319842	1.24819	1.06378	0.28743	0.46028	0.336978
B3gntl1	271.514	0.289701	1.22239	3.01032	0.0026097	0.00936252	2.02861
B430203G13Rik	1.78413	0.105959	1.07621	0.355548	0.722179	0.837263	0.077138
B430305J03Rik	80.8493	0.373351	1.29536	2.29053	0.0219907	0.0594733	1.22568
B430306N03Rik	8.40159	0.403042	1.32229	1.42324	0.154667	0.291032	0.536059
B4galnt2	13.9587	0.579492	1.49432	2.13753	0.0325547	0.0829746	1.08105
B4galt2	5.36457	0.830268	1.77802	2.45299	0.0141674	0.0410668	1.38651
B4galt3	1083.51	0.211926	1.15823	3.34603	0.000819764	0.00331596	2.47939
B930094E09Rik	3.16286	0.610136	1.5264	1.72476	0.0845712	0.181257	0.741706
B9d2	433.636	0.252631	1.19138	2.84848	0.00439285	0.0148345	1.82873
Bace1	6.09938	0.0975569	1.06996	0.340007	0.733851	0.845283	0.0729979
Bach1	1112.39	0.219919	1.16467	1.76825	0.0770193	0.168073	0.774502
Bahd1	874.46	0.177384	1.13083	2.21238	0.0269402	0.0705979	1.15121
Baiap2	838.253	0.0184811	1.01289	0.158637	0.873955	0.933499	0.0298862
Baiap3	3.41804	0.367857	1.29043	1.22354	0.221126	0.380016	0.420198
Bak1	5841.85	0.294493	1.22645	6.18354	6.26796e-10	7.17197e-09	8.14436
Banf1	2741.56	0.0579474	1.04098	1.11804	0.263551	0.432392	0.364122
Bank1	28.3418	0.9031	1.87008	3.71575	0.000202606	0.000938853	3.0274
Banp	457.672	0.07948	1.05664	0.607911	0.543247	0.708949	0.149385
Bap1	2104.63	0.383657	1.30464	8.17984	2.84228e-16	6.25336e-15	14.2039
Bard1	202.462	0.0448711	1.03159	0.342821	0.731733	0.843795	0.0737629
Basp1	3381.06	0.533516	1.44745	4.90206	9.48353e-07	6.75928e-06	5.1701
Batf	4.84042	0.376955	1.2986	1.09998	0.271341	0.441835	0.35474
Batf2	317.685	2.7164	6.57231	20.3652	3.40473e-92	1.29373e-89	88.8882
Batf3	1.32485	1.10635	2.153	3.4989	0.000467186	0.00200071	2.69882
Baz1a	1716.65	0.219661	1.16446	2.45938	0.0139176	0.0404814	1.39274
Baz2a	1076.31	0.226213	1.16976	1.83582	0.0663846	0.149517	0.825309
Bbip1	584.587	0.0825039	1.05885	1.27105	0.203712	0.358189	0.445887
Bbof1	47.8749	0.21748	1.1627	1.16632	0.243486	0.408175	0.389153
Bbs10	111.634	0.0820533	1.05852	0.514083	0.607194	0.756771	0.121035
Bbs12	75.54	0.0657482	1.04663	0.391188	0.695658	0.820002	0.0861853
Bbs4	218.848	0.23318	1.17542	2.29769	0.0215792	0.0585933	1.23215
Bbs5	176.881	0.0546496	1.03861	0.52541	0.599298	0.751193	0.124248
Bbx	2272.16	0.0597686	1.0423	0.596615	0.550765	0.714592	0.145942
BC003331	1344.04	0.333447	1.26002	5.0719	3.93863e-07	2.9907e-06	5.52423
BC004004	1903.31	0.22964	1.17254	3.84862	0.000118786	0.000578517	3.23768
BC017643	863.571	0.395097	1.31503	6.16077	7.23929e-10	8.17063e-09	8.08774
BC024978	309.985	0.451266	1.36724	3.64453	0.000267876	0.00121296	2.91615
BC026585	1.86206	0.602972	1.51884	1.69404	0.090257	0.190797	0.719428
BC028528	749.983	0.0439608	1.03094	0.526627	0.598453	0.750569	0.124609
BC029214	183.906	0.25627	1.19439	2.49626	0.0125511	0.0369942	1.43187
BC030867	243.716	0.572616	1.48722	3.97338	7.08605e-05	0.000360912	3.4426
BC037034	471.103	0.114814	1.08284	1.20271	0.22909	0.390064	0.408864
BC048403	246.729	0.266349	1.20276	1.93287	0.0532517	0.124985	0.903143
BC048644	8.18521	0.402925	1.32219	1.2315	0.218137	0.37612	0.424673
BC049352	3.09974	0.281755	1.21567	0.899375	0.368453	0.549846	0.259759
BC049715	47.5712	0.685663	1.60844	3.6595	0.000252703	0.00114968	2.93942
BC049762	2.06637	0.335993	1.26225	1.02043	0.307524	0.483364	0.315726
BC052040	154.06	0.451743	1.36769	4.03126	5.54787e-05	0.000290102	3.53745
BC055324	378.769	0.0273818	1.01916	0.223546	0.823111	0.902227	0.0446843
BC147527	3.7669	2.04035	4.11347	5.53627	3.08989e-08	2.76936e-07	6.55762
Bcam	1.97523	1.11308	2.16307	2.83547	0.00457578	0.0153737	1.81322
Bcas1	10.0443	0.138414	1.10069	0.433375	0.664743	0.799014	0.0974456
Bcat1	4710.21	0.176494	1.13013	2.03103	0.0422517	0.103371	0.985602
Bccip	1557.13	0.235412	1.17724	4.29081	1.78022e-05	0.000101594	3.99313
Bcl10	936.089	0.0637639	1.04519	0.985309	0.324473	0.503022	0.298413
Bcl2	473.216	0.378988	1.30043	4.22704	2.36787e-05	0.00013179	3.88012
Bcl2a1a	149.241	4.17979	18.1234	18.6093	2.70008e-77	8.2078e-75	74.0858
Bcl2a1b	975.746	0.500482	1.41469	6.35653	2.06362e-10	2.48602e-09	8.60449
Bcl2a1c	3.3295	0.369352	1.29177	1.04744	0.294897	0.468785	0.329026
Bcl2a1d	693.151	0.389665	1.31009	4.43613	9.15893e-06	5.47704e-05	4.26145
Bcl2l1	3064.02	0.895911	1.86078	12.1256	7.72887e-34	5.59392e-32	31.2523
Bcl2l11	520.066	0.218461	1.16349	2.62237	0.00873205	0.0270903	1.56719
Bcl2l12	97.0006	0.253995	1.1925	2.1265	0.0334614	0.085024	1.07046
Bcl2l13	998.83	0.0499258	1.03521	1.05595	0.290992	0.464193	0.333301
Bcl2l14	16.1349	2.74429	6.70062	7.63591	2.24229e-14	4.14778e-13	12.3822
Bcl2l15	5.18576	0.622095	1.53911	1.90833	0.0563488	0.131113	0.882355
Bcl2l2	676.725	0.609412	1.52564	8.96903	2.99142e-19	8.459e-18	17.0727
Bcl6	856.776	0.688574	1.61169	6.02523	1.68868e-09	1.80644e-08	7.74318
Bcl6b	38.6145	2.20372	4.60665	9.287	1.58694e-20	4.99901e-19	18.3011
Bcl7b	1138.93	0.0924263	1.06616	1.58046	0.114002	0.229756	0.638734
Bcl7c	284.857	0.137386	1.09991	1.43053	0.152566	0.288268	0.540204
Bclaf1	5622.59	0.00972439	1.00676	0.165666	0.86842	0.930744	0.0311699
Bcr	3.05379	0.149637	1.10929	0.43345	0.664688	0.799014	0.0974456
Bdp1	1740.65	0.0896097	1.06408	0.620693	0.534802	0.701543	0.153946
Bend6	121.209	1.78362	3.44289	11.4742	1.77819e-30	1.08108e-28	27.9661
Bet1	921.416	0.0511952	1.03612	0.643363	0.519989	0.68897	0.1618
Bet1l	396.383	0.0308498	1.02161	0.365783	0.714527	0.831979	0.0798877
Bfar	1435.33	0.0589702	1.04172	1.49231	0.135617	0.263112	0.57986
Bfsp1	1.27277	0.270333	1.20609	0.829309	0.40693	0.587446	0.231032
Bfsp2	1.15702	0.90991	1.87893	3.08792	0.0020156	0.00742679	2.1292
Bglap	2.30858	1.4458	2.72414	3.68266	0.000230816	0.00105828	2.9754
Bglap2	158.102	2.84588	7.18942	11.7447	7.51594e-32	4.93105e-30	29.3071
Bglap3	7.46248	0.750906	1.68285	2.1211	0.0339134	0.0859928	1.06554
Bhlha15	17.5608	0.196576	1.14598	0.665547	0.505701	0.676754	0.169569
Bicd1	10.1491	0.377516	1.2991	1.09761	0.272374	0.442963	0.353633
Bicd2	1329.28	0.160482	1.11766	2.0878	0.0368161	0.0921742	1.03539
Bid	3242.69	0.103645	1.07448	1.52534	0.127174	0.250083	0.601915
Bik	1.12355	0.331366	1.2582	1.30126	0.19317	0.344399	0.462939
Bin1	2740.55	0.0967576	1.06937	1.11644	0.264234	0.433279	0.363233
Bin2	2979.8	0.872996	1.83146	9.06286	1.2707e-19	3.66713e-18	17.4357
Birc2	584.1	0.16758	1.12317	2.4461	0.014441	0.0417547	1.37929
Birc3	1228	0.124788	1.09035	1.46771	0.142184	0.272786	0.564178
Bivm	359.106	0.14642	1.10682	1.32539	0.185043	0.333464	0.476951
Blcap	1015.06	0.0586381	1.04148	0.911392	0.362089	0.542702	0.265439
Blm	621.966	0.271525	1.20708	2.37567	0.0175173	0.0490857	1.30905
Blnk	1628.16	0.0558357	1.03946	0.584393	0.558956	0.720614	0.142298
Bloc1s2	486.951	0.146425	1.10682	1.86884	0.0616452	0.140807	0.851374
Bloc1s3	455.606	0.0579572	1.04099	0.805118	0.420752	0.601229	0.22096
Bloc1s4	281.218	0.0425534	1.02994	0.484078	0.628331	0.773444	0.111571
Bloc1s6	1253.2	0.0713393	1.05069	1.33162	0.182986	0.330641	0.480644
Blvrb	5697.28	2.00617	4.01716	24.0595	6.63955e-128	4.65764e-125	124.332
Blzf1	1329.35	0.317642	1.24629	4.47196	7.75066e-06	4.68093e-05	4.32967
Bmf	75.4631	0.0923989	1.06614	0.585978	0.55789	0.720073	0.142624
Bmi1	1394.54	0.606355	1.52241	4.6172	3.88947e-06	2.4859e-05	4.60452
Bmp8a	2.37592	0.137227	1.09979	0.494126	0.621217	0.767967	0.114657
Bmt2	1065.85	0.362753	1.28588	2.42336	0.0153777	0.0440551	1.356
Bnip1	673.071	0.222916	1.16709	3.95617	7.61601e-05	0.000385749	3.41369
Bnip2	3540.31	0.231691	1.17421	4.92102	8.60921e-07	6.18446e-06	5.2087
Bola3	708.036	0.0166513	1.01161	0.197722	0.843263	0.915002	0.0385779
Bora	376.942	0.429431	1.3467	3.50287	0.000460281	0.00197299	2.70488
Bpifc	5.3583	1.33014	2.51427	3.77666	0.000158943	0.000755135	3.12198
Braf	1204.79	0.180088	1.13295	1.56662	0.117205	0.23465	0.62958
Brat1	458.765	0.174121	1.12828	1.94261	0.0520633	0.12278	0.910871
Brca1	1037.64	0.0814738	1.0581	0.659329	0.509684	0.680238	0.167339
Brca2	521.432	0.239717	1.18076	2.00581	0.0448763	0.108641	0.964007
Brcc3	722.304	0.132004	1.09581	2.06096	0.0393065	0.0973118	1.01183
Brd2	8550.17	0.169029	1.1243	3.15592	0.00159995	0.00603864	2.21906
Brd4	1968.33	0.15777	1.11556	1.25276	0.210292	0.366216	0.436263
Brd8	1305.22	0.00809103	1.00562	0.130155	0.896443	0.94592	0.0241455
Brd9	839.718	0.051414	1.03628	0.864015	0.38758	0.568344	0.245388
Brdt	90.9574	0.933928	1.91047	7.25598	3.98757e-13	6.51696e-12	11.186
Bre	1505.21	0.11286	1.08137	1.9279	0.0538672	0.126137	0.899156
Brf2	313.704	0.453467	1.36933	4.79288	1.64407e-06	1.12561e-05	4.94861
Brip1	578.069	0.0418911	1.02946	0.257633	0.79669	0.886459	0.0523415
Brms1l	365.377	0.225237	1.16897	3.23253	0.00122701	0.00477377	2.32114
Brox	1698.9	0.258311	1.19608	4.27702	1.89412e-05	0.000107422	3.96891
Brpf1	2057.44	0.00515074	1.00358	0.11313	0.909928	0.954077	0.0204165
Brpf3	286.191	0.446115	1.36237	3.02177	0.002513	0.00907077	2.04236
Bspry	1.74863	0.20844	1.15544	0.629765	0.528849	0.696315	0.157194
Bst1	2199.3	1.4022	2.64304	21.622	1.11491e-103	5.80995e-101	100.236
Btaf1	2241.56	0.206818	1.15414	1.87943	0.0601854	0.138374	0.858946
Btbd10	654.699	0.247135	1.18685	2.97758	0.00290533	0.0102754	1.9882
Btbd16	1.05127	0.320655	1.2489	1.42224	0.154955	0.291424	0.535475
Btbd17	1.01996	0.232717	1.17505	0.601605	0.547437	0.712222	0.147384
Btbd19	273.591	0.957549	1.94201	9.82567	8.72885e-23	3.25574e-21	20.4874
Btbd8	56.4538	0.615979	1.5326	3.0507	0.00228312	0.00831838	2.07996
Btbd9	1589.86	0.117892	1.08515	2.06235	0.0391741	0.0970256	1.01311
Btg1	3014.23	0.170224	1.12523	1.80517	0.0710476	0.157856	0.80174
Btg4	3.16284	0.315331	1.2443	0.892508	0.372121	0.553479	0.256898
Bub1	1056.48	0.377898	1.29945	2.63524	0.00840773	0.0262583	1.58073
Bub1b	2347.1	0.806741	1.74926	7.272	3.54204e-13	5.83062e-12	11.2343
Bud13	469.563	0.0864977	1.06179	1.07808	0.280997	0.452788	0.344105
Bzrap1	95.6753	1.88246	3.68704	9.83307	8.1111e-23	3.03775e-21	20.5174
Bzw1	4884.01	0.00633884	1.0044	0.0654351	0.947828	0.974611	0.0111688
Bzw2	2233.3	0.140346	1.10217	3.18741	0.00143551	0.0055028	2.25942
C130026I21Rik	1903.74	1.48332	2.79592	17.7554	1.56492e-70	3.96424e-68	67.4018
C130060K24Rik	1.98123	0.237119	1.17864	0.631849	0.527485	0.695214	0.157881
C1galt1	1085.89	0.343339	1.26869	3.14948	0.00163562	0.00615349	2.21088
C1qa	187.647	5.4825	44.7092	11.5367	8.62158e-31	5.3486e-29	28.2718
C1qb	559.7	6.70924	104.636	12.9798	1.59351e-38	1.43881e-36	35.842
C1qbp	4462.04	0.0266291	1.01863	0.492734	0.622201	0.768752	0.114214
C1qc	611.411	5.90167	59.7833	15.2047	3.28925e-52	4.99938e-50	49.3011
C1ra	407.992	2.67376	6.3809	17.9982	2.01397e-72	5.4825e-70	69.261
C1rb	16.1678	1.83229	3.56102	6.31766	2.65557e-10	3.14717e-09	8.50208
C1rl	38.6055	2.24987	4.75641	10.7946	3.65158e-27	1.78078e-25	24.7494
C1s1	28.7917	3.58123	11.969	7.77586	7.49383e-15	1.44942e-13	12.8388
C1s2	4.18799	1.53417	2.89621	3.97796	6.95081e-05	0.000354618	3.45024
C230096K16Rik	23.3446	0.716951	1.6437	2.51577	0.0118771	0.0353431	1.4517
C2cd5	773.03	0.174404	1.1285	2.04923	0.0404393	0.0996339	1.00159
C3	2898.74	3.01333	8.07426	17.829	4.2072e-71	1.10271e-68	67.9575
C330007P06Rik	739.69	0.0864644	1.06176	0.949977	0.342124	0.521795	0.2825
C330018D20Rik	184.856	0.117208	1.08463	1.17805	0.238778	0.402688	0.395031
C330021F23Rik	3.92471	0.139876	1.10181	0.411942	0.680382	0.809649	0.0917033
C330027C09Rik	579.625	0.37735	1.29895	2.83033	0.00465002	0.0155675	1.80778
C3ar1	4274.14	0.633603	1.55143	8.46793	2.49795e-17	6.10725e-16	15.2142
C430049E01Rik	7.34958	0.0123516	1.0086	0.0586945	0.953195	0.976342	0.0103982
C4a	10.0047	1.14752	2.21532	3.72991	0.000191552	0.00089148	3.04989
C4b	30.1581	2.21062	4.62873	8.94477	3.72718e-19	1.04104e-17	16.9825
C5ar1	543.395	0.641415	1.55986	5.2964	1.18109e-07	9.63841e-07	6.01599
C79130	13.0256	0.249272	1.18861	0.868936	0.384882	0.565526	0.247548
C8g	8.66975	0.0769744	1.0548	0.219657	0.826138	0.90395	0.0438558
Cab39	5691.19	0.0695431	1.04938	1.40831	0.159039	0.297048	0.527173
Cables2	1187.81	0.956575	1.9407	6.23512	4.51443e-10	5.2445e-09	8.2803
Cabp1	26.9505	0.286467	1.21965	1.20948	0.226478	0.3866	0.412738
Cabp4	1.10258	0.218229	1.1633	0.960578	0.336765	0.516329	0.287074
Cabp7	1.80423	0.30361	1.23423	1.12651	0.25995	0.428296	0.368256
Cabyr	13.8335	1.30689	2.47407	4.0786	4.53071e-05	0.00024085	3.61825
Cacna1d	217.952	0.398582	1.31821	2.86339	0.00419138	0.0142379	1.84655
Cacnb1	91.2544	0.562779	1.47711	4.09338	4.25136e-05	0.000227259	3.64348
Cacnb3	6.16245	0.205324	1.15295	0.61398	0.539229	0.705354	0.151593
Cacng6	2.96777	0.800324	1.74149	2.19835	0.0279242	0.0727684	1.13806
Cacng8	177.583	1.03306	2.04636	5.44693	5.12461e-08	4.41302e-07	6.35526
Cactin	1118.82	0.29561	1.2274	4.68133	2.85024e-06	1.87335e-05	4.72738
Cadm4	4.40453	0.542996	1.457	1.56816	0.116843	0.234007	0.630771
Cage1	45.5041	0.872676	1.83106	4.80434	1.55259e-06	1.06859e-05	4.97119
Calcb	19.1144	0.991857	1.98874	3.32684	0.000878365	0.00352642	2.45267
Calcrl	1498.79	1.58122	2.99222	7.58489	3.32766e-14	6.06326e-13	12.2173
Calhm2	322.977	0.0150192	1.01046	0.196951	0.843866	0.915221	0.038474
Calr	101101	0.0544817	1.03849	0.640133	0.522086	0.690624	0.160758
Calr3	45.2617	0.314103	1.24324	1.74585	0.080837	0.17469	0.757731
Calr4	1.66872	0.117757	1.08505	0.601385	0.547583	0.712249	0.147368
Caly	1.82898	0.119912	1.08667	0.342094	0.73228	0.844296	0.073505
Camk1d	866.419	0.0383113	1.02691	0.392429	0.694741	0.819465	0.0864697
Camk2d	1993.95	0.355854	1.27974	3.51576	0.000438503	0.00189057	2.72341
Camkv	7.64474	0.0523192	1.03693	0.113958	0.909271	0.953828	0.0205301
Caml	495.339	0.105479	1.07585	1.42404	0.154435	0.290805	0.536398
Camsap1	985.408	0.381518	1.30271	4.03459	5.46984e-05	0.000286186	3.54335
Camta1	159.65	0.166053	1.12198	1.47183	0.141067	0.271234	0.566656
Cap1	18949.2	0.217857	1.16301	4.77049	1.83775e-06	1.24605e-05	4.90446
Capn1	1052.48	0.279683	1.21393	4.19171	2.76854e-05	0.000152232	3.81749
Capn10	338.614	0.100844	1.0724	1.28115	0.20014	0.353387	0.451749
Capn2	4077.36	0.399635	1.31917	8.70044	3.30586e-18	8.49234e-17	16.071
Capn5	690.35	0.0204691	1.01429	0.248007	0.804129	0.890676	0.0502804
Capn9	1.02078	0.0585104	1.04139	0.259238	0.795452	0.885621	0.052752
Capns1	6022.5	0.0503794	1.03554	0.665415	0.505785	0.676817	0.169529
Caprin1	12804.2	0.148512	1.10843	1.63978	0.10105	0.208892	0.680078
Caprin2	24.8016	0.278847	1.21323	1.22227	0.221606	0.380662	0.419461
Capza1	3003.49	0.0586954	1.04152	0.531732	0.594912	0.748545	0.125782
Capza2	5313.93	0.759921	1.6934	9.16344	5.02686e-20	1.51295e-18	17.8202
Car11	3.09684	0.110457	1.07957	0.229115	0.818779	0.899484	0.0460066
Car13	1300.85	0.541288	1.45527	6.19964	5.65929e-10	6.50818e-09	8.18654
Car7	58.8859	0.46923	1.38437	2.67006	0.0075838	0.0239974	1.61984
Car9	117.394	0.331285	1.25813	3.33906	0.00084061	0.00339126	2.46964
Card11	215.001	0.460487	1.37601	4.35018	1.36023e-05	7.90608e-05	4.10204
Card19	3635.01	0.17941	1.13242	2.83701	0.00455376	0.0153099	1.81503
Card9	3314.55	0.562186	1.4765	6.92373	4.3989e-12	6.36758e-11	10.196
Carf	177.62	0.0835258	1.0596	0.613102	0.539809	0.705674	0.151396
Carhsp1	943.992	0.393857	1.3139	5.08726	3.63264e-07	2.77685e-06	5.55645
Carmil1	237.262	0.356903	1.28067	2.861	0.0042231	0.0143329	1.84366
Carmil2	33.632	1.22192	2.33257	5.48231	4.19797e-08	3.6705e-07	6.43527
Carnmt1	39.0672	0.0628537	1.04453	0.279997	0.77948	0.875158	0.0579136
Carns1	5.85286	0.0663761	1.04708	0.215743	0.829188	0.905928	0.0429064
Cars	3911.49	0.0870969	1.06223	1.44478	0.14852	0.282465	0.549035
Casc1	9.70929	0.463231	1.37863	1.56291	0.118074	0.235942	0.627195
Cask	1008.48	0.180128	1.13298	2.33446	0.0195716	0.0538817	1.26856
Caskin1	15.95	0.252623	1.19137	0.715379	0.474375	0.649706	0.187283
Caskin2	260.959	0.269162	1.20511	2.28492	0.0223175	0.0602144	1.2203
Casp1	2704.5	1.24637	2.37244	13.2805	3.00304e-40	2.96067e-38	37.5286
Casp4	1722.94	1.41871	2.67346	10.5685	4.16919e-26	1.89159e-24	23.7232
Casp7	404.893	0.873811	1.8325	11.198	4.16848e-29	2.31795e-27	26.6349
Cast	2036.05	0.20677	1.1541	3.74088	0.00018338	0.000857829	3.0666
Casz1	37.1608	0.307558	1.23761	1.6288	0.103355	0.212597	0.672443
Cat	7278.54	0.963428	1.94994	7.53263	4.9727e-14	8.92688e-13	12.0493
Catip	6.29147	0.483929	1.39855	1.3995	0.161662	0.30075	0.521794
Catsper3	5.94525	0.514717	1.42871	1.58393	0.113209	0.228423	0.64126
Catsperg1	17.5877	0.307424	1.2375	1.11294	0.265734	0.434879	0.361631
Catsperg2	3.58691	0.317997	1.2466	0.934925	0.349827	0.52952	0.276118
Cbarp	74.7291	0.446443	1.36268	2.61407	0.00894716	0.0277058	1.55743
Cbfa2t2	476.812	0.162911	1.11954	2.2312	0.0256681	0.0676338	1.16984
Cbfb	1716.92	0.105546	1.0759	0.968973	0.332559	0.511385	0.291252
Cblb	842.51	0.0182343	1.01272	0.20001	0.841473	0.913767	0.0391646
Cblc	1.44947	0.304673	1.23514	1.105	0.269158	0.439063	0.357473
Cbll1	272.653	0.0640765	1.04542	0.691259	0.489403	0.663067	0.178442
Cbwd1	421.771	0.276679	1.2114	3.37025	0.000751003	0.00307396	2.5123
Cbx1	873.545	0.0604962	1.04282	0.7889	0.43017	0.609483	0.215038
Cbx4	451.469	0.20447	1.15226	2.31801	0.020449	0.0559175	1.25245
Cc2d1a	1207.56	0.0201334	1.01405	0.271462	0.786036	0.879216	0.0559042
Cc2d1b	2203.09	0.078667	1.05604	1.92605	0.0540983	0.126565	0.897687
Ccar1	2942.17	0.294519	1.22648	2.41497	0.0157366	0.0448679	1.34806
Ccbe1	114.543	0.75637	1.68923	4.76229	1.9141e-06	1.29349e-05	4.88824
Ccdc107	1878.29	0.239892	1.1809	1.17407	0.240367	0.404844	0.392712
Ccdc109b	1336.32	0.601357	1.51714	9.3052	1.33735e-20	4.25687e-19	18.3709
Ccdc112	75.4652	0.43032	1.34753	2.10762	0.0350643	0.0885418	1.05285
Ccdc116	102.678	0.398495	1.31813	2.461	0.0138552	0.0403423	1.39424
Ccdc122	122.043	0.579446	1.49428	4.25257	2.11334e-05	0.000118967	3.92457
Ccdc125	37.7178	0.481083	1.39579	2.10229	0.0355277	0.0894483	1.04843
Ccdc126	133.398	0.328474	1.25568	2.41745	0.0156298	0.0446191	1.35048
Ccdc130	587.794	0.6313	1.54896	7.64933	2.02023e-14	3.74843e-13	12.4262
Ccdc134	1079.9	0.323372	1.25125	2.41011	0.0159476	0.0453488	1.34343
Ccdc136	8.86363	0.843826	1.7948	2.55333	0.01067	0.0322519	1.49144
Ccdc14	209.94	0.114397	1.08252	0.988763	0.322779	0.50095	0.300205
Ccdc146	1.81947	0.650361	1.56956	2.29662	0.0216403	0.058726	1.23117
Ccdc15	51.0442	0.0896397	1.0641	0.37996	0.703975	0.825445	0.0833119
Ccdc155	130.671	1.17304	2.25487	5.10793	3.25706e-07	2.50023e-06	5.60202
Ccdc157	39.3178	0.366493	1.28921	2.03247	0.0421057	0.103044	0.986978
Ccdc159	66.9022	0.682059	1.60443	4.48104	7.42799e-06	4.50355e-05	4.34644
Ccdc163	302.443	0.302722	1.23347	3.62553	0.000288369	0.00129578	2.88747
Ccdc171	78.2054	0.214344	1.16018	1.4067	0.159517	0.297732	0.526175
Ccdc173	54.5366	0.188604	1.13966	1.34191	0.179624	0.325814	0.48703
Ccdc174	529.635	0.315329	1.2443	3.83203	0.00012709	0.000614528	3.21146
Ccdc18	81.3945	0.696077	1.62009	3.53802	0.000403144	0.00175321	2.75617
Ccdc180	40.4736	0.62642	1.54373	2.91614	0.00354387	0.0122877	1.91053
Ccdc186	930.746	0.0818748	1.05839	0.914394	0.36051	0.541043	0.266768
Ccdc24	4.3225	0.181	1.13367	0.573008	0.566639	0.726572	0.138721
Ccdc25	733.907	0.119373	1.08626	1.94798	0.0514178	0.121539	0.915284
Ccdc28b	165.176	0.364573	1.2875	2.98671	0.00281997	0.0100143	1.99938
Ccdc34	308.69	0.129126	1.09363	0.941682	0.346355	0.525685	0.279275
Ccdc40	47.92	0.818913	1.76408	4.40539	1.05594e-05	6.25657e-05	4.20366
Ccdc47	3897.08	0.430265	1.34748	4.51976	6.19092e-06	3.81603e-05	4.41839
Ccdc53	1062.37	0.0834525	1.05955	1.70354	0.0884675	0.187798	0.72631
Ccdc58	588.557	0.0223297	1.0156	0.202664	0.839398	0.912386	0.0398215
Ccdc59	1389.66	0.713393	1.63966	9.38157	6.49973e-21	2.13601e-19	18.6704
Ccdc61	293.066	0.00715816	1.00497	0.0764653	0.939049	0.969397	0.0134981
Ccdc62	10.2039	0.337157	1.26326	1.15586	0.247737	0.413136	0.383907
Ccdc64	82.6593	0.368271	1.2908	2.57423	0.0100465	0.0306366	1.51376
Ccdc66	490.572	0.141237	1.10285	1.84907	0.0644479	0.145876	0.836018
Ccdc69	83.8176	0.756695	1.68962	5.17471	2.28264e-07	1.78913e-06	5.74736
Ccdc71l	644.801	0.662576	1.58291	8.73391	2.46007e-18	6.42825e-17	16.1919
Ccdc77	369.765	0.248435	1.18792	2.81788	0.00483419	0.016116	1.79274
Ccdc78	5.25496	0.629611	1.54715	1.79063	0.0733529	0.161932	0.790667
Ccdc7b	12.0399	0.776625	1.71312	2.6782	0.00740201	0.0234996	1.62894
Ccdc80	117.165	1.25786	2.39141	7.53007	5.07139e-14	9.09509e-13	12.0412
Ccdc84	227.058	0.147678	1.10779	1.71968	0.0854915	0.182821	0.737974
Ccdc87	2.28497	0.14375	1.10477	0.401862	0.687786	0.81429	0.0892207
Ccdc88a	1821.77	0.373466	1.29546	2.72464	0.00643714	0.0207469	1.68305
Ccdc88b	2943.7	0.352663	1.27692	6.06969	1.28158e-09	1.39634e-08	7.85501
Ccdc9	1301.12	0.185151	1.13694	2.97851	0.00289653	0.0102502	1.98927
Ccdc90b	628.136	0.0533367	1.03766	0.787509	0.430984	0.610257	0.214487
Ccdc92	78.9899	1.48539	2.79993	8.19386	2.52973e-16	5.59269e-15	14.2524
Ccdc92b	4.62483	0.117299	1.0847	0.309729	0.756767	0.861034	0.0649796
Ccdc97	987.651	0.322091	1.25014	4.58609	4.51626e-06	2.83944e-05	4.54677
Ccl12	55.4458	3.89493	14.8761	9.14368	6.03649e-20	1.79608e-18	17.7457
Ccl2	1163.33	1.92691	3.80241	14.5943	3.05476e-48	4.03738e-46	45.3939
Ccl22	28.7778	1.00795	2.01105	4.22094	2.43287e-05	0.000135119	3.86928
Ccl3	13306.9	0.803699	1.74557	6.22348	4.8626e-10	5.62035e-09	8.25024
Ccl4	2430.37	0.94486	1.925	5.77427	7.72871e-09	7.54625e-08	7.12227
Ccl5	260.132	0.285142	1.21853	1.95465	0.0506239	0.120066	0.920578
Ccl6	312.839	2.86645	7.2927	14.9581	1.37867e-50	1.9645e-48	47.7067
Ccl7	176.967	3.14795	8.86395	12.3677	3.91068e-35	3.00957e-33	32.5215
Ccl8	5.84597	1.48806	2.80511	4.99496	5.88481e-07	4.34722e-06	5.36179
Ccna2	1453.25	0.089694	1.06414	0.597139	0.550414	0.714469	0.146016
Ccnb1	1073.39	0.675534	1.59719	5.04397	4.55968e-07	3.42944e-06	5.46478
Ccnb2	1024.36	0.502098	1.41627	3.02619	0.00247655	0.00895517	2.04793
Ccnc	637.371	0.129924	1.09424	1.44985	0.147101	0.28044	0.55216
Ccnd1	6575.81	0.24106	1.18186	3.08267	0.00205151	0.00755299	2.12188
Ccnd2	446.698	3.49725	11.2921	23.4147	3.03031e-121	1.84233e-118	117.735
Ccne1	491.12	0.286976	1.22008	2.64172	0.00824871	0.0258192	1.58806
Ccng1	4517.78	0.18391	1.13596	2.20673	0.0273329	0.0714629	1.14592
Ccnh	1304.26	0.801695	1.74315	12.2829	1.11902e-34	8.50411e-33	32.0704
Ccnk	1074.75	0.245001	1.18509	2.66453	0.0077095	0.0243529	1.61345
Ccnl1	1664.22	0.116596	1.08417	1.49087	0.135995	0.263677	0.578928
Ccno	9.85827	1.12785	2.18533	3.47401	0.000512745	0.00217184	2.66317
Ccnt1	1183.15	0.0360359	1.02529	0.442619	0.658041	0.794677	0.0998092
Ccnt2	860.921	0.0319853	1.02242	0.348262	0.727644	0.841299	0.0750496
Ccp110	257.708	0.0597207	1.04226	0.426392	0.669822	0.802291	0.0956683
Ccr1	288.482	0.152732	1.11167	0.952848	0.340667	0.520183	0.283843
Ccr10	7.53054	0.263179	1.20012	0.835675	0.403338	0.584243	0.233407
Ccr2	199.798	0.90944	1.87832	2.77009	0.00560415	0.0183475	1.73642
Ccr5	10.3729	1.65836	3.15658	5.11295	3.17162e-07	2.43875e-06	5.61283
Ccr9	1.18747	0.399191	1.31877	1.38085	0.167326	0.308612	0.510588
Ccrl2	599.709	1.12568	2.18205	7.88059	3.25846e-15	6.50942e-14	13.1865
Ccser2	918.767	0.216072	1.16157	2.15767	0.0309538	0.0795389	1.09942
Cct2	12941.1	0.220565	1.16519	4.97247	6.61064e-07	4.84223e-06	5.31495
Cct4	7675.22	0.314527	1.2436	6.75044	1.47401e-11	2.02443e-10	9.6937
Cct6b	5.3464	0.368075	1.29063	1.09834	0.272056	0.442525	0.354062
Cct7	8511.27	0.141818	1.10329	3.45	0.000560588	0.00235698	2.62764
Ccz1	2054.6	0.21933	1.16419	3.45146	0.000557567	0.00234482	2.62989
Cd177	8.79959	0.904448	1.87183	2.9655	0.00302194	0.0106383	1.97313
Cd180	3323.5	0.333419	1.26	3.56735	0.000360603	0.00158483	2.80002
Cd200	1.8925	0.100681	1.07228	0.605293	0.544985	0.710049	0.148712
Cd200r1	2524.58	0.547732	1.46179	5.79588	6.79634e-09	6.67879e-08	7.1753
Cd200r2	651.746	0.817624	1.7625	8.01042	1.14315e-15	2.3506e-14	13.6288
Cd200r4	721.771	0.823032	1.76912	6.07808	1.21631e-09	1.32681e-08	7.87719
Cd244	2.28888	0.451662	1.36762	1.29595	0.194992	0.346447	0.460363
Cd274	2093.41	2.1637	4.48063	20.021	3.61526e-89	1.31877e-86	85.8798
Cd276	621.95	0.207147	1.1544	1.50045	0.133497	0.259939	0.585128
Cd2ap	2542.11	0.297483	1.229	3.71085	0.000206568	0.000956244	3.01943
Cd300c2	757.245	0.756243	1.68909	6.42613	1.3089e-10	1.62402e-09	8.78941
Cd300e	65.5003	0.530684	1.44461	2.77547	0.00551226	0.0180889	1.74259
Cd300ld	5500.74	0.664057	1.58453	8.15683	3.43933e-16	7.48567e-15	14.1258
Cd300ld2	12.0526	1.7898	3.45767	5.50361	3.72085e-08	3.2912e-07	6.48265
Cd300ld3	27.7325	1.00497	2.0069	3.71237	0.000205324	0.000950966	3.02183
Cd300ld5	15.1798	1.84769	3.59924	6.21259	5.2118e-10	6.00872e-09	8.22122
Cd300lf	627.917	1.25691	2.38984	12.8191	1.28216e-37	1.10831e-35	34.9553
Cd36	15442	2.34349	5.07529	18.9966	1.81939e-80	5.82174e-78	77.2349
Cd37	2855.88	0.0094743	1.00659	0.168015	0.866572	0.929648	0.0316815
Cd40	1055.68	2.00687	4.01909	17.2094	2.25857e-66	5.42028e-64	63.266
Cd44	7968.59	0.572744	1.48735	6.81002	9.75875e-12	1.3587e-10	9.86688
Cd46	67.7865	0.898546	1.86419	3.70636	0.000210259	0.000972094	3.01229
Cd47	3155.89	0.392792	1.31293	7.52278	5.36248e-14	9.58884e-13	12.0182
Cd48	44.6949	0.901922	1.86855	4.59082	4.41511e-06	2.78064e-05	4.55586
Cd53	9862.02	0.688237	1.61131	8.07161	6.93787e-16	1.44948e-14	13.8388
Cd5l	117.497	0.197748	1.14691	1.04147	0.297658	0.471775	0.326265
Cd69	50.4123	3.81227	14.0478	11.5382	8.46771e-31	5.27108e-29	28.2781
Cd74	61398.3	2.18998	4.56299	20.4167	1.18747e-92	4.60814e-90	89.3365
Cd86	865.98	3.7862	13.7962	32.1518	8.32821e-227	3.03796e-223	222.517
Cdc14a	234.021	0.154341	1.11291	1.07067	0.284317	0.456605	0.340459
Cdc16	1076.44	0.0418321	1.02942	0.750865	0.452734	0.630818	0.200096
Cdc20	1153.09	0.48361	1.39824	2.98924	0.00279676	0.00995514	2.00195
Cdc20b	2.02969	0.653237	1.57269	1.95584	0.0504834	0.11986	0.921324
Cdc25c	214.669	0.415359	1.33363	2.48113	0.0130968	0.0384309	1.41532
Cdc27	2738.96	0.119796	1.08658	1.265	0.205872	0.360963	0.442537
Cdc34	2580.78	0.158375	1.11603	2.14179	0.03221	0.0822136	1.08506
Cdc37	8910.5	0.0151869	1.01058	0.29301	0.769514	0.869589	0.0606859
Cdc37l1	455.446	0.472866	1.38786	5.42347	5.8452e-08	4.99581e-07	6.30139
Cdc40	801.395	0.00814897	1.00566	0.0989012	0.921217	0.960293	0.0175963
Cdc42bpg	396.745	0.306499	1.2367	2.86493	0.00417096	0.0141797	1.84833
Cdc42ep3	357.083	0.234715	1.17667	2.09611	0.0360725	0.090636	1.0427
Cdc42se2	2595.16	0.545113	1.45913	8.91133	5.04221e-19	1.40404e-17	16.8526
Cdc45	819.533	0.268888	1.20488	1.91804	0.0551062	0.128609	0.890727
Cdc73	787.16	0.0160813	1.01121	0.135331	0.89235	0.944059	0.0250011
Cdca2	638.148	0.00833321	1.00579	0.0569316	0.9546	0.977374	0.00993914
Cdca3	879.29	0.352497	1.27677	2.66576	0.00768145	0.0242727	1.61488
Cdca4	919.134	0.0168119	1.01172	0.275614	0.782845	0.877296	0.0568538
Cdca8	937.311	0.353433	1.2776	3.00057	0.00269478	0.00964293	2.01579
Cdcp1	6.33612	0.0776719	1.05531	0.270617	0.786686	0.879738	0.0556468
Cdh17	1.09449	1.14842	2.2167	3.30561	0.000947708	0.00377737	2.42281
Cdh24	14.1403	0.203443	1.15144	0.618557	0.536208	0.702781	0.15318
Cdh5	5.71861	0.559031	1.47328	1.78733	0.0738849	0.16285	0.788211
Cdhr3	144.808	0.905783	1.87356	3.80945	0.000139277	0.000669023	3.17456
Cdhr4	1.34303	0.0273746	1.01916	0.0776635	0.938096	0.968782	0.0137739
Cdipt	2170.88	0.21366	1.15963	4.29358	1.75817e-05	0.000100398	3.99827
Cdk1	1096.18	0.17553	1.12938	1.37994	0.167606	0.309034	0.509994
Cdk10	526.377	0.4604	1.37592	6.48838	8.67664e-11	1.09518e-09	8.96052
Cdk11b	2268.73	0.128225	1.09295	2.54255	0.0110048	0.0331435	1.4796
Cdk12	1791.47	0.184107	1.13611	1.89955	0.0574925	0.133275	0.875252
Cdk13	1639.17	0.138672	1.10089	1.64662	0.099637	0.206697	0.684666
Cdk14	3666.84	0.285164	1.21855	3.33969	0.000838729	0.00338592	2.47032
Cdk17	816.576	0.0630409	1.04467	0.780605	0.435035	0.613842	0.211943
Cdk18	4434.23	0.0393181	1.02763	0.613502	0.539544	0.705481	0.151515
Cdk2ap2	1935.78	0.372059	1.2942	3.40713	0.000656506	0.00272632	2.56442
Cdk5	884.778	0.0955338	1.06846	1.38333	0.166564	0.307736	0.511822
Cdk5rap1	349.448	0.0588701	1.04165	0.768769	0.44203	0.62055	0.207223
Cdk5rap2	3320.47	0.206415	1.15382	2.93176	0.00337047	0.0117451	1.93014
Cdk6	2669.68	0.0573873	1.04058	0.953952	0.340108	0.51962	0.284314
Cdk7	869.553	0.186523	1.13802	3.58506	0.000337001	0.00148935	2.827
Cdkl2	360.845	0.16533	1.12142	1.81301	0.0698309	0.155741	0.807598
Cdkl3	132.882	0.144982	1.10572	1.17201	0.241194	0.405749	0.391742
Cdkl4	29.7369	0.190723	1.14134	0.947619	0.343323	0.522933	0.281554
Cdkl5	20.1032	0.155761	1.11401	0.602643	0.546746	0.711718	0.147692
Cdkn1a	5058.47	0.256564	1.19463	2.92818	0.00340956	0.0118655	1.92571
Cdkn2aip	242.4	0.157096	1.11504	1.28671	0.198194	0.350811	0.454927
Cdkn2d	261.774	0.0414513	1.02915	0.290051	0.771777	0.871011	0.0599762
Cdkn3	184.813	0.577803	1.49257	3.90273	9.51127e-05	0.000472429	3.32566
Cdon	34.022	0.319419	1.24783	1.20385	0.228649	0.389496	0.409497
Cdpf1	324.727	0.0597599	1.04229	0.637493	0.523804	0.691975	0.15991
Cdr2	765.246	0.519612	1.43357	5.5026	3.74234e-08	3.3054e-07	6.48078
Cds2	1917.92	0.280447	1.21457	3.03458	0.00240869	0.00873577	2.0587
Cdsn	642.124	1.24815	2.37536	4.09169	4.28241e-05	0.000228784	3.64057
Cdt1	1999.18	0.162079	1.1189	1.51502	0.129767	0.254225	0.594782
Cdv3	3924.73	0.296139	1.22785	5.20411	1.94931e-07	1.54245e-06	5.81179
Cdyl	350.193	0.296457	1.22812	3.31568	0.000914202	0.0036542	2.43721
Cdyl2	309.043	0.487852	1.40236	4.90632	9.28004e-07	6.6272e-06	5.17867
Ceacam16	125.869	0.507034	1.42113	3.29091	0.00099864	0.00396651	2.40159
Cebpb	1547.96	0.00343247	1.00238	0.029448	0.976507	0.989528	0.00457187
Cebpd	727.867	0.517996	1.43196	4.70732	2.50991e-06	1.66346e-05	4.77899
Cebpe	379.728	0.263483	1.20037	2.08852	0.0367509	0.0920363	1.03604
Cebpg	1916.33	0.455207	1.37098	7.89936	2.80335e-15	5.62489e-14	13.2499
Cela1	67.9906	0.123596	1.08945	0.802721	0.422136	0.60252	0.220029
Celf1	2177.35	0.110447	1.07956	1.12814	0.259261	0.427431	0.369134
Celf2	1732.18	0.0600418	1.0425	0.596543	0.550812	0.714592	0.145942
Celf4	1.86563	0.0732135	1.05206	0.291573	0.770613	0.870426	0.0602682
Celf5	2.20862	0.996173	1.9947	2.64759	0.00810679	0.0254518	1.59428
Celf6	19.875	0.832859	1.78121	3.44296	0.000575386	0.00241474	2.61713
Celsr3	65.2437	0.153161	1.112	0.819892	0.412277	0.592995	0.226949
Cemip	1.26443	0.426508	1.34398	1.43202	0.152138	0.287699	0.541062
Cenpa	703.943	0.265838	1.20233	1.84939	0.0644021	0.14579	0.836272
Cenpc1	747.103	0.0240505	1.01681	0.230173	0.817958	0.898719	0.0463763
Cenpe	1618.93	0.587541	1.50268	3.89579	9.78807e-05	0.000484989	3.31427
Cenph	163.77	0.0588129	1.04161	0.483192	0.62896	0.773905	0.111312
Cenpi	295.678	0.230972	1.17363	1.47234	0.14093	0.271055	0.566942
Cenpj	282.689	0.273302	1.20857	3.0708	0.00213483	0.00782815	2.10634
Cenpk	105.596	0.113675	1.08198	0.656973	0.511198	0.681809	0.166337
Cenpl	221.976	0.105894	1.07616	0.956387	0.338877	0.518434	0.285306
Cenpm	189.456	0.0496768	1.03503	0.406207	0.68459	0.812233	0.0903196
Cenpn	406.338	0.480598	1.39532	4.17403	2.99256e-05	0.000163711	3.78592
Cenpo	432.156	0.131457	1.0954	1.97485	0.0482857	0.115436	0.937657
Cenpp	84.163	0.0430191	1.03027	0.234027	0.814964	0.896934	0.0472394
Cenpq	602.897	1.09866	2.14156	8.90735	5.22683e-19	1.45102e-17	16.8383
Cenpt	301.571	0.3507	1.27518	3.41974	0.000626816	0.00261314	2.58284
Cenpu	148.125	0.292199	1.22451	1.91105	0.0559977	0.130406	0.884701
Cenpw	280.266	0.842945	1.79371	7.18652	6.64639e-13	1.04865e-11	10.9794
Cep104	931.025	0.158512	1.11614	2.17471	0.029652	0.0767233	1.11507
Cep120	645.331	0.18491	1.13675	2.52697	0.0115052	0.0344062	1.46336
Cep128	667.058	0.235267	1.17712	2.46912	0.0135445	0.039564	1.4027
Cep131	300.738	0.0974763	1.0699	0.977507	0.328318	0.506838	0.29513
Cep135	495.341	0.407467	1.32636	4.33512	1.45679e-05	8.427e-05	4.07433
Cep162	2088.79	0.467692	1.3829	7.28809	3.14386e-13	5.21281e-12	11.2829
Cep170	2963.63	0.295851	1.22761	2.10665	0.035148	0.0886796	1.05218
Cep170b	631.689	0.504563	1.41869	4.99229	5.96687e-07	4.40072e-06	5.35648
Cep192	1472.21	0.298066	1.22949	3.469	0.000522405	0.00221019	2.65557
Cep290	841.973	0.778147	1.71493	6.36506	1.95214e-10	2.36464e-09	8.62623
Cep295	1204.71	0.335677	1.26197	3.31125	0.000928802	0.00370607	2.43109
Cep41	185.158	0.712276	1.63839	6.96803	3.2142e-12	4.73154e-11	10.325
Cep55	509.48	0.575095	1.48978	3.83231	0.000126945	0.000614313	3.21161
Cep57	805.43	0.340988	1.26662	4.75873	1.94816e-06	1.31359e-05	4.88154
Cep57l1	189.55	0.127051	1.09206	1.06845	0.285318	0.457809	0.339316
Cep70	405.724	0.308404	1.23834	3.60615	0.000310769	0.00138281	2.85924
Cep72	90.9002	0.504293	1.41843	3.32263	0.000891727	0.00357377	2.44687
Cep76	332.664	0.131686	1.09557	1.22461	0.220723	0.379503	0.420785
Cep83	1219.85	0.669021	1.58999	8.04398	8.69693e-16	1.80664e-14	13.7431
Cep85	745.292	0.246884	1.18664	3.92203	8.78043e-05	0.0004396	3.35694
Cep89	486.388	0.364662	1.28758	3.0552	0.00224907	0.00820744	2.08579
Cep95	334.758	0.0694787	1.04934	0.851743	0.394357	0.574586	0.240645
Cept1	1770.64	0.611021	1.52734	7.02796	2.09579e-12	3.13835e-11	10.5033
Cercam	3.61511	1.09109	2.13035	3.1593	0.00158148	0.00598313	2.22307
Cers3	4.96153	0.590677	1.50595	1.75691	0.0789324	0.171387	0.766023
Cers4	47.4314	0.498244	1.41249	2.85973	0.00424006	0.0143825	1.84217
Cers6	3897.64	0.219238	1.16412	2.53928	0.011108	0.0334099	1.47612
Cetn4	27.2006	0.509931	1.42398	2.46602	0.0136623	0.0398826	1.39922
Cfap20	1154.44	0.137159	1.09974	2.38458	0.0170986	0.0481193	1.31768
Cfap43	169.808	0.120616	1.0872	1.0318	0.302166	0.476831	0.321636
Cfap54	18.7637	0.339459	1.26528	1.15898	0.246463	0.41169	0.38543
Cfap61	1.09052	0.418688	1.33671	1.58833	0.112211	0.226894	0.644178
Cfap70	1.963	0.900217	1.86635	2.50517	0.0122391	0.0362326	1.4409
Cfap74	1.60162	0.734217	1.66349	2.25954	0.02385	0.063699	1.19587
Cfap77	2.11372	0.187284	1.13862	0.580209	0.561774	0.722631	0.141083
Cfb	18.6599	2.7675	6.80929	6.94272	3.84627e-12	5.61666e-11	10.2505
Cfl2	310.437	0.00439031	1.00305	0.033511	0.973267	0.98784	0.0053135
Cflar	4265.6	0.373127	1.29516	3.80026	0.000144544	0.000691951	3.15992
Cggbp1	2186.36	0.173856	1.12807	2.46365	0.013753	0.0400863	1.397
Cgrrf1	445.316	0.0997043	1.07155	1.25369	0.209956	0.365925	0.436608
Chac1	884.919	0.787447	1.72602	7.17193	7.3948e-13	1.1617e-11	10.9349
Chac2	107.972	0.736563	1.6662	5.50283	3.73742e-08	3.30266e-07	6.48114
Chchd1	1131.22	0.488592	1.40308	7.60125	2.93284e-14	5.35992e-13	12.2708
Chchd6	587.942	0.087191	1.0623	1.15788	0.246913	0.412064	0.385035
Chd1	3257.75	0.0369111	1.02591	0.651398	0.514789	0.684547	0.164597
Chd1l	835.234	0.497701	1.41196	7.76254	8.3246e-15	1.60221e-13	12.7953
Chd2	2877.83	0.629732	1.54728	5.70083	1.19224e-08	1.12845e-07	6.94752
Chd5	110.196	0.576121	1.49084	3.50809	0.000451341	0.00193786	2.71268
Chd9	1119.27	0.13551	1.09848	1.09281	0.274478	0.445418	0.351232
Chdh	7.10906	0.136077	1.09891	0.440958	0.659243	0.795313	0.0994618
Chek1	227.142	0.0580469	1.04106	0.411561	0.680661	0.809796	0.0916244
Chek2	737.856	0.0957209	1.0686	1.21452	0.224548	0.384607	0.414983
Chic2	594.974	0.134903	1.09802	1.47274	0.140821	0.270874	0.567233
Chit1	1.58358	0.0535931	1.03785	0.44877	0.653598	0.791565	0.101514
Chka	435.622	0.0691655	1.04911	0.783912	0.433092	0.612152	0.213141
Chm	807.405	0.0553873	1.03914	0.369852	0.711493	0.830418	0.0807031
Chmp4c	3.19167	0.120277	1.08694	0.455369	0.648844	0.787848	0.103558
Chmp6	1094.71	0.0733241	1.05214	1.35615	0.175051	0.319117	0.49605
Chmp7	1207.58	0.112957	1.08144	2.79827	0.00513766	0.0169733	1.77023
Chpf	939.355	0.335991	1.26224	3.40459	0.000662623	0.00274985	2.56069
Chrm3	3.38232	1.65415	3.14738	5.02794	4.95773e-07	3.70742e-06	5.43093
Chrm4	66.1733	0.422495	1.34024	2.90425	0.00368129	0.0126996	1.89621
Chrnb1	15.9232	0.560079	1.47435	2.23673	0.0253041	0.066908	1.17452
Chrnb2	355.058	0.38242	1.30353	3.39619	0.000683312	0.00282734	2.54862
Chrnb4	3.00365	0.333227	1.25983	1.31599	0.188179	0.338014	0.471065
Chst14	408.638	0.0462425	1.03257	0.430154	0.667084	0.800651	0.0965569
Chsy1	507.6	0.156797	1.11481	1.26475	0.205962	0.361032	0.442454
Chsy3	36.7563	1.21913	2.32806	4.47272	7.72325e-06	4.66747e-05	4.33092
Chtf18	348.143	0.320363	1.24864	2.29285	0.0218565	0.0591982	1.22769
Chuk	1591.81	0.523993	1.43793	5.75049	8.89873e-09	8.59661e-08	7.06567
Ciart	421.673	1.2952	2.45411	8.17396	2.9842e-16	6.54192e-15	14.1843
Cideb	3.51712	0.130951	1.09502	0.367906	0.712943	0.830993	0.0804028
Ciita	247.059	6.28372	77.9089	15.1017	1.57708e-51	2.30115e-49	48.6381
Cirbp	224.048	0.101258	1.07271	0.840935	0.400384	0.581332	0.235576
Cisd2	1093.08	0.0315824	1.02213	0.512284	0.608452	0.75772	0.120491
Cish	4.0853	0.380749	1.30202	1.21158	0.225671	0.385809	0.413628
Cit	346.931	0.11235	1.08099	0.770539	0.44098	0.619505	0.207955
Ciz1	2308.94	0.486961	1.40149	6.92862	4.24978e-12	6.16151e-11	10.2103
Ckap2	336.194	0.214963	1.16067	1.39149	0.164077	0.304117	0.516959
Ckap2l	612.439	0.225585	1.16925	1.53795	0.12406	0.245018	0.610803
Ckap5	2886.49	0.223922	1.1679	2.17189	0.0298638	0.0771509	1.11266
Cklf	349.554	0.403979	1.32315	4.28102	1.86035e-05	0.00010577	3.97564
Cks1b	1533.06	0.241963	1.1826	3.99744	6.40319e-05	0.000329072	3.48271
Clasp1	1835.74	0.0879837	1.06288	1.13005	0.258453	0.426446	0.370136
Clasp2	1238.92	0.148487	1.10841	1.51553	0.129639	0.254055	0.595072
Clasrp	496.843	0.0286376	1.02005	0.415514	0.677766	0.807642	0.0927811
Clca4a	3.35479	0.64666	1.56554	1.87519	0.0607673	0.139361	0.85586
Clcf1	1.99312	1.0026	2.0036	3.27661	0.0010506	0.00415388	2.38155
Clcn1	11.5761	0.765408	1.69985	2.79802	0.0051417	0.0169829	1.76999
Clcn5	829.081	0.22138	1.16585	2.15193	0.031403	0.0805002	1.0942
Clcn6	571.752	0.331904	1.25867	3.60559	0.000311449	0.00138549	2.8584
Clcn7	5737.98	0.514823	1.42882	6.10958	9.98963e-10	1.10626e-08	7.95614
Cldn12	251.294	0.348556	1.27329	2.68309	0.00729452	0.0232199	1.63414
Cldn15	2.54405	0.163129	1.11971	0.426655	0.66963	0.802193	0.0957211
Clec12a	4586.72	0.963235	1.94968	9.93166	3.03159e-23	1.17645e-21	20.9294
Clec1a	9.8527	1.86095	3.63247	5.76283	8.27148e-09	8.03748e-08	7.09488
Clec1b	10.6627	0.995671	1.99401	3.28083	0.00103503	0.00409586	2.38765
Clec2d	224.451	0.981361	1.97433	6.53451	6.3817e-11	8.20844e-10	9.08574
Clec4a1	79.7102	1.53089	2.88965	10.4154	2.10979e-25	9.25011e-24	23.0339
Clec4a2	932.773	0.964008	1.95072	8.57639	9.78958e-18	2.43924e-16	15.6127
Clec4a3	1642.81	0.478837	1.39362	3.36073	0.000777374	0.00316626	2.49945
Clec4a4	20.2593	0.837168	1.78654	3.28476	0.0010207	0.00404354	2.39324
Clec4b1	14.7647	2.68957	6.45123	7.51608	5.64429e-14	1.00632e-12	11.9973
Clec4n	177.693	0.484651	1.39925	2.55314	0.0106758	0.0322537	1.49142
Clec5a	5125.14	0.481588	1.39628	6.34849	2.17445e-10	2.6092e-09	8.58349
Clec9a	87.6338	4.49492	22.5479	9.85938	6.24368e-23	2.35773e-21	20.6275
Clic1	8461.71	0.0980743	1.07034	1.37982	0.167643	0.309066	0.509949
Clic4	9725.28	0.274312	1.20942	3.48335	0.000495187	0.00210481	2.67679
Clint1	2531.24	0.0294801	1.02064	0.399899	0.689231	0.815338	0.0886622
Clip1	4733.58	0.0782843	1.05576	1.05257	0.292539	0.465953	0.331658
Clip2	620.155	0.241452	1.18218	2.41888	0.0155683	0.0444923	1.35171
Clk3	1772.26	0.140255	1.1021	2.12658	0.0334549	0.0850194	1.07048
Clk4	854.051	0.118354	1.0855	1.23169	0.218065	0.376032	0.424776
Cln3	2357.87	0.359281	1.28279	8.04977	8.2948e-16	1.72704e-14	13.7627
Cln6	801.034	0.172157	1.12674	1.89853	0.0576265	0.133518	0.874462
Cln8	4811.03	0.0211784	1.01479	0.462661	0.643607	0.784124	0.105615
Clpb	2511.55	0.138525	1.10078	2.72048	0.00651873	0.0209765	1.67827
Clpp	1123.74	0.22453	1.1684	3.47289	0.000514885	0.00217989	2.66156
Clptm1	3798.78	0.0619957	1.04391	1.27581	0.202021	0.356063	0.448474
Clstn3	7.49325	0.391069	1.31136	1.20315	0.228918	0.389813	0.409144
Cluap1	224.812	0.105497	1.07587	1.17772	0.238909	0.402872	0.394833
Clvs1	13.3652	0.00343033	1.00238	-0.007002	0.994413	0.99802	0.000860691
Cmc4	19.3294	0.392539	1.3127	1.45135	0.146683	0.279807	0.553142
Cmip	1410.78	0.221223	1.16572	2.00255	0.0452255	0.109315	0.961321
Cmpk2	273.632	0.725166	1.65309	4.57845	4.68434e-06	2.93903e-05	4.5318
Cmss1	505.735	0.0589905	1.04174	0.79336	0.427568	0.607023	0.216795
Cmtr2	273.983	0.00147906	1.00103	0.0141607	0.988702	0.995236	0.00207407
Cnbd2	203.605	1.57205	2.97327	13.7864	3.07732e-43	3.42239e-41	40.4657
Cndp1	13.9558	0.761952	1.69578	2.27815	0.0227176	0.06114	1.21367
Cndp2	7290.17	0.0517509	1.03652	0.590731	0.554701	0.717786	0.144005
Cnih2	1.71384	0.396456	1.31627	1.2582	0.208319	0.364079	0.438804
Cnih4	1228.04	0.392233	1.31242	5.95822	2.55002e-09	2.65922e-08	7.57524
Cnksr1	24.9894	1.46866	2.76764	6.06773	1.29731e-09	1.41263e-08	7.84997
Cnn2	22.8497	0.718395	1.64535	2.56411	0.010344	0.0314126	1.5029
Cnnm4	417.633	0.761753	1.69555	7.72207	1.14451e-14	2.17219e-13	12.6631
Cnot11	717.538	0.0641085	1.04544	1.24614	0.212713	0.369177	0.432765
Cnot2	1494.22	0.0349435	1.02452	0.471133	0.637546	0.779945	0.107936
Cnot4	704.338	0.0244467	1.01709	0.27906	0.780199	0.875749	0.0576203
Cnot7	943.085	0.00582925	1.00405	0.0637085	0.949202	0.975078	0.0109606
Cnp	706.502	0.270844	1.20651	4.7631	1.9064e-06	1.28876e-05	4.88983
Cnppd1	2390.02	0.306553	1.23675	4.8131	1.48606e-06	1.02512e-05	4.98922
Cnr2	294.752	0.128401	1.09308	1.33013	0.183477	0.331462	0.479567
Cntd1	28.3413	0.373957	1.2959	1.36147	0.173365	0.316833	0.499169
Cntn4	2.26094	0.49607	1.41037	1.33469	0.181979	0.329179	0.482569
Cntnap1	232.331	0.0718299	1.05105	0.745874	0.455743	0.633801	0.198047
Cntrl	1894.07	0.225115	1.16887	3.18407	0.00145222	0.00555859	2.25504
Cntrob	391.654	0.223763	1.16778	2.1261	0.0334947	0.085085	1.07015
Coa3	959.236	0.0833059	1.05944	1.04144	0.29767	0.471775	0.326265
Coa4	438.833	0.236718	1.17831	2.8255	0.00472064	0.0157779	1.80195
Coa5	2714.35	0.558609	1.47285	8.54187	1.32067e-17	3.25949e-16	15.4869
Coa7	369.322	0.0110491	1.00769	0.149926	0.880823	0.937209	0.0281637
Cog1	1000.18	0.259601	1.19715	4.05544	5.00405e-05	0.000264165	3.57813
Cog5	681.81	0.12974	1.0941	1.29063	0.196833	0.348896	0.457304
Coil	257.029	0.0784746	1.0559	0.90761	0.364084	0.545289	0.263373
Col11a2	34.4726	1.07176	2.102	4.73813	2.15699e-06	1.44107e-05	4.84131
Col14a1	4.07352	0.471248	1.38631	1.41107	0.158223	0.296104	0.528556
Col20a1	20.7399	0.179299	1.13233	0.672311	0.501385	0.673474	0.171679
Col5a2	10.2402	0.639481	1.55777	1.97021	0.048814	0.116397	0.934057
Col5a3	2.49861	0.679365	1.60143	1.973	0.048496	0.11579	0.936329
Col6a1	1.23234	0.220422	1.16507	1.21439	0.224598	0.384607	0.414983
Col6a3	6.1016	1.56253	2.95372	4.42355	9.70905e-06	5.78515e-05	4.23769
Col7a1	48.3123	0.310995	1.24056	1.60371	0.108777	0.221353	0.654915
Col9a3	13.8995	0.901343	1.8678	3.34817	0.000813483	0.00329348	2.48235
Commd1	809.969	0.234349	1.17638	3.08118	0.00206181	0.00758324	2.12015
Commd3	1870.2	0.0400957	1.02818	0.653051	0.513724	0.683749	0.165104
Commd4	1457.46	0.0470652	1.03316	0.544317	0.586223	0.741811	0.129707
Commd7	1018.46	0.108016	1.07775	2.27112	0.0231398	0.0621206	1.20676
Commd8	851.667	0.082989	1.05921	1.08875	0.276264	0.447573	0.349136
Comtd1	1076.34	0.164033	1.12041	2.07572	0.03792	0.0944839	1.02464
Copb1	4784.74	0.126547	1.09168	1.48063	0.138705	0.26772	0.57232
Copg1	5747.25	0.0127478	1.00888	0.282486	0.777571	0.874028	0.0584747
Copg2	1258.32	0.0246183	1.01721	0.484946	0.627714	0.772999	0.111821
Cops2	2290.63	0.0771168	1.05491	1.02484	0.305439	0.480913	0.317933
Cops3	1478.6	0.180733	1.13346	3.45729	0.000545633	0.00229887	2.63849
Cops4	2150.87	0.155232	1.1136	2.90363	0.00368864	0.0127226	1.89542
Cops5	1409.03	0.0670443	1.04757	1.17078	0.241689	0.406323	0.391128
Cops6	1440.72	0.120349	1.087	2.35784	0.0183815	0.0511937	1.29078
Cops7b	620.05	0.175595	1.12943	3.2536	0.00113951	0.00447437	2.34927
Cops8	1247.46	0.0899451	1.06433	2.07383	0.0380949	0.094868	1.02288
Coq10b	311.277	0.445892	1.36216	4.05591	4.99397e-05	0.000263709	3.57888
Coq2	517.418	0.0391936	1.02754	0.719954	0.471553	0.647383	0.188838
Coq3	603.826	0.00641601	1.00446	0.103744	0.917372	0.957893	0.018683
Coq5	1349.74	0.336169	1.2624	3.58768	0.000333636	0.00147627	2.83083
Coq6	354.898	0.064519	1.04574	0.781001	0.434802	0.6137	0.212044
Coq7	663.763	0.246901	1.18666	4.09385	4.24274e-05	0.000226864	3.64423
Coq8b	702.067	0.208721	1.15566	2.90022	0.00372905	0.0128401	1.89143
Coro1a	8226.94	0.843381	1.79425	7.91215	2.52991e-15	5.10997e-14	13.2916
Coro1b	4309.61	0.226023	1.16961	3.63682	0.000276025	0.00124707	2.90411
Coro2a	804.947	1.02938	2.04115	9.38189	6.48026e-21	2.13346e-19	18.6709
Coro7	2190.71	0.183673	1.13577	2.55108	0.010739	0.0324287	1.48907
Cox10	819.377	0.199582	1.14837	3.24998	0.00115412	0.00452688	2.3442
Cox17	252.042	0.0603127	1.04269	0.524311	0.600062	0.751724	0.123942
Cox18	671.462	0.260266	1.1977	4.16741	3.08083e-05	0.000168237	3.77408
Cox4i2	16.8959	1.16295	2.23915	3.73851	0.000185113	0.000865266	3.06285
Cox5a	3169.61	0.0196775	1.01373	0.242525	0.808373	0.893148	0.0490764
Cox6a2	1882.59	0.0937429	1.06714	0.637456	0.523828	0.691975	0.15991
Cox7a2l	6367.36	0.0799612	1.05699	1.09939	0.2716	0.442059	0.35452
Cpa2	4.53154	0.0703354	1.04996	0.18652	0.852037	0.920822	0.0358242
Cpeb1	43.9699	0.664628	1.58516	3.15517	0.00160403	0.00604962	2.21827
Cpeb2	316.452	0.136556	1.09928	0.743346	0.457272	0.635159	0.197117
Cpeb4	2478.45	0.425291	1.34284	1.81541	0.0694609	0.155048	0.809534
Cped1	374.464	0.143653	1.1047	1.58823	0.112234	0.226894	0.644178
Cpn1	8.02215	0.120906	1.08742	0.392617	0.694603	0.819371	0.0865195
Cpne2	1468.63	0.697355	1.62153	7.26883	3.62619e-13	5.95839e-12	11.2249
Cpne8	1917.16	0.0536263	1.03787	0.642869	0.520309	0.689244	0.161627
Cpne9	1.89975	0.464466	1.37981	1.27001	0.204081	0.3587	0.445269
Cpox	720.794	0.188853	1.13986	0.986434	0.32392	0.502404	0.298947
Cpq	63.3515	1.04949	2.0698	5.6555	1.55397e-08	1.4505e-07	6.83848
Cpsf3l	2097.26	0.242186	1.18278	6.16483	7.05607e-10	7.99352e-09	8.09726
Cpt1b	2.07221	0.329682	1.25674	1.11587	0.264479	0.433563	0.362948
Cpt1c	25.5232	1.09911	2.14223	4.90258	9.45861e-07	6.74679e-06	5.1709
Cptp	754.323	0.0670011	1.04754	0.81534	0.414878	0.595555	0.225078
Cpxm1	17.9137	0.606159	1.5222	2.32243	0.0202096	0.0553707	1.25672
Cr1l	3801.61	0.46975	1.38487	8.18053	2.82594e-16	6.22492e-15	14.2059
Crabp2	1.29716	0.155716	1.11397	0.456281	0.648188	0.787341	0.103837
Creb3	2137.3	0.575305	1.48999	15.2015	3.45634e-52	5.20994e-50	49.2832
Creb3l1	103.462	0.118488	1.0856	0.79723	0.425318	0.605298	0.21803
Creb3l3	56.0333	0.332283	1.259	1.80328	0.0713448	0.158425	0.800177
Creb3l4	70.378	0.587288	1.50242	3.24039	0.00119364	0.00465887	2.33172
Crebbp	1523.3	0.131299	1.09528	1.00976	0.312609	0.488995	0.310696
Crebl2	154.678	0.125261	1.0907	1.1693	0.242281	0.406977	0.39043
Crebzf	528.582	0.135375	1.09838	1.47975	0.138939	0.26797	0.571914
Creg1	14100.5	0.633086	1.55088	6.64607	3.01026e-11	4.01639e-10	9.39616
Creg2	27.4995	0.202064	1.15034	0.884626	0.376358	0.557809	0.253514
Creld1	2000.02	0.375005	1.29684	3.60189	0.000315913	0.00140386	2.85268
Creld2	14904.7	0.365497	1.28833	1.67553	0.09383	0.197035	0.705456
Crem	201.679	0.171065	1.12589	1.7438	0.0811936	0.175219	0.756418
Crim1	6.37744	0.0469459	1.03308	0.12171	0.903129	0.950555	0.0220227
Crkl	883.513	0.184879	1.13672	1.47308	0.140729	0.270726	0.567471
Crlf2	366.387	1.44634	2.72515	11.0198	3.06612e-28	1.60698e-26	25.794
Crlf3	959.586	0.223753	1.16777	3.41818	0.000630419	0.00262696	2.58055
Crls1	1481.73	0.203566	1.15154	2.75019	0.00595612	0.0193643	1.713
Crot	541.451	0.184342	1.1363	1.86412	0.0623054	0.142029	0.847622
Crtc1	484.9	0.0548303	1.03874	0.418279	0.675743	0.806127	0.0935966
Crtc2	1151.01	0.346227	1.27123	3.72804	0.000192973	0.000897248	3.04709
Crtc3	518.614	0.374947	1.29679	3.1758	0.00149423	0.00569556	2.24446
Cry1	491.425	0.788009	1.72669	6.12096	9.30158e-10	1.03762e-08	7.98396
Cry2	485.107	0.501798	1.41598	4.37506	1.21397e-05	7.12406e-05	4.14727
Cryba4	2.97913	0.487728	1.40224	1.55342	0.120322	0.239345	0.620976
Cryzl1	1797	0.347662	1.2725	4.84638	1.25737e-06	8.75981e-06	5.05751
Cs	9376.1	0.0391373	1.0275	1.38868	0.164931	0.305276	0.515307
Csde1	19828.8	0.18384	1.1359	3.04722	0.00230971	0.0084035	2.07554
Csf1	599.744	2.70869	6.53726	12.2161	2.55038e-34	1.91425e-32	31.718
Csf2ra	2749.36	0.193467	1.14351	2.55997	0.0104681	0.0317366	1.49844
Csf3	19.6072	0.158452	1.11609	0.61418	0.539096	0.705299	0.151627
Csf3r	554.125	1.0579	2.0819	6.61039	3.83297e-11	5.06591e-10	9.29534
Csnk1a1	5061.43	0.0135235	1.00942	0.173662	0.862131	0.926727	0.0330482
Csnk1g1	1024.04	0.166734	1.12251	2.02685	0.0426775	0.104245	0.981946
Csnk1g3	748.375	0.0335333	1.02352	0.440081	0.659878	0.795842	0.0991731
Csnk2a2	1643.34	0.305862	1.23616	5.72048	1.06222e-08	1.01116e-07	6.99518
Cspg4	12.3913	0.288026	1.22097	0.926985	0.353934	0.534255	0.272251
Cspg5	13.3486	0.53478	1.44872	1.88554	0.0593574	0.136746	0.864085
Csprs	49.3418	0.443923	1.3603	2.41869	0.0155764	0.0445017	1.35162
Csrnp1	320.746	0.307945	1.23794	2.28419	0.0223603	0.0602962	1.21971
Csrnp2	268.61	1.12034	2.17398	6.7423	1.55895e-11	2.13305e-10	9.671
Csrp2	8.51014	0.269462	1.20536	0.835511	0.40343	0.584306	0.23336
Cst6	3.35758	0.0507296	1.03579	0.219314	0.826406	0.904085	0.0437905
Cstad	4.66295	0.16276	1.11943	0.516585	0.605446	0.755574	0.121723
Cstl1	11.2752	1.12005	2.17354	3.77185	0.000162043	0.000768261	3.11449
Ctbp2	1479.95	0.0208854	1.01458	0.220207	0.82571	0.903698	0.0439766
Ctbs	508.445	0.186316	1.13785	2.31475	0.0206265	0.0563267	1.24929
Ctc1	633.803	0.124702	1.09028	1.15283	0.248981	0.414719	0.382246
Ctf2	1.93619	0.122296	1.08847	0.519877	0.603149	0.753689	0.122808
Cth	2231.84	1.55468	2.93768	14.6095	2.44168e-48	3.25064e-46	45.488
Ctif	417.721	0.0234421	1.01638	0.16351	0.870117	0.931523	0.0308063
Ctla2b	21.8576	1.14947	2.21832	4.75585	1.97616e-06	1.33099e-05	4.87583
Ctrl	6.7756	0.729934	1.65856	2.27368	0.0229855	0.0617976	1.20903
Ctsc	5020.48	1.67254	3.18775	12.8534	8.22713e-38	7.21416e-36	35.1418
Ctse	1144.27	1.84164	3.58417	23.0726	8.73076e-118	5.13678e-115	114.289
Ctsh	379.212	1.40722	2.65226	5.292	1.20987e-07	9.85127e-07	6.00651
Ctso	930.004	0.730981	1.65977	8.15761	3.41725e-16	7.44651e-15	14.128
Cttnbp2nl	3361.71	0.263065	1.20003	3.22788	0.0012471	0.00484676	2.31455
Ctu2	672.398	0.0444591	1.0313	0.568294	0.569835	0.729032	0.137253
Cul1	2451	0.101588	1.07295	1.96655	0.0492348	0.117277	0.930785
Cul2	1620.57	0.199851	1.14858	2.74465	0.00605747	0.0196553	1.70652
Cul4b	1156.6	0.118859	1.08588	1.05852	0.289817	0.46287	0.334541
Cul5	1768.92	0.400918	1.32035	4.61152	3.99738e-06	2.54656e-05	4.59405
Cutc	197.608	0.490611	1.40504	4.74087	2.12798e-06	1.42325e-05	4.84672
Cwc15	3095.63	0.0985286	1.07068	1.67377	0.0941767	0.197617	0.704175
Cwc25	606.244	0.11767	1.08498	1.77716	0.0755411	0.165793	0.780434
Cwc27	1326.28	0.171987	1.12661	3.04384	0.00233579	0.00848992	2.0711
Cwf19l2	496.059	0.108376	1.07801	0.783893	0.433103	0.612152	0.213141
Cxcl10	115.864	2.81623	7.04321	11.2714	1.8159e-29	1.03501e-27	26.9851
Cxcl14	30.9363	0.14057	1.10234	0.598307	0.549635	0.713712	0.146477
Cxcl16	2036.56	0.832878	1.78124	5.28515	1.25604e-07	1.01999e-06	5.9914
Cxcl2	1269.1	1.35423	2.55661	6.44946	1.12251e-10	1.40229e-09	8.85316
Cxcl9	591.413	6.26752	77.0391	12.7077	5.35576e-37	4.46045e-35	34.3506
Cxcr1	2.02469	0.244178	1.18442	1.28413	0.199095	0.352006	0.45345
Cxcr5	27.7881	0.571454	1.48602	2.37661	0.0174725	0.048996	1.30984
Cxx1a	34.828	0.060255	1.04265	0.286309	0.774641	0.872414	0.0592772
Cxxc1	1409.05	0.0152349	1.01062	0.291614	0.770582	0.870426	0.0602682
Cyb561	180.22	0.569668	1.48418	3.41523	0.000637277	0.00265311	2.57624
Cyb561d1	356.325	0.314287	1.2434	4.02619	5.66876e-05	0.000295661	3.52921
Cyb561d2	366.277	0.0494045	1.03484	0.575742	0.564789	0.725079	0.139615
Cyb5r1	8276.47	0.306685	1.23686	4.32355	1.53539e-05	8.84522e-05	4.05329
Cyb5r2	1.42024	0.0761588	1.05421	0.331635	0.740165	0.84985	0.0706576
Cyb5r4	1330.07	0.0106617	1.00742	0.194774	0.84557	0.916469	0.0378821
Cybb	18315.9	1.25401	2.38503	10.5874	3.41074e-26	1.55911e-24	23.8071
Cycs	1703.08	0.087006	1.06216	1.16325	0.244729	0.409658	0.387579
Cyfip1	5079.31	0.056217	1.03974	0.670467	0.50256	0.674424	0.171067
Cygb	1.35473	0.00759745	1.00528	0.0288138	0.977013	0.989766	0.0044676
Cyld	1596.07	0.417028	1.33517	4.58628	4.51213e-06	2.83782e-05	4.54702
Cyp20a1	1008.88	0.0729646	1.05188	0.932473	0.351092	0.5311	0.274823
Cyp26a1	1.95523	0.183955	1.13599	1.18337	0.236662	0.399749	0.398213
Cyp26c1	3.6773	0.0595126	1.04211	0.239778	0.810502	0.894527	0.0484067
Cyp27b1	9.265	0.652284	1.57165	2.26661	0.0234142	0.0627454	1.20242
Cyp2ab1	44.3762	0.282423	1.21624	1.18899	0.234445	0.396517	0.401739
Cyp2c44	3.80865	0.315444	1.24439	0.970368	0.331863	0.510617	0.291905
Cyp2c55	28.3095	1.57506	2.97947	6.33739	2.33694e-10	2.79681e-09	8.55334
Cyp4f13	372.447	0.141556	1.10309	1.9042	0.0568844	0.132134	0.878986
Cyp4f16	322.79	0.163376	1.1199	1.96493	0.0494224	0.117678	0.929304
Cyp4f17	17.9828	0.856968	1.81123	3.63917	0.000273519	0.00123667	2.90775
Cyp4v3	1907.33	0.1759	1.12967	2.95421	0.00313467	0.0110054	1.95839
Cystm1	102.234	1.48986	2.80862	11.1369	8.29848e-29	4.54522e-27	26.3424
Cyth1	773.23	0.189977	1.14075	2.26066	0.0237803	0.0635687	1.19676
Cyth2	1704.86	0.0709882	1.05044	1.34364	0.179065	0.325101	0.487982
Cyth3	679.517	0.229458	1.17239	2.90015	0.00372981	0.0128403	1.89142
D030056L22Rik	195.659	0.291634	1.22403	2.3484	0.0188544	0.0522304	1.28208
D10Wsu102e	1626.13	0.0758485	1.05398	1.46721	0.142319	0.272979	0.563871
D130040H23Rik	32.7389	0.0670276	1.04756	0.294673	0.768243	0.868799	0.0610806
D16Ertd472e	313.857	0.811744	1.75533	4.8576	1.18818e-06	8.32227e-06	5.07976
D17H6S53E	519.601	0.0161446	1.01125	0.274788	0.783479	0.877649	0.0566792
D17Wsu92e	3005.81	0.1725	1.12701	2.67957	0.0073717	0.0234169	1.63047
D2Bwg1423e	282.917	0.552265	1.46639	3.92243	8.7662e-05	0.000439008	3.35753
D330045A20Rik	428.504	0.0426982	1.03004	0.305611	0.759901	0.863165	0.0639063
D6Ertd527e	2.46946	0.220182	1.16488	0.667636	0.504366	0.675851	0.170149
D6Wsu163e	1586.23	0.191484	1.14194	2.71937	0.00654059	0.0210358	1.67704
D930015E06Rik	1005.85	0.00249183	1.00173	0.0390946	0.968815	0.985731	0.00624151
Daam1	1008.49	0.0809045	1.05768	0.80857	0.418763	0.599253	0.22239
Dagla	215.841	0.132406	1.09612	1.1375	0.255328	0.422588	0.374083
Dap3	2224.3	0.104825	1.07536	1.98735	0.0468841	0.112649	0.948272
Dapp1	612.58	0.0107466	1.00748	0.124015	0.901303	0.949565	0.0224752
Dars	2276.74	0.136532	1.09926	2.08868	0.0367369	0.0920138	1.03615
Daxx	1036.71	0.341964	1.26748	5.36904	7.91565e-08	6.63482e-07	6.17817
Dazap1	2144.58	0.130485	1.09466	1.77284	0.0762554	0.166856	0.777658
Dbf4	1242.62	0.379195	1.30062	3.89955	9.63703e-05	0.000478285	3.32031
Dbil5	2.05837	0.432785	1.34984	1.44562	0.148283	0.282132	0.549548
Dbn1	25.6289	0.331508	1.25833	1.26557	0.205667	0.360792	0.442743
Dbp	203.974	0.000152707	1.00011	0.00111921	0.999107	0.999358	0.000279054
Dbt	1023	0.113092	1.08154	1.06538	0.286706	0.459429	0.337782
Dcaf10	678.265	0.0151111	1.01053	0.182104	0.855501	0.92293	0.0348311
Dcaf15	631.123	0.191644	1.14206	2.71085	0.00671112	0.0215398	1.66676
Dcaf5	1176.99	0.388813	1.30932	8.94957	3.5686e-19	9.99811e-18	17.0001
Dcaf6	1042.02	0.205552	1.15313	3.36823	0.000756516	0.00309236	2.50971
Dcdc2b	4.74089	0.41097	1.32958	1.26455	0.206033	0.361052	0.44243
Dck	652.144	0.321598	1.24971	2.5705	0.0101553	0.0309167	1.50981
Dclre1a	559.594	0.387574	1.30819	4.51475	6.33927e-06	3.89825e-05	4.40913
Dclre1b	942.484	0.170979	1.12582	1.93336	0.0531924	0.124878	0.903514
Dclre1c	963.16	0.28233	1.21616	3.16742	0.001538	0.00583678	2.23383
Dcp1a	736.554	0.0110379	1.00768	0.114454	0.908878	0.953828	0.0205301
Dcp1b	383.207	0.289653	1.22235	3.09006	0.00200118	0.00737811	2.13205
Dcp2	926.255	0.366548	1.28926	4.26708	1.98047e-05	0.000111994	3.95081
Dcps	1228.97	0.328471	1.25568	5.83967	5.23048e-09	5.21305e-08	7.28291
Dcst1	1.21722	0.578363	1.49315	1.824	0.0681514	0.152745	0.816034
Dcst2	1.38065	0.538045	1.452	2.40232	0.0162917	0.0461762	1.33558
Dctn1	3303.81	0.132706	1.09635	2.64379	0.00819832	0.0256791	1.59042
Dctn3	1528.66	0.00342419	1.00238	0.0442767	0.964684	0.983118	0.00739422
Dctn4	2212.39	0.161788	1.11867	2.07343	0.0381325	0.0949228	1.02263
Dcun1d3	768.763	0.205334	1.15295	2.17326	0.0297604	0.0769601	1.11373
Dcun1d4	165.666	0.190162	1.14089	1.17746	0.239012	0.402934	0.394766
Dcun1d5	1063.47	0.0931061	1.06666	1.57031	0.116342	0.233132	0.632398
Dda1	1678.56	0.208906	1.15581	3.769	0.000163901	0.000775826	3.11024
Ddah2	13.0692	0.552291	1.46641	2.03549	0.041802	0.102408	0.989666
Ddias	268.14	0.830282	1.77803	4.90042	9.56297e-07	6.81058e-06	5.16682
Ddit3	13642	1.53188	2.89163	11.1705	5.68314e-29	3.13157e-27	26.5042
Ddit4	289.384	0.422976	1.34069	2.33108	0.0197492	0.0542969	1.26522
Ddr1	6.87814	0.279135	1.21347	0.903983	0.366004	0.547087	0.261944
Ddr2	59.3611	1.01887	2.02633	3.71737	0.000201311	0.00093333	3.02996
Ddrgk1	2125.75	0.229107	1.17211	3.5257	0.000422368	0.00182809	2.738
Ddx10	1302.34	0.0869864	1.06215	1.52954	0.12613	0.248433	0.60479
Ddx11	312.031	0.159647	1.11701	2.0401	0.0413405	0.101427	0.993845
Ddx17	5194.84	0.0349234	1.0245	0.650142	0.515601	0.684935	0.16435
Ddx18	1263.21	0.123658	1.08949	2.14703	0.0317906	0.0813531	1.08963
Ddx19a	899.07	0.125787	1.0911	1.55549	0.119829	0.238703	0.622142
Ddx19b	677.396	0.154533	1.11306	2.28947	0.022052	0.0596062	1.22471
Ddx21	6981.77	0.0935454	1.06699	1.78195	0.0747577	0.164397	0.784107
Ddx27	2380.85	0.133783	1.09717	2.53293	0.0113112	0.0339262	1.46946
Ddx28	744.184	0.0463788	1.03267	0.739573	0.459559	0.636919	0.195916
Ddx39	2747.01	0.0544709	1.03848	0.998513	0.318031	0.495224	0.305198
Ddx3y	1204.56	0.291207	1.22366	1.73263	0.0831609	0.178844	0.747527
Ddx4	1.73191	0.483938	1.39856	1.57126	0.116122	0.232793	0.633029
Ddx42	2084.63	0.301351	1.2323	4.6673	3.05181e-06	1.99864e-05	4.69927
Ddx43	191.989	0.159646	1.11701	1.26895	0.204461	0.35916	0.444712
Ddx49	1819.19	0.141749	1.10324	2.43628	0.0148392	0.0427504	1.36906
Ddx50	2445.03	0.218408	1.16345	3.63317	0.000279959	0.00126172	2.89904
Ddx51	716.845	0.208352	1.15537	3.34467	0.000823802	0.00333082	2.47745
Ddx52	2319.26	0.840658	1.79087	9.05506	1.36487e-19	3.92647e-18	17.406
Ddx54	3620.72	0.0689074	1.04892	1.30712	0.191173	0.341811	0.466215
Ddx55	426.043	0.124044	1.08979	1.85381	0.063767	0.14464	0.839713
Ddx59	248.829	0.117703	1.08501	1.2981	0.194251	0.345553	0.461486
Ddx60	270.613	1.355	2.55797	6.94641	3.74708e-12	5.4894e-11	10.2605
Deb1	408.187	0.0615051	1.04355	0.682033	0.495218	0.668139	0.175133
Decr2	490.656	0.287444	1.22048	4.23024	2.33444e-05	0.000130287	3.8851
Dedd	641.42	0.238967	1.18015	4.49047	7.10649e-06	4.32917e-05	4.3636
Def6	1906.66	0.784406	1.72238	10.3953	2.60494e-25	1.13123e-23	22.9465
Defb25	7.82271	0.243451	1.18382	0.764571	0.444527	0.622986	0.205522
Degs2	1.77444	0.539636	1.45361	2.28656	0.0222217	0.0599913	1.22191
Dennd1a	860.896	0.0163032	1.01136	0.195126	0.845294	0.916334	0.0379462
Dennd1b	1429.8	0.183698	1.13579	1.42619	0.153813	0.290028	0.537561
Dennd1c	451.088	0.73858	1.66853	8.20544	2.2974e-16	5.0976e-15	14.2926
Dennd2c	238.552	0.37872	1.30019	2.81009	0.00495282	0.0164634	1.78348
Dennd2d	2021.82	0.661009	1.58119	8.46271	2.61224e-17	6.3621e-16	15.1964
Dennd4a	2975.75	0.419187	1.33717	3.15104	0.00162691	0.00612576	2.21284
Dennd4b	1701.64	0.398505	1.31814	4.57062	4.86272e-06	3.04362e-05	4.51661
Dennd5b	21.5251	0.509058	1.42312	2.20123	0.0277198	0.0723395	1.14062
Dennd6b	126.213	0.760578	1.69417	6.56538	5.18991e-11	6.75651e-10	9.17028
Denr	3034.67	0.231018	1.17366	3.0942	0.00197345	0.0072906	2.13724
Depdc1a	71.0319	0.046856	1.03301	0.23839	0.811579	0.89527	0.0480462
Depdc1b	78.7511	0.163426	1.11994	0.917368	0.35895	0.539504	0.268005
Depdc7	272.359	0.211066	1.15754	1.97502	0.0482659	0.115422	0.937712
Dera	959.434	0.00621195	1.00432	0.0996667	0.920609	0.960143	0.0176639
Derl1	8454.93	0.184628	1.13652	2.22933	0.0257922	0.0679313	1.16793
Derl2	1931.69	0.169562	1.12472	2.93273	0.00335992	0.0117151	1.93125
Des	10.2713	0.542189	1.45618	2.0437	0.0409831	0.100726	0.996857
Desi1	978.186	0.216304	1.16175	2.52742	0.0114905	0.0343679	1.46385
Det1	495.149	0.0101256	1.00704	0.148834	0.881684	0.93767	0.02795
Dffb	123.796	0.145596	1.10619	0.998625	0.317976	0.495182	0.305235
Dfna5	199.274	0.0497948	1.03512	0.521924	0.601723	0.752675	0.123392
Dgat2	481.055	1.0353	2.04955	6.23021	4.6581e-10	5.39766e-09	8.26779
Dgcr14	667.484	0.219399	1.16425	3.84111	0.000122478	0.000594114	3.22613
Dgka	298.074	1.24011	2.36216	12.065	1.61677e-33	1.14296e-31	30.942
Dgkd	5007.94	0.0236186	1.01651	0.36052	0.718458	0.834754	0.0784417
Dgke	327.078	0.186566	1.13805	1.61308	0.106727	0.218179	0.661186
Dgkg	170.171	0.572446	1.48704	3.96503	7.33874e-05	0.000372637	3.42871
Dgkh	367.128	1.04767	2.06719	7.05417	1.73633e-12	2.6151e-11	10.5825
Dguok	344.452	0.209329	1.15615	2.56129	0.0104283	0.0316423	1.49973
Dhdds	1319.26	0.0349565	1.02453	0.751974	0.452067	0.630226	0.200504
Dhfr	713.692	0.0327974	1.02299	0.257332	0.796923	0.886609	0.0522678
Dhodh	417.419	0.139191	1.10129	1.75409	0.0794155	0.172251	0.763838
Dhps	745.194	0.286051	1.2193	4.55277	5.29446e-06	3.28678e-05	4.48323
Dhrs11	520.556	0.4107	1.32933	3.46529	0.000529652	0.00223826	2.65009
Dhrs13	329.415	0.657963	1.57785	5.91909	3.23724e-09	3.32268e-08	7.47851
Dhrs7	937.63	0.314656	1.24372	5.26962	1.36704e-07	1.10374e-06	5.95713
Dhrs7b	724.352	0.126217	1.09143	1.5839	0.113216	0.228423	0.64126
Dhx30	1894.66	0.147639	1.10776	3.02063	0.0025225	0.00909606	2.04115
Dhx33	1380.73	0.0402307	1.02828	0.56182	0.574238	0.732774	0.13503
Dhx35	689.145	0.0154598	1.01077	0.281054	0.778669	0.874626	0.0581778
Dhx36	1456.74	0.0660768	1.04687	0.714551	0.474886	0.650161	0.186979
Dhx40	662.726	0.338934	1.26482	3.57005	0.000356911	0.00156898	2.80438
Dhx58	568.892	0.027026	1.01891	0.263432	0.792218	0.883477	0.0538048
Diaph2	1096.2	0.0776375	1.05529	0.527742	0.597679	0.750249	0.124794
Diaph3	647.172	0.810827	1.75422	5.33509	9.54971e-08	7.90277e-07	6.10222
Dimt1	396.165	0.281668	1.2156	3.83152	0.000127356	0.000615487	3.21078
Dio2	412.013	1.92361	3.79371	10.5682	4.18519e-26	1.89413e-24	23.7226
Dip2a	1168.09	0.677193	1.59903	6.29528	3.06843e-10	3.61298e-09	8.44213
Dip2c	2350.62	0.696763	1.62086	4.56983	4.88113e-06	3.0541e-05	4.51512
Dirc2	491.673	0.240162	1.18112	3.68306	0.000230453	0.00105688	2.97597
Dis3	1653.64	0.31607	1.24493	3.11805	0.00182055	0.00678484	2.16846
Dis3l	723.536	0.185426	1.13715	3.66726	0.000245163	0.00111928	2.95106
Disc1	16.6638	0.241099	1.18189	0.928373	0.353214	0.533477	0.272884
Dixdc1	7.73171	0.00382825	1.00266	0.0460928	0.963236	0.982374	0.00772304
Dkk2	61.6097	0.458501	1.37411	2.31427	0.0206529	0.0563736	1.24892
Dlat	1748.68	0.0396324	1.02785	0.622309	0.533739	0.700602	0.154529
Dlg1	1115.27	0.212495	1.15869	2.14448	0.0319947	0.0817414	1.08756
Dlg2	42.7428	1.01303	2.01815	4.11299	3.90569e-05	0.000210197	3.67737
Dlg4	131.789	0.51674	1.43072	3.58324	0.000339357	0.00149868	2.82429
Dlgap5	1264.87	0.634995	1.55293	5.04184	4.61087e-07	3.46223e-06	5.46064
Dll1	1.29404	0.673323	1.59474	2.19369	0.0282575	0.0735219	1.13358
Dll4	2.10027	0.0587199	1.04154	0.202786	0.839302	0.912386	0.0398215
Dlx1	3.09888	0.177091	1.1306	0.493754	0.62148	0.768174	0.114541
Dmap1	603.331	0.054244	1.03831	0.73901	0.459901	0.637049	0.195827
Dmpk	210.951	0.554521	1.46868	2.8008	0.00509765	0.0168802	1.77262
Dmrt2	173.064	0.519941	1.4339	4.96685	6.80489e-07	4.97253e-06	5.30342
Dmtf1	874.363	0.148459	1.10839	1.67191	0.0945417	0.198178	0.702945
Dmtn	7.48252	0.579742	1.49458	1.87427	0.0608937	0.13958	0.855176
Dmwd	182.455	2.09588	4.27486	11.7623	6.1054e-32	4.02009e-30	29.3958
Dmxl1	3618.27	0.208454	1.15545	1.32229	0.186073	0.334924	0.475054
Dnaaf3	149.825	0.612546	1.52895	4.00414	6.22431e-05	0.000321315	3.49307
Dnaaf5	703.14	0.0236342	1.01652	0.341207	0.732948	0.844808	0.073242
Dnah3	3.95297	0.863453	1.81939	2.76322	0.00572345	0.0187012	1.72813
Dnaja3	3392.52	0.10163	1.07298	2.67304	0.00751683	0.0238185	1.62309
Dnaja4	17.5294	1.24354	2.36778	4.92606	8.39062e-07	6.04633e-06	5.21851
Dnajb11	12053.8	0.075773	1.05393	0.759155	0.44776	0.626025	0.203408
Dnajb12	1536.24	0.0368986	1.02591	0.522742	0.601153	0.752277	0.123622
Dnajb2	438.164	0.458865	1.37446	4.26874	1.96578e-05	0.000111313	3.95345
Dnajb4	368.247	0.208897	1.1558	2.93554	0.00332968	0.0116185	1.93485
Dnajb5	241.318	0.785924	1.7242	7.88917	3.04203e-15	6.0904e-14	13.2154
Dnajb9	1408.48	0.621769	1.53876	5.31068	1.09216e-07	8.96082e-07	6.04765
Dnajc1	1331.49	0.317773	1.24641	5.46856	4.53699e-08	3.94612e-07	6.40383
Dnajc13	4091.99	0.0351227	1.02464	0.587148	0.557104	0.71967	0.142866
Dnajc16	747.7	0.0417901	1.02939	0.640694	0.521722	0.690292	0.160967
Dnajc17	259.094	0.400628	1.32008	4.68915	2.7434e-06	1.80899e-05	4.74256
Dnajc18	650.772	0.208024	1.15511	2.77071	0.00559339	0.0183189	1.7371
Dnajc2	2603.27	0.264653	1.20135	3.89741	9.72278e-05	0.000482147	3.31682
Dnajc21	1116.39	0.444666	1.361	6.36018	2.01515e-10	2.43245e-09	8.61396
Dnajc22	54.3382	0.479881	1.39463	2.73632	0.00621305	0.0201206	1.69636
Dnajc24	213.435	0.00182088	1.00126	0.0231794	0.981507	0.992258	0.00337555
Dnajc25	254.832	0.106216	1.0764	1.301	0.193259	0.344492	0.46282
Dnajc27	427.8	0.316192	1.24504	3.02724	0.00246801	0.0089278	2.04926
Dnajc3	13243.2	0.0146737	1.01022	0.0946646	0.924581	0.961263	0.0171578
Dnajc4	391.97	0.341778	1.26732	4.59578	4.31123e-06	2.72368e-05	4.56484
Dnajc8	3604.06	0.0806173	1.05747	1.36504	0.172241	0.315341	0.50122
Dnase1l2	7.91412	0.0727149	1.05169	0.216744	0.828407	0.905436	0.0431423
Dnase1l3	38.4956	3.9269	15.2095	10.6755	1.32613e-26	6.24995e-25	24.2041
Dnd1	9.66259	0.271605	1.20715	0.846165	0.397461	0.577955	0.238106
Dner	337.825	0.151322	1.11059	0.757049	0.449021	0.627178	0.202609
Dnhd1	115.668	0.491253	1.40567	3.2832	0.00102638	0.00406428	2.39102
Dnm1l	1982.14	0.121715	1.08803	1.53034	0.125933	0.248151	0.605283
Dnm2	6443.81	0.0494238	1.03485	1.18377	0.236504	0.399522	0.398459
Dnmbp	778.73	0.438754	1.35543	4.4557	8.36196e-06	5.03346e-05	4.29813
Dnmt3c-ps	1.17782	0.262608	1.19965	0.861086	0.38919	0.570019	0.244111
Dnmt3l	196.663	0.652809	1.57223	4.39151	1.12565e-05	6.63568e-05	4.17811
Dnpep	2275.79	0.147845	1.10791	1.54004	0.123551	0.244408	0.611885
Dnttip2	4194.38	0.521254	1.4352	9.49644	2.17187e-21	7.41811e-20	19.1297
Doc2g	5.09777	0.182659	1.13497	0.5111	0.609281	0.758337	0.120138
Dock10	7083.32	0.321584	1.2497	2.99525	0.00274219	0.00978572	2.00941
Dock11	2056.03	0.441525	1.35804	4.35719	1.31745e-05	7.68189e-05	4.11453
Dock3	26.4371	1.21849	2.32704	4.69595	2.65367e-06	1.75492e-05	4.75574
Dock6	239.43	0.132562	1.09624	1.01634	0.30947	0.485543	0.313772
Dock7	1792.04	0.0184226	1.01285	0.208237	0.835044	0.910145	0.0408896
Dock8	3205.07	0.279793	1.21402	5.63206	1.78069e-08	1.64279e-07	6.78442
Dohh	1825.97	0.0523595	1.03696	0.804174	0.421296	0.601866	0.2205
Dok1	1591.31	0.299576	1.23078	4.45082	8.55413e-06	5.14235e-05	4.28884
Dok4	49.1895	0.228853	1.1719	1.29628	0.19488	0.346334	0.460505
Dolpp1	696.184	0.175641	1.12947	2.6539	0.00795662	0.025058	1.60105
Dopey2	746.879	0.247476	1.18713	2.51768	0.0118132	0.035183	1.45367
Dot1l	2431.89	0.148633	1.10852	1.40087	0.161253	0.300174	0.522627
Dpagt1	1557.64	0.0337443	1.02367	0.396829	0.691494	0.816955	0.0878018
Dpep3	6.86963	0.982667	1.97612	2.83494	0.00458346	0.0153909	1.81274
Dpf1	58.8802	0.574309	1.48896	3.14357	0.00166903	0.0062611	2.20335
Dpf2	2677.35	0.4657	1.38099	7.21853	5.25516e-13	8.43741e-12	11.0738
Dpf3	13.3373	0.217285	1.16254	0.813775	0.415774	0.596359	0.224492
Dph5	1039.7	0.0555835	1.03928	1.08155	0.279451	0.451071	0.345755
Dph7	296.749	0.0790097	1.05629	0.847006	0.396992	0.577457	0.23848
Dpm2	894.56	0.0833435	1.05947	1.16849	0.242611	0.407382	0.389998
Dpp6	2.34278	0.122166	1.08837	0.472982	0.636226	0.779346	0.10827
Dpy19l1	882.573	0.245468	1.18548	3.19304	0.00140781	0.00540913	2.26687
Dpy19l3	1.06377	1.15568	2.22789	3.15106	0.0016268	0.00612576	2.21284
Dpys	32.0352	1.31239	2.48353	6.11287	9.78578e-10	1.085e-08	7.96457
Dr1	933.787	0.00144295	1.001	0.011179	0.991081	0.996654	0.00145544
Dram2	1572.61	0.311497	1.241	3.38976	0.000699539	0.00289055	2.53902
Drg2	1667.14	0.074757	1.05318	1.44894	0.147354	0.280693	0.551768
Drp2	12.9079	1.13097	2.19006	3.94647	7.93111e-05	0.000400154	3.39777
Dscr3	2074.83	0.111273	1.08018	2.33666	0.0194569	0.0536065	1.27078
Dse	1104.48	0.364371	1.28732	3.41056	0.000648285	0.00269648	2.5692
Dsn1	299.595	0.266945	1.20326	2.14558	0.0319064	0.0815844	1.08839
Dsp	3.07743	0.00609366	1.00423	0.0228131	0.981799	0.992258	0.00337555
Dst	9871.21	2.1867	4.55262	16.9546	1.77969e-64	3.86425e-62	61.4129
Dstyk	654.706	0.090552	1.06478	0.695523	0.486728	0.660539	0.180101
Dtd1	457.279	0.0406538	1.02858	0.65618	0.511708	0.68224	0.166063
Dtwd1	237.443	0.0516815	1.03647	0.586073	0.557826	0.720073	0.142624
Dtx2	553.228	0.17142	1.12617	2.46149	0.013836	0.0402929	1.39477
Dtx3l	1248.2	0.555292	1.46947	4.22854	2.35218e-05	0.000131157	3.88221
Dus1l	1511.15	0.115793	1.08357	2.58231	0.00981404	0.0300191	1.5226
Dus2	544.639	0.354944	1.27894	4.78608	1.70066e-06	1.16087e-05	4.93522
Dus3l	1040.19	0.157597	1.11543	2.83387	0.00459876	0.0154355	1.81148
Dus4l	370.303	0.711912	1.63797	6.10861	1.00501e-09	1.11161e-08	7.95405
Dusp1	721.618	1.12127	2.17539	6.75625	1.41612e-11	1.94786e-10	9.71044
Dusp10	87.6299	1.34964	2.54848	9.44116	3.68692e-21	1.23613e-19	18.9079
Dusp11	2498.95	0.460449	1.37597	6.56543	5.18844e-11	6.75651e-10	9.17028
Dusp12	274.598	0.0134295	1.00935	0.146488	0.883536	0.93842	0.0276027
Dusp16	462.75	0.24958	1.18886	2.72883	0.00635592	0.0205214	1.68779
Dusp18	421.725	0.103092	1.07407	0.793991	0.427201	0.606642	0.217067
Dusp19	168.382	0.359973	1.2834	3.29168	0.000995911	0.00395653	2.40269
Dusp2	100.791	0.845121	1.79642	6.41965	1.36584e-10	1.69236e-09	8.77151
Dusp23	82.1085	1.21038	2.31399	6.70399	2.02805e-11	2.75016e-10	9.56064
Dusp27	5.55899	0.965526	1.95278	2.96052	0.00307119	0.0108013	1.96653
Dusp28	92.3924	0.0924991	1.06622	0.721231	0.470768	0.646658	0.189325
Dusp4	3742.7	0.489732	1.40418	3.86413	0.000111486	0.000546319	3.26255
Dusp5	225.735	0.740902	1.67122	4.47005	7.82023e-06	4.71983e-05	4.32607
Dusp6	446.843	1.3341	2.52118	12.1154	8.75071e-34	6.30847e-32	31.2001
Dusp8	23.1242	0.116212	1.08389	0.435577	0.663144	0.798324	0.097821
Dync1h1	15268.1	0.0356599	1.02503	0.702891	0.482124	0.656281	0.18291
Dync1i2	3098.25	0.0231385	1.01617	0.34928	0.726879	0.840842	0.0752857
Dync1li1	2724.09	0.0257467	1.01801	0.376044	0.706884	0.82742	0.082274
Dync1li2	2014.07	0.0630454	1.04467	1.30321	0.192502	0.343614	0.46393
Dynlt1c	18.3618	0.72751	1.65578	2.78268	0.00539115	0.0177297	1.7513
Dynlt1f	200.128	0.539234	1.4532	4.93482	8.02256e-07	5.79728e-06	5.23678
Dyrk1a	2321.81	0.62086	1.53779	6.38756	1.68554e-10	2.06464e-09	8.68515
Dyrk2	220.669	0.126702	1.0918	1.16893	0.242432	0.407119	0.390279
Dyrk4	4.85611	1.34832	2.54615	3.77001	0.000163242	0.00077294	3.11185
Dysf	1.15293	0.109198	1.07863	0.331144	0.740536	0.850008	0.0705768
Dyx1c1	1.38123	0.114386	1.08251	0.59039	0.554929	0.717929	0.143919
Dzip1	8.56941	0.237981	1.17934	0.73084	0.464877	0.641174	0.193024
Dzip3	410.185	0.303655	1.23427	2.24816	0.0245662	0.0652867	1.18518
E030018B13Rik	2.08809	0.279811	1.21404	0.993229	0.320598	0.498159	0.302632
E130218I03Rik	4.35064	0.202693	1.15084	0.59443	0.552225	0.715801	0.145208
E130308A19Rik	80.115	0.135978	1.09884	0.856683	0.39162	0.571791	0.242763
E130309D02Rik	1003.74	0.0085988	1.00598	0.138249	0.890043	0.942128	0.0258902
E130311K13Rik	157.649	0.505898	1.42001	4.95692	7.162e-07	5.22302e-06	5.28208
E2f3	565.788	0.0932759	1.06679	1.24692	0.212428	0.3688	0.433209
E2f4	1632.83	0.0290536	1.02034	0.659378	0.509653	0.680238	0.167339
E2f5	220.314	0.272192	1.20764	2.84692	0.00441445	0.0148909	1.82708
E430025E21Rik	4675.36	0.0402079	1.02826	0.547959	0.58372	0.73969	0.13095
E4f1	475.976	0.169338	1.12454	2.63229	0.00848104	0.0264556	1.57748
Eaf1	3513.77	0.270885	1.20655	3.57213	0.000354095	0.0015581	2.8074
Eaf2	9.24882	0.609728	1.52597	1.98245	0.0474285	0.113732	0.944115
Eapp	960.4	0.147699	1.1078	2.55948	0.0104829	0.031771	1.49797
Ears2	372.627	0.0521496	1.03681	0.528743	0.596984	0.749683	0.125123
Ebi3	777.398	0.527256	1.44119	6.14907	7.79404e-10	8.78045e-09	8.05648
Ebna1bp2	2523.68	0.25103	1.19006	4.10901	3.9736e-05	0.000213726	3.67014
Ebpl	330.674	0.0324599	1.02275	0.332413	0.739578	0.84939	0.070893
Ecd	1874.27	0.225503	1.16918	5.08544	3.66773e-07	2.79898e-06	5.553
Ece1	39.7259	1.95658	3.88141	8.06531	7.30532e-16	1.5245e-14	13.8169
Ece2	819.387	0.251515	1.19046	3.44009	0.000581515	0.00243822	2.61293
Ecel1	2.52059	0.624865	1.54207	1.97451	0.0483233	0.115498	0.937424
Eci2	1580.11	0.13002	1.09431	2.04985	0.0403787	0.0995357	1.00202
Ecm1	1062.69	0.0622601	1.0441	0.440807	0.659353	0.795313	0.0994618
Ecscr	6.40827	0.743002	1.67365	2.29063	0.021985	0.0594669	1.22572
Ecsit	766.716	0.0736137	1.05235	1.05187	0.292858	0.466217	0.331412
Ect2	513.486	0.308771	1.23865	1.95475	0.0506129	0.120066	0.920578
Eda2r	110.877	1.15293	2.22366	5.87496	4.22954e-09	4.28332e-08	7.36822
Edaradd	2.95559	0.117763	1.08505	0.28414	0.776303	0.873311	0.058831
Edc4	1295.14	0.0824204	1.05879	1.4266	0.153695	0.289897	0.537756
Edem3	1683.55	0.0460515	1.03244	0.351628	0.725117	0.839452	0.076004
Edn1	22.499	1.58863	3.00763	4.87048	1.11327e-06	7.83068e-06	5.1062
Edrf1	485.201	0.0609198	1.04313	0.764359	0.444653	0.622986	0.205522
Eea1	5269.71	0.604941	1.52092	4.84238	1.28291e-06	8.92753e-06	5.04927
Eed	883.92	0.222025	1.16637	3.29325	0.000990348	0.00393614	2.40493
Eef1a1	272759	0.0213351	1.0149	0.577356	0.563699	0.724128	0.140185
Eef1e1	946.589	0.293784	1.22585	3.52225	0.000427898	0.00184851	2.73318
Eef2k	1014.39	0.079256	1.05647	0.905625	0.365134	0.546323	0.26255
Efcab11	123.086	0.726239	1.65432	4.61799	3.87477e-06	2.47885e-05	4.60575
Efcab5	17.6052	0.354672	1.27869	1.31449	0.188683	0.338629	0.470276
Efcab7	178.296	0.292417	1.22469	2.52051	0.0117186	0.034947	1.45659
Efcab8	2.98892	0.439416	1.35606	1.53142	0.125666	0.247679	0.606111
Efcab9	8.92748	0.56049	1.47477	1.89614	0.0579415	0.13406	0.872701
Efcc1	2.01441	0.27963	1.21388	1.21208	0.225481	0.385752	0.413692
Efhb	1.26982	0.162677	1.11936	0.70679	0.479697	0.654341	0.184196
Efnb2	6.28829	0.150449	1.10991	0.501619	0.615936	0.764117	0.11684
Efnb3	1.58089	0.404635	1.32375	1.35087	0.176736	0.321673	0.492586
Efr3b	221.924	0.427402	1.34481	3.34371	0.000826674	0.00334095	2.47613
Egf	41.5638	0.380501	1.30179	1.95632	0.050427	0.119757	0.921697
Egr3	10.5799	0.471235	1.3863	1.5777	0.114634	0.230647	0.637053
Ehbp1l1	4623.55	0.165506	1.12156	2.59012	0.00959433	0.0294548	1.53084
Ehd1	4128.31	0.404289	1.32344	5.27361	1.33764e-07	1.08295e-06	5.96539
Ehd2	60.7239	0.335762	1.26204	1.48103	0.1386	0.267589	0.572531
Ehmt2	3469.02	0.0444063	1.03126	0.572467	0.567006	0.72672	0.138633
Eid3	40.9099	0.542406	1.4564	1.89436	0.0581771	0.134554	0.871103
Eif1	6176.19	0.57645	1.49117	4.99908	5.76059e-07	4.26333e-06	5.37025
Eif1ad	2014.36	0.330556	1.2575	4.2642	2.00622e-05	0.000113356	3.94555
Eif2a	2296.59	0.0150909	1.01052	0.219307	0.826411	0.904085	0.0437905
Eif2b3	1160.55	0.226435	1.16994	3.84387	0.000121109	0.000588412	3.23032
Eif2d	1226.75	0.288692	1.22153	5.3635	8.16259e-08	6.8105e-07	6.16682
Eif2s1	3665.8	0.0568212	1.04017	1.00748	0.313704	0.490413	0.309438
Eif2s2	5364.59	0.301349	1.2323	4.7808	1.74601e-06	1.19093e-05	4.92411
Eif2s3x	946.744	0.0175071	1.01221	0.242042	0.808748	0.893281	0.0490118
Eif2s3y	1588.22	0.134234	1.09751	1.90681	0.0565449	0.131479	0.881143
Eif3c	23010.6	0.203725	1.15167	4.51887	6.21704e-06	3.82954e-05	4.41685
Eif3d	8890.23	0.233559	1.17573	4.61718	3.88988e-06	2.4859e-05	4.60452
Eif3e	4613.04	0.0233793	1.01634	0.295917	0.767293	0.868325	0.0613178
Eif3g	5040.54	0.104263	1.07495	2.31264	0.0207427	0.0566016	1.24717
Eif3m	2312.54	0.119948	1.0867	2.16795	0.0301624	0.0777901	1.10908
Eif4a2	2551.96	0.461989	1.37744	4.83789	1.31223e-06	9.11418e-06	5.04028
Eif4ebp1	8273.21	0.169715	1.12484	2.29436	0.0217699	0.0590076	1.22909
Eif4ebp3	7.95957	0.333965	1.26047	1.04258	0.297142	0.471288	0.326713
Eif4enif1	1592.52	0.000208497	1.00014	0.0047581	0.996204	0.998668	0.00057906
Eif4g2	28247	0.414389	1.33273	3.24572	0.00117154	0.00458534	2.33863
Eif4g3	3525.89	0.0280654	1.01964	0.410874	0.681165	0.809883	0.0915775
Eif5	8133.96	0.727443	1.6557	7.02445	2.14906e-12	3.21285e-11	10.4931
Eif5b	2847.6	0.0831452	1.05932	1.32902	0.183841	0.331935	0.478947
Eif6	3966.63	0.137662	1.10012	2.46839	0.0135722	0.0396387	1.40188
Elac1	332.683	0.214073	1.15996	1.88935	0.0588448	0.135805	0.867083
Elac2	1196.55	0.0599511	1.04243	1.13915	0.25464	0.421833	0.37486
Elavl1	1727.79	0.0129126	1.00899	0.193129	0.846858	0.917593	0.03735
Elf1	2055.11	0.184246	1.13622	1.59872	0.109883	0.223155	0.651393
Elf4	780.129	0.291371	1.2238	3.24663	0.00116781	0.00457469	2.33964
Elfn1	1.34649	0.349049	1.27372	1.14131	0.253741	0.420572	0.37616
Elfn2	3.52451	0.899083	1.86488	2.6472	0.00811613	0.0254741	1.5939
Elk1	559.26	0.177508	1.13093	2.241	0.0250262	0.0662872	1.17857
Elk4	1100.03	0.364972	1.28786	4.9534	7.29272e-07	5.30985e-06	5.27492
Ell2	980.501	0.313168	1.24243	2.81194	0.00492435	0.0163837	1.78559
Elmo1	3174.95	0.224329	1.16823	2.31566	0.0205768	0.0562078	1.2502
Elmo2	947.826	0.23321	1.17545	3.7007	0.000215006	0.000992531	3.00326
Elmo3	29.5619	0.562983	1.47732	2.40405	0.0162147	0.046001	1.33723
Elmod2	690.481	0.0856961	1.0612	0.756678	0.449243	0.627392	0.202461
Elmsan1	1404.27	0.207198	1.15444	1.39862	0.161927	0.301212	0.521127
Elovl3	55.2065	1.75547	3.37637	7.44691	9.55519e-14	1.67252e-12	11.7766
Elp4	240.376	0.048294	1.03404	0.557664	0.577074	0.734616	0.13394
Elp6	269.774	0.0609697	1.04317	0.710175	0.477596	0.652472	0.185438
Emc1	1521.33	0.00977601	1.0068	0.167982	0.866598	0.929648	0.0316815
Emc2	1272.18	0.0580841	1.04108	0.999992	0.317315	0.494447	0.30588
Emc3	1989.22	0.0304939	1.02136	0.629369	0.529107	0.696427	0.157124
Emc4	1312.21	0.144567	1.1054	2.57612	0.00999164	0.0304957	1.51576
Emc7	1727.15	0.316981	1.24572	6.08111	1.1935e-09	1.30427e-08	7.88463
Emd	1170.57	0.0721008	1.05125	1.65363	0.0982024	0.204362	0.6896
Eme1	225.622	0.261998	1.19914	1.82573	0.0678903	0.152269	0.817388
Eml2	1073.5	0.0684838	1.04861	0.95283	0.340676	0.520183	0.283843
Eml5	212.58	0.463935	1.3793	2.89041	0.00384745	0.0132005	1.87941
Eml6	108.14	0.258145	1.19594	1.2583	0.208283	0.364079	0.438804
Emp2	1350.97	1.01247	2.01736	6.04391	1.50421e-09	1.62147e-08	7.79009
Enc1	390.872	1.10173	2.14612	9.284	1.63227e-20	5.1241e-19	18.2904
Endod1	426.005	0.224404	1.16829	3.44693	0.000567004	0.00238285	2.6229
Endov	411.735	0.17776	1.13113	2.23131	0.0256604	0.0676259	1.16989
Eng	235.229	0.754426	1.68696	6.04581	1.48665e-09	1.60349e-08	7.79493
Enho	3.79959	0.894672	1.85919	2.60377	0.00922038	0.0284553	1.54584
Enkur	5.018	0.0865109	1.0618	0.251925	0.801099	0.889019	0.0510888
Eno4	16.5902	1.05975	2.08458	3.83458	0.000125777	0.000609311	3.21516
Enox2	664.636	0.143052	1.10424	2.41138	0.0158922	0.0452338	1.34454
Enpp6	2.67409	0.268424	1.20449	0.88192	0.37782	0.559264	0.252383
Enthd1	4.97824	0.584078	1.49908	1.69062	0.0909087	0.191924	0.71687
Entpd1	545.935	1.8833	3.68918	14.7104	5.52432e-49	7.40868e-47	46.1303
Entpd5	1733.18	0.721571	1.64898	4.77442	1.80227e-06	1.2261e-05	4.91148
Eogt	241.027	0.207404	1.15461	1.82891	0.0674138	0.151386	0.819913
Ep300	1716.44	0.181749	1.13426	1.27366	0.202783	0.35697	0.447368
Ep400	2334.07	0.0942276	1.06749	0.955968	0.339088	0.518584	0.285181
Epb41	5772.42	0.31265	1.24199	3.37589	0.000735768	0.00302041	2.51993
Epb41l1	915.801	0.386418	1.30714	2.88382	0.00392884	0.0134468	1.87138
Epc1	778.802	0.189208	1.14014	2.4262	0.015258	0.0437839	1.35869
Epc2	862.748	0.295925	1.22767	2.66273	0.00775098	0.0244712	1.61134
Epg5	2452.42	0.605018	1.521	4.33049	1.4878e-05	8.5955e-05	4.06573
Epha2	35.4232	1.47169	2.77347	6.55923	5.40852e-11	7.02607e-10	9.15329
Ephx3	1.88077	1.04128	2.05805	3.43919	0.000583451	0.00244577	2.61158
[truncated: 11,113 more rows]

## Sheet: GO_BP RAW264.7
Supplementary Table 2D. GO_BP upregulated DEGs for 65-79*LE, Related to Figure 2
[truncated: 526 more rows]

[truncated: 1 more sheets: KEGG RAW264.7 ]
