# Supplementary material for: The lupus susceptibility allele DRB1*03:01 encodes a disease-driving epitope
Source: Commun Biol. 2022 Jul 28;5:751. doi: 10.1038/s42003-022-03717-x (PMC9334592; doi:10.1038/s42003-022-03717-x)
Supplement: Supplementary file 5 — Supplementary Data 3 [file 42003_2022_3717_MOESM5_ESM.xlsx]

## Sheet: DEGS 65-79_LE THP-1
Supplementary Table 3A. List of differentially expressed genes for 65-79*LE for THP-1 Model B, Related to Figure 2
	baseMean	log2FoldChange	FC	stat	pvalue	padj
CXCL9	6961	1.28122	2.43044	7.89405	2.92545e-15	4.66755e-11
HLA-DPB1	2190.64	2.05144	4.14521	6.67376	2.4933e-11	1.98903e-07
HLA-DPA1	2981.28	1.59855	3.02839	6.52395	6.84798e-11	3.64199e-07
HLA-DRA	8163.04	1.4873	2.80363	6.19643	5.77586e-10	2.30385e-06
SUMF2	3857.35	0.698086	1.62235	5.87293	4.28159e-09	1.36625e-05
HAPLN3	55.4483	2.42223	5.36	5.70615	1.15561e-08	3.07295e-05
EGR1	443.836	2.50684	5.68372	5.54532	2.93414e-08	5.20158e-05
NBN	1504.09	0.632215	1.54994	5.5548	2.77932e-08	5.20158e-05
LIPA	10985.1	1.17375	2.25597	5.32351	1.01782e-07	0.000162394
CIITA	157.491	2.16945	4.49851	5.22676	1.72504e-07	0.000229359
SNX10	516.837	1.1699	2.24997	5.22978	1.69712e-07	0.000229359
SERPING1	4592.89	2.34889	5.09432	5.13201	2.86667e-07	0.000326698
HLA-DQA1	473.477	1.14635	2.21354	5.13952	2.7544e-07	0.000326698
DDX60	728.825	1.27857	2.42599	5.11127	3.20004e-07	0.000340377
HLA-DQB1	1197.8	2.05382	4.15205	5.05798	4.23715e-07	0.000399049
P2RX7	1362.22	1.76922	3.4087	5.05732	4.25185e-07	0.000399049
APOL4	170.725	1.48916	2.80726	4.99465	5.89428e-07	0.000494964
C1S	198.13	2.0713	4.20264	4.97215	6.62158e-07	0.000528236
APOL6	3017.18	1.51046	2.849	4.93654	7.95202e-07	0.000576702
SLC3A2	6052.07	0.781994	1.71951	4.94395	7.65552e-07	0.000576702
ETV7	99.6699	2.27556	4.84186	4.91722	8.77841e-07	0.000587495
SESN2	1121.39	1.37951	2.6018	4.91591	8.83729e-07	0.000587495
STAT1	12778.8	2.10802	4.31098	4.83476	1.33309e-06	0.000769795
SLC1A4	4582.95	0.884937	1.84668	4.84476	1.26766e-06	0.000769795
CD274	272.379	1.91935	3.78253	4.82307	1.41368e-06	0.000777769
RP4-644F6.3	422.959	2.23257	4.69971	4.81389	1.48021e-06	0.000787225
GBP5	4543.03	2.19807	4.58866	4.69162	2.71046e-06	0.00127192
C1R	53.1551	2.1963	4.58304	4.68383	2.81564e-06	0.00127647
UBE2L6	3136.51	1.55449	2.93729	4.67919	2.88015e-06	0.00127647
IRF1	3361.33	2.05593	4.15811	4.63972	3.48878e-06	0.00146483
TRIM69	1194.83	1.87273	3.66224	4.62351	3.77297e-06	0.00154353
TMEM70	800.749	0.713591	1.63988	4.55909	5.13751e-06	0.00199925
WARS	23256.1	2.13927	4.4054	4.53925	5.64546e-06	0.0021446
ASNS	12.2767	2.06736	4.1912	4.51668	6.28154e-06	0.00227777
SAMD9	1077.26	0.822391	1.76833	4.52072	6.163e-06	0.00227777
PCGF5	657.734	1.10175	2.14616	4.46049	8.17716e-06	0.00283623
SLC1A5	8397.79	0.887097	1.84945	4.4609	8.16147e-06	0.00283623
HLA-DRB5	6977.72	1.86453	3.64149	4.435	9.20733e-06	0.00299802
PSME1	3131.55	0.905185	1.87278	4.44267	8.88507e-06	0.00299802
OCSTAMP	788.305	0.74474	1.67567	4.43927	9.02632e-06	0.00299802
CD74	40641.6	1.8725	3.66167	4.41424	1.01364e-05	0.00323453
FAM26F	33.8219	1.99267	3.97972	4.39874	1.08882e-05	0.00327587
CKB	265.356	1.85143	3.60858	4.40621	1.05197e-05	0.00327587
PCK2	1617.35	1.10691	2.15384	4.39333	1.11629e-05	0.00327587
RP5-838N20.6	56.0887	1.00086	2.00119	4.39082	1.12926e-05	0.00327587
CCSER2	287.626	0.769826	1.70506	4.40165	1.07433e-05	0.00327587
SLC38A2	5599.55	0.929959	1.90522	4.37377	1.22118e-05	0.00341825
FBXO6	274.417	1.42687	2.68863	4.35726	1.31702e-05	0.00362293
BATF2	299.5	2.01233	4.03432	4.34851	1.37067e-05	0.00364484
RTP4	128.957	1.02314	2.03233	4.3504	1.3589e-05	0.00364484
CTD-3065J16.9	18.1599	1.52134	2.87058	4.34462	1.39514e-05	0.00364909
PSMB9	2177.95	0.984681	1.97888	4.30959	1.63557e-05	0.00414215
FAM8A1	151.583	1.21851	2.32707	4.29636	1.73629e-05	0.00419047
IFIT5	177.069	1.16271	2.23878	4.29338	1.75971e-05	0.00419047
TAP2	2023.36	1.06471	2.09174	4.29684	1.73248e-05	0.00419047
NUB1	1862.91	1.02345	2.03277	4.29621	1.73742e-05	0.00419047
DPH3	624.563	0.614367	1.53089	4.27159	1.94086e-05	0.00455388
CARS	1501.81	0.832629	1.78093	4.24848	2.15224e-05	0.00497667
SAMD9L	1189.94	1.10669	2.15351	4.24051	2.23009e-05	0.00504581
GBP4	1334.72	2.00645	4.01793	4.2288	2.34946e-05	0.0050798
CMAHP	28.8416	1.92607	3.8002	4.22817	2.35603e-05	0.0050798
TAP1	10136.1	1.68719	3.22028	4.20617	2.59732e-05	0.00552537
GBP2	2662.54	1.87609	3.6708	4.20025	2.66615e-05	0.00559717
B2M	165007	1.39189	2.62422	4.19633	2.71273e-05	0.005621
TMEM140	295.838	1.88139	3.6843	4.18123	2.8994e-05	0.00593076
MTHFD2	6202.84	0.877682	1.83742	4.1764	2.96156e-05	0.00598123
AVL9	1257.82	0.717561	1.6444	4.16383	3.12947e-05	0.00624133
HLA-DRB1	17116.9	1.65122	3.14099	4.13071	3.61645e-05	0.00703665
IFIT3	597.197	1.56195	2.95252	4.13278	3.58398e-05	0.00703665
IFI35	1128.6	1.22521	2.3379	4.12061	3.77864e-05	0.00726364
CPD	8578.44	0.974601	1.9651	4.11198	3.92283e-05	0.00745105
NPTX1	666.488	1.51625	2.86047	4.10566	4.03167e-05	0.00747969
MARS	3985.35	0.714905	1.64137	4.10707	4.00712e-05	0.00747969
AIM2	740.34	1.97019	3.9182	4.06666	4.76923e-05	0.00848914
TBRG1	1040.56	0.673334	1.59475	4.06571	4.78861e-05	0.00848914
EGR3	46.767	1.49695	2.82245	4.05607	4.99046e-05	0.00865464
NR4A3	196.7	1.7559	3.37736	4.05004	5.12098e-05	0.0087855
RP11-117B7.1	14.848	1.81714	3.52383	4.04137	5.31392e-05	0.00897178
RP11-10J5.1	25.2638	1.4007	2.64029	4.03745	5.40359e-05	0.00897178
RBCK1	1895.43	0.704215	1.62926	4.03525	5.45448e-05	0.00897178
COG5	1063.39	0.596484	1.51203	4.03811	5.3883e-05	0.00897178
GPT2	831.542	1.0195	2.02722	4.01981	5.82459e-05	0.00938701
PPIL6	39.202	1.57064	2.97037	4.01386	5.9735e-05	0.00943636
LAMP3	133.856	2.33315	5.03904	4.01078	6.05197e-05	0.00946659
CALCOCO2	1929.42	0.802335	1.74392	3.99781	6.39313e-05	0.00980793
CXCL10	221.052	2.00152	4.00423	3.97309	7.09471e-05	0.0104811
HLA-DMB	268.902	1.70557	3.26158	3.97346	7.0837e-05	0.0104811
PARP9	1692.1	1.158	2.23147	3.96422	7.36377e-05	0.0106808
LIAS	165.693	0.617896	1.53464	3.96596	7.31002e-05	0.0106808
DUSP5	575.167	1.90264	3.73897	3.95273	7.72654e-05	0.0110069
TRIM9	59.4737	1.90782	3.75241	3.92881	8.53667e-05	0.0120231
GBP1	4178.12	1.8067	3.49842	3.9273	8.59059e-05	0.0120231
TMCC3	284.38	1.88031	3.68153	3.90624	9.37424e-05	0.0128899
PSMB10	619.349	0.860072	1.81513	3.90073	9.59044e-05	0.0128899
AARS	8908.42	0.79526	1.73539	3.89341	9.88436e-05	0.0129266
CTH	149.767	1.75925	3.38523	3.88575	0.000102013	0.0132326
ABCA1	12412	0.638741	1.55697	3.87292	0.000107541	0.0136176
RP11-353N4.5	184.63	0.996228	1.99478	3.85865	0.000114014	0.01429
GOLT1B	651.28	0.721858	1.6493	3.85731	0.000114643	0.01429
TNFSF10	172.276	1.49374	2.81618	3.83839	0.000123841	0.014949
LHFPL2	1440.75	0.969814	1.95859	3.8332	0.000126488	0.014949
PIM1	2601.64	1.86392	3.63995	3.82919	0.000128565	0.0149832
MRPS10	2141.84	0.628136	1.54557	3.82527	0.000130631	0.015103
HLA-DRB6	106.526	1.57769	2.98491	3.81608	0.00013559	0.0155635
MLST8	1373.53	0.728906	1.65738	3.81072	0.000138564	0.015751
SARS	5037.51	0.723808	1.65154	3.80784	0.000140184	0.015751
DIRAS2	121.37	1.4865	2.80208	3.80403	0.000142361	0.0158837
FCER2	43.8855	1.75347	3.37168	3.79267	0.000149037	0.0163992
ADM2	281.574	1.28007	2.42851	3.78156	0.000155846	0.0168008
HECW1	17.9617	1.62484	3.08407	3.76444	0.000166925	0.0168037
SECTM1	813.889	1.59137	3.01336	3.77255	0.00016159	0.0168037
HSD3B7	255.068	1.47824	2.78608	3.76678	0.000165369	0.0168037
RP1-146H21.4	32.0473	1.468	2.76638	3.76668	0.000165433	0.0168037
HLA-DQA2	41.8696	1.16891	2.24841	3.76388	0.000167294	0.0168037
GCC1	1415.07	0.803793	1.74569	3.77519	0.000159885	0.0168037
TRIM21	1218.63	0.723664	1.65137	3.77937	0.000157223	0.0168037
C4B	93.5103	1.64847	3.13502	3.75469	0.000173557	0.0173068
SYT7	35.6768	1.49652	2.82161	3.75312	0.000174648	0.0173075
RP11-134L10.1	72.855	1.80288	3.48917	3.74892	0.000177598	0.0174543
RHBDD1	913.804	1.02815	2.03941	3.74696	0.000178994	0.0174543
ASCL2	22.9628	1.6211	3.07609	3.74218	0.000182431	0.0176405
CFH	120.514	1.81584	3.52065	3.73378	0.000188628	0.0180917
CXCL11	26.2625	1.85792	3.62484	3.72872	0.000192455	0.0182312
DTX3L	2622.16	0.851641	1.80455	3.71385	0.000204132	0.0189356
ADAMTS4	13.1956	1.52544	2.87875	3.68797	0.000226047	0.0202617
AREG	533.023	1.36727	2.57982	3.68076	0.000232538	0.0205542
HLA-E	18165.6	1.11646	2.16814	3.68006	0.000233175	0.0205542
XKRX	89.9088	1.38405	2.61001	3.67586	0.000237051	0.0206675
NANOS1	60.6558	1.6292	3.09341	3.6686	0.000243885	0.0206978
EEF1A2	748.193	1.56225	2.95314	3.67405	0.000238734	0.0206978
NPR1	177.319	1.44899	2.73017	3.65708	0.000255104	0.0214023
MDGA1	124.277	1.1331	2.19329	3.65463	0.000257551	0.0214023
C6orf120	1135.97	0.683466	1.60599	3.65506	0.000257121	0.0214023
CYP27B1	308.803	1.66335	3.16752	3.65174	0.000260473	0.0215329
C1orf228	209.17	1.54894	2.92602	3.64128	0.000271284	0.0221966
RP11-153M7.3	136.233	1.64459	3.12659	3.63369	0.000279393	0.0225137
C4A	87.711	1.58861	3.00759	3.62866	0.000284898	0.022842
IL15RA	102.209	1.55039	2.92897	3.61136	0.000304595	0.0238226
KCNG1	499.536	1.35801	2.56331	3.61262	0.000303124	0.0238226
OSBPL6	38.9093	1.36471	2.57525	3.60262	0.000315022	0.0243989
MKLN1	1841.02	0.829015	1.77647	3.6001	0.000318093	0.0245177
MAGI2	25.8841	1.15834	2.23201	3.59576	0.000323444	0.0248103
TSC22D1	7068.89	1.67237	3.18738	3.59284	0.000327095	0.0248514
STAT2	2341.26	1.25777	2.39125	3.59329	0.000326533	0.0248514
RAB6C	93.562	0.645234	1.56399	3.58965	0.000331121	0.02492
ADGRG1	289.045	1.41297	2.66285	3.58422	0.000338089	0.0253143
PRDX5	1150.85	0.693976	1.61774	3.58155	0.000341556	0.0253467
IDO1	663.166	1.27754	2.42425	3.57759	0.000346775	0.0253798
CLEC2D	130.126	1.02466	2.03447	3.57873	0.000345268	0.0253798
IL15	14.5485	1.60844	3.04922	3.57566	0.000349342	0.0254509
HLA-DMA	1297.79	1.3925	2.62534	3.56834	0.000359245	0.0260534
PSAT1	3758.41	1.22883	2.34377	3.5607	0.000369871	0.0267027
AC116366.4	34.3922	1.47127	2.77266	3.55786	0.00037389	0.0267267
SQRDL	2632.96	1.355	2.55797	3.55442	0.000378812	0.0267267
SLC7A5	6892.53	0.971691	1.96114	3.55227	0.000381929	0.0267267
GTF2A1	729.799	0.765508	1.69997	3.55342	0.000380259	0.0267267
KLHL28	140.996	0.759408	1.6928	3.55437	0.000378883	0.0267267
RNF41	1856.03	0.696838	1.62095	3.55362	0.000379973	0.0267267
MSRB1	885.143	0.78142	1.71882	3.54937	0.000386156	0.0269044
APOL3	314.074	1.396	2.63171	3.54753	0.000388855	0.0269747
LYRM5	95.7618	0.681326	1.60361	3.5394	0.000401038	0.0275204
RP11-20G13.3	95.9683	1.23303	2.35061	3.53047	0.00041482	0.027926
BACH1	1800.79	0.907504	1.8758	3.53132	0.000413496	0.027926
GIMAP4	431.572	1.21576	2.32262	3.52571	0.000422342	0.0283129
BMP6	68.044	1.56661	2.96208	3.52448	0.000424315	0.0283261
NAMPT	3097.67	1.48013	2.78974	3.51907	0.00043307	0.0287901
C2	2533.66	1.32523	2.50573	3.51418	0.00044111	0.0290823
KLF5	120.333	1.69529	3.23843	3.51179	0.000445101	0.0292149
DMBX1	17.158	0.907318	1.87556	3.51079	0.000446784	0.0292149
NAMPTL	1290.28	1.47749	2.78463	3.50869	0.000450318	0.0293258
CCR7	148.718	2.4169	5.34024	3.49075	0.000481658	0.0303749
MATK	548.72	1.54936	2.92688	3.48137	0.000498861	0.030731
RP11-456K23.1	22.0295	1.2066	2.30793	3.47355	0.000513631	0.0312785
RP5-1136G13.2	54.9711	0.815343	1.75972	3.47038	0.000519722	0.0312992
TGFB3	139.119	1.43625	2.70616	3.46623	0.000527821	0.0313551
RP4-794H19.4	16.6307	1.26232	2.39882	3.4684	0.000523577	0.0313551
ULBP1	248.604	0.62559	1.54284	3.46643	0.000527427	0.0313551
TNFRSF14	430.769	1.43557	2.7049	3.45433	0.000551658	0.0324786
GBP3	898.444	1.38509	2.61188	3.44659	0.000567699	0.0330571
ABTB2	53.9934	1.35666	2.56091	3.44124	0.000579048	0.0334736
LCP2	2085.78	1.17799	2.26262	3.43977	0.000582219	0.0334781
EREG	163.449	1.32831	2.51108	3.42673	0.000610897	0.0344659
IFRD1	1187.61	0.755105	1.68775	3.42654	0.000611335	0.0344659
KCNF1	22.1756	1.31418	2.48661	3.42501	0.000614768	0.0345374
BEAN1	74.9173	1.60987	3.05224	3.42202	0.000621582	0.0347977
NCF2	3758.32	1.21821	2.32657	3.42024	0.000625652	0.0349031
MALAT1	714.763	1.51351	2.85504	3.41393	0.000640329	0.0354738
SBDS	1385.99	0.602462	1.51831	3.4094	0.000651051	0.035943
CCDC28A	574.756	0.757285	1.69031	3.40648	0.000658062	0.0360748
SIK1	197.013	1.41583	2.66813	3.40318	0.000666074	0.0362704
SCARF1	67.289	1.53952	2.90698	3.3975	0.000680044	0.0364098
MAP3K5	1150.44	0.805984	1.74834	3.39769	0.000679562	0.0364098
ATP1B2	49.2846	0.672602	1.59394	3.39597	0.000683851	0.0364911
TGM2	6542.74	1.55402	2.93634	3.39024	0.000698307	0.0371383
SSPN	140.937	1.58713	3.00451	3.38413	0.000714047	0.0375488
ZFYVE27	246.547	0.779106	1.71607	3.38359	0.000715439	0.0375488
ZNF117	447.723	0.767158	1.70191	3.38418	0.000713913	0.0375488
CTSW	447.145	1.48567	2.80048	3.38163	0.000720571	0.0376941
FGL2	557.732	1.34382	2.53822	3.37517	0.000737691	0.038027
YARS	5728.19	0.635254	1.55321	3.37474	0.000738851	0.038027
RP11-819M15.1	30.6821	0.854113	1.80765	3.36862	0.000755456	0.0382645
DDX60L	2061.27	0.669078	1.59006	3.36937	0.0007534	0.0382645
C4orf32	81.6005	0.805853	1.74818	3.36151	0.000775166	0.0388924
MMP19	902.061	1.55212	2.93247	3.35976	0.000780103	0.0390174
ELFN1	68.5058	1.50344	2.83517	3.35681	0.000788483	0.0391908
MT-TT	200.233	1.18301	2.27051	3.35469	0.000794536	0.039369
C1QB	192.553	1.53403	2.89593	3.34893	0.000811244	0.0397736
EGR2	1561.62	1.5266	2.88107	3.3459	0.000820151	0.0397736
LAP3	4955.51	0.937002	1.91455	3.34688	0.000817254	0.0397736
RSAD2	270.193	1.38302	2.60814	3.33876	0.000841539	0.039842
TUBE1	250.058	0.966397	1.95395	3.3398	0.000838383	0.039842
CTSS	32650.4	1.0455	2.06409	3.33434	0.000855035	0.0402421
ANKRD22	235.751	1.68062	3.20566	3.3326	0.000860397	0.0403421
RAP1B	4272.53	0.69955	1.624	3.33117	0.000864817	0.0403421
CCDC126	100.751	0.614398	1.53092	3.32887	0.000872003	0.0404442
CCDC71L	232.282	0.858173	1.81274	3.32537	0.000883005	0.040634
SPG11	2057.37	0.800583	1.74181	3.32496	0.00088431	0.040634
RPLP0P2	214.974	1.58626	3.00269	3.32267	0.00089161	0.0407611
SLC6A9	142.52	1.28841	2.44259	3.31914	0.000902955	0.0410304
TBX21	52.3742	0.694319	1.61812	3.31844	0.000905215	0.0410304
BCAT1	3450.38	0.73585	1.66538	3.31518	0.000915832	0.0412517
CRABP2	139.056	1.19404	2.28792	3.31072	0.000930565	0.0414725
IFITM1	156.167	1.57079	2.97067	3.29222	0.000993994	0.0430956
ATP2B2	36.194	1.09828	2.141	3.29232	0.000993635	0.0430956
MEX3C	640.533	0.672195	1.5935	3.28521	0.00101906	0.0437075
PARP14	3080.32	0.951336	1.93366	3.27755	0.00104711	0.0444235
RP11-667M19.6	414.239	0.653766	1.57327	3.27686	0.00104968	0.0444235
TGM3	111.671	1.71357	3.27971	3.2742	0.00105963	0.044608
RNF181	1422.71	0.603532	1.51943	3.27479	0.00105739	0.044608
RP11-511P7.5	94.246	1.55066	2.92951	3.27228	0.00106684	0.0447932
CH507-42P11.8	221.397	1.36418	2.5743	3.26232	0.00110503	0.0460335
TGIF1	832.65	1.19026	2.28193	3.26252	0.00110425	0.0460335
CXCL16	659.945	1.32136	2.49902	3.25718	0.00112526	0.0466327
SLC31A1	4981.24	0.824256	1.77062	3.2554	0.00113232	0.0468034
SH3BP5	869.081	1.41194	2.66095	3.25229	0.00114477	0.047196
CCL22	96.0633	1.23842	2.35939	3.24859	0.00115978	0.0475689
OTUD1	145.852	0.744258	1.67511	3.24697	0.00116639	0.0476119
PYROXD1	269.497	0.728573	1.657	3.24687	0.0011668	0.0476119
ACP5	85.5121	1.45437	2.74037	3.24455	0.00117635	0.0478794
ITPRIP	2156.2	1.23006	2.34577	3.24188	0.00118744	0.0479805
PSME2	3662.96	0.855506	1.80939	3.24034	0.00119387	0.0479805
SLC31A2	1618.49	1.39349	2.62713	3.23688	0.00120843	0.0481631
AC027612.2	53.7557	1.39249	2.62531	3.23795	0.00120393	0.0481631
KCP	67.723	1.19658	2.29196	3.22775	0.00124766	0.0490345
CCPG1	464.147	0.739044	1.66907	3.22773	0.00124776	0.0490345
CACUL1	915.821	0.705398	1.63059	3.22822	0.00124565	0.0490345
CHIT1	1609.27	1.55934	2.94719	3.22482	0.00126051	0.0490861
SLC16A6	404.548	1.59774	3.02669	3.21933	0.00128491	0.0496
RP11-583F2.3	52.1912	1.58685	3.00393	3.2166	0.00129719	0.0496
RAP1GAP	72.358	1.58413	2.99826	3.21474	0.00130564	0.0496
AL035209.2	10.9273	1.49537	2.81936	3.21593	0.00130025	0.0496
DUSP1	361.563	1.37741	2.59801	3.21405	0.00130878	0.0496
BATF3	40.8363	1.17732	2.26157	3.21842	0.00128899	0.0496
IER3	910.728	1.6438	3.12488	3.04337	0.00233947	0.0654301
SLAMF7	2328.7	1.63409	3.10393	3.17657	0.00149026	0.0519152
CXCL8	9959.15	1.59534	3.02165	2.74035	0.00613745	0.0977797
IL1R2	455.226	1.5564	2.94119	2.88312	0.0039376	0.0821022
IL1B	25118.6	1.55545	2.93925	2.99153	0.00277588	0.0718604
RP11-511P7.2	52.6984	1.53432	2.89651	3.07468	0.00210725	0.0628433
RP11-557H15.2	278.648	1.52363	2.87514	3.1343	0.00172267	0.0563223
UPP1	2207.77	1.52228	2.87244	2.96346	0.00304205	0.073219
TYMP	1759.52	1.51819	2.86431	3.20943	0.00132997	0.0500093
FBXO32	1607.65	1.50004	2.82851	3.20147	0.00136731	0.0503137
PHF24	34.8747	1.48962	2.80816	3.00913	0.00261994	0.0692071
CH507-396I9.3	22.203	1.48667	2.80241	3.06299	0.00219138	0.0645082
GPR109B	44.3605	1.48205	2.79345	2.95078	0.00316974	0.0748525
SLC1A2	25.3276	1.48022	2.78991	3.15244	0.00161911	0.0543547
RP11-874J12.1	13.4168	1.47773	2.78511	3.03786	0.00238268	0.0657904
RP11-70C1.1	18.5809	1.47695	2.7836	3.04376	0.00233642	0.0654301
SSTR2	136.464	1.46045	2.75195	2.82833	0.0046792	0.0872303
IL1RN	9782.71	1.45802	2.74731	2.9992	0.00270685	0.0710327
ADAMTS8	78.1647	1.45097	2.73392	3.19388	0.00140373	0.0506923
CORO2B	296.996	1.44975	2.7316	3.19311	0.0014075	0.0506923
CTTN	265.556	1.43817	2.70977	2.93361	0.0033505	0.0762808
PCDH11Y	52.2167	1.42612	2.68722	3.17311	0.00150816	0.0520839
TRIB1	1424.09	1.42509	2.6853	3.17954	0.0014751	0.0516124
LINC-PINT	10.632	1.42443	2.68409	3.11291	0.0018525	0.0580255
RHCE	15.4728	1.42246	2.68042	3.16866	0.00153142	0.0524331
GFPT2	41.5149	1.42189	2.67936	2.60429	0.00920661	0.115483
TJP3	12.0826	1.41664	2.66963	2.96816	0.00299588	0.0727539
CXCL3	79.7967	1.41572	2.66793	2.6051	0.00918481	0.115483
WNK2	29.2313	1.40987	2.65713	3.13696	0.0017071	0.0561582
YPEL4	40.559	1.40144	2.64165	2.89862	0.00374814	0.0807866
LAG3	66.2953	1.40044	2.63983	3.00328	0.00267088	0.0703199
GIMAP8	1797.59	1.39881	2.63684	3.14327	0.00167071	0.0554019
TM4SF19	121.806	1.39789	2.63516	3.01527	0.00256749	0.068413
SERPINE2	587.075	1.39443	2.62884	2.80611	0.00501437	0.0900234
BHLHE41	1540.5	1.39214	2.62468	2.69933	0.00694802	0.102549
HCAR2	24.7623	1.39	2.62078	2.88509	0.00391304	0.0819324
RP11-196G18.3	35.4941	1.38887	2.61874	2.8706	0.0040969	0.0832688
CTD-2228K2.7	92.6956	1.38688	2.61513	2.9897	0.00279252	0.0718604
FOSB	17.6255	1.3821	2.60648	3.17784	0.00148375	0.0518014
ST6GALNAC3	28.9292	1.38134	2.60511	3.13161	0.00173852	0.0567241
HOMER1	437.215	1.37423	2.59229	3.09487	0.00196897	0.059908
GS1-600G8.5	16.4102	1.37019	2.58505	2.45259	0.0141831	0.139239
GBP7	14.3964	1.36966	2.58409	2.74173	0.00611159	0.0976081
RP11-13A1.1	39.884	1.36311	2.57239	2.8505	0.00436507	0.0852101
PCDH11X	96.5197	1.36155	2.56962	3.0324	0.00242619	0.0667412
RP11-45P15.4	10.3875	1.36069	2.56808	2.87368	0.00405716	0.0832688
PANX2	121.587	1.35933	2.56566	3.09382	0.00197598	0.0599352
ERICD	96.9048	1.35772	2.5628	2.79981	0.00511322	0.0904372
RP11-325E14.3	76.2959	1.35707	2.56164	2.97135	0.00296492	0.0725542
ATF3	1796.44	1.35687	2.56128	2.9195	0.00350596	0.0777992
IRF7	292.121	1.35045	2.54991	3.02293	0.00250339	0.0680956
BAALC	93.03	1.35032	2.54969	2.88456	0.00391965	0.0819633
SNCB	95.0332	1.34843	2.54634	3.20298	0.00136015	0.0503137
FAM20A	34.3417	1.34787	2.54537	2.72948	0.00634347	0.0987606
BAIAP3	18.6825	1.34777	2.54518	3.04972	0.00229051	0.0652162
HK2	4521.13	1.3474	2.54453	2.98421	0.0028431	0.0718648
FOXF1	32.8631	1.34719	2.54417	2.79445	0.00519886	0.0909515
PLK3	841.54	1.34649	2.54293	2.72725	0.00638645	0.0989019
GCH1	255.455	1.34334	2.53738	2.86288	0.00419815	0.0838366
LIPG	90.1081	1.337	2.52625	2.9004	0.00372684	0.0807866
EFNB2	39.2785	1.33654	2.52545	2.95954	0.00308098	0.0735462
CH17-13I23.2	30.686	1.33627	2.52498	2.96431	0.0030336	0.073219
RN7SKP80	26.4726	1.33035	2.51463	3.20135	0.00136787	0.0503137
RN7SKP71	25.6912	1.32936	2.5129	3.05075	0.00228268	0.0652162
RASGEF1B	565.912	1.32808	2.51069	2.93783	0.00330517	0.0762205
NRG1	742.864	1.3256	2.50637	2.75238	0.00591634	0.0962489
SRC	324.547	1.32102	2.49843	2.63167	0.00849667	0.112129
ZBTB7C	37.2472	1.29886	2.46034	2.95617	0.00311486	0.0739548
ICAM5	263.247	1.29532	2.45432	2.80501	0.00503145	0.0900395
MMP7	809.1	1.29528	2.45424	2.74635	0.00602629	0.0970574
AC004988.1	26.0369	1.29049	2.4461	3.04272	0.0023445	0.0654301
LINGO1	34.7324	1.29043	2.44601	2.74623	0.00602844	0.0970574
CSF1	7983.96	1.28729	2.44069	2.97912	0.00289075	0.0718648
SEPT4	13.8364	1.28348	2.43426	3.12014	0.00180766	0.0576959
SOCS1	12.8441	1.28136	2.43069	2.86977	0.00410766	0.0833813
HS3ST3B1	1107.48	1.27137	2.4139	2.58831	0.00964491	0.117739
PNOC	382.76	1.27102	2.41331	2.9306	0.00338311	0.0766726
SHANK1	559.723	1.27033	2.41217	2.75248	0.00591453	0.0962489
PHLDA1	7250.81	1.26982	2.41131	2.74508	0.00604967	0.0971666
LYNX1	11.6499	1.26939	2.41059	2.92398	0.00345591	0.0773339
SDC1	328.487	1.26737	2.40722	2.72035	0.0065213	0.100046
NECTIN3	51.8788	1.26677	2.40622	2.59992	0.00932442	0.115911
PCDH1	88.9758	1.26382	2.40132	2.92455	0.00344959	0.0773339
SYPL2	28.0275	1.26157	2.39756	2.66989	0.00758756	0.106581
KIR2DL4	42.2049	1.26075	2.39621	3.07597	0.00209819	0.0626903
IL18BP	764.31	1.2587	2.3928	3.11887	0.00181545	0.0576959
CTD-2547L24.3	42.2985	1.25847	2.39242	2.58506	0.00973623	0.118396
CD7	13.8669	1.25776	2.39123	2.75295	0.00590615	0.0962489
PPL	23.3123	1.25518	2.38697	2.57164	0.0101217	0.120231
SERPINB7	18.6897	1.25478	2.3863	2.44701	0.0144046	0.140191
RHBDF2	3905.22	1.25456	2.38595	2.87179	0.00408155	0.0832688
TNF	268.08	1.25324	2.38376	2.85794	0.00426408	0.084094
RP3-428L16.2	85.3481	1.2514	2.38072	2.94538	0.00322558	0.0756825
PTPRE	2181.63	1.25046	2.37918	3.2064	0.00134406	0.0501067
RP11-125B21.2	52.3276	1.2476	2.37447	2.97855	0.00289612	0.0718648
RP11-439A17.9	21.5467	1.24328	2.36737	2.61674	0.00887747	0.114433
LHPP	31.2955	1.24305	2.36699	3.11254	0.00185482	0.0580255
CA11	234.52	1.24076	2.36323	2.94867	0.00319145	0.074992
IL3RA	197.318	1.23853	2.35958	2.83827	0.0045359	0.0861552
DOCK3	29.4609	1.23526	2.35425	2.74195	0.0061076	0.0976081
TCP11L2	59.0589	1.2346	2.35316	2.86428	0.00417963	0.0838093
MAS1	15.2135	1.23255	2.34982	2.55689	0.0105612	0.123086
PTGS2	128.189	1.22981	2.34536	3.07382	0.00211339	0.0629087
RP11-392O17.1	75.1892	1.2274	2.34145	3.06217	0.00219738	0.0645249
DDR1	53.2298	1.22731	2.3413	2.46384	0.0137459	0.137353
SLCO4C1	34.9731	1.22292	2.33418	2.99375	0.00275575	0.071843
HPCAL1	5627.29	1.22216	2.33295	3.01181	0.00259694	0.0687134
SLC28A3	48.9192	1.22196	2.33263	2.36653	0.0179556	0.154873
NAT2	12.966	1.22161	2.33207	3.18887	0.00142828	0.0509803
MEIS3	144.604	1.22102	2.33111	2.5483	0.010825	0.124317
RP1-240K6.3	19.7732	1.22081	2.33077	2.49382	0.0126376	0.132782
SNX9	4758.03	1.21952	2.3287	2.70047	0.00692422	0.102513
RP11-434H6.6	31.7199	1.21764	2.32566	2.70225	0.00688711	0.102504
RP4-639J15.3	40.4496	1.21524	2.3218	2.73165	0.00630176	0.0985731
VCAM1	24.1601	1.2143	2.32028	1.73714	0.0823623	0.309815
ITGB7	23165.6	1.214	2.3198	2.84438	0.00444986	0.0858297
GDF15	1371.42	1.21349	2.31898	2.50674	0.012185	0.131087
GALNT4	23.7265	1.21273	2.31775	2.7567	0.0058387	0.0960376
SLC35F1	16.1791	1.21035	2.31393	2.88279	0.00394173	0.0821022
BTN3A1	693.052	1.20863	2.31118	3.14572	0.00165678	0.0551858
RP11-14N7.1	96.0297	1.2085	2.31097	2.72626	0.00640567	0.0989019
SAMD4A	396.752	1.20808	2.3103	2.64318	0.00821312	0.11089
RP11-112L6.5	11.4635	1.20369	2.30328	2.86049	0.00422993	0.0838366
SDCBP2	11.7803	1.19987	2.29719	2.69361	0.00706825	0.103346
MLPH	47.9543	1.19742	2.2933	2.94401	0.00323992	0.0759074
RP11-12A2.1	73.319	1.19513	2.28966	2.81332	0.00490334	0.0887049
HIST2H2BE	486.711	1.1927	2.2858	2.70266	0.0068787	0.102504
CCL3L3	499.588	1.19161	2.28408	2.32808	0.0199081	0.162596
ANGPTL4	22.8844	1.18886	2.27972	2.81322	0.00490482	0.0887049
CCND1	6492.62	1.18417	2.27233	2.44167	0.0146196	0.141453
ARAP2	32.0827	1.18328	2.27093	3.16502	0.00155074	0.0528471
PDE2A	41.094	1.18202	2.26895	2.83293	0.00461236	0.0865767
ITGB3	113.043	1.1815	2.26812	2.72925	0.00634784	0.0987606
APOL1	1123.28	1.18107	2.26745	3.05584	0.00224431	0.0651179
GIMAP5	15.7416	1.18102	2.26736	2.83331	0.00460684	0.0865767
CASS4	1147.48	1.18069	2.26686	2.87335	0.00406145	0.0832688
BCL2A1	1913.03	1.17936	2.26476	2.49868	0.0124658	0.132439
TNFAIP6	440.072	1.17842	2.26328	1.94983	0.0511963	0.246779
SERTAD2	1040.12	1.17613	2.2597	2.82639	0.00470759	0.0872352
IL1A	22.1245	1.17452	2.25718	2.18229	0.0290884	0.191938
MYEOV	162.247	1.17357	2.25569	2.36666	0.0179493	0.154873
IFI44L	181.886	1.17211	2.25341	2.27459	0.0229308	0.173893
F3	121.223	1.16878	2.24822	2.52485	0.0115748	0.127789
TRIM22	563.389	1.16708	2.24556	3.03324	0.00241944	0.0666705
CD40	603.067	1.16458	2.24168	2.94123	0.00326914	0.0760414
NUMB	4442.43	1.16197	2.23762	2.68044	0.0073525	0.105252
NPAS1	12.6831	1.16173	2.23725	2.54071	0.0110629	0.125192
RGCC	2591.35	1.15972	2.23415	2.53645	0.0111983	0.125735
A2M	67438	1.15934	2.23355	2.62966	0.00854699	0.112421
RP11-417E7.1	18.9409	1.15706	2.23003	2.14807	0.0317084	0.198993
CLEC2B	14.8355	1.15478	2.2265	2.45788	0.013976	0.138329
GSG1L	95.5696	1.15468	2.22635	2.79234	0.00523285	0.0912461
KHDRBS3	22.8044	1.15347	2.22448	2.66561	0.0076849	0.106899
DCSTAMP	768.512	1.15248	2.22296	2.2578	0.0239582	0.177392
LAMA3	60.1345	1.15065	2.22014	2.78218	0.00539951	0.0925341
RP11-96K19.2	15.4958	1.14881	2.21731	2.68296	0.00729741	0.104798
RP5-998N21.4	23.8501	1.14874	2.2172	2.41707	0.015646	0.145803
LGALS3BP	4320.18	1.14844	2.21674	3.11896	0.00181491	0.0576959
SEMA7A	1853.61	1.14842	2.21672	2.37716	0.0174463	0.152859
PPBP	160.089	1.14502	2.21149	2.64083	0.00827023	0.11089
CYP19A1	1472.93	1.14485	2.21123	2.40297	0.0162624	0.148161
FAM129B	10941.8	1.14409	2.21007	2.54026	0.0110771	0.125192
ENO2	84.9897	1.14081	2.20504	2.28888	0.0220862	0.170812
RP3-395M20.8	44.2749	1.1404	2.20442	2.63519	0.0084089	0.11162
CARNS1	55.0976	1.13961	2.20321	2.74336	0.00608144	0.097419
STAC2	77.4369	1.13859	2.20166	2.79897	0.00512656	0.0904372
GEM	700.215	1.1355	2.19695	2.38435	0.0171094	0.151786
ODF3B	52.0265	1.13253	2.19243	2.54876	0.0108106	0.124317
STAT4	125.033	1.13224	2.19199	2.75901	0.00579775	0.095759
PLAUR	9212.44	1.1319	2.19147	2.49771	0.0124998	0.132602
IFIT2	175.031	1.13086	2.1899	2.75215	0.00592049	0.0962489
METTL7B	634.312	1.12981	2.18829	2.73514	0.00623533	0.0980767
RAMP1	287.558	1.12952	2.18786	2.54874	0.0108114	0.124317
CTC-378H22.2	149.566	1.12931	2.18754	2.33581	0.0195014	0.161048
WI2-87327B8.2	30.592	1.12873	2.18665	2.47215	0.0134305	0.136238
SCN4A	14.9921	1.1275	2.1848	2.59857	0.00936137	0.115963
AC093627.7	69.2247	1.12738	2.18462	2.2957	0.0216931	0.169249
KLK10	12.0032	1.12711	2.18421	2.25689	0.0240151	0.177623
ATP9A	1567.81	1.12603	2.18258	2.47641	0.013271	0.135561
FCRLB	51.2494	1.12506	2.18111	2.69134	0.00711659	0.103374
ATG2A	1038.27	1.12113	2.17517	2.88672	0.00389284	0.0817241
SLC30A3	195.91	1.12066	2.17446	2.43436	0.0149182	0.142891
SERPINE1	135.087	1.11884	2.17173	2.38355	0.0171467	0.151786
HIST2H2AA4	592.798	1.11743	2.1696	2.99614	0.00273424	0.0716336
HIST2H2AA3	592.672	1.11681	2.16867	2.99438	0.00275003	0.0718113
KCNJ1	14.0223	1.11668	2.16848	2.59611	0.00942864	0.116043
WASL	304.042	1.11538	2.16653	3.13465	0.00172057	0.0563223
ARC	15.7753	1.11503	2.166	2.41474	0.0157465	0.145851
TBX3	91.2798	1.11424	2.16481	2.46697	0.0136261	0.136732
BOC	82.6916	1.11363	2.16389	2.29775	0.0215761	0.16923
ICAM4	30.4477	1.11191	2.16132	2.70081	0.0069171	0.102513
IRS2	1201.7	1.10831	2.15593	2.61078	0.00903349	0.114844
PZP	97.6809	1.10811	2.15562	2.50269	0.0123253	0.131969
NOS2	69.32	1.10678	2.15364	2.46615	0.0136574	0.136874
NRIP3	1118.05	1.10654	2.15328	2.46059	0.0138708	0.137865
GFOD1	354.76	1.10615	2.1527	2.64149	0.00825412	0.11089
RTN4RL2	583.692	1.10499	2.15097	2.38988	0.0168538	0.150646
FURIN	5886.86	1.1048	2.15069	2.77676	0.00549035	0.0931899
NXPH4	30.0146	1.10398	2.14946	2.48422	0.0129837	0.134603
PPM1E	86.1291	1.10353	2.14881	2.77137	0.00558211	0.0938489
MT2A	391.98	1.10334	2.14851	2.64088	0.00826909	0.11089
MAFF	636.891	1.10324	2.14836	2.12844	0.0333008	0.202874
GPER1	16.9193	1.10214	2.14673	2.48427	0.0129817	0.134603
CARD10	28.8728	1.10177	2.14618	2.49832	0.0124784	0.132464
CHI3L2	28.1347	1.10052	2.14431	2.30835	0.0209798	0.167048
ITGAX	9291.37	1.10033	2.14403	2.5205	0.0117188	0.128362
ICAM1	10426.8	1.09942	2.14269	2.1253	0.0335614	0.203447
GPR68	684.428	1.0991	2.14221	2.05484	0.0398945	0.22067
SPHK1	704.804	1.0958	2.13731	2.47842	0.0131964	0.135401
FBXO24	11.3733	1.09548	2.13684	2.62312	0.00871296	0.113815
KCNE1	301.655	1.09279	2.13286	2.81543	0.00487127	0.0886215
RP11-815M8.1	23.2127	1.09259	2.13256	2.44252	0.0145853	0.141292
SHC4	42.4495	1.09109	2.13035	2.78621	0.00533285	0.0920839
SLC26A11	210.431	1.091	2.13022	2.35233	0.018656	0.158427
ARMC9	876.005	1.08939	2.12784	2.66765	0.00763829	0.106581
XIRP1	498.163	1.08882	2.127	2.95061	0.00317144	0.0748525
RND3	2233.02	1.08615	2.12307	2.83574	0.00457193	0.0864279
CD52	2741.67	1.08581	2.12256	2.66314	0.00774158	0.107313
SYP	48.7437	1.08568	2.12238	2.78504	0.00535217	0.092218
COL1A1	41.7056	1.08508	2.1215	2.30342	0.0212551	0.167865
INHBA	395.967	1.08444	2.12056	2.64624	0.00813914	0.110429
MIR155HG	41.3973	1.08257	2.11781	2.33163	0.0197203	0.162323
LILRB3	176.203	1.08138	2.11606	2.72838	0.00636463	0.098878
RP11-20G13.2	69.2706	1.08112	2.11568	2.98433	0.002842	0.0718648
RP11-474O21.5	17.9285	1.07937	2.11311	2.41299	0.0158223	0.146176
SLC9A1	2797.85	1.07747	2.11034	2.56613	0.0102839	0.121181
KCNE1B	245.454	1.07568	2.10771	2.73265	0.00628268	0.0983711
ZMYND15	14.9805	1.07419	2.10554	2.34843	0.0188528	0.159019
ARRDC3	851.484	1.07326	2.10418	2.94299	0.00325061	0.0759359
PEBP4	13.3108	1.07211	2.1025	2.61221	0.00899596	0.114762
CD83	939.297	1.06829	2.09694	2.34792	0.0188788	0.159019
KDM7A	575.566	1.06808	2.09664	3.00104	0.00269061	0.0707227
RP11-295M18.5	23.8826	1.0662	2.09391	2.77859	0.00545946	0.0930616
IFI27	138.259	1.06571	2.0932	1.90435	0.0568647	0.259834
GAL	207.418	1.06333	2.08975	2.51848	0.0117864	0.12889
HSPB7	1209.47	1.06279	2.08897	2.47767	0.0132245	0.135515
CSAD	29.2678	1.06178	2.08751	3.05127	0.00227877	0.0652162
RTN4R	47.573	1.0613	2.08681	2.56707	0.0102563	0.120946
POU6F1	182.067	1.06072	2.08598	2.6221	0.00873901	0.113835
INSIG1	2141.82	1.06047	2.08561	2.58778	0.00965954	0.117827
ADO	715.282	1.06003	2.08498	2.8652	0.00416744	0.0838093
NCOA3	2475.78	1.05913	2.08368	2.6881	0.00718604	0.103689
PITX1	44.5308	1.05907	2.08358	2.86126	0.00421959	0.0838366
PLEKHF1	227.877	1.05816	2.08227	2.64473	0.00817551	0.110636
RP11-326K13.4	23.4775	1.05779	2.08175	2.52464	0.0115816	0.127789
STEAP2	28.9625	1.05703	2.08064	2.03261	0.042092	0.226576
VLDLR	1227.76	1.05609	2.07928	3.10518	0.00190163	0.058423
PAQR5	899.58	1.05531	2.07816	2.29791	0.0215669	0.16923
CD44	12675	1.05522	2.07804	2.57585	0.0099993	0.119689
BIRC3	79.0995	1.05483	2.07747	1.9947	0.0460756	0.235772
HELZ2	1635.78	1.05362	2.07573	2.71845	0.00655882	0.100179
PARD6B	42.4607	1.05116	2.0722	2.58936	0.00961532	0.117496
SDS	294.806	1.05046	2.07119	2.93727	0.00331115	0.0762205
AC144652.1	40.2458	1.05007	2.07064	2.7762	0.00549989	0.0932527
RIMS2	34.622	1.05004	2.07058	2.28986	0.0220292	0.170702
ST20	102.43	1.04937	2.06963	2.67271	0.00752411	0.106123
IL32	457.883	1.04857	2.06849	1.6822	0.09253	0.326303
KALRN	28.1135	1.04776	2.06731	3.16798	0.001535	0.052443
RP1-232L22__B.1	249.96	1.0473	2.06665	2.93539	0.00333127	0.0762205
MDK	167.523	1.04725	2.06659	2.42121	0.0154689	0.145003
ETV3L	125.931	1.047	2.06623	2.20471	0.0274744	0.187998
KDM6B	418.705	1.04561	2.06424	2.43937	0.0147128	0.142182
SPSB1	799.602	1.04363	2.0614	2.34802	0.0188737	0.159019
EMP1	3129.96	1.04314	2.06071	2.30337	0.0212579	0.167865
DUSP6	10043.8	1.04073	2.05727	2.86284	0.00419865	0.0838366
DNAJB5	741.052	1.03938	2.05534	2.23513	0.0254088	0.182365
VEGFC	316.65	1.03911	2.05496	2.02121	0.0432577	0.228839
SOD2	8025.28	1.03854	2.05414	2.0785	0.0376638	0.215169
PRDM1	1786.91	1.03797	2.05334	2.59795	0.00937809	0.116023
LZTS1	132.243	1.03753	2.05272	2.55094	0.0107432	0.124301
ISG15	497.462	1.03731	2.0524	2.7267	0.00639706	0.0989019
NDRG1	3395.91	1.03679	2.05166	2.39488	0.016626	0.149517
RP11-1072A3.2	16.4594	1.03561	2.04998	2.76741	0.00565041	0.0944004
ABCB1	524.443	1.03526	2.04949	2.2581	0.0239391	0.177392
SLC6A10P	19.0647	1.03495	2.04905	2.60451	0.00920061	0.115483
MAP3K7CL	511.31	1.03489	2.04896	2.39712	0.0165245	0.14887
AC022007.5	16.4678	1.03333	2.04674	2.73453	0.00624702	0.0981016
LURAP1L	38.3806	1.03132	2.0439	2.55018	0.0107668	0.124301
MFSD12	2416.49	1.02938	2.04114	2.66163	0.00777643	0.107661
LILRA6	113.985	1.02799	2.03918	2.58928	0.00961765	0.117496
DLX4	63.9125	1.02793	2.03909	2.50901	0.0121069	0.130517
PDCD1LG2	184.458	1.02706	2.03787	2.73079	0.00631836	0.098736
RP11-1152H15.1	64.7498	1.02704	2.03785	2.29472	0.0217491	0.169355
HIST2H2AC	119.776	1.02642	2.03696	3.01978	0.0025296	0.0681282
SWT1	78.7541	1.02615	2.03658	2.40341	0.0162428	0.148153
CDH22	10.3874	1.02432	2.034	2.40976	0.0159631	0.14705
SORBS1	18.5121	1.02317	2.03238	2.2541	0.0241902	0.178395
CTD-3131K8.2	56.2232	1.02268	2.03169	2.56353	0.0103615	0.121826
ARL4D	144.166	1.02162	2.03019	2.96942	0.00298367	0.0725789
TCHH	51.4109	1.02153	2.03007	2.51033	0.012062	0.130385
C7orf57	14.6381	1.02116	2.02955	2.11669	0.0342858	0.205573
ALDOC	136.558	1.02107	2.02942	2.45813	0.0139663	0.138329
AVPI1	126.648	1.01707	2.02381	2.82353	0.00474987	0.0876538
GK	1081.91	1.01569	2.02187	3.04725	0.00230944	0.0652162
BPI	744.457	1.01449	2.02019	2.24396	0.0248352	0.180603
CLCN7	3729.57	1.01446	2.02015	3.20634	0.00134433	0.0501067
RP11-325F22.2	44.5989	1.01227	2.01708	2.12871	0.0332779	0.202874
RP11-13A1.3	12.3876	1.01184	2.01647	2.12406	0.0336654	0.203613
RP11-196G18.22	113.479	1.01021	2.01421	2.8879	0.00387825	0.0817037
RP11-548H18.2	51.3968	1.00897	2.01248	2.62025	0.00878664	0.114069
TNXB	22.5773	1.00877	2.01219	2.23219	0.0256023	0.182744
C1RL	122.25	1.00868	2.01207	2.58364	0.00977645	0.118438
RP3-412A9.11	67.9471	1.00767	2.01067	2.55809	0.0105248	0.122998
HIST1H2AC	355.436	1.00659	2.00916	2.61706	0.00886896	0.114433
CHI3L1	183415	1.00615	2.00855	2.63226	0.00848182	0.112129
CTSL	32423.3	1.00557	2.00773	2.59614	0.00942764	0.116043
NRSN1	76.3384	1.00355	2.00493	2.07907	0.0376106	0.215169
SLC6A8	935.863	1.00286	2.00397	2.91371	0.00357165	0.0789274
HS3ST3A1	444.406	1.00264	2.00366	2.22036	0.0263945	0.184785
RNF213	6136.49	1.00015	2.0002	2.96513	0.00302553	0.073219
KCNJ11	25.604	1.00014	2.0002	2.35954	0.0182974	0.156786
MAP1LC3B2	358.361	0.997475	1.9965	2.98799	0.00280817	0.0718648
CITED2	5844.84	0.996979	1.99582	2.53994	0.0110872	0.125192
CSRNP1	599.558	0.996303	1.99488	2.38205	0.0172168	0.151889
SLCO4A1	686.972	0.996131	1.99464	2.12041	0.0339712	0.204378
LYPD5	38.8191	0.995972	1.99442	2.64142	0.00825588	0.11089
AKIRIN2	3257.97	0.994693	1.99266	2.85565	0.00429487	0.0843433
CLSTN3	352.142	0.993998	1.9917	2.27944	0.0226412	0.172979
HMGA1	20332.8	0.993915	1.99158	2.60894	0.00908231	0.115189
SDC3	4798.42	0.993045	1.99038	2.69625	0.00701243	0.103213
EPHA2	15.049	0.992942	1.99024	2.15213	0.0313873	0.198155
SGK1	3023.1	0.992926	1.99022	2.23269	0.0255692	0.182744
RP11-295M18.6	19.0899	0.992844	1.9901	2.59474	0.0094662	0.116179
OASL	166.412	0.992015	1.98896	2.24888	0.0245199	0.179292
IL36B	15.2427	0.991596	1.98838	2.04936	0.040427	0.221635
CMPK2	390.397	0.991035	1.98761	2.6587	0.00784428	0.107986
IL23A	71.7313	0.990959	1.98751	2.17349	0.0297437	0.194174
VSNL1	23.6621	0.988939	1.98472	1.60515	0.108462	0.349033
TRABD2A	42.6833	0.986735	1.9817	2.46781	0.0135941	0.136583
LMTK3	23.3822	0.98651	1.98139	3.0191	0.00253526	0.0681282
GPAT3	445.398	0.986475	1.98134	2.7852	0.00534942	0.092218
ECE1	130.877	0.986431	1.98128	2.10401	0.0353773	0.20859
STX11	311.859	0.985457	1.97994	2.61079	0.00903322	0.114844
MMAA	144.344	0.983885	1.97778	2.89305	0.00381523	0.0811627
BHLHE40	657.502	0.98329	1.97697	2.38672	0.0169995	0.151101
SLC29A3	295.012	0.983217	1.97687	3.0158	0.00256299	0.068413
RP11-662I13.2	40.2325	0.982575	1.97599	1.66286	0.0963398	0.330601
SPRY1	40.8191	0.981997	1.9752	1.97612	0.0481417	0.240161
TSPAN17	1567.81	0.981492	1.97451	2.69669	0.00700325	0.103173
C22orf42	65.8294	0.981229	1.97415	1.99607	0.0459264	0.235461
RILP	129.973	0.980957	1.97377	2.84516	0.00443889	0.0858297
FAM131B	486.014	0.980724	1.97346	2.26969	0.0232267	0.174519
CBLB	511.484	0.979415	1.97167	2.34467	0.019044	0.15956
RP11-804H8.6	20.253	0.97916	1.97132	2.30202	0.0213338	0.168202
SAMD8	298.836	0.978963	1.97105	3.03907	0.00237311	0.0657342
PINLYP	5256.75	0.978824	1.97086	2.28263	0.022452	0.172305
ACKR3	226.349	0.978699	1.97069	2.29741	0.0215952	0.16923
ZCCHC2	1404.63	0.978276	1.97011	2.41485	0.0157416	0.145851
LINC00346	13.1773	0.977594	1.96918	2.02821	0.0425388	0.227144
RP11-283G6.3	23.3039	0.975963	1.96695	1.82089	0.0686236	0.284552
ZNF697	1184.46	0.975335	1.9661	2.17003	0.0300044	0.19476
GCHFR	49.8574	0.975227	1.96595	2.3781	0.0174022	0.152724
RP11-345J4.3	12.5676	0.974046	1.96434	2.05364	0.0400106	0.220801
SAT1	1892.31	0.973944	1.9642	2.19061	0.0284801	0.190604
RP11-24M17.7	11.2152	0.973749	1.96394	2.21227	0.0269482	0.186452
TCF7L1	18.1836	0.972509	1.96225	2.54452	0.0109426	0.124886
BCL6	3778.58	0.972067	1.96165	2.34251	0.0191546	0.159923
BAIAP2	623.683	0.971776	1.96125	2.71435	0.00664063	0.100754
MT1G	66.4285	0.971114	1.96035	2.36885	0.0178435	0.154495
MEGF10	31.2081	0.970708	1.9598	2.32998	0.0198073	0.16255
TNFRSF1B	8270.72	0.968423	1.9567	2.72638	0.00640325	0.0989019
CDC42EP2	103.85	0.967599	1.95558	2.52632	0.0115264	0.127711
RP11-214O11.1	11.3823	0.965962	1.95337	2.82565	0.00471853	0.0873366
ASAP1	6738.02	0.965733	1.95306	2.26543	0.023486	0.175574
OTOGL	35.0707	0.965571	1.95284	2.06433	0.0389865	0.218518
CHAC1	468.312	0.96451	1.9514	2.66393	0.00772344	0.107154
CD38	418.758	0.964483	1.95136	2.07967	0.037556	0.21509
PLXNB3	24.56	0.963719	1.95033	2.1827	0.0290579	0.191894
PAPPA2	145.863	0.963465	1.94999	2.60793	0.00910921	0.115347
NUMBL	152.126	0.962874	1.94919	2.36142	0.0182053	0.156249
DDX58	363.251	0.962243	1.94834	2.98878	0.00280096	0.0718604
STX1B	17.2027	0.961269	1.94702	2.32924	0.0198463	0.16255
KB-1460A1.5	66.7771	0.96021	1.94559	2.52886	0.0114433	0.127321
PHF1	768.198	0.960206	1.94559	2.80486	0.00503386	0.0900395
RCAN2	65.4276	0.960024	1.94534	1.97524	0.0482413	0.240174
RP1-193M11.1	18.552	0.960015	1.94533	2.54367	0.0109694	0.125059
RN7SKP203	18.5478	0.959676	1.94487	2.13746	0.032561	0.201049
ADGRB1	14.805	0.95884	1.94375	2.01705	0.0436899	0.229678
FAM19A3	14.2958	0.958532	1.94333	2.13983	0.0323685	0.200326
DUSP14	808.302	0.95835	1.94309	2.37103	0.0177387	0.154235
KLF9	1485.16	0.957575	1.94204	2.49706	0.0125229	0.132671
PCNX1	2752.08	0.957238	1.94159	3.10342	0.00191296	0.0585822
RP11-513I15.6	108.907	0.956011	1.93994	2.18708	0.0287367	0.191278
MCL1	9871.33	0.955692	1.93951	2.78876	0.005291	0.0918584
MYO10	1279.94	0.954955	1.93852	2.39792	0.0164884	0.148775
SYNJ2	2261.63	0.952097	1.93468	2.22309	0.0262096	0.184048
RP11-65B23.4	13.5519	0.952044	1.93461	2.20383	0.0275363	0.188002
TMC1	23.346	0.948086	1.92931	1.97071	0.0487575	0.241712
MAMLD1	105.331	0.946909	1.92774	2.23674	0.0253034	0.182084
AC018642.1	48.1893	0.946191	1.92678	2.55724	0.0105507	0.123053
XAF1	346.787	0.944759	1.92487	2.47357	0.013377	0.136134
MAP1LC3B	2810.23	0.944701	1.92479	2.85397	0.0043177	0.0846301
SPRED2	2373.02	0.944111	1.924	2.51797	0.0118033	0.128902
PRX	65.9755	0.943697	1.92345	2.84227	0.00447929	0.0858297
PXYLP1	69.6337	0.943412	1.92307	2.32254	0.0202041	0.163351
AP5B1	1187.34	0.943379	1.92303	2.97491	0.00293072	0.0723833
JHDM1D-AS1	54.8818	0.943134	1.9227	2.41947	0.0155431	0.145363
CLDN12	286.567	0.943103	1.92266	2.54572	0.0109053	0.124727
RP11-213H15.3	24.4854	0.938859	1.91701	2.23751	0.0252532	0.181903
WNT5A	34.8886	0.936517	1.9139	1.51051	0.130912	0.382337
DUSP2	106.205	0.936467	1.91384	2.27089	0.0231539	0.174419
ZNF385A	2695.47	0.935606	1.91269	2.69192	0.00710428	0.103374
RP11-347C12.3	13.0992	0.934415	1.91112	1.96494	0.0494208	0.243367
TMEM217	16.2933	0.933381	1.90975	2.06723	0.0387126	0.218177
JARID2	1381.06	0.932059	1.908	2.20272	0.0276146	0.188256
ARID5B	585.42	0.931745	1.90758	2.19704	0.0280179	0.188886
RP11-383H13.1	1018.18	0.931216	1.90688	2.33583	0.0195002	0.161048
NCF1	3419.08	0.93047	1.9059	1.72619	0.0843138	0.313146
USP2	1689.16	0.929833	1.90506	2.15281	0.0313335	0.198155
NES	1491.23	0.928651	1.90349	1.97535	0.0482287	0.240174
VEGFA	2116.09	0.928208	1.90291	2.32294	0.0201824	0.163291
NRP2	962.558	0.926931	1.90123	2.92093	0.0034899	0.0777992
BRSK2	13.1932	0.926767	1.90101	1.99785	0.0457329	0.234922
PPP2R5B	263.308	0.926561	1.90074	2.58553	0.00972306	0.118394
ARID3B	293.182	0.925042	1.89874	2.21872	0.0265058	0.184929
CFAP58	66.8604	0.924653	1.89823	1.97493	0.0482756	0.240174
NACC2	738.709	0.923469	1.89667	2.60003	0.00932145	0.115911
TNFSF13B	78.2349	0.923132	1.89623	2.26686	0.0233986	0.175178
EPSTI1	631.302	0.922814	1.89581	2.51252	0.0119871	0.129847
ADCY8	1538.77	0.921838	1.89453	2.02794	0.0425667	0.227217
TNFSF9	129.6	0.921814	1.8945	2.62857	0.00857435	0.112688
CLIP2	656.881	0.921414	1.89397	2.34436	0.0190598	0.15956
CD300LB	41.5487	0.921369	1.89391	2.23261	0.0255745	0.182744
TBX6	14.8598	0.921082	1.89353	2.13959	0.0323882	0.200338
RP11-332L8.1	21.3159	0.920802	1.89317	2.85317	0.00432858	0.0847392
CEACAM19	30.9378	0.920275	1.89248	2.06167	0.0392396	0.218928
RP11-347C12.10	42.1185	0.920131	1.89229	2.3692	0.0178268	0.154495
SMOX	678.408	0.918853	1.89061	2.07533	0.0379559	0.215961
STRA6	12.5197	0.918477	1.89012	2.07095	0.0383636	0.216906
C1orf95	26.404	0.918391	1.89001	2.32506	0.020069	0.162739
RP11-356N1.2	72.7929	0.918022	1.88952	2.61099	0.00902808	0.114844
ANXA11	5603.2	0.917195	1.88844	3.19509	0.00139785	0.0506923
APBB2	57.3261	0.914945	1.8855	2.07341	0.0381342	0.21637
LDLRAP1	477.787	0.914216	1.88454	2.79929	0.00512152	0.0904372
ZNFX1	3470.75	0.913473	1.88357	2.88996	0.00385293	0.0815622
RP11-967K21.1	20.3751	0.912784	1.88267	2.63107	0.00851177	0.112228
CTD-2135D7.5	30.3386	0.91228	1.88202	1.87777	0.060413	0.26844
CLU	121.348	0.910418	1.87959	2.15855	0.0308852	0.196716
TNFAIP8	980.176	0.91008	1.87915	2.26183	0.0237082	0.176183
HIST1H2BD	97.8706	0.909941	1.87897	2.17075	0.0299502	0.194566
MYO1B	917.986	0.908542	1.87715	2.09374	0.0362832	0.211431
FAM225A	1808.32	0.907877	1.87628	2.39122	0.0167927	0.150183
ZFAND2A	526.342	0.907871	1.87627	3.17994	0.00147305	0.0516124
KCTD15	27.5096	0.90643	1.8744	2.34503	0.0190254	0.159511
GUCY1B3	32.1055	0.905419	1.87309	2.71234	0.00668104	0.101039
CEBPB	1495.14	0.9054	1.87306	1.999	0.0456081	0.234676
CAPRIN2	291.918	0.904635	1.87207	2.20474	0.0274725	0.187998
WBP2	3152.61	0.90459	1.87201	2.64479	0.00817405	0.110636
TNFSF15	414.385	0.904586	1.87201	2.04811	0.0405489	0.221941
SPRED3	63.8941	0.904557	1.87197	1.83642	0.0662949	0.279381
PTPRH	86.5827	0.904375	1.87173	2.33922	0.0193239	0.160663
KLHL21	677.046	0.903614	1.87075	2.98267	0.00285749	0.0718648
PPP1R32	12.3987	0.903572	1.87069	2.05904	0.0394906	0.219586
SH3RF3	37.1692	0.903215	1.87023	1.58035	0.114026	0.357423
MID1IP1	3977.53	0.902864	1.86977	2.20035	0.0277823	0.188544
CADM4	110.512	0.902029	1.86869	2.1864	0.0287866	0.191381
XPOTP1	35.8965	0.901953	1.86859	2.70543	0.00682157	0.10224
PDE4B	207.012	0.901476	1.86798	2.37769	0.0174214	0.152808
TSKU	14.3434	0.901308	1.86776	1.98343	0.0473194	0.23887
ADGRE2	2062.42	0.901209	1.86763	2.19008	0.0285187	0.190623
EFR3B	110.17	0.901114	1.86751	2.07733	0.0377712	0.215452
LSR	13.8247	0.900764	1.86705	2.04932	0.0404312	0.221635
IFIH1	931.56	0.899756	1.86575	3.09326	0.00197968	0.0599352
CREBRF	328.015	0.899122	1.86493	2.73984	0.00614685	0.0977797
JUNB	1585.81	0.89904	1.86482	2.20193	0.0276706	0.188347
CLCF1	29.2086	0.898643	1.86431	1.82108	0.0685952	0.284552
TP53INP2	556.475	0.897498	1.86283	2.4557	0.0140611	0.138688
VPS9D1	196.521	0.897043	1.86224	2.34825	0.0188617	0.159019
RP11-274B21.14	11.9462	0.896609	1.86168	2.1818	0.0291246	0.192019
COL22A1	1850.13	0.896489	1.86153	1.79426	0.0727721	0.293424
BTN3A3	713.864	0.896105	1.86104	2.61736	0.00886123	0.114433
KIAA0430	2306.6	0.89589	1.86076	2.65413	0.00795141	0.108947
AC136616.1	55.1261	0.895681	1.86049	2.36652	0.0179562	0.154873
RRP12	991.007	0.895579	1.86036	2.91953	0.00350557	0.0777992
KLHL24	749.155	0.895426	1.86016	2.60712	0.00913074	0.115437
INAFM1	54.4071	0.895352	1.86006	2.58481	0.00974327	0.118396
WNT5B	103.265	0.895206	1.85988	1.90934	0.0562181	0.258043
CD209	2323.81	0.894685	1.8592	2.21175	0.026984	0.186538
OLIG2	491.068	0.894486	1.85895	1.95465	0.0506248	0.246018
TMOD1	28.2773	0.892924	1.85694	2.21002	0.0271035	0.18704
SPINT1	853.202	0.89265	1.85658	1.97822	0.0479041	0.239832
SUSD6	3523.1	0.892506	1.8564	2.79575	0.00517797	0.0909515
C2orf81	34.4191	0.892418	1.85628	2.21236	0.0269417	0.186452
RP11-400N13.3	11.9378	0.891426	1.85501	2.05573	0.0398082	0.220567
ST6GALNAC2	54.2763	0.891339	1.8549	2.14535	0.031925	0.199775
PRRX1	75.1904	0.889828	1.85296	1.6268	0.103779	0.342055
FAM229A	10.7405	0.889432	1.85245	2.17059	0.0299625	0.194567
SMIM14	608.36	0.889378	1.85238	2.42558	0.015284	0.144214
TFAP2A	182.05	0.889311	1.85229	2.10929	0.0349196	0.207776
OPLAH	565.485	0.888481	1.85123	2.69988	0.00693642	0.102533
SEMA6B	36.9419	0.88786	1.85043	1.91774	0.0551444	0.2558
PDLIM4	428.745	0.887673	1.85019	2.32614	0.020011	0.162739
TPPP	11.0613	0.887649	1.85016	1.87715	0.0604976	0.268719
SEPN1	5980.61	0.887299	1.84971	2.55794	0.0105294	0.122998
IRAK2	294.596	0.886872	1.84916	2.01708	0.0436869	0.229678
SEL1L3	654.001	0.886573	1.84878	2.40463	0.016189	0.148153
KCNN4	2976.31	0.886232	1.84834	2.12941	0.0332204	0.202795
NPFFR2	12.6113	0.885741	1.84771	1.73801	0.0822097	0.309353
CTSO	867.376	0.885561	1.84748	2.73883	0.00616591	0.0978133
SYT12	71.4427	0.885333	1.84719	1.68155	0.0926553	0.326303
FER1L6	31.0943	0.885102	1.8469	2.13212	0.0329967	0.202443
PPARD	2960.92	0.884938	1.84668	1.99849	0.0456635	0.234709
BTG1	8308.29	0.884761	1.84646	2.48126	0.0130917	0.135109
RP11-589N15.2	28.1066	0.883689	1.84509	2.67288	0.00752034	0.106123
CCDC30	163.889	0.883098	1.84433	2.14796	0.0317167	0.198993
CCL8	29.8011	0.883022	1.84423	1.53743	0.124188	0.372938
RP11-422J8.1	124.304	0.882763	1.8439	1.99996	0.0455042	0.234664
NLRC5	2063.29	0.882175	1.84315	2.60242	0.00925695	0.115658
MFSD7	60.9708	0.882174	1.84315	2.54155	0.0110363	0.125192
MUC1	86.4413	0.881914	1.84282	2.21581	0.0267042	0.18573
RGS16	3393.46	0.881722	1.84257	1.6037	0.108779	0.349491
RP11-473M20.7	121.893	0.881607	1.84243	2.75866	0.00580386	0.0957606
KIAA1551	5131.42	0.880525	1.84105	2.62556	0.00865069	0.113318
FTHL11	1731.06	0.878353	1.83828	1.92936	0.0536861	0.25199
CD226	44.2021	0.876611	1.83606	2.50079	0.0123917	0.132336
MGLL	1777.29	0.875972	1.83524	1.97259	0.048542	0.240973
ZCCHC6	2159.91	0.875555	1.83471	2.02286	0.0430876	0.228545
LOXHD1	95.0612	0.874624	1.83353	1.93817	0.0526019	0.250057
SLC2A3	426.919	0.874326	1.83315	1.98273	0.0473976	0.23901
DOT1L	3068.53	0.874318	1.83314	1.94145	0.052204	0.249152
CDCP1	584.034	0.873754	1.83242	2.06229	0.03918	0.218802
FCAR	519.289	0.873537	1.83215	1.88998	0.0587609	0.264316
RP11-145M9.3	10.9123	0.872901	1.83134	2.66672	0.00765955	0.106639
TJP1	31.8379	0.871751	1.82988	1.80999	0.0702979	0.28759
RP11-467L13.7	99.2612	0.871688	1.8298	2.49649	0.012543	0.132715
DOCK6	235.696	0.871544	1.82962	2.20806	0.0272402	0.187254
MVP	1958.83	0.871095	1.82905	2.87774	0.00400535	0.08292
PSD	15.1638	0.870802	1.82868	1.98164	0.0475192	0.239186
HLA-K	60.5857	0.870374	1.82814	2.73814	0.00617882	0.0978133
MAFK	702.245	0.869643	1.82721	2.43809	0.014765	0.142342
FAM225B	1675.84	0.868555	1.82583	2.33024	0.0197934	0.16255
SDC4	1385.69	0.868288	1.8255	2.43209	0.0150119	0.143155
RP11-668G10.2	38.4006	0.867941	1.82506	2.28813	0.0221298	0.170914
SMIM2-AS1	37.6913	0.867264	1.8242	2.03128	0.0422264	0.22671
TMEM215	16.1562	0.866162	1.82281	2.11362	0.0345477	0.206291
CSGALNACT1	31.6113	0.865456	1.82192	2.0311	0.0422447	0.22671
DDIT3	792.282	0.863577	1.81954	2.35636	0.0184551	0.15746
NCF1C	2457.05	0.862321	1.81796	1.63139	0.102807	0.341143
ST3GAL5	1212.91	0.862127	1.81772	2.53535	0.0112335	0.125953
CRLF2	13.8604	0.861022	1.81632	1.67219	0.0944873	0.328728
LY6E	4762.83	0.860882	1.81615	2.06539	0.0388862	0.218319
KIF1B	1599.53	0.860338	1.81546	2.38228	0.0172057	0.151889
IRF2BPL	1372.1	0.859479	1.81438	1.94693	0.0515428	0.247552
MFSD2B	62.3528	0.858897	1.81365	2.16241	0.0305865	0.196223
HMGA1L1	53.1903	0.857348	1.81171	2.16337	0.0305128	0.196176
LONRF1	210.381	0.856606	1.81077	2.92403	0.00345527	0.0773339
APOL2	653.847	0.856601	1.81077	2.57009	0.0101672	0.120518
C17orf51	50.2472	0.856134	1.81018	2.42217	0.015428	0.144796
ASS1	5065.99	0.856088	1.81012	2.31616	0.0205493	0.165254
RHBDF1	170.218	0.855345	1.80919	1.84834	0.0645538	0.276721
TBKBP1	423.717	0.854692	1.80837	2.24798	0.0245775	0.179549
PLEK	12614.8	0.853982	1.80748	2.61183	0.00900599	0.114769
GLDN	123.303	0.853974	1.80747	1.96677	0.0492094	0.242943
FAM63B	705.688	0.853957	1.80745	2.10526	0.0352687	0.208407
THBD	6060.56	0.853953	1.80745	2.06156	0.0392495	0.218928
RP11-274E7.2	125.598	0.8539	1.80738	2.90645	0.00365554	0.0800056
TPT1-AS1	54.3622	0.852444	1.80556	2.15099	0.0314773	0.198349
NR1H2	1067.43	0.85217	1.80521	2.75333	0.00589921	0.0962489
CTB-61M7.2	132.58	0.850845	1.80356	1.84162	0.0655306	0.277847
BEX4	128.778	0.850745	1.80343	2.28226	0.0224742	0.172309
ITGA5	16420.6	0.850385	1.80298	1.92302	0.054477	0.253785
KCTD13	242.706	0.850353	1.80294	2.27688	0.0227932	0.173339
CRELD1	725.466	0.850093	1.80262	2.17521	0.0296143	0.193797
WDR25	103.023	0.849922	1.8024	2.68397	0.00727544	0.104576
NTSR1	585.657	0.849736	1.80217	1.8783	0.0603407	0.268392
RP11-37B2.1	53.6895	0.849652	1.80207	2.55344	0.0106664	0.12377
ETHE1	912.058	0.848805	1.80101	2.45794	0.0139738	0.138329
RP11-147L13.15	12.2599	0.848739	1.80093	2.29533	0.0217144	0.169249
PLGLB1	13.5658	0.848263	1.80033	2.43836	0.0147541	0.142322
RP11-574H6.1	66.3051	0.847422	1.79928	1.54128	0.123248	0.371585
MAP2K3	804.314	0.847024	1.79879	2.24916	0.0245021	0.179244
AC017099.3	19.0891	0.846406	1.79802	1.85684	0.0633339	0.274516
PDP1	766.076	0.845603	1.79702	2.30456	0.0211913	0.167777
KANK1	555.392	0.844882	1.79612	2.06976	0.0384748	0.217231
TLR8	724.317	0.844833	1.79606	1.94776	0.0514441	0.247325
OTUD7B	758.013	0.844769	1.79598	2.25816	0.0239358	0.177392
AC064874.2	24.3563	0.844582	1.79574	2.40146	0.0163298	0.148288
S100P	29.1147	0.84381	1.79478	1.76171	0.0781177	0.302223
PMEPA1	60.6423	0.843642	1.79458	1.68032	0.0928946	0.326389
NCRNA00107	13.3391	0.843482	1.79438	1.9003	0.0573935	0.261334
NCF1B	2312.39	0.842845	1.79358	1.58269	0.113493	0.356527
DESI1	1448.15	0.842798	1.79353	3.04972	0.00229054	0.0652162
BTN3A2	1346.96	0.840747	1.79098	2.71029	0.00672253	0.101378
RP11-334C17.5	10.4072	0.840181	1.79028	1.92294	0.0544874	0.253785
CLEC10A	28.3824	0.838565	1.78827	2.03209	0.0421443	0.226576
SERTAD1	332.707	0.837591	1.78706	2.20214	0.0276555	0.188331
LRRC61	25.1034	0.836967	1.78629	2.20907	0.0271698	0.187196
RIPK2	582.71	0.836666	1.78592	2.49192	0.0127053	0.133189
HLA-L	599.621	0.83665	1.7859	3.03076	0.00243935	0.0669878
RAC2	9925.1	0.835034	1.7839	2.40437	0.0162004	0.148153
UBE2E2	1123.67	0.834664	1.78344	2.72793	0.00637327	0.0989019
RP11-155I9.1	81.0074	0.834537	1.78329	1.66975	0.0949695	0.329033
DFNB31	137.347	0.834387	1.7831	1.96963	0.0488809	0.241947
HLA-F	1425.94	0.834136	1.78279	2.31498	0.0206142	0.165265
RP11-264B17.4	15.0719	0.834091	1.78273	1.81711	0.0692004	0.285625
RP11-118B22.2	13.0509	0.832235	1.78044	2.02154	0.0432242	0.228737
ABCA4	30.6003	0.830783	1.77865	1.56302	0.118047	0.363584
RPS6KA2	5958.48	0.829821	1.77746	2.55769	0.0105371	0.122998
SLC7A2	326.13	0.829085	1.77656	2.82941	0.00466334	0.0872258
CAB39L	462.485	0.828513	1.77585	2.20116	0.0277249	0.188495
MYRF	445.618	0.828354	1.77566	1.75268	0.0796569	0.304522
RP13-511M20.1	40.8885	0.827754	1.77492	2.43122	0.0150481	0.143253
CHST11	7259.77	0.827198	1.77424	2.04368	0.0409851	0.223332
RUFY4	17.3232	0.82588	1.77262	1.99903	0.0456054	0.234676
AF001548.5	18.9229	0.825428	1.77206	2.06427	0.0389922	0.218518
HMGA1P2	44.9093	0.823197	1.76932	2.0863	0.0369511	0.212913
DMRT2	48.441	0.821943	1.76779	2.19978	0.0278224	0.18872
TMSB10	17686.1	0.82179	1.7676	2.806	0.00501603	0.0900234
XRN1	1055.82	0.821768	1.76757	3.01846	0.00254066	0.0681282
TXNIP	25699	0.820642	1.76619	3.20829	0.00133525	0.0500093
CLIC5	72.2207	0.820531	1.76606	1.79828	0.0721325	0.292076
CAMK2B	73.5356	0.820324	1.7658	1.91404	0.0556145	0.25675
VMAC	70.221	0.819881	1.76526	2.54768	0.0108442	0.124384
BTG2	4230.95	0.819164	1.76438	1.86408	0.06231	0.272223
NLRP3	4088.12	0.81912	1.76433	2.49099	0.0127388	0.133452
TMEM269	14.9593	0.818371	1.76341	2.28468	0.0223316	0.171831
ITGA3	3176.59	0.818337	1.76337	1.75229	0.0797243	0.304552
JADE2	550.36	0.817555	1.76242	3.10995	0.00187122	0.0580255
RP11-34P13.13	28.6457	0.816545	1.76118	2.02007	0.0433761	0.228934
ABTB1	466.818	0.816431	1.76104	2.21826	0.026537	0.184972
RP4-646B12.2	4693.22	0.816241	1.76081	1.81582	0.0693982	0.28594
RUSC2	1808.58	0.815235	1.75958	1.7829	0.0746022	0.296236
C5AR1	6391.67	0.815074	1.75939	2.24334	0.0248751	0.180603
TNFSF14	1617.55	0.814275	1.75841	1.87816	0.0603587	0.268392
IGFLR1	44.2904	0.813652	1.75766	2.18486	0.028899	0.19148
MTSS1L	340.27	0.812757	1.75656	1.99842	0.0456712	0.234709
RP11-278A16.1	117.803	0.812127	1.7558	2.92833	0.00340786	0.0769059
RP11-379H18.1	408.095	0.811686	1.75526	3.11567	0.00183527	0.0579837
NEK6	7612.28	0.811532	1.75507	2.25193	0.0243266	0.178465
HLA-A	62039.2	0.811343	1.75484	2.84134	0.00449239	0.0859074
SLC13A3	11.5257	0.810752	1.75413	2.63251	0.00847567	0.112129
SULT1C2	11.9155	0.810053	1.75328	1.62657	0.103829	0.342055
RP11-598D12.4	41.2333	0.810009	1.75322	2.09982	0.035745	0.209707
LRP12	2115.16	0.809888	1.75308	2.05467	0.0399107	0.22067
ITPKC	225.09	0.809654	1.75279	2.37811	0.0174014	0.152724
BNIP3L	1276.43	0.80941	1.7525	2.75364	0.00589371	0.0962489
EPHB2	120.442	0.809171	1.7522	1.98661	0.0469661	0.238038
FNIP2	1565.13	0.808534	1.75143	2.40534	0.0161576	0.148153
FCRLA	498.363	0.807945	1.75072	1.74725	0.0805939	0.305789
FGF2	220.187	0.807842	1.75059	2.48741	0.0128677	0.134354
SH3GLB1	3882.47	0.807125	1.74972	2.38933	0.0168793	0.150789
MT1X	91.3962	0.806546	1.74902	1.95345	0.0507665	0.246099
NCKAP1	461.904	0.806513	1.74898	1.91239	0.0558266	0.25744
SLC20A1	3581.79	0.806512	1.74898	1.80365	0.071287	0.290348
STC1	1669.81	0.805996	1.74835	2.70037	0.00692628	0.102513
FTH1	154376	0.805927	1.74827	1.79053	0.0733687	0.294194
SLC2A14	48.2061	0.805746	1.74805	1.89	0.058758	0.264316
RP11-722C17.1	162.7	0.805394	1.74762	1.71983	0.0854631	0.314575
PNPLA8	683.686	0.805029	1.74718	3.02966	0.00244828	0.0671173
ATG101	522.673	0.803485	1.74531	2.53402	0.0112761	0.126341
CALCOCO1	682.791	0.802529	1.74416	1.98637	0.0469921	0.238094
RP11-46D6.1	583.129	0.802348	1.74394	2.90159	0.00371272	0.0807866
NPC1	1805.25	0.801844	1.74333	2.59877	0.00935594	0.115963
IGF1R	59.4745	0.801646	1.74309	2.04077	0.0412733	0.224137
FLRT2	469.383	0.800523	1.74173	2.25109	0.0243801	0.178515
PPIF	4873.13	0.800132	1.74126	2.77769	0.00547469	0.0931223
HCG4P5	19.3213	0.799414	1.74039	2.40057	0.0163694	0.148319
SQSTM1	8702.03	0.799071	1.73998	2.03974	0.0413763	0.224515
DCDC2	14.2164	0.798948	1.73983	1.95013	0.0511612	0.246758
L29074.1	1622.73	0.798775	1.73962	1.76288	0.0779215	0.301917
ZBTB22	566.807	0.798633	1.73945	2.58109	0.00984882	0.118758
RP11-81A1.6	19.3135	0.798609	1.73942	2.41165	0.0158804	0.146542
UGDH	908.747	0.79846	1.73924	2.2732	0.0230142	0.174272
TRPT1	168.586	0.798121	1.73883	2.3422	0.0191703	0.15997
FAM20C	10842.4	0.797452	1.73803	1.95454	0.0506378	0.246018
RP11-874J12.2	24.5125	0.797121	1.73763	1.95931	0.0500764	0.244868
HLA-H	11586.2	0.796862	1.73732	2.87679	0.00401737	0.08292
ASIC3	11.9299	0.796783	1.73722	1.75962	0.0784721	0.30268
DSTNP2	30.2326	0.795875	1.73613	2.75458	0.00587672	0.0962489
PGD	12295	0.795781	1.73602	2.98128	0.00287045	0.0718648
KDELR3	174.011	0.795084	1.73518	1.8647	0.0622239	0.27205
TIMP1	30069.2	0.794243	1.73417	1.91606	0.0553578	0.25616
SLC12A8	421.452	0.793989	1.73386	1.82358	0.0682154	0.283837
FZD8	22.7876	0.793383	1.73313	1.74354	0.0812386	0.307002
PTPN12	7070.72	0.793178	1.73289	2.75079	0.00594525	0.096301
FTH1P7	8004.85	0.792686	1.7323	1.75663	0.0789814	0.303085
FTHL20	1678.74	0.792518	1.7321	1.74083	0.0817132	0.307884
FTHL23	3624.28	0.79177	1.7312	1.75637	0.0790251	0.303085
COQ10B	582.615	0.79171	1.73112	2.62408	0.00868844	0.113626
CH17-118O6.3	50.484	0.791344	1.73069	2.60972	0.00906162	0.115018
PPM1M	473.789	0.791148	1.73045	2.41803	0.0156047	0.145768
OAS2	2020.46	0.790824	1.73006	2.10921	0.0349267	0.207776
FTHL10	18527	0.790581	1.72977	1.74809	0.0804479	0.305595
SDE2	1652.83	0.789475	1.72844	2.40092	0.0163539	0.148319
bP-2189O9.2	11.3524	0.788343	1.72709	2.28091	0.0225539	0.172754
C19orf81	20.5341	0.787949	1.72662	2.21953	0.0264507	0.184851
VSTM2L	35.8994	0.787234	1.72576	2.64882	0.00807724	0.10995
MTSS1	6698.68	0.786453	1.72483	1.76308	0.0778868	0.301917
LIMK1	4397.75	0.78633	1.72468	2.2486	0.0245377	0.17934
GADD45G	30.096	0.786002	1.72429	2.08543	0.0370303	0.213138
RP11-114H23.1	21.3522	0.785902	1.72417	2.0913	0.0365015	0.211736
GTPBP1	2010.66	0.785429	1.7236	2.45367	0.0141408	0.138991
LGALS3	1439.22	0.785086	1.72319	2.16093	0.0307005	0.196405
HSD17B14	134.163	0.784269	1.72222	2.29224	0.0218917	0.169884
FTH1P15	408.998	0.783419	1.7212	1.72656	0.0842458	0.313146
NBPF6	242.971	0.782894	1.72058	1.80776	0.0706439	0.288309
NBPF4	276.366	0.782436	1.72003	1.80285	0.0714121	0.290732
PHLDA2	56.122	0.782402	1.71999	1.81846	0.0689939	0.285033
RP11-190A12.10	17.6682	0.781853	1.71934	1.88853	0.0589544	0.264664
CAV1	151	0.78141	1.71881	1.50046	0.133496	0.385089
KCNS3	11.7071	0.781299	1.71868	1.70688	0.0878442	0.317794
ASPHD1	403.661	0.781281	1.71866	2.65351	0.00796585	0.108947
RP4-753D5.4	1160.32	0.781224	1.71859	1.71225	0.0868509	0.316516
CDC37L1	246.39	0.781022	1.71835	2.71892	0.0065496	0.100179
FGR	1315.01	0.780766	1.71804	1.7235	0.084798	0.313342
ABL2	1789.49	0.779549	1.71659	1.79761	0.0722389	0.292094
RAI14	1659.71	0.778473	1.71531	1.70272	0.0886208	0.318743
SP110	1107.66	0.778325	1.71514	3.11831	0.00181893	0.0576959
S100A11	17954.8	0.777929	1.71467	2.57728	0.00995805	0.119369
MNT	303.721	0.777861	1.71459	2.18532	0.0288651	0.19148
LDHD	23.8395	0.777374	1.71401	1.86339	0.062408	0.272311
ACVR1	540.499	0.775747	1.71208	2.30539	0.0211447	0.167741
DAZL	23.5233	0.77538	1.71164	1.33319	0.182471	0.446043
SLC7A11	1249.98	0.775233	1.71147	1.83845	0.0659966	0.278869
ADGRE5	2528.2	0.77523	1.71146	2.27939	0.0226439	0.172979
PFKFB4	1074.25	0.774762	1.71091	1.80063	0.0717619	0.291116
ARL5B	166.103	0.77472	1.71086	2.81978	0.00480571	0.0880649
GPC4	4168	0.773509	1.70942	1.7769	0.0755844	0.297868
GSTO1	2470.41	0.772946	1.70876	2.64162	0.00825112	0.11089
RP11-1149O23.3	54.996	0.770772	1.70618	2.14124	0.0322547	0.200225
AHCYL1	5336.54	0.770282	1.7056	2.03229	0.0421248	0.226576
CLDN15	59.5388	0.769802	1.70504	2.37627	0.0174885	0.153061
GLUDP7	11.3666	0.769715	1.70493	2.16503	0.0303853	0.196132
HIVEP3	3883.81	0.769713	1.70493	1.6795	0.0930545	0.326735
CCDC88C	522.682	0.769276	1.70441	2.02102	0.0432777	0.228856
SPRY4	633.412	0.768327	1.70329	1.54549	0.122227	0.370115
DNHD1	79.6424	0.768068	1.70299	2.41567	0.0157062	0.145851
TNKS1BP1	1585.57	0.767591	1.70242	2.0221	0.0431658	0.228589
TTC39B	770.856	0.767185	1.70195	2.10029	0.0357035	0.209648
IFITM3	3250.53	0.766436	1.70106	2.53843	0.0111352	0.125468
NBPF22P	40.038	0.766409	1.70103	1.80405	0.0712233	0.290283
CACNB1	43.6875	0.765986	1.70053	2.64001	0.00829044	0.11089
KCNJ15	34.0558	0.765873	1.7004	1.63967	0.101073	0.337727
TRAF1	341.707	0.765668	1.70016	1.61894	0.105459	0.344442
METTL21B	249.521	0.76551	1.69997	2.88224	0.00394865	0.0821391
CBARP	13.5407	0.765231	1.69964	1.76078	0.0782755	0.302467
AC074117.12	1006.59	0.76498	1.69935	1.67104	0.0947128	0.328806
OAS1	1071.35	0.764932	1.69929	2.67191	0.00754206	0.106208
CTB-31N19.3	14.0973	0.764075	1.69828	2.05834	0.0395576	0.219757
TNFRSF12A	301.468	0.763301	1.69737	1.51671	0.129341	0.380022
RAET1G	10.3859	0.7631	1.69713	1.76312	0.0778809	0.301917
AP000609.2	601.88	0.762972	1.69698	1.64402	0.100172	0.336121
CPEB2	1627.73	0.762507	1.69644	2.26301	0.023635	0.175828
TTC29	45.4115	0.762479	1.6964	1.36011	0.173794	0.435373
CYFIP2	423.904	0.761013	1.69468	1.84851	0.064528	0.276685
USP18	328.314	0.760198	1.69372	2.4947	0.0126065	0.132764
PAX8-AS1	230.38	0.759924	1.6934	1.71086	0.0871067	0.316606
ATP6V1H	1875.23	0.75969	1.69313	2.65106	0.00802398	0.109421
RP11-319J24.1	29.7239	0.758864	1.69216	1.72553	0.0844318	0.313146
RP11-81A1.2	201.744	0.758083	1.69124	2.07879	0.0376368	0.215169
NPTXR	527.351	0.757463	1.69051	1.99286	0.0462765	0.236264
RAB20	231.151	0.756912	1.68987	1.78848	0.0736988	0.294777
MSC	1219.9	0.755902	1.68869	1.93218	0.0533379	0.251628
SIX1	20.1614	0.754959	1.68758	1.86333	0.0624156	0.272311
RP4-612B15.3	44.401	0.75457	1.68713	1.72205	0.0850596	0.313954
RABGEF1	23.4599	0.754534	1.68709	2.02988	0.0423691	0.226885
DDIT4L	4906.12	0.75324	1.68557	2.19684	0.028032	0.188886
E2F5	43.8305	0.753111	1.68542	1.96674	0.0492129	0.242943
UBC	141961	0.752838	1.6851	2.96958	0.00298208	0.0725789
RP11-568N6.1	32.9787	0.752801	1.68506	1.78659	0.0740035	0.295218
RP11-131J3.1	148.119	0.752518	1.68473	2.12795	0.0333414	0.202884
NUPR1	586.707	0.752395	1.68459	1.83556	0.0664222	0.279559
SH3BP2	3654.85	0.752344	1.68453	2.22475	0.026098	0.183963
MT-TI	10.7451	0.750959	1.68291	1.72186	0.0850942	0.313957
FAM214B	1186.75	0.750874	1.68281	2.04645	0.0407118	0.222471
RP11-885N19.7	24.8433	0.750538	1.68242	1.85597	0.0634577	0.274903
PSTPIP2	317.044	0.750534	1.68242	1.74208	0.0814947	0.307546
SYT17	27.1925	0.750467	1.68234	2.27463	0.0229281	0.173893
EPN2	119.608	0.75036	1.68221	2.51678	0.0118432	0.129021
SMIM10L2B	11.197	0.750204	1.68203	2.10607	0.0351985	0.208407
RP11-483I13.2	148.268	0.750181	1.682	2.12217	0.0338236	0.204106
ANXA2R	48.0307	0.750174	1.682	1.98581	0.0470549	0.238189
ANKRD1	151.058	0.749546	1.68126	1.63051	0.102993	0.341143
LAT2	6077.08	0.749328	1.68101	2.87701	0.00401457	0.08292
MYOZ1	167.454	0.748198	1.67969	1.72652	0.0842531	0.313146
RP1-118J21.5	35.2102	0.748	1.67946	2.78055	0.00542661	0.0927795
KRT15	10.5415	0.747695	1.67911	1.62734	0.103664	0.342055
VAMP4	266.536	0.747473	1.67885	2.12006	0.0340008	0.204402
PLEKHN1	12.7795	0.746951	1.67824	1.64552	0.099862	0.33568
TMEM132A	445.009	0.746086	1.67724	1.52313	0.127727	0.378144
ENC1	689.985	0.745946	1.67707	1.9784	0.0478838	0.239832
B4GALT5	1558.24	0.745887	1.67701	2.84521	0.00443824	0.0858297
AC111200.7	21.2407	0.745635	1.67671	2.42117	0.0154707	0.145003
CHSY1	3404.38	0.745296	1.67632	2.38012	0.0173071	0.152224
RP5-848E13.1	12.2208	0.74517	1.67617	2.18511	0.0288809	0.19148
PIK3R5	1256.03	0.744654	1.67557	2.00578	0.0448802	0.232866
HLA-C	22373.6	0.743837	1.67462	2.80861	0.00497564	0.0894997
ABHD4	1096.45	0.743626	1.67438	1.89304	0.0583524	0.263762
PRSS57	10.9394	0.743306	1.67401	1.93244	0.053305	0.2516
RP11-350G8.5	68.398	0.743303	1.674	1.76261	0.0779662	0.30193
RP11-283C24.1	16.1682	0.743269	1.67396	1.96638	0.0492544	0.242997
SCD	10335.7	0.742943	1.67359	2.62114	0.00876351	0.113947
APBA3	321.569	0.74293	1.67357	2.33283	0.0196569	0.161966
NBEAP3	22.5701	0.742776	1.67339	2.00153	0.045335	0.234084
SGCG	19.4207	0.742118	1.67263	1.52264	0.12785	0.37831
ANKRD28	1640.01	0.742096	1.6726	2.16476	0.0304058	0.196168
EPOP	253.05	0.741895	1.67237	2.07195	0.0382705	0.216604
HS2ST1	1835.82	0.741413	1.67181	2.10942	0.0349082	0.207776
RP11-403I13.9	28.4888	0.7409	1.67122	2.61392	0.00895093	0.114433
CDKN1A	10071.1	0.740836	1.67114	1.75407	0.0794187	0.304159
CMYA5	473.445	0.740772	1.67107	1.70182	0.0887899	0.31909
HTR7	452.521	0.740713	1.671	2.91975	0.00350315	0.0777992
STEAP1	125.154	0.739722	1.66985	1.50148	0.133231	0.384812
RAB43P1	213.755	0.739681	1.66981	2.82994	0.0046557	0.0871851
NRCAM	177.238	0.739679	1.6698	2.30612	0.0211041	0.167603
ZMIZ1	3756.08	0.739449	1.66954	2.16297	0.0305431	0.196182
RP11-518K17.3	345.978	0.739381	1.66946	1.59874	0.109878	0.351045
AP000688.8	269.036	0.739254	1.66931	2.77434	0.00553134	0.093389
RP11-189B4.7	19.3194	0.738977	1.66899	2.14735	0.0317656	0.199222
HBP1	1252.44	0.738958	1.66897	2.54819	0.0108285	0.124317
IFITM10	32.979	0.738579	1.66853	1.5108	0.130839	0.382192
WIPI1	718.771	0.737439	1.66721	1.75825	0.0787048	0.303013
XXbac-BPG248L24.12	17.9188	0.736974	1.66668	2.10686	0.03513	0.208407
NMB	147.026	0.736753	1.66642	2.55951	0.010482	0.122881
ZNRF1	135.171	0.735407	1.66487	2.00742	0.0447047	0.232483
STK17A	472.686	0.735382	1.66484	2.98514	0.00283453	0.0718648
JUN	3103.98	0.735188	1.66461	1.98	0.047704	0.23942
CTD-2014B16.2	227.91	0.734706	1.66406	1.61635	0.10602	0.345848
C10orf25	44.3458	0.733509	1.66268	2.16332	0.0305166	0.196176
SRGN	7880.98	0.733485	1.66265	2.47731	0.0132379	0.13553
STEAP1B	14.697	0.733076	1.66218	1.5021	0.133071	0.38449
PLXNA2	87.4327	0.732455	1.66146	1.74206	0.0814982	0.307546
TRAFD1	980.204	0.732357	1.66135	2.75996	0.00578079	0.0956119
PTAFR	451.018	0.73221	1.66118	1.5554	0.119852	0.366951
ITPRIPL2	1202.89	0.731924	1.66085	1.97343	0.0484469	0.2408
SLC11A1	3369.54	0.731769	1.66067	2.2849	0.0223186	0.171831
APOC1P1	123.698	0.730558	1.65928	2.14166	0.0322212	0.200225
PDGFRA	378.714	0.730371	1.65907	1.30554	0.191707	0.454554
L1CAM	158.54	0.730371	1.65907	1.72958	0.0837058	0.312226
POC1B	500.577	0.730291	1.65897	2.32475	0.0200852	0.162739
INHBE	91.4999	0.72976	1.65836	1.69032	0.0909659	0.323243
HIST2H4B	598.27	0.729662	1.65825	2.14055	0.0323101	0.20026
CTC-479C5.12	10.898	0.72955	1.65812	1.79746	0.0722634	0.292094
RP11-309L24.4	23.231	0.729542	1.65811	2.29543	0.0217084	0.169249
FAM213A	847.255	0.729445	1.658	2.70936	0.00674131	0.101565
SEC14L2	77.1052	0.728745	1.6572	1.54684	0.121901	0.369759
SLC24A3	31.8741	0.728641	1.65708	1.74796	0.0804703	0.305595
FAM92A1	362.11	0.728601	1.65703	2.68795	0.00718922	0.103689
FLRT1	230.87	0.728548	1.65697	2.12758	0.0333721	0.202927
NBPF5P	111.08	0.72847	1.65688	1.6493	0.0990852	0.334599
PTGES	49.4707	0.727613	1.6559	1.00949	0.312738	0.578274
NAF1	261.342	0.727584	1.65586	3.01267	0.00258962	0.0686336
RHOBTB3	1233.5	0.727514	1.65578	1.89746	0.0577674	0.262586
HIST2H4A	607.457	0.727288	1.65552	2.13312	0.032915	0.202296
C14orf179	80.0437	0.726741	1.6549	2.75461	0.00587624	0.0962489
PARP10	1140.8	0.726348	1.65445	2.88296	0.00393954	0.0821022
TMEM53	91.8317	0.726163	1.65423	1.96581	0.049321	0.243172
RP11-77I22.3	84.9877	0.725665	1.65366	1.54326	0.122769	0.370809
RP5-836N10.1	37.0206	0.725637	1.65363	1.66446	0.096021	0.330461
IER2	1042.5	0.725146	1.65307	1.83264	0.0668556	0.280484
C21orf91	82.7493	0.724949	1.65284	2.24341	0.0248703	0.180603
STX16	873.132	0.724127	1.6519	2.9598	0.0030784	0.0735462
ACVR1C	33.865	0.723526	1.65121	1.99029	0.0465585	0.237089
AC073115.5	20.5163	0.723481	1.65116	2.40607	0.0161252	0.148145
KCNC3	354.453	0.722913	1.65051	2.16835	0.0301318	0.195428
NAB2	1099.64	0.722407	1.64993	1.98096	0.0475955	0.239222
MX1	1095.85	0.721768	1.6492	1.62457	0.104254	0.342642
HRH1	635.138	0.721387	1.64877	1.83844	0.0659974	0.278869
PCOLCE	17.5227	0.721151	1.6485	1.81504	0.0695181	0.28594
HIST1H4H	28.3877	0.720924	1.64824	1.84091	0.0656351	0.278169
SCDP1	20.7069	0.720884	1.64819	2.0909	0.0365374	0.211821
SLC5A3	1501.22	0.720814	1.64811	2.0453	0.0408255	0.222767
TNFAIP2	1641.42	0.720777	1.64807	2.42966	0.0151132	0.143616
CD63	13211.1	0.720704	1.64799	2.30033	0.0214295	0.168623
RP5-1169K15.1	52.0134	0.719968	1.64715	1.76955	0.0768015	0.299627
ANKRD33B	94.6602	0.719779	1.64693	1.82998	0.0672531	0.281191
RP5-837I24.1	40.8172	0.719545	1.64666	1.70411	0.0883603	0.318615
CCNA1	12.8649	0.719436	1.64654	1.69118	0.0908032	0.322953
JAK2	1248.17	0.719422	1.64652	2.93307	0.00335626	0.0762808
RP11-680A11.5	46.3661	0.719193	1.64626	1.69593	0.089899	0.3216
PLA2G4C	680.296	0.718801	1.64581	1.79539	0.072592	0.29292
DCUN1D3	132.465	0.718444	1.64541	2.12935	0.0332251	0.202795
ISOC1	345.096	0.717588	1.64443	2.39563	0.0165919	0.149362
RP11-815N9.2	24.2943	0.717392	1.64421	1.94551	0.0517141	0.248001
WI2-1896O14.1	115.246	0.717262	1.64406	1.52782	0.126557	0.376735
MAML2	1889.17	0.717225	1.64402	1.76988	0.076747	0.299608
LZTS3	42.9454	0.716809	1.64354	1.67287	0.0943537	0.328512
PPP1R3F	59.8967	0.716718	1.64344	2.2619	0.0237037	0.176183
PYGB	2519.33	0.716348	1.64302	2.3706	0.0177592	0.154329
RP11-118J16.1	54.6707	0.716286	1.64295	2.40382	0.0162248	0.148153
YPEL3	253.815	0.715287	1.64181	1.87148	0.0612782	0.270509
LIN7B	22.7598	0.714829	1.64129	2.6755	0.00746182	0.106014
RP11-465B22.3	140.052	0.714746	1.64119	1.45152	0.146635	0.401794
BCAR1	421.808	0.714589	1.64102	1.52598	0.127014	0.377434
CSGALNACT2	514.936	0.714345	1.64074	2.12086	0.0339336	0.204264
ZNF267	952.907	0.714189	1.64056	2.39936	0.0164238	0.148382
DDIT4	802	0.713898	1.64023	2.18022	0.0292414	0.192311
SPATA13	474.182	0.712142	1.63824	1.60897	0.107623	0.347957
PADI2	1169.49	0.712028	1.63811	1.85488	0.063613	0.275127
RP4-773N10.4	125.727	0.711916	1.63798	1.98584	0.0470512	0.238189
CTD-2587H24.14	11.3898	0.711361	1.63735	1.74191	0.0815237	0.307569
HLA-J	471.205	0.711245	1.63722	2.68157	0.00732767	0.105138
SEMA4C	1279.23	0.711145	1.6371	2.09136	0.0364958	0.211736
PPP1R11	857.299	0.710565	1.63644	2.36642	0.0179608	0.154873
TAPBPL	587.274	0.710375	1.63623	2.66904	0.00760683	0.106581
CAPS	30.7061	0.709828	1.63561	1.9158	0.0553904	0.25616
JMY	297.388	0.709332	1.63505	2.80089	0.00509616	0.0904264
CHIC2	246.006	0.708924	1.63458	2.42627	0.0152549	0.144104
KB-1742H10.3	13.0026	0.708852	1.6345	1.65944	0.0970262	0.331446
AC092066.1	113.442	0.708133	1.63369	2.31101	0.0208325	0.166563
TSC22D2	592.841	0.707282	1.63273	2.39329	0.0166981	0.14977
ATF5	2475.15	0.707258	1.6327	2.37506	0.017546	0.15348
DNAJC28	11.0438	0.707109	1.63253	2.24145	0.024997	0.180792
TGFB1	6693.68	0.706525	1.63187	1.73576	0.0826055	0.310111
ATXN1	359.856	0.706445	1.63178	2.61443	0.00893764	0.114433
AXL	462.129	0.706096	1.63138	1.76103	0.0782339	0.302452
EXOSC4	497.72	0.706079	1.63136	2.83427	0.00459312	0.0865767
NKX6-1	75.693	0.705351	1.63054	2.42746	0.0152051	0.143969
ANTXR2	3712.61	0.704856	1.62998	1.90181	0.0571966	0.260946
RP11-173G21.1	11.9645	0.704746	1.62986	2.29853	0.0215316	0.169146
GS1-324M7.3	20.5349	0.704673	1.62977	2.07866	0.0376489	0.215169
PHGDH	3868.04	0.704385	1.62945	2.13374	0.0328637	0.202292
GLI3	11.2505	0.70344	1.62838	1.43142	0.152311	0.40777
C16orf72	1617.09	0.703111	1.62801	2.3772	0.0174444	0.152859
RILPL1	78.4434	0.702954	1.62783	2.03179	0.0421751	0.226643
RBM47	2931.48	0.702679	1.62752	2.82806	0.00468309	0.0872303
MET	660.649	0.702233	1.62702	1.30804	0.190861	0.454032
ODF3L1	14.534	0.702009	1.62677	1.6068	0.108098	0.348465
PYCR1	696.741	0.701953	1.6267	2.34282	0.0191387	0.159923
IGIP	133.029	0.701922	1.62667	2.24344	0.0248682	0.180603
MREG	47.2114	0.70174	1.62646	1.53312	0.125247	0.374426
SLIT2	22.5636	0.701609	1.62632	1.56309	0.118031	0.363584
FADS3	337.072	0.700677	1.62527	1.76286	0.0779235	0.301917
IPP	104.264	0.700198	1.62473	1.89455	0.0581518	0.263508
CAV2	44.2755	0.699995	1.6245	1.5863	0.11267	0.355478
TMEM184C	3075.36	0.699512	1.62395	1.6306	0.102975	0.341143
DGKI	17.9895	0.698997	1.62338	1.43788	0.150469	0.405681
DENND5B	246.028	0.698392	1.6227	2.16396	0.0304672	0.196176
RP11-179F17.5	14.2814	0.6983	1.62259	1.68626	0.0917456	0.324928
IL4I1	2432.26	0.698033	1.62229	1.5636	0.117912	0.363584
HOPX	682.858	0.698013	1.62227	1.71652	0.0860664	0.315318
RORB	31.1096	0.69754	1.62174	1.61434	0.106454	0.346596
CMB9-22P13.1	15.4319	0.697165	1.62132	1.90525	0.056747	0.259512
PML	1776.86	0.697056	1.62119	2.22716	0.0259367	0.183779
TESK2	208.319	0.696593	1.62067	2.22388	0.0261567	0.184008
GPR150	11.5504	0.695248	1.61916	1.55585	0.119744	0.366842
MSR1	9481.09	0.695233	1.61915	1.68694	0.0916144	0.324752
RP11-390E23.6	21.4258	0.694997	1.61888	2.17171	0.0298776	0.194491
CXCL2	38.3822	0.694227	1.61802	1.46885	0.141872	0.396492
TMTC1	4689.58	0.693957	1.61771	2.00695	0.0447545	0.232483
OSGIN1	214.082	0.693499	1.6172	2.0126	0.044157	0.23115
SLC17A7	357.479	0.692908	1.61654	1.70075	0.08899	0.319423
RP11-694I15.7	33.2951	0.692771	1.61638	1.63281	0.102509	0.340748
PAX5	56.1775	0.6927	1.61631	1.85874	0.0630638	0.273866
RP11-158K1.3	16.0385	0.692636	1.61623	2.12168	0.0338642	0.204196
DAGLA	638.869	0.692276	1.61583	2.08502	0.0370673	0.213274
MAPK8IP3	291.951	0.691971	1.61549	1.63967	0.101075	0.337727
RP11-181C3.4	417.611	0.691943	1.61546	1.68127	0.0927097	0.326303
SLC39A11	2052.1	0.691447	1.6149	2.7693	0.00561775	0.0942495
RP11-65F13.2	26.6157	0.691176	1.6146	1.42031	0.155518	0.411752
ANXA3	14.7139	0.690922	1.61432	1.59062	0.111695	0.354224
BBS10	224.478	0.690687	1.61405	2.52083	0.0117079	0.128362
TLR2	3211.82	0.690581	1.61393	2.81855	0.00482411	0.0880649
PTP4A3	612.603	0.690548	1.6139	1.66342	0.0962292	0.330601
MIER2	624.698	0.690535	1.61388	1.9159	0.0553777	0.25616
CD300A	1132.71	0.690284	1.6136	2.21231	0.0269451	0.186452
HECTD2	56.828	0.690118	1.61342	2.52994	0.011408	0.127106
POLR3D	965.923	0.689694	1.61294	2.1943	0.0282136	0.189246
RGS20	25.0241	0.689481	1.6127	1.43801	0.150432	0.405681
TAGAP	826.952	0.689287	1.61249	2.37255	0.0176659	0.154106
CFLAR	1978.89	0.689197	1.61239	1.88743	0.0591019	0.265103
LRFN1	95.4986	0.689148	1.61233	1.79842	0.0721099	0.292076
RP11-220I1.1	1023.82	0.688953	1.61211	2.86911	0.00411632	0.0834509
TRNP1	26.4847	0.688884	1.61204	1.96559	0.0493456	0.243172
MC1R	26.1646	0.688862	1.61201	2.19701	0.0280195	0.188886
HEBP1	596.388	0.688854	1.612	2.84065	0.00450212	0.0859074
MAGIX	12.1495	0.687648	1.61066	1.82309	0.0682897	0.283926
PLEKHH1	26.326	0.687632	1.61064	2.10704	0.035114	0.208407
AL844908.5	267.399	0.68749	1.61048	2.48663	0.0128958	0.134362
RP1-292L20.3	10.8339	0.686392	1.60925	1.65244	0.0984446	0.333478
TMBIM1	3207.31	0.686285	1.60913	3.02056	0.00252304	0.0681282
RP4-553F4.6	27.3529	0.685856	1.60866	1.65683	0.0975529	0.332092
AC005041.10	20.1877	0.685173	1.6079	1.60868	0.107687	0.348015
USP41	84.2345	0.684597	1.60725	2.38395	0.0171279	0.151786
PPP1R15A	1797.61	0.683744	1.6063	1.75901	0.0785762	0.302822
CBLN3	49.7114	0.683665	1.60622	2.18834	0.028645	0.190921
ZFYVE28	227.983	0.683543	1.60608	1.78222	0.074713	0.296432
RP4-673M15.1	10.892	0.683456	1.60598	1.50466	0.13241	0.383844
NECTIN2	2445.05	0.683154	1.60565	2.41211	0.0158604	0.146442
CTD-2341M24.1	43.6796	0.682789	1.60524	1.87806	0.0603735	0.268392
MEIS3P1	62.5463	0.681743	1.60408	3.15199	0.00162161	0.0543547
RASSF8	431.57	0.681301	1.60359	2.3297	0.0198222	0.16255
TACC2	388.613	0.681003	1.60325	1.50665	0.131902	0.383593
AJUBA	269.222	0.680805	1.60303	1.95343	0.0507691	0.246099
CTD-2020K17.1	24.1809	0.680487	1.60268	1.61486	0.106341	0.346471
FOXO4	257.653	0.6803	1.60247	2.13779	0.0325338	0.200972
ABCD1	1902.57	0.679993	1.60213	2.08407	0.0371537	0.213617
STX4	1140.48	0.67953	1.60162	2.3584	0.0183541	0.156935
TNFAIP3	2408.9	0.679018	1.60105	1.63138	0.102809	0.341143
CYGB	11.1037	0.678975	1.601	1.36334	0.172775	0.43391
TIPARP	1025.92	0.678648	1.60064	1.86977	0.0615153	0.270854
APOC1	3478.82	0.678436	1.6004	2.2416	0.0249873	0.180792
OSMR	96.8317	0.678403	1.60037	1.60341	0.108845	0.349491
EBF1	134.628	0.678228	1.60017	1.59731	0.110196	0.351906
TICAM1	597.569	0.678188	1.60013	1.95074	0.051088	0.246638
ABCB9	164.526	0.677951	1.59987	2.02505	0.0428621	0.227706
TMEM91	43.9376	0.677609	1.59949	1.94052	0.052317	0.249467
MMP1	624.488	0.677582	1.59946	1.80094	0.0717121	0.290988
RRAD	68.4273	0.677549	1.59942	1.16163	0.245384	0.513503
CHMP5	1952	0.677497	1.59936	2.55492	0.0106213	0.123605
TRAPPC6B	550.071	0.677276	1.59912	2.67738	0.00741993	0.105795
WDR45	576.459	0.67699	1.5988	2.23987	0.0250995	0.181369
FTHL1	45.8549	0.675951	1.59765	1.41091	0.158271	0.415482
PARP6	1055.56	0.675866	1.59756	2.16375	0.0304838	0.196176
MROH6	105.02	0.675372	1.59701	1.79397	0.0728179	0.293481
MMP12	31.612	0.674807	1.59638	1.42338	0.154627	0.41063
CNIH3	1240.23	0.674576	1.59613	1.62095	0.105029	0.343951
LILRB4	1361.66	0.67438	1.59591	1.8596	0.0629428	0.273697
DLX3	332.108	0.67397	1.59546	2.13292	0.032931	0.202316
HLA-G	1261.26	0.673635	1.59509	2.36473	0.0180433	0.155359
CDK17	682.996	0.673575	1.59502	3.06181	0.00220004	0.0645249
HMGA1P3	10.8413	0.672812	1.59418	1.57103	0.116175	0.361531
C1QTNF6	35.586	0.672526	1.59386	1.64342	0.100296	0.336321
RP11-97E23.3	41.4793	0.672505	1.59384	2.35375	0.0185851	0.158231
ALPK1	601.292	0.671841	1.5931	2.53063	0.0113857	0.127106
PDP2	319.543	0.671776	1.59303	1.82713	0.0676801	0.282605
CLEC5A	1385.46	0.671676	1.59292	1.69691	0.089714	0.321268
PGDP1	38.7255	0.671299	1.59251	2.04948	0.0404151	0.221635
TNFRSF21	2214.12	0.671072	1.59226	2.43064	0.015072	0.143382
RP11-598D12.3	23.2756	0.67091	1.59208	1.79091	0.073307	0.294168
UBE2D1	100.655	0.67087	1.59203	3.01516	0.00256843	0.068413
ZBTB21	782.474	0.670668	1.59181	1.93413	0.0530976	0.251163
ANKRA2	91.072	0.670557	1.59169	2.23249	0.0255829	0.182744
RP11-95P2.1	33.0024	0.670153	1.59124	3.02845	0.00245811	0.0672711
RN7SL4P	60.6794	0.669769	1.59082	2.28935	0.0220592	0.170812
CPXM1	56.2124	0.669205	1.5902	1.52459	0.127361	0.377805
TRIM25	2464.76	0.668936	1.5899	3.12561	0.00177439	0.0570774
GRIN3A	161.06	0.668799	1.58975	1.61384	0.106562	0.346596
RP11-344B5.2	30.2676	0.668323	1.58922	2.26321	0.023623	0.175828
ACSL4	5872.4	0.66824	1.58913	2.50462	0.0122583	0.131439
ITK	72.3995	0.668145	1.58903	2.98911	0.00279794	0.0718604
YPEL5	892.631	0.668059	1.58893	2.13179	0.0330243	0.202443
RP3-323B6.2	19.7055	0.668055	1.58893	1.82508	0.0679883	0.283445
RP11-307C12.12	11.0797	0.667508	1.58833	1.92877	0.0537589	0.252123
RP11-168O16.1	13.6347	0.667441	1.58825	1.45859	0.144679	0.399854
RP11-76E16.2	38.0681	0.667417	1.58823	2.39448	0.0166441	0.149525
TLE6	16.2021	0.666335	1.58704	1.56946	0.11654	0.361866
RAP1BL	1213.98	0.665738	1.58638	3.00461	0.00265924	0.0701292
IFITM2	1044.49	0.66573	1.58637	3.09468	0.00197022	0.059908
KITLG	216.609	0.66568	1.58632	2.24469	0.024788	0.180508
MICALL2	180.986	0.665612	1.58624	2.27284	0.0230355	0.174345
DDO	41.4706	0.665589	1.58622	1.74841	0.0803926	0.305595
MAGEH1	263.43	0.664121	1.5846	2.03803	0.0415473	0.225166
RFX3	221.079	0.663674	1.58411	3.0146	0.00257322	0.0684263
HLA-U	14.2201	0.663085	1.58347	1.95553	0.0505204	0.245627
LRRC8A	1791.05	0.662871	1.58323	1.69064	0.0909048	0.323214
PPP1R3C	44.1581	0.66287	1.58323	1.9354	0.0529411	0.250935
DOCK9	49.5948	0.662776	1.58313	1.52027	0.128442	0.379103
KB-1410C5.5	16.1812	0.662747	1.58309	1.55359	0.120282	0.367503
CTD-2203K17.1	10.4146	0.662576	1.58291	1.67754	0.0934367	0.327069
PI4K2A	970.767	0.662485	1.58281	2.54604	0.0108954	0.124703
CH17-195P21.1	21.7754	0.661706	1.58195	2.24579	0.0247174	0.180199
RIT1	1944.96	0.661286	1.58149	2.48649	0.012901	0.134362
GSAP	723.144	0.66063	1.58077	2.68715	0.00720637	0.10377
MMP3	37.7113	0.660526	1.58066	2.63011	0.00853578	0.112367
NHLRC1	25.0172	0.660317	1.58043	1.91342	0.0556941	0.257044
S100A13	38.9205	0.660124	1.58022	2.09635	0.0360513	0.210423
WDFY1	1647.59	0.65999	1.58007	2.83743	0.00454781	0.0861979
IRF3	918.208	0.659915	1.57999	2.71422	0.00664325	0.100754
RICTOR	770.734	0.659789	1.57985	2.56242	0.0103944	0.122123
SETBP1	448.004	0.659482	1.57952	1.68376	0.0922272	0.325924
ISCU	1202.06	0.658926	1.57891	2.59988	0.00932556	0.115911
LPAR4	42.8057	0.658768	1.57873	1.66567	0.0957796	0.330128
ATXN3	257	0.658635	1.57859	3.04457	0.00233014	0.0654301
STC2	490.103	0.658582	1.57853	2.13428	0.0328197	0.202099
ZNF805	88.7036	0.658066	1.57797	2.26941	0.0232437	0.174519
EHD2	478.314	0.657399	1.57724	2.17936	0.0293052	0.192572
RP11-890B15.3	66.511	0.656973	1.57677	2.65783	0.00786465	0.108173
TTYH2	74.6265	0.656906	1.5767	1.45893	0.144583	0.39983
C8orf51	25.151	0.656869	1.57666	2.08783	0.036813	0.212608
MZF1	69.3318	0.656812	1.57659	1.89	0.0587573	0.264316
RAB9A	542.208	0.656679	1.57645	2.59894	0.00935126	0.115963
RP11-785D18.3	57.6446	0.656645	1.57641	1.98753	0.0468632	0.237743
CHMP1B	1207.56	0.656104	1.57582	2.46451	0.0137201	0.137244
TMEM191C	14.7711	0.655977	1.57568	2.00801	0.0446422	0.232463
TRIM54	64.4661	0.65566	1.57534	1.88776	0.0590578	0.26498
RNF13	2111.98	0.655575	1.57524	2.75012	0.00595735	0.0963991
MRPS6	967.176	0.654901	1.57451	1.96618	0.0492781	0.243039
PAX8	53.7635	0.654827	1.57443	1.76454	0.0776406	0.301694
MT1E	153.326	0.654563	1.57414	1.54111	0.123291	0.371642
LIF	38.9455	0.654191	1.57373	1.73838	0.0821445	0.309253
ISG20	61.6144	0.653808	1.57332	1.98088	0.0476044	0.239222
TMEM158	836.407	0.653662	1.57316	1.54311	0.122805	0.370809
CKM	73.5176	0.653654	1.57315	2.93509	0.0033345	0.0762205
RAB3A	88.0523	0.653466	1.57294	1.71614	0.0861355	0.315374
ZFAND6	1082.64	0.653294	1.57276	2.3806	0.0172846	0.15211
ARL8B	2517.19	0.65312	1.57257	3.19466	0.00139994	0.0506923
XIAP	1127.11	0.653088	1.57253	2.32242	0.0202103	0.163351
IRF2	1530.72	0.653001	1.57244	2.11157	0.0347234	0.206992
MRAP2	19.4063	0.652502	1.57189	1.63332	0.102402	0.340712
CTC-378H22.1	40.9041	0.652307	1.57168	1.47857	0.139256	0.392203
TRIB3	2386.07	0.652256	1.57162	1.83245	0.0668848	0.280533
TBC1D2	517.805	0.651376	1.57067	2.24329	0.024878	0.180603
C19orf12	442.39	0.651298	1.57058	2.64294	0.00821887	0.11089
EIF2S2P3	30.9402	0.651261	1.57054	2.89953	0.00373727	0.0807866
ANKRD42	232.878	0.65099	1.57025	2.24385	0.0248421	0.180603
RP1-39G22.7	467.464	0.650912	1.57016	2.1835	0.0289993	0.191836
AFAP1	1172.17	0.650905	1.57015	1.84969	0.0643585	0.276235
SHISA5	4042.53	0.650195	1.56938	2.87241	0.0040736	0.0832688
RHOC	2897.79	0.649724	1.56887	1.65671	0.0975773	0.332092
TMEM191A	12.9326	0.649477	1.5686	2.08987	0.0366299	0.21198
BBC3	123.683	0.649426	1.56854	1.98511	0.0471325	0.238427
RP11-422P24.12	14.1589	0.648618	1.56767	1.66365	0.0961822	0.330601
RP11-10L12.4	19.1866	0.6486	1.56765	2.22875	0.0258308	0.183529
ELMO2	2265.72	0.648225	1.56724	2.06537	0.0388883	0.218319
USP12	986.345	0.647914	1.5669	1.81149	0.0700651	0.287006
MMP14	52437	0.647866	1.56685	1.42159	0.155146	0.411494
PSMA6	137.274	0.647826	1.56681	3.18509	0.00144707	0.0514174
SLC6A12	110.263	0.647744	1.56672	1.84527	0.0649977	0.277423
TTLL3	37.0236	0.647718	1.56669	1.74885	0.0803169	0.305595
BLOC1S4	270.826	0.647636	1.5666	2.91064	0.00360692	0.0792971
RP11-404O13.2	85.7967	0.646896	1.5658	2.13274	0.0329457	0.202328
CRIPT	139.539	0.646541	1.56541	2.74015	0.00614111	0.0977797
FBXL20	480.633	0.646417	1.56528	2.5411	0.0110504	0.125192
COX5B	2281.42	0.646382	1.56524	2.54354	0.0109735	0.125059
LRRC32	12.0572	0.646306	1.56516	1.35781	0.174524	0.435964
HIST2H2BD	39.9082	0.645804	1.56461	1.846	0.0648924	0.27735
PJA2	4258.97	0.645665	1.56446	2.0209	0.0432897	0.228856
HINT3	834.678	0.645279	1.56404	3.10968	0.00187291	0.0580255
RASL11B	15.1787	0.645107	1.56386	1.53915	0.123769	0.372283
CCL20	926.176	0.644759	1.56348	1.01573	0.30976	0.575135
FAM205B	28.4622	0.644587	1.56329	1.70999	0.0872681	0.316878
RN7SL5P	105.479	0.644163	1.56283	2.29975	0.0214626	0.168688
CEBPA-AS1	106.229	0.644027	1.56269	2.26296	0.0236384	0.175828
RP11-284F21.9	36.3794	0.643748	1.56238	1.47566	0.140035	0.393619
MCTP1	596.373	0.643613	1.56224	2.03965	0.0413851	0.224515
KLC2	361.091	0.643552	1.56217	1.74292	0.0813483	0.307271
ADRA2B	52.6103	0.643452	1.56206	1.46346	0.143342	0.398088
C20orf82	36.3456	0.643443	1.56205	1.34658	0.178116	0.440674
C9orf16	804.789	0.642816	1.56137	3.16451	0.00155345	0.0528471
VCPIP1	1292.6	0.642685	1.56123	3.19062	0.00141966	0.0507862
SLC9A7	1360.46	0.641861	1.56034	1.64302	0.100378	0.336387
FMNL3	2124.54	0.640495	1.55886	1.45645	0.145268	0.400207
LFNG	352.659	0.640467	1.55883	2.1053	0.035265	0.208407
RASSF3	1775.59	0.640245	1.55859	1.97857	0.0478641	0.239832
PPP1R18	1881.28	0.639939	1.55826	1.90678	0.056549	0.258995
FAM213B	219.363	0.639369	1.55765	2.37341	0.0176245	0.153997
GCC2	834.768	0.639364	1.55764	1.86873	0.0616601	0.271016
GDI1	2731.24	0.639263	1.55753	2.06233	0.0391761	0.218802
ELL2	1790.01	0.638469	1.55668	2.18493	0.0288943	0.19148
HIN1L	92.6023	0.637677	1.55582	2.20851	0.027209	0.187201
GARS	6452.4	0.637619	1.55576	2.51236	0.0119927	0.129847
MTF1	1860.46	0.636877	1.55496	2.75163	0.00592988	0.0962489
RP11-305N23.1	135.939	0.636837	1.55492	1.46862	0.141936	0.396587
ZNF365	11.0537	0.635436	1.55341	1.47197	0.14103	0.395176
RP11-157G21.2	45.7292	0.635196	1.55315	2.19519	0.02815	0.189115
IL31RA	131.693	0.635097	1.55304	1.44702	0.14789	0.403069
CXCR5	216.209	0.634759	1.55268	1.15945	0.246272	0.514571
RP11-18I14.10	59.2244	0.634394	1.55229	2.44391	0.0145289	0.140917
RP11-196G18.24	21.0058	0.634108	1.55198	1.56108	0.118505	0.364237
CEMIP	5613.14	0.634083	1.55195	1.44421	0.148679	0.404324
LRFN5	210.005	0.633952	1.55181	1.36547	0.172104	0.432906
HLA-W	18.0032	0.633363	1.55118	1.81361	0.0697381	0.286107
NCAM1	124.558	0.633134	1.55093	1.43766	0.150532	0.405681
FAM160A2	607.024	0.632838	1.55061	2.72909	0.00635089	0.0987606
KAZN	35.8026	0.63278	1.55055	1.49334	0.135348	0.386718
C5orf55	45.4293	0.632738	1.5505	2.12412	0.0336604	0.203613
FAM3C	979.813	0.631876	1.54958	2.49884	0.0124601	0.132439
TVP23B	343.297	0.631673	1.54936	2.57825	0.00993019	0.119215
RALGPS2	112.13	0.631508	1.54918	1.66631	0.0956519	0.330027
DLGAP4	1638.58	0.630857	1.54848	1.47867	0.139228	0.392195
RARG	547.611	0.630846	1.54847	1.36653	0.171774	0.432553
MB	84.5184	0.630825	1.54845	2.74487	0.0060535	0.0971666
SERPINI1	343.56	0.630742	1.54836	2.00445	0.045022	0.233153
TBL1X	458.084	0.6307	1.54832	2.17541	0.0295995	0.193797
TRIM8	1195.88	0.629959	1.54752	1.89599	0.057961	0.263092
CCRL2	223.994	0.62974	1.54729	2.12695	0.0334246	0.203003
FOXO1	85.6447	0.629344	1.54686	1.66263	0.0963874	0.330601
CIDECP	311.141	0.629216	1.54672	2.36305	0.0181253	0.155813
TIE1	104.928	0.629105	1.54661	1.35808	0.174437	0.435964
RPGR	132.373	0.627991	1.54541	2.00917	0.0445187	0.232164
RP11-118B23.6	92.4808	0.627933	1.54535	1.67511	0.0939123	0.328028
P3H2	497.633	0.627917	1.54533	1.21638	0.223842	0.491844
METTL1	323.087	0.627742	1.54514	2.7264	0.00640302	0.0989019
PEX5	357.968	0.627694	1.54509	2.25113	0.0243775	0.178515
GNS	13335	0.627303	1.54468	2.99168	0.00277444	0.0718604
FAM3C2	412.328	0.627155	1.54452	2.31522	0.0206008	0.165265
TMEM38B	600.914	0.627089	1.54445	2.22999	0.025748	0.183397
PQLC3	515.787	0.626654	1.54398	3.11508	0.00183895	0.0579852
EAF1	1575.55	0.626518	1.54383	2.21416	0.0268175	0.186032
CASP3	771.045	0.625781	1.54305	2.59862	0.00935985	0.115963
VAC14	2466.31	0.625554	1.5428	2.10716	0.035104	0.208407
RP11-327L3.4	11.3567	0.624394	1.54156	1.64423	0.100129	0.336116
TSPAN14	2697.83	0.624342	1.54151	2.58064	0.0098617	0.118758
TMEM51-AS1	54.9075	0.624338	1.5415	1.7916	0.0731978	0.29398
PLSCR1	1185.18	0.623968	1.54111	2.0075	0.044696	0.232483
CTD-2506P8.6	10.9636	0.623573	1.54069	1.63389	0.102282	0.340549
RAB12	498.654	0.622811	1.53987	2.52606	0.0115351	0.127719
SH3RF2	12.4964	0.622658	1.53971	1.51977	0.128569	0.379187
C12orf76	122.132	0.622528	1.53957	2.49371	0.0126415	0.132782
OTUD4	1763.95	0.621604	1.53858	2.55592	0.0105908	0.12334
RAB43	38.6234	0.621542	1.53852	2.04946	0.0404167	0.221635
AC007246.3	80.5435	0.621524	1.5385	1.71723	0.0859373	0.315275
NINJ1	3399.47	0.621375	1.53834	2.72945	0.00634393	0.0987606
FGFRL1	1636.2	0.621215	1.53817	1.67056	0.0948087	0.328842
UBXN7	1638.13	0.621005	1.53795	2.34667	0.0189421	0.159218
ERN1	735.731	0.62009	1.53697	1.99739	0.0457823	0.23495
HLX	2150.56	0.619941	1.53681	1.83793	0.066073	0.279021
TCF7L2	302.72	0.619833	1.5367	1.57545	0.115153	0.359824
RAB1A	3561.13	0.619789	1.53665	2.5742	0.0100471	0.119874
ADAM17	3992.61	0.619609	1.53646	1.7716	0.0764605	0.299148
GPR162	94.3548	0.619527	1.53637	2.22849	0.0258481	0.183529
SLC15A3	2247.89	0.619156	1.53598	2.046	0.0407561	0.222541
C6orf106	7025.73	0.619142	1.53596	2.40281	0.0162694	0.148161
HCP5	492.506	0.619033	1.53585	1.70966	0.0873295	0.316948
CARD19	1432.77	0.618881	1.53568	1.9644	0.0494839	0.243452
MIR3179-1	16.6956	0.618569	1.53535	1.76455	0.0776392	0.301694
RBSN	618.957	0.617857	1.53459	2.11826	0.0341531	0.204949
BCAP31	7014.16	0.617253	1.53395	2.39186	0.0167634	0.150027
RP11-196G18.23	13.4388	0.617042	1.53373	1.88236	0.0597873	0.266693
DHRS3	1594.21	0.616991	1.53367	1.86939	0.0615686	0.270912
TNS3	15596.2	0.616919	1.5336	1.54394	0.122603	0.370809
ATP6V1G1	1862.59	0.616647	1.53331	2.95327	0.00314426	0.0744313
RP11-79P5.10	36.3701	0.616619	1.53328	2.8387	0.00452981	0.0861419
CTB-58E17.1	66.6606	0.616308	1.53295	1.44279	0.149078	0.404652
ARHGEF2	9097.13	0.616184	1.53282	2.10499	0.0352921	0.208407
CD9	753.704	0.616016	1.53264	2.03431	0.0419205	0.226189
MEF2D	7062.69	0.615637	1.53223	1.95992	0.0500048	0.244868
MAST4	299.445	0.615364	1.53194	1.3708	0.170436	0.431772
CTD-2574D22.4	17.4985	0.615196	1.53177	2.09734	0.0359631	0.210181
NFE2L3	337.747	0.614864	1.53141	1.81468	0.0695731	0.286087
FBP1	143.34	0.614038	1.53054	1.51005	0.131031	0.382475
CCBL2	371.139	0.613754	1.53024	2.63947	0.00830364	0.11089
SPAG4	32.0744	0.613674	1.53015	1.68339	0.0922991	0.326092
STK40	1706.87	0.613596	1.53007	2.57485	0.0100284	0.119852
HEXIM1	573.857	0.613207	1.52966	2.05145	0.0402233	0.221374
AFAP1-AS1	15.6314	0.613121	1.52956	1.43484	0.151333	0.406554
GPANK1	587.191	0.613043	1.52948	3.02167	0.00251384	0.0680956
RP11-259K5.2	46.9102	0.612958	1.52939	2.07308	0.0381647	0.216465
CCBL1	67.5478	0.61277	1.52919	1.63051	0.102994	0.341143
PC	1012.48	0.612738	1.52916	1.51721	0.129213	0.380022
ATG16L1	772.857	0.612641	1.52906	2.33753	0.0194115	0.160844
OSGIN2	1216.72	0.612314	1.52871	2.66058	0.00780052	0.107755
RP11-875O11.1	27.0863	0.612148	1.52853	1.58657	0.112611	0.355432
PNMA1	495.934	0.611667	1.52802	2.70097	0.00691366	0.102513
DGKA	253.518	0.61154	1.52789	1.57176	0.116007	0.361329
ITGA7	198.135	0.611503	1.52785	1.3862	0.165686	0.425414
CSRNP2	580.355	0.611186	1.52751	2.44978	0.0142942	0.13966
DGAT2	898.979	0.61089	1.5272	1.97812	0.0479148	0.239832
CTD-2643K12.1	20.0419	0.610886	1.5272	2.1453	0.031929	0.199775
STIM2	377.887	0.610842	1.52715	1.77702	0.0755645	0.297868
AUH	140.869	0.610488	1.52678	2.15201	0.0313967	0.198155
ZNF425	106.121	0.610256	1.52653	2.44583	0.014452	0.140295
CSF2RB	1825.1	0.609747	1.52599	2.22408	0.026143	0.183993
FAM83G	163.175	0.609478	1.52571	1.56374	0.11788	0.363584
CCL5	5375.53	0.609258	1.52547	1.6502	0.0989014	0.334133
SERHL	25.0199	0.607781	1.52391	2.29438	0.0217687	0.169424
TDO2	8720.32	0.607534	1.52365	1.30425	0.19215	0.454863
KREMEN1	1497.76	0.607247	1.52335	1.56709	0.117093	0.362418
SHB	165.369	0.60674	1.52281	1.62808	0.103507	0.341988
MOB3C	352.122	0.60618	1.52222	2.81469	0.00488238	0.0886217
LONRF3	319.36	0.606004	1.52204	1.96828	0.0490362	0.242295
CLMP	439.244	0.605982	1.52201	1.3576	0.174591	0.435964
LPAR5	116.471	0.60584	1.52186	1.83167	0.0670011	0.280538
RNF19B	727.192	0.605545	1.52155	2.02065	0.0433165	0.228922
RN7SL2	209.674	0.605362	1.52136	2.00716	0.0447325	0.232483
HDAC9	2629.85	0.605229	1.52122	1.43835	0.150334	0.405681
NLRP2	291.369	0.604552	1.52051	1.83787	0.066082	0.279021
MMP10	21.8539	0.604535	1.52049	1.50402	0.132577	0.383914
ERGIC1	2350.8	0.604427	1.52037	2.7525	0.00591428	0.0962489
NEDD9	397.549	0.604131	1.52006	1.45696	0.145128	0.400101
UBE2F	247.18	0.604084	1.52001	2.6889	0.00716875	0.103689
RB1CC1	1197.54	0.603836	1.51975	2.72198	0.00648929	0.0998424
GRB10	388.227	0.603278	1.51916	1.84582	0.0649188	0.27735
RRAS	522.796	0.603181	1.51906	1.9956	0.045978	0.23562
CTB-26E19.1	13.6243	0.603064	1.51894	1.44827	0.147542	0.402784
SMPD1	1689.29	0.602811	1.51867	2.3465	0.0189505	0.159218
MIA2	904.642	0.602371	1.51821	2.40197	0.0163071	0.148252
ADAMTSL5	47.6985	0.602308	1.51814	1.88464	0.0594782	0.265986
CRISPLD2	28.3695	0.60227	1.5181	1.40007	0.161491	0.419299
HMGA2	578.553	0.602204	1.51803	1.29643	0.194826	0.458474
RAB11FIP4	672.49	0.602123	1.51795	1.33705	0.181208	0.443967
SBNO2	1837.75	0.60197	1.51779	1.67223	0.0944792	0.328728
FBXO31	335.582	0.601965	1.51778	1.78111	0.0748937	0.296656
REEP3	641.717	0.601696	1.5175	2.86779	0.00413348	0.0835346
CTB-41I6.2	24.369	0.601649	1.51745	1.50964	0.131136	0.382711
ZER1	900.609	0.601037	1.51681	2.7136	0.00665571	0.100847
NDUFS8	1468.52	0.60101	1.51678	2.30823	0.0209863	0.167048
WDFY4	4505.25	0.600313	1.51605	1.5428	0.12288	0.370809
CHPF	353.661	0.600102	1.51582	1.54899	0.121385	0.36885
RN7SL1	212.428	0.599984	1.5157	2.04604	0.0407522	0.222541
CTB-41I6.1	19.316	0.599908	1.51562	1.49343	0.135326	0.386718
DMPK	47.0594	0.599832	1.51554	1.37625	0.168744	0.4293
RAB31	13696.1	0.599695	1.5154	2.92696	0.00342291	0.0771362
MXI1	305.891	0.599629	1.51533	1.95216	0.050919	0.24626
RP1-99E18.2	34.112	0.599584	1.51528	2.10203	0.035551	0.209228
RP11-356C4.4	48.2869	0.599533	1.51523	1.4839	0.137836	0.390341
PRKAG2	343.705	0.599358	1.51504	2.4236	0.0153677	0.144595
CTC-444N24.8	29.2362	0.599155	1.51483	1.58443	0.113096	0.355837
SQLE	6893.01	0.599034	1.5147	1.56673	0.117179	0.362456
RMRP	18.3827	0.598995	1.51466	1.49937	0.133776	0.385276
PTPN6	2741.4	0.598836	1.51449	1.87168	0.0612513	0.270509
CH17-472G23.1	42.179	0.598817	1.51447	1.2655	0.205693	0.47173
ARL1	1282.42	0.598462	1.5141	2.17745	0.029447	0.193265
PPM1A	865.64	0.598362	1.514	2.70676	0.00679434	0.10217
SPON2	23.7545	0.597821	1.51343	1.58194	0.113663	0.356856
RP11-1228E12.2	21.0868	0.59738	1.51297	1.50293	0.132858	0.384431
RP1-290I10.6	10.663	0.597117	1.51269	1.57391	0.115508	0.360424
SPRYD3	1279.88	0.596781	1.51234	2.54841	0.0108215	0.124317
NTMT1	554.206	0.596377	1.51191	2.58188	0.0098263	0.118758
DUSP8	91.4138	0.596357	1.51189	1.3599	0.173862	0.435408
PIM2	496.405	0.596341	1.51188	1.84788	0.0646199	0.276856
CDS1	92.7587	0.596167	1.5117	1.78209	0.0747353	0.296432
LY96	347.943	0.595947	1.51146	2.34414	0.0190712	0.15956
RP11-69P2.1	53.5004	0.595019	1.51049	1.48834	0.13666	0.389151
P4HA2	387.848	0.594494	1.50994	2.079	0.0376174	0.215169
MIF4GD	510.603	0.594354	1.5098	2.7869	0.00532155	0.0919885
HLA-B	57737	0.594188	1.50962	2.5166	0.0118495	0.129021
TBL2	1926.99	0.593853	1.50927	1.88902	0.058889	0.264445
ATF4	7095.74	0.593437	1.50884	3.11702	0.00182689	0.0578334
RP11-218M22.1	119.911	0.593413	1.50881	2.01759	0.0436338	0.22961
RP11-635N19.1	12.2119	0.593407	1.50881	1.86793	0.0617714	0.271164
TEAD3	15.8543	0.593296	1.50869	2.02519	0.0428483	0.227706
TNFAIP8L3	935.888	0.593253	1.50864	1.30388	0.192273	0.454968
CD82	2365.94	0.593235	1.50863	1.60996	0.107407	0.347855
TXNRD1	5965.04	0.592855	1.50823	2.49387	0.0126359	0.132782
S100A16	240.059	0.592851	1.50822	1.28037	0.200416	0.465158
BET1	286.621	0.591732	1.50706	2.71833	0.00656123	0.100179
RELA	2092.83	0.591723	1.50705	2.38826	0.0169285	0.150962
PARP12	830.974	0.591605	1.50692	3.19853	0.00138128	0.0505466
SEMA3D	82.309	0.591443	1.50675	1.38197	0.166982	0.42716
PPP3CC	382.258	0.591085	1.50638	2.55914	0.010493	0.122899
PTK2B	4000.69	0.590444	1.50571	1.75259	0.0796725	0.304522
NOL3	27.9679	0.589909	1.50515	1.83723	0.0661761	0.279101
KLHL6	848.495	0.589428	1.50465	1.59947	0.109716	0.350944
KYNU	1345.34	0.588932	1.50413	1.79996	0.071867	0.291469
ALKBH7	236.05	0.5884	1.50358	2.32865	0.0198776	0.162596
BSDC1	1068.8	0.588173	1.50334	2.20261	0.0276219	0.188256
PTGS1	10001.4	0.587789	1.50294	1.46728	0.142299	0.396929
RP11-676M6.1	852.344	0.587764	1.50292	2.42517	0.0153011	0.144214
SMAD6	211.282	0.587728	1.50288	1.8401	0.0657542	0.278426
RP1-168L15.4	18.13	0.587682	1.50283	1.48536	0.137448	0.390057
SYN1	17.6146	0.587551	1.50269	1.3564	0.174973	0.436277
IKZF5	150.45	0.58749	1.50263	2.52191	0.011672	0.12832
PVR	1005.66	0.587488	1.50263	2.41478	0.0157449	0.145851
TCEA2	259.538	0.587182	1.50231	2.31506	0.0206096	0.165265
CRB1	22.4274	0.587019	1.50214	1.59378	0.110986	0.352956
SMPD3	13.7054	0.586587	1.50169	1.34409	0.178919	0.441576
LONP1	3469.12	0.586523	1.50162	2.85111	0.00435673	0.0851858
C15orf65	13.9444	0.586111	1.50119	1.93278	0.0532631	0.2516
TNFRSF10A	125.879	0.585836	1.50091	1.67302	0.0943227	0.328512
COMTD1	20.5528	0.585781	1.50085	1.74982	0.0801492	0.305316
C16orf71	13.2035	0.585645	1.50071	1.34719	0.177918	0.440459
SLC4A7	2222.8	0.585613	1.50068	1.48617	0.137233	0.389671
NFE2L1	6545.21	0.585568	1.50063	2.50531	0.0122346	0.131273
NFAT5	508.027	0.585256	1.50031	1.83477	0.0665398	0.279674
COQ4	367.465	0.585071	1.50011	2.39326	0.0166995	0.14977
XXbac-BPG170G13.33	10.7686	0.584868	1.4999	1.67812	0.0933244	0.326892
POLD4	104.776	0.584446	1.49946	2.61649	0.00888389	0.114433
IL1R1	857.559	0.584305	1.49932	1.44541	0.148344	0.403878
JAKMIP2	17.7221	0.584236	1.49924	1.1347	0.2565	0.524732
TTC28	480.224	0.584156	1.49916	1.48501	0.137541	0.390128
NATD1	109.56	0.583897	1.49889	1.94534	0.0517346	0.248025
CD24	25.2668	0.583668	1.49866	1.29097	0.196713	0.460537
APBB1	600.748	0.583369	1.49834	1.56403	0.11781	0.363569
TAF13	601.734	0.583114	1.49808	2.32958	0.0198284	0.16255
AC002310.12	12.9372	0.582872	1.49783	1.68269	0.0924355	0.326303
ARSG	84.1384	0.582794	1.49775	2.25407	0.0241917	0.178395
ARHGAP10	854.174	0.5827	1.49765	1.55504	0.119937	0.366951
GCAT	65.2928	0.582667	1.49762	1.97714	0.0480256	0.239994
FYCO1	738.88	0.581968	1.49689	2.12422	0.0336518	0.203613
GTPBP2	2127.65	0.581651	1.49656	2.24326	0.0248803	0.180603
APOE	10337.7	0.581448	1.49635	1.49686	0.134431	0.385973
CH507-513H4.1	159.258	0.581148	1.49604	1.9394	0.052453	0.2497
LBX2-AS1	194.243	0.580993	1.49588	1.88426	0.0595301	0.266051
SLC1A3	2077.5	0.580781	1.49566	2.22089	0.0263581	0.184692
KHNYN	1964.79	0.580187	1.49504	2.30441	0.0211996	0.167777
IFI6	18878.1	0.580166	1.49502	1.43526	0.151213	0.406554
SMCR8	2021.69	0.580038	1.49489	2.58237	0.00981238	0.118693
NAGS	25.5783	0.579945	1.49479	1.26897	0.204452	0.470681
RP11-854K16.1	56.1344	0.57968	1.49452	2.32576	0.0200316	0.162739
RCN3	99.1903	0.579559	1.49439	1.95428	0.0506684	0.246018
HSD17B6	43.1251	0.579336	1.49416	1.44066	0.149681	0.405088
SLC12A7	847.445	0.579106	1.49392	1.86552	0.0621092	0.271792
AC025335.1	19.8128	0.578921	1.49373	2.13324	0.0329047	0.202296
APP	12515.8	0.57831	1.4931	2.25256	0.0242868	0.178428
GHITM	2425.12	0.578213	1.493	1.96896	0.0489582	0.242034
LMF1	153.863	0.578025	1.4928	2.42353	0.0153703	0.144595
KCNMA1	156.887	0.577942	1.49272	1.29812	0.194245	0.457647
ERVK3-1	70.8181	0.577798	1.49257	3.18447	0.00145019	0.0514174
UGCG	466.616	0.577792	1.49256	1.58152	0.11376	0.356941
BEX1	437.128	0.577792	1.49256	2.28442	0.0223471	0.171831
FBXO27	42.6963	0.577309	1.49206	1.80933	0.0703995	0.287764
COL6A1	8855.21	0.577273	1.49203	1.27866	0.201017	0.466043
CTD-2270P14.3	18.4237	0.577131	1.49188	2.28399	0.0223722	0.17185
TMEM150A	193.284	0.576516	1.49124	2.42513	0.0153027	0.144214
DAG1	1417.03	0.576265	1.49098	2.03738	0.0416122	0.225367
ANKH	1331.31	0.576163	1.49088	1.51797	0.129022	0.379736
AC108479.2	44.0825	0.576084	1.4908	2.42446	0.0153313	0.144398
TNNI2	24.997	0.576032	1.49074	1.67488	0.0939573	0.328028
PGBD4	52.4967	0.575607	1.4903	1.92778	0.053883	0.25226
TANK	1492.86	0.57547	1.49016	2.03899	0.0414515	0.224799
ATP6V1F	3590.49	0.5753	1.48999	2.83735	0.00454896	0.0861979
CH507-528H12.1	159.822	0.575208	1.48989	1.9313	0.0534459	0.251766
FAM134C	1272.49	0.575091	1.48977	2.6174	0.00886016	0.114433
RALA	873.67	0.574804	1.48948	2.57584	0.00999967	0.119689
CCNJ	222.188	0.574702	1.48937	2.21362	0.0268551	0.186178
PPP1R2	508.52	0.574641	1.48931	3.04562	0.00232201	0.0654301
FAM195A	413.167	0.574114	1.48876	3.06833	0.00215262	0.0638384
C5orf28	144.913	0.573716	1.48835	2.65342	0.00796796	0.108947
CTC-459F4.2	220.992	0.57341	1.48804	2.02931	0.0424266	0.226977
METRN	48.8809	0.572628	1.48723	1.66623	0.0956674	0.330027
ERCC4	505.21	0.572495	1.48709	2.36947	0.0178138	0.154495
DFNA5	1214.71	0.572175	1.48676	2.78081	0.00542243	0.0927795
AC108463.2	13.7602	0.57184	1.48642	1.4841	0.137782	0.390341
SLC38A1	6002.56	0.571651	1.48622	2.19464	0.0281891	0.189246
MTHFR	1740.12	0.571507	1.48607	2.06367	0.0390493	0.218684
IGSF6	400.279	0.571494	1.48606	1.48088	0.138638	0.391555
NAA30	459.304	0.571481	1.48605	2.19028	0.0285042	0.190623
CFAP45	11.4901	0.571029	1.48558	1.28464	0.198918	0.463455
FAM96B	925.205	0.570978	1.48553	2.3022	0.0213238	0.168202
STMN3	65.7268	0.570785	1.48533	1.51236	0.130443	0.381522
MTRR	942.753	0.570647	1.48519	2.84214	0.00448111	0.0858297
CLDN23	192.855	0.570607	1.48515	1.78903	0.0736103	0.29457
CHST15	1494.55	0.570442	1.48498	1.37797	0.168213	0.42865
PINK1	1169.82	0.570429	1.48497	1.53254	0.12539	0.374645
TULP4	810.268	0.569369	1.48387	2.06285	0.0391266	0.218789
FAM210B	428.596	0.568795	1.48328	2.05434	0.0399432	0.22067
FANCE	681.769	0.568725	1.48321	1.65229	0.0984748	0.33351
CTSB	58954.3	0.568124	1.48259	2.16045	0.0307378	0.196405
RTN2	318.014	0.567898	1.48236	1.53657	0.124398	0.372971
NUDT22	554.483	0.567757	1.48222	2.66756	0.0076405	0.106581
REC8	21.7832	0.567704	1.48216	1.56616	0.117312	0.362736
DOCK5	1884.24	0.567107	1.48155	1.67246	0.0944332	0.328683
RP11-278C7.1	113.443	0.566888	1.48133	2.73493	0.00623929	0.0980767
ATP2A3	717.887	0.566877	1.48131	1.81897	0.0689153	0.28493
RP11-719K4.4	72.866	0.566747	1.48118	1.98567	0.0470705	0.238189
SLC39A4	304.708	0.566487	1.48091	2.88762	0.00388163	0.0817037
RP6-145B8.3	21.052	0.565118	1.47951	1.43409	0.151545	0.406713
LL22NC03-N64E9.1	12.9297	0.565112	1.4795	1.61497	0.106316	0.346462
ATP13A3	4880.34	0.565089	1.47948	2.08829	0.036772	0.212572
RARRES3	99.0607	0.564927	1.47931	1.49849	0.134005	0.385276
NBR1	2715.13	0.564724	1.4791	2.10452	0.0353335	0.208486
TUT1	139.347	0.564677	1.47906	2.57375	0.0100603	0.119874
SEPT3	348.165	0.564655	1.47903	2.22449	0.0261156	0.183963
METRNL	1325.39	0.564594	1.47897	2.16654	0.0302699	0.195687
RP11-206L10.17	16.9604	0.564545	1.47892	1.56304	0.118042	0.363584
TMED5	2623.93	0.564528	1.4789	3.10748	0.00188691	0.0582315
FAR2	1652.91	0.564515	1.47889	1.8514	0.0641118	0.275721
RP11-722A15.2	25.5075	0.564492	1.47887	1.94393	0.0519039	0.248548
TIGD6	230.345	0.564408	1.47878	2.27103	0.0231451	0.174419
CTD-2037K23.2	31.6703	0.563917	1.47828	1.7189	0.0856322	0.314589
SOX13	73.3285	0.563479	1.47783	1.31617	0.188118	0.452108
CCDC9	312.439	0.563371	1.47772	1.8952	0.058066	0.263269
TAPBP	8339.24	0.563339	1.47769	1.97869	0.0478504	0.239832
FAM188A	173.2	0.563085	1.47742	2.30196	0.0213376	0.168202
DDHD1	669.15	0.563003	1.47734	2.61521	0.00891737	0.114433
ANKRD24	65.5813	0.56243	1.47675	1.4805	0.138741	0.391721
RP11-514P8.12	73.075	0.562425	1.47675	2.23777	0.0252359	0.181903
FEM1C	576.963	0.561672	1.47598	2.5965	0.00941801	0.116043
ZBTB7A	1619.85	0.561518	1.47582	1.54342	0.12273	0.370809
STK10	8234.76	0.560939	1.47523	1.60535	0.108416	0.348957
RP11-214O1.2	49.3294	0.560699	1.47498	1.25062	0.211073	0.47748
PRR16	632.699	0.560566	1.47485	1.45339	0.146115	0.401465
EIF1AY	556.467	0.560487	1.47477	2.38687	0.0169926	0.151101
BET1L	1668.77	0.560431	1.47471	2.69281	0.00708526	0.103374
TIFA	263.276	0.560337	1.47461	2.23495	0.0254209	0.18237
GCLC	7022.32	0.560289	1.47456	1.76545	0.0774881	0.301462
RP11-67L2.2	55.1362	0.560289	1.47456	2.22934	0.0257915	0.183529
IRF5	3293.98	0.559738	1.474	1.8893	0.0588517	0.264445
PJA1	321.622	0.559282	1.47354	1.94629	0.0516194	0.24777
MSANTD3	585.197	0.558971	1.47322	1.60095	0.109388	0.350381
LMBR1L	99.0927	0.55829	1.47252	2.17208	0.0298498	0.194491
HAMP	30.8023	0.558039	1.47227	1.19329	0.232758	0.500154
RUFY2	40.3815	0.557677	1.4719	2.52745	0.0114895	0.12751
KLHL5	2156.5	0.557339	1.47155	1.76651	0.0773109	0.300926
MKNK2	3243.63	0.557281	1.47149	1.75294	0.0796123	0.304522
ANKZF1	288.256	0.557142	1.47135	2.27752	0.0227553	0.173339
PGM3	611.816	0.556867	1.47107	1.66081	0.0967518	0.330943
EPHA7	517.171	0.556753	1.47095	1.61432	0.106459	0.346596
TMEM208	722.332	0.556747	1.47095	2.49509	0.0125926	0.132764
ULBP2	319.775	0.556739	1.47094	1.52749	0.126639	0.376753
TFEC	1397.43	0.556697	1.4709	2.43163	0.015031	0.143176
MIDN	1116.66	0.556537	1.47073	1.4879	0.136777	0.389287
IFIT1	269.901	0.555776	1.46996	1.19657	0.231475	0.499392
RP11-705C15.3	52.2258	0.555481	1.46966	2.84344	0.00446298	0.0858297
POPDC3	132.537	0.554929	1.4691	1.14744	0.2512	0.519091
C9orf172	55.0286	0.554618	1.46878	1.6854	0.0919105	0.325368
BAZ2A	3643.82	0.554602	1.46876	1.94278	0.0520423	0.249051
ATP6V1B2	11010.4	0.554495	1.46865	2.82757	0.0046903	0.0872303
TMEM134	219.638	0.553775	1.46792	2.12571	0.0335272	0.203317
STIP1	7615.21	0.553664	1.46781	1.62192	0.10482	0.34341
DRAXIN	21.4296	0.553645	1.46779	1.39089	0.16426	0.423524
HIST1H2AG	21.9736	0.55329	1.46743	1.44074	0.149658	0.405088
MLXIPL	363.699	0.552047	1.46616	1.40219	0.160859	0.418611
RP4-756G23.5	42.8273	0.551854	1.46597	1.70234	0.0886921	0.318928
TMEM176A	110.864	0.551685	1.4658	1.12735	0.259597	0.527862
ZSWIM5	20.6956	0.551268	1.46537	1.68103	0.0927567	0.326303
GIMAP6	1351.9	0.551157	1.46526	2.40376	0.0162275	0.148153
MAP3K10	232.525	0.550301	1.46439	1.43872	0.150229	0.40563
TRIM2	962.246	0.550184	1.46427	1.22373	0.221055	0.489037
IQSEC1	3017.43	0.550114	1.4642	1.78333	0.0745325	0.29612
PIM3	1145.18	0.549984	1.46407	1.84504	0.065031	0.277423
DHX58	317.942	0.549826	1.46391	2.05198	0.0401717	0.221243
ALDH1L2	1397.56	0.549616	1.4637	1.50646	0.131948	0.383593
CPEB4	603.484	0.549394	1.46347	2.26944	0.0232414	0.174519
INPP5K	253.492	0.5492	1.46327	2.52417	0.0115972	0.127789
ATP6V1E1	3942.6	0.548857	1.46293	2.45494	0.0140909	0.138864
DRAP1	1402.82	0.548621	1.46269	1.74626	0.0807664	0.306002
NKIRAS1	134.339	0.548465	1.46253	2.27724	0.0227721	0.173339
CNOT6L	1225.47	0.548433	1.4625	3.05297	0.00226588	0.0652162
AC010877.1	167.792	0.548257	1.46232	2.86186	0.00421161	0.0838366
RP11-291L22.9	108.954	0.548184	1.46224	1.47083	0.141336	0.395687
OTUD5	1202.98	0.547881	1.46194	2.14189	0.0322023	0.200225
MEIS3P2	48.1341	0.547744	1.4618	2.35889	0.0183296	0.156935
ZNF843	28.9099	0.547536	1.46159	1.68414	0.0921546	0.32587
AC007551.3	58.8311	0.54726	1.46131	1.85164	0.0640771	0.275715
PSTK	20.5237	0.546995	1.46104	1.40537	0.159912	0.417646
RP11-540A21.3	80.8141	0.546406	1.46044	2.10871	0.0349692	0.207952
PDGFRB	45.8867	0.546314	1.46035	1.30419	0.192168	0.454863
BCL2L1	1528.59	0.546243	1.46028	1.63398	0.102264	0.340549
GTF2IP18	120.6	0.546207	1.46024	1.30593	0.191576	0.454426
ALDH1A2	135.953	0.546192	1.46023	1.24622	0.212684	0.479425
VEGFB	989.672	0.545911	1.45994	1.9836	0.0473004	0.23887
PTPRU	85.0134	0.545836	1.45987	1.356	0.175098	0.436447
RP11-327F22.1	15.2102	0.545521	1.45955	1.21217	0.225448	0.493442
LMO4	2726.99	0.545467	1.45949	1.35625	0.175019	0.436318
GABARAPL1	404.681	0.545069	1.45909	1.77678	0.0756043	0.297868
TENM3	148.795	0.544881	1.4589	1.40393	0.160338	0.418143
GPR108	1494.91	0.544802	1.45882	2.19408	0.0282297	0.189246
FBRS	2491.01	0.544776	1.45879	1.69429	0.0902096	0.321702
MEFV	466.152	0.544577	1.45859	1.84368	0.0652291	0.277569
MSMO1	815.216	0.544576	1.45859	1.58728	0.112448	0.355221
SOX5	88.5718	0.544553	1.45857	1.9294	0.0536816	0.25199
HES1	75.9718	0.544458	1.45847	1.06702	0.285965	0.552302
CXADR	75.7994	0.544302	1.45831	1.1512	0.249651	0.518037
TP53RK	347.413	0.543832	1.45784	2.84242	0.00447726	0.0858297
LOXL4	942.467	0.543533	1.45754	1.28297	0.199503	0.464139
AC016716.1	10.7804	0.543171	1.45717	1.5831	0.113398	0.356365
HIST2H2BC	42.357	0.542578	1.45657	1.53418	0.124984	0.373922
C16orf70	749.871	0.54236	1.45635	2.68505	0.00725183	0.104331
SDC2	23167.5	0.542179	1.45617	1.76628	0.0773487	0.301
KRR1	854.696	0.542169	1.45616	1.92177	0.0546348	0.254214
TBXA2R	103.627	0.541704	1.45569	1.28708	0.198067	0.462385
SLC17A5	2053.17	0.541429	1.45541	2.09822	0.0358854	0.210074
USP6NL	274.155	0.541284	1.45527	1.5336	0.125129	0.374254
NIT1	481.383	0.54127	1.45525	1.83092	0.0671122	0.280749
RP11-135F9.3	71.4325	0.541249	1.45523	2.3918	0.0167658	0.150027
NPM3	243.283	0.540884	1.45486	1.34343	0.179131	0.441943
UBAP1	2163.31	0.540849	1.45483	2.50159	0.0123638	0.132214
BTBD9	580.546	0.54074	1.45472	1.89218	0.0584674	0.263762
ITGB1BP1	2072.28	0.540602	1.45458	2.07231	0.0382363	0.216604
UBR2	1845.25	0.540287	1.45426	2.69113	0.00712108	0.103374
PLCXD1	1402.07	0.540054	1.45403	1.52587	0.127041	0.377434
FAM177B	22.0157	0.540007	1.45398	1.03528	0.30054	0.565598
POPDC2	10.4971	0.539959	1.45393	1.51838	0.128918	0.379615
RP4-651E10.4	37.3362	0.539916	1.45389	1.75797	0.0787522	0.303061
AMN1	183.673	0.53952	1.45349	2.01251	0.0441663	0.23115
MOSPD1	327.886	0.539469	1.45344	2.74774	0.00600079	0.0968074
RP11-295P9.3	31.0525	0.539068	1.45303	2.04231	0.0411212	0.223845
ZNF143	509.51	0.538273	1.45223	2.1614	0.0306643	0.196328
APOBEC3G	653.634	0.538139	1.4521	2.01173	0.0442487	0.231396
USMG5	587.714	0.537867	1.45182	1.6766	0.0936208	0.327465
ASPH	5967.4	0.537833	1.45179	2.00697	0.0447531	0.232483
MOB3A	3289.19	0.53745	1.45141	1.62654	0.103835	0.342055
TGFBR3L	15.15	0.537256	1.45121	1.31366	0.18896	0.452886
TRPM8	890.854	0.537155	1.45111	1.38776	0.16521	0.424605
FAM227B	12.1582	0.536946	1.4509	1.68475	0.0920373	0.3256
CD276	5559.08	0.536799	1.45075	1.3732	0.16969	0.430746
SRCIN1	11.0696	0.536673	1.45062	1.40949	0.158691	0.415794
BCL2L7P1	101.167	0.536516	1.45047	2.30906	0.0209405	0.167048
ARL4A	285.632	0.536205	1.45015	2.20109	0.0277296	0.188495
CHPF2	2682.68	0.536157	1.4501	2.59676	0.00941074	0.116043
NPIPB9	10.8545	0.536092	1.45004	1.39266	0.163723	0.422662
RPTOR	1533.58	0.536028	1.44997	1.92288	0.0544951	0.253785
RP3-337H4.9	11.0904	0.535947	1.44989	1.3234	0.185701	0.449736
RP11-119F19.5	14.2498	0.535818	1.44976	1.36843	0.171178	0.43196
IL24	25.3339	0.5355	1.44944	1.46209	0.143717	0.398853
SUN2	8567.72	0.535462	1.44941	1.54658	0.121965	0.369812
TATDN1	350.957	0.53545	1.44939	3.14098	0.00168386	0.0556233
CATSPER2P1	12.4565	0.535158	1.4491	1.54901	0.12138	0.36885
NRBP1	2052.11	0.535147	1.44909	2.62089	0.00877012	0.113947
IRGQ	843.427	0.534991	1.44893	1.37826	0.168122	0.42865
H1F0	6302.89	0.534989	1.44893	2.39728	0.0165174	0.14887
RP1-71L16.2	22.619	0.534709	1.44865	1.55696	0.119479	0.366417
MICA	103.36	0.534571	1.44851	1.89459	0.0581466	0.263508
OVCH1	28.1779	0.534474	1.44841	2.14214	0.0321824	0.200225
SNTB1	4071.79	0.534338	1.44828	1.97749	0.047986	0.239994
RP5-961K14.1	12.9147	0.534139	1.44808	1.67598	0.0937429	0.32771
BCAR3	316.162	0.533936	1.44787	1.62652	0.103838	0.342055
SLFN5	1774.42	0.533894	1.44783	1.30368	0.192343	0.455003
ZFP36L2	3694.11	0.533732	1.44767	1.70729	0.0877688	0.317794
UBE2W	669.262	0.533561	1.4475	2.78999	0.00527102	0.0917111
RXFP1	209.482	0.53258	1.44651	1.2928	0.19608	0.460067
RP11-550E22.3	32.7363	0.532507	1.44644	1.36372	0.172657	0.433885
ZMYND8	650.055	0.532469	1.4464	1.67628	0.0936841	0.327576
LL21NC02-1C16.2	131.889	0.532097	1.44603	1.02715	0.304351	0.569744
GPX4	4763.57	0.532056	1.44599	2.4694	0.0135341	0.136238
RNF44	1139.23	0.531306	1.44524	1.64233	0.100521	0.336724
GOT1	507.199	0.53127	1.4452	1.53996	0.123569	0.372083
MARCH2	737.726	0.53126	1.44519	2.91413	0.00356681	0.0789274
ST6GAL1	2023.69	0.53114	1.44507	2.52476	0.0115779	0.127789
SLC50A1	704.867	0.53108	1.44501	2.28917	0.0220695	0.170812
SLC35D2	44.3588	0.530997	1.44493	2.10477	0.0353115	0.208433
STXBP1	672.291	0.530909	1.44484	1.43951	0.150006	0.405308
AC006538.1	74.4575	0.530661	1.44459	1.64707	0.0995444	0.335238
VPS37C	1443.06	0.530516	1.44445	1.81564	0.069426	0.28594
HSPA9	9918.97	0.529723	1.44365	2.95979	0.00307851	0.0735462
DRC7	19.5228	0.529463	1.44339	1.17071	0.241714	0.510546
TALDO1	6125.6	0.528987	1.44292	2.33327	0.0196338	0.16189
SNED1	23.6649	0.528539	1.44247	1.34855	0.177482	0.440135
ACSL1	4634.89	0.528161	1.44209	2.09299	0.0363501	0.211589
MLX	1881.55	0.52815	1.44208	3.08727	0.00202006	0.0605829
ATF4P3	407.404	0.527787	1.44172	2.41957	0.0155387	0.145363
IFI44	367.585	0.527588	1.44152	1.56876	0.116703	0.361974
TCEB1P2	39.6656	0.527447	1.44138	2.55036	0.010761	0.124301
CYB5D2	108.629	0.52683	1.44076	2.36102	0.0182248	0.156332
RP11-492D6.2	87.3551	0.526417	1.44035	2.35001	0.0187729	0.158879
PTGR2	78.0715	0.526201	1.44013	3.17514	0.00149765	0.0519455
PLCD3	124.745	0.525897	1.43983	2.25326	0.0242427	0.178428
NDEL1	343.748	0.525179	1.43911	1.88678	0.0591898	0.265273
GFPT1	2215.8	0.525027	1.43896	2.0329	0.0420631	0.226576
AK4	300.894	0.524827	1.43876	1.65907	0.0971023	0.331479
RP11-946L16.1	16.0179	0.524713	1.43865	1.26948	0.204269	0.470358
PLGRKT	501.781	0.524546	1.43848	2.30825	0.0209855	0.167048
GPR157	108.966	0.5245	1.43844	1.30739	0.19108	0.454215
HM13	7529.98	0.524196	1.43813	1.88264	0.0597493	0.266657
BCL3	417.235	0.524102	1.43804	1.24657	0.212557	0.479206
C2CD2L	1767.16	0.523962	1.4379	1.60726	0.107997	0.348465
RP11-6D1.6	10.7732	0.523868	1.4378	1.06517	0.286801	0.553087
RP11-561G1.2	12.3122	0.523572	1.43751	1.49446	0.135055	0.386594
AFF4	2383.38	0.523343	1.43728	1.8337	0.0666991	0.280122
TIMM17B	753.871	0.52299	1.43693	2.83995	0.00451209	0.0859074
AFF2	301.332	0.522567	1.43651	1.98331	0.0473328	0.23887
SLITRK2	55.134	0.522099	1.43604	1.50842	0.131447	0.383057
BBS12	71.6685	0.52199	1.43593	1.6507	0.0988002	0.334054
ALDH5A1	155.878	0.521864	1.43581	1.75214	0.0797506	0.304552
ABCC6	468.591	0.521749	1.43569	1.56895	0.11666	0.361911
FAM131A	236.284	0.521723	1.43567	1.65203	0.0985289	0.333623
RP4-591C20.9	285.854	0.521416	1.43536	1.4507	0.146863	0.401807
RP11-631N16.2	31.7218	0.52141	1.43536	1.31624	0.188092	0.452108
TESK1	736.799	0.521306	1.43525	1.69435	0.0901981	0.321702
PPP1R15B	3633.82	0.520959	1.43491	2.40005	0.016393	0.148319
EN2	20.1882	0.520876	1.43483	1.3907	0.164317	0.423569
FXR2	519.182	0.520836	1.43479	1.71099	0.0870827	0.316606
DNAJB6	3511.12	0.520825	1.43478	2.547	0.0108654	0.124539
SIL1	1906.1	0.520618	1.43457	2.37816	0.0173993	0.152724
RP4-669L17.4	82.6927	0.519704	1.43366	1.31086	0.189905	0.453312
OPTN	273.446	0.519537	1.4335	1.39207	0.1639	0.422871
NUAK2	70.6346	0.519535	1.43349	1.19547	0.231903	0.499784
FBXL5	1607.02	0.519202	1.43316	2.50973	0.0120824	0.130456
DNAJC4	635.804	0.519019	1.43298	2.10619	0.035188	0.208407
RP11-159D12.8	35.4489	0.518872	1.43283	1.81515	0.0695005	0.28594
HPCAL4	12.9521	0.518663	1.43263	1.51838	0.128919	0.379615
SMAD7	851.483	0.51836	1.43233	1.43387	0.151609	0.406747
RAET1L	50.2164	0.518168	1.43214	1.37136	0.170262	0.43147
RRNAD1	571.879	0.518037	1.43201	2.46532	0.013689	0.137105
CDKL3	14.2877	0.517959	1.43193	1.56061	0.118615	0.364505
NOL4L	215.692	0.517648	1.43162	1.63135	0.102816	0.341143
GIMAP1	144.682	0.517325	1.4313	1.59025	0.111777	0.354343
NOTCH1	8604.96	0.516963	1.43094	1.42901	0.153001	0.408082
NUTM2B	66.5564	0.516848	1.43083	2.02834	0.0425254	0.227144
RP11-281O15.7	37.9763	0.516711	1.43069	2.12103	0.033919	0.204264
RP4-599G15.7	33.3875	0.516506	1.43049	1.03378	0.301237	0.566305
IDS	2836.2	0.51632	1.4303	1.61181	0.107003	0.347283
GCLM	615.287	0.516311	1.43029	2.45159	0.0142225	0.1393
RP11-395P17.3	18.5475	0.516162	1.43015	1.42155	0.155158	0.411494
IGFN1	10.5406	0.516104	1.43009	1.40875	0.158909	0.416116
SPIRE2	26.7735	0.515939	1.42992	2.10016	0.0357143	0.209648
B4GALNT3	85.8469	0.515864	1.42985	1.12369	0.261144	0.528817
ANPEP	24978	0.515857	1.42984	1.43158	0.152265	0.40777
NR1H3	811.81	0.515832	1.42982	1.26039	0.20753	0.473765
ZC3H6	344.602	0.515798	1.42979	1.97688	0.0480551	0.24005
RGPD4	831.797	0.515781	1.42977	2.07678	0.0378218	0.215452
LINC01002	88.9044	0.515778	1.42977	1.25672	0.208856	0.475511
TNNI3	13.0124	0.515648	1.42964	1.34525	0.178546	0.441248
FST	17.398	0.515581	1.42957	1.13356	0.256978	0.524979
GOLGA2	1400.32	0.515136	1.42913	1.66257	0.0963979	0.330601
RP11-416K24.2	49.8678	0.514899	1.42889	2.3947	0.0166338	0.149517
SSSCA1	236.879	0.514889	1.42888	2.434	0.0149331	0.142891
PIGL	36.1168	0.514272	1.42827	1.61764	0.105741	0.345163
IGSF8	641.961	0.514031	1.42803	1.438	0.150433	0.405681
PEA15	10491.5	0.513968	1.42797	1.3099	0.190231	0.453675
ABCA13	93.1469	0.513899	1.4279	1.37655	0.168652	0.429231
FEM1B	2280.91	0.513677	1.42768	2.48585	0.0129244	0.134425
ATG13	3053.14	0.513633	1.42764	2.32701	0.0199648	0.162685
RP11-958N24.1	177.901	0.512651	1.42667	1.67905	0.0931429	0.32683
IKZF2	18.3551	0.512628	1.42665	1.55411	0.120159	0.367408
COL6A2	4433.94	0.512167	1.42619	1.18785	0.234894	0.50258
ADGRL1	257.778	0.512034	1.42606	1.55312	0.120395	0.367713
ZRANB1	519.073	0.511706	1.42574	2.15621	0.0310674	0.197327
RP11-206L10.11	302.335	0.511518	1.42555	1.49256	0.135554	0.386863
SLC25A22	585.294	0.511248	1.42528	1.7359	0.0825822	0.310096
GPM6B	10.7383	0.510813	1.42485	1.19673	0.231413	0.499392
RFX2	593.824	0.510707	1.42475	1.40212	0.16088	0.418611
P3H4	55.2644	0.510175	1.42422	2.22643	0.0259854	0.183779
BCKDK	1777.38	0.509902	1.42395	2.48504	0.0129535	0.134603
RP11-385J23.1	20.0305	0.5098	1.42385	1.84398	0.0651864	0.277568
TMED4	2995.32	0.50972	1.42377	2.43354	0.0149522	0.142937
RP3-473L9.4	21.9158	0.50965	1.4237	1.48739	0.136912	0.389453
MAP1LC3A	266.32	0.509072	1.42313	1.65376	0.0981772	0.333068
CRAT	945.645	0.509065	1.42313	2.35309	0.0186183	0.158323
ETV3	1836.52	0.508321	1.42239	1.55675	0.11953	0.366469
TMEM254-AS1	19.7465	0.507916	1.422	1.62331	0.104523	0.343211
ZNF281	2010.51	0.507894	1.42197	1.29063	0.196834	0.460578
CITED4	1473.78	0.507831	1.42191	1.74597	0.0808163	0.306002
DNASE2	2761.97	0.507828	1.42191	2.26851	0.0232984	0.174765
AFTPH	1238.21	0.507789	1.42187	2.41411	0.0157737	0.145907
TRAF3IP2	785.647	0.50737	1.42146	1.65813	0.0972914	0.331543
FN3K	74.8036	0.507304	1.42139	1.95839	0.0501844	0.24501
CELF1	2404.51	0.507105	1.4212	2.10548	0.0352495	0.208407
DBN1	959.692	0.507059	1.42115	1.15967	0.246184	0.514571
GOLGA7	1834.94	0.506946	1.42104	2.34287	0.0191362	0.159923
RFNG	387.542	0.506651	1.42075	3.04135	0.00235523	0.0654301
RFESD	16.2268	0.506623	1.42072	1.72536	0.0844631	0.313179
ADAM28	1814.81	0.506529	1.42063	1.64325	0.100331	0.33637
SUPT4H1	1492.89	0.506489	1.42059	3.04845	0.00230025	0.0652162
MAPK13	514.26	0.506481	1.42058	1.34138	0.179798	0.442834
CTB-138E5.1	11.9466	0.506446	1.42055	1.50102	0.13335	0.384877
TBC1D23	625.459	0.506271	1.42037	2.49746	0.0125087	0.132609
GPR158	24.9908	0.506224	1.42033	1.35678	0.17485	0.436128
ARMC10	780.902	0.505941	1.42005	2.40217	0.016298	0.148252
HIVEP2	281.915	0.505924	1.42003	1.4581	0.144812	0.399963
RRAS2	148.837	0.505758	1.41987	2.17475	0.0296492	0.193874
AL592183.1	134.821	0.505479	1.41959	1.85312	0.0638646	0.275613
ZCCHC14	800.299	0.50544	1.41956	1.3078	0.190943	0.45409
BORCS5	104.839	0.505096	1.41922	2.4479	0.0143691	0.140134
XPOT	4109.04	0.504974	1.4191	1.9204	0.0548077	0.254791
VSIG4	1867.14	0.504653	1.41878	1.17737	0.239047	0.507518
RP11-378J18.9	25.7375	0.504627	1.41876	1.4477	0.147702	0.402972
ARHGEF37	15.4975	0.504191	1.41833	1.56295	0.118065	0.363584
C1orf226	251.079	0.504187	1.41832	1.28054	0.200354	0.465158
MFSD4B	249.009	0.504142	1.41828	2.12756	0.0333739	0.202927
MIR22HG	45.1777	0.504049	1.41819	1.46894	0.141849	0.396492
FAM127B	245.257	0.503855	1.418	2.38195	0.0172214	0.151889
FAM234B	233.497	0.503215	1.41737	1.81109	0.0701269	0.28715
FTL	390912	0.503175	1.41733	1.64611	0.0997421	0.335452
TM7SF2	194.396	0.502889	1.41705	1.87265	0.0611162	0.270358
CYP51A1	88.9204	0.502651	1.41681	2.03116	0.0422383	0.22671
FAM162A	364.619	0.502554	1.41672	1.94484	0.0517941	0.248235
STYXL1	1175.5	0.502367	1.41654	2.859	0.00424983	0.084094
RELL2	167.305	0.502121	1.41629	1.75626	0.0790434	0.303085
YIF1A	967.349	0.501868	1.41605	2.20653	0.0273468	0.187583
SLITRK4	1176.13	0.501601	1.41578	1.97265	0.0485359	0.240973
BISPR	140.061	0.501429	1.41561	2.43892	0.0147314	0.142276
LRP10	6809.09	0.501404	1.41559	1.30416	0.19218	0.454863
PER1	589.962	0.50139	1.41558	1.21963	0.222604	0.49103
TRIM13	872.847	0.501242	1.41543	1.27938	0.200762	0.46571
PNPLA2	1516.51	0.500743	1.41494	1.6611	0.0966936	0.330849
FTLL2	793.824	0.50066	1.41486	1.51642	0.129412	0.380022
DHX32	186.41	0.500439	1.41464	2.08799	0.0367986	0.212608
PCSK5	71.5928	0.500252	1.41446	1.4578	0.144895	0.399966
NAP1L1	9271.56	0.499845	1.41406	3.11881	0.00181584	0.0576959
CLIC2	67.3519	0.499728	1.41395	2.14009	0.0323478	0.200326
BIN3	772.241	0.499568	1.41379	2.1915	0.0284156	0.190252
[truncated: 13,868 more rows]

## Sheet: DEGS 65-79_SE THP-1
Supplementary Table 3B. List of differentially expressed genes for 65-79*SE for THP-1 Model B, Related to Figure 2
	baseMean	log2FoldChange	FC	stat	pvalue	padj
MARCH2	737.726	0.110168	1.07935	0.603628	0.546091	0.731577
MARCH3	79.2587	0.377393	1.29899	1.06012	0.289092	0.525405
MARCH5	359.181	0.384265	1.30519	1.59062	0.111695	0.324813
MARCH6	2589.25	0.39543	1.31534	3.79136	0.000149825	0.00842585
MARCH7	2041.49	0.331688	1.25849	2.31776	0.0204621	0.133685
MARCH8	318.071	0.533144	1.44708	1.96291	0.0496568	0.215246
MARCH9	228.951	0.124155	1.08987	0.390817	0.695933	0.83275
SEPT3	348.165	0.216721	1.16209	0.851627	0.394421	0.6151
SEPT4	13.8364	0.844356	1.79546	1.84448	0.0651126	0.247479
SEPT7	3506.77	0.169045	1.12431	1.21644	0.223816	0.464874
SEPT9	4870.41	0.186134	1.13771	0.960409	0.33685	0.56562
SEPT10	324.511	0.36857	1.29107	1.0821	0.279209	0.516858
SEPT15	3123.6	0.483743	1.39837	2.50977	0.0120808	0.100421
A1BG-AS1	172.028	0.212384	1.1586	0.802996	0.421977	0.636394
A2M	67438	1.1872	2.27711	2.7018	0.00689647	0.074308
AAGAB	894.257	0.0476654	1.03359	0.466073	0.641163	0.797183
AAK1	2880.79	0.26165	1.19885	0.9716	0.33125	0.5604
AAMP	1549.46	0.250623	1.18972	1.46425	0.143126	0.368248
AARS	8908.42	0.796299	1.73664	3.89959	9.63557e-05	0.00637943
AASDH	299.094	0.119494	1.08635	0.853019	0.393649	0.614276
AASDHPPT	945.063	0.260714	1.19807	2.55954	0.0104812	0.0934352
AATF	1642.84	0.0971599	1.06967	0.810491	0.417658	0.633067
ABAT	280.997	0.10724	1.07717	0.457023	0.647655	0.802088
ABC7-42389800N19.1	501.79	0.0549415	1.03882	0.464241	0.642475	0.79801
ABC7-42404400C24.1	12.5197	0.0933025	1.06681	0.281088	0.778643	0.880486
ABC7-43041300I9.1	22.0072	0.33464	1.26106	1.21154	0.225689	0.466819
ABCA1	12412	0.717317	1.64412	4.34907	1.36714e-05	0.00214579
ABCA13	93.1469	1.7358	3.33065	4.66223	3.12804e-06	0.000811504
ABCA2	1752.34	0.47214	1.38717	1.75171	0.079824	0.272841
ABCA3	566.447	0.516018	1.43	2.57577	0.0100017	0.0915943
ABCA4	30.6003	1.30577	2.47216	3.21365	0.00131061	0.0299073
ABCA7	371.034	0.134519	1.09773	0.553933	0.579625	0.754544
ABCB1	524.443	1.75132	3.36667	3.74395	0.00018115	0.0093422
ABCB4	764.105	0.290216	1.22282	0.991598	0.321394	0.552345
ABCB8	390.707	0.302517	1.23329	2.67804	0.00740542	0.0774876
ABCB9	164.526	0.80461	1.74667	2.40059	0.0163688	0.118786
ABCC1	2104.6	0.308387	1.23832	1.09059	0.275453	0.513132
ABCC10	483.037	0.00468029	1.00325	0.0282895	0.977431	0.989466
ABCC3	2000.11	0.281196	1.2152	0.900842	0.367672	0.59393
ABCC6	468.591	0.699531	1.62398	2.11823	0.0341556	0.175625
ABCC6P1	102.65	0.764664	1.69897	2.52298	0.0116366	0.0985803
ABCD1	1902.57	0.75108	1.68305	2.30328	0.0212631	0.136776
ABCE1	2301.86	0.0991043	1.07111	0.653208	0.513622	0.707209
ABCF1	1376.42	0.132375	1.0961	0.715185	0.474495	0.678552
ABCF3	1099.45	0.0041937	1.00291	0.0361512	0.971162	0.986853
ABCG1	2022.38	0.603053	1.51893	1.75209	0.0797589	0.27277
ABHD12	2623.41	0.00977418	1.0068	0.0603329	0.951891	0.976668
ABHD13	186.281	0.0488731	1.03446	0.24462	0.806751	0.89808
ABHD14B	620.286	0.271676	1.20721	1.84743	0.0646845	0.246886
ABHD17B	253.22	0.098892	1.07095	0.6854	0.493092	0.691402
ABHD2	6202.68	0.679034	1.60107	2.69222	0.00709773	0.0756901
ABHD4	1096.45	1.02046	2.02857	2.56157	0.01042	0.0934352
ABHD5	313.305	0.50491	1.41903	3.07406	0.00211166	0.038539
ABI1	989.701	0.417989	1.33606	2.12881	0.0332698	0.173115
ABI2	921.647	0.549016	1.46309	2.24999	0.0244494	0.147646
ABL1	1838.52	0.330857	1.25776	1.67184	0.094555	0.298449
ABL2	1789.49	1.30523	2.47124	3.103	0.00191567	0.0363052
ABLIM2	13.4351	0.502496	1.41666	1.26665	0.205281	0.442413
ABLIM3	483.97	0.629402	1.54692	1.9768	0.0480639	0.211582
ABR	4972.28	0.271189	1.2068	1.18776	0.234928	0.475585
ABT1	305.147	0.114809	1.08283	0.960669	0.336718	0.56562
ABTB1	466.818	0.90174	1.86832	2.48117	0.0130954	0.10514
ABTB2	53.9934	1.04139	2.05821	2.6291	0.00856108	0.0839813
AC000095.6	13.0778	0.66256	1.58289	1.58834	0.112209	0.325049
AC000123.2	88.8347	0.481378	1.39608	2.6734	0.00750874	0.0780256
AC000123.3	9.99966	0.134647	1.09782	0.337563	0.735693	0.856085
AC002055.4	327.012	0.368472	1.29098	1.53252	0.125395	0.343732
AC002116.7	6.71398	0.317431	1.24611	0.865509	0.38676	0.609308
AC002310.12	12.9372	0.425121	1.34269	1.27022	0.204006	0.440988
AC002454.1	29.1269	0.160969	1.11804	0.490248	0.623959	0.784726
AC002519.6	8.45022	0.374338	1.29624	1.07268	0.283413	0.520488
AC003075.4	6.52011	0.383649	1.30464	0.906318	0.364768	0.591724
AC003092.1	46.425	0.777796	1.71451	1.8899	0.0587716	0.235427
AC004049.3	30.8302	0.133164	1.0967	0.53756	0.590881	0.763418
AC004074.3	197.365	0.10361	1.07446	0.589533	0.555504	0.738008
AC004166.5	69.6942	0.46568	1.38097	2.43868	0.0147411	0.112018
AC004383.4	55.627	0.34642	1.2714	0.851352	0.394574	0.6151
AC004797.1	1071.77	0.570315	1.48485	2.46639	0.0136483	0.107646
AC004941.4	28.7489	0.417959	1.33604	1.48497	0.137551	0.361906
AC004945.2	40.1759	0.241605	1.18231	1.00436	0.315206	0.546659
AC004967.7	6.94608	0.522994	1.43693	1.26029	0.207566	0.445115
AC004980.10	95.4581	0.152781	1.11171	0.814955	0.415098	0.63187
AC004980.9	9.63744	0.146245	1.10669	0.421963	0.673052	0.817626
AC004987.7	50.6039	0.0127794	1.0089	0.0363652	0.970991	0.986845
AC004987.9	91.6249	0.321926	1.25	1.19526	0.231986	0.472824
AC004988.1	26.0369	1.15428	2.22573	2.77704	0.00548571	0.0663559
AC005041.10	20.1877	1.4021	2.64286	3.28249	0.00102895	0.0261998
AC005076.5	8.71035	0.171068	1.12589	0.490283	0.623934	0.784726
AC005077.14	8.43931	1.44381	2.72038	3.56762	0.000360245	0.0144643
AC005255.3	61.4287	0.0781446	1.05566	0.363677	0.716099	0.845017
AC005301.5	6.27732	0.154892	1.11334	0.356418	0.721527	0.84814
AC005301.9	8.79675	0.725392	1.65335	1.65237	0.0984598	0.305135
AC005562.1	18.584	0.0930002	1.06659	0.308943	0.757365	0.868329
AC005618.6	6.36139	0.308174	1.23814	0.763989	0.444874	0.65597
AC006026.10	9.09951	0.245411	1.18543	0.643477	0.519914	0.711625
AC006116.25	7.49297	0.147712	1.10781	0.383901	0.701052	0.835653
AC006230.3	132.83	0.188384	1.13949	1.46047	0.14416	0.369554
AC006483.5	13.9445	0.552335	1.46646	1.51446	0.129909	0.350754
AC006538.1	74.4575	0.202105	1.15038	0.624748	0.532136	0.721594
AC006539.2	7.51349	0.186338	1.13787	0.50006	0.617033	0.780273
AC007000.7	16.0942	0.284616	1.21809	1.00321	0.31576	0.547075
AC007191.4	7.76339	0.05294	1.03738	0.132193	0.894832	0.948041
AC007238.1	176.538	0.0341314	1.02394	0.185674	0.8527	0.92358
AC007246.3	80.5435	0.401304	1.3207	1.11491	0.264891	0.504005
AC007256.5	9.00382	0.826928	1.7739	2.20831	0.027223	0.157385
AC007318.5	968.269	0.276088	1.21091	1.01637	0.309452	0.542406
AC007325.3	97.0734	0.178141	1.13142	1.20131	0.229632	0.470686
AC007349.6	18.6332	0.745972	1.6771	2.63617	0.00838484	0.0829595
AC007383.3	18.9329	0.172247	1.12681	0.57509	0.56523	0.74461
AC007405.5	1233.29	0.481807	1.39649	3.697	0.000218166	0.0105177
AC007551.3	58.8311	0.266707	1.20306	0.896922	0.369761	0.595181
AC007731.1	6.40495	0.289548	1.22226	0.68107	0.495827	0.693338
AC007879.7	34.3241	0.432471	1.34954	1.46788	0.142136	0.367084
AC008132.12	106.623	0.208993	1.15588	1.51747	0.129148	0.34961
AC008132.15	7.80318	0.43589	1.35275	1.08686	0.277101	0.514535
AC008746.11	15.3412	0.130009	1.0943	0.361722	0.71756	0.845874
AC009120.6	9.66586	0.110474	1.07958	0.271508	0.786	0.886079
AC009299.5	40.0053	0.913286	1.88333	2.42804	0.0151806	0.113904
AC009302.3	54.5551	0.31827	1.24683	1.24335	0.21374	0.452756
AC009303.2	11.1474	0.978763	1.97078	2.60717	0.0091295	0.0873539
AC009403.2	24.1431	0.0959491	1.06877	0.306725	0.759052	0.86935
AC009404.2	6.98889	0.454697	1.3705	1.09668	0.27278	0.510853
AC009784.3	6.35289	1.16907	2.24866	2.56055	0.0104506	0.0934352
AC010093.1	456.916	0.148329	1.10829	0.657402	0.510922	0.705696
AC010129.1	232.065	0.0516838	1.03647	0.339299	0.734384	0.855197
AC010524.2	99.2796	0.0484288	1.03414	0.190428	0.848974	0.922713
AC010524.4	13.1786	0.366424	1.28915	0.891662	0.372574	0.597372
AC010677.5	17.0627	0.0138652	1.00966	0.0490038	0.960916	0.981193
AC010746.4	42.2124	0.103636	1.07448	0.39445	0.693249	0.830888
AC010877.1	167.792	0.468349	1.38353	2.42241	0.0154181	0.114622
AC011294.3	211.848	0.869281	1.82675	2.46357	0.013756	0.10815
AC011330.5	336.791	0.0576104	1.04074	0.346151	0.729229	0.852529
AC011747.7	26.9678	0.360917	1.28424	0.989531	0.322403	0.553114
AC012451.2	26.0765	0.336131	1.26237	1.30108	0.193232	0.430106
AC013267.2	22.1295	0.418597	1.33663	1.24387	0.213548	0.452666
AC013394.2	201.969	0.223086	1.16723	0.965794	0.334147	0.562999
AC015849.14	7.09566	0.708677	1.6343	1.89796	0.0577016	0.233416
AC016629.8	40.9262	0.106406	1.07654	0.402579	0.687258	0.826567
AC016734.2	169.513	0.088992	1.06363	0.454216	0.649673	0.803079
AC016747.3	192.116	0.0610195	1.0432	0.353475	0.723732	0.849612
AC016757.3	18.7576	0.0583424	1.04127	0.149762	0.880952	0.939737
AC016999.2	11.2388	0.968357	1.95661	2.26719	0.0233785	0.143798
AC017002.1	29.5092	0.444837	1.36116	1.34187	0.179637	0.416202
AC017099.3	19.0891	1.66967	3.18142	3.62783	0.000285817	0.0126206
AC017104.6	8.70846	0.872699	1.83109	2.11723	0.0342403	0.175731
AC017116.8	26.5575	0.14721	1.10743	0.412734	0.679802	0.822102
AC018463.4	124.297	0.360651	1.28401	2.11288	0.0346114	0.176933
AC018633.4	13.489	0.22579	1.16942	0.695136	0.48697	0.687091
AC018642.1	48.1893	1.01315	2.01832	2.74794	0.00599718	0.0693976
AC018648.6	6.54678	0.218606	1.16361	0.555556	0.578514	0.753986
AC018731.4	53.8419	0.0233115	1.01629	0.0966832	0.922978	0.96262
AC018755.16	8.7323	0.175027	1.12899	0.536941	0.591308	0.76357
AC018766.5	11.3448	0.29285	1.22506	0.705016	0.480801	0.683493
AC018804.5	159.166	0.0174422	1.01216	0.070011	0.944185	0.973534
AC018890.6	27.2382	0.0106352	1.0074	0.0452541	0.963905	0.982915
AC019097.7	47.4845	0.207969	1.15506	0.732777	0.463695	0.66954
AC019178.1	2160.33	0.0629334	1.04459	0.420823	0.673884	0.818145
AC021016.6	6.31365	0.490619	1.40505	1.1069	0.268337	0.507144
AC021016.7	31.3152	0.0845713	1.06037	0.316557	0.75158	0.864723
AC022007.5	16.4678	0.562202	1.47652	1.49037	0.136126	0.359839
AC022182.1	12.8129	0.197456	1.14667	0.495776	0.620053	0.782544
AC023485.1	36.7244	0.316309	1.24514	1.46943	0.141716	0.366496
AC023491.1	106.589	0.201997	1.15029	1.46314	0.14343	0.3685
AC023590.1	8.20765	0.103062	1.07405	0.231658	0.816804	0.903518
AC024937.4	94.1944	0.298449	1.22982	2.0871	0.0368792	0.182598
AC024937.6	50.4322	0.317674	1.24632	1.69322	0.090414	0.291612
AC025335.1	19.8128	0.423698	1.34136	1.58945	0.111959	0.325046
AC025477.1	95.0582	0.31081	1.2404	1.46005	0.144276	0.369572
AC026271.5	411.384	0.187113	1.13848	1.24378	0.21358	0.452666
AC027612.2	53.7557	1.70388	3.25776	4.19692	2.70575e-05	0.00313522
AC027612.3	9.57028	1.29878	2.4602	3.20735	0.00133963	0.0303128
AC034193.5	99.9931	0.293233	1.22538	1.37025	0.17061	0.405376
AC040160.13	31.3615	0.00573622	1.00398	0.0279474	0.977704	0.989517
AC046143.3	9.25853	0.949216	1.93082	1.9925	0.0463159	0.207646
AC046143.5	113.445	0.0186201	1.01299	0.0886756	0.92934	0.965899
AC062029.1	8.97931	0.586042	1.50112	1.70685	0.0878506	0.286837
AC064874.2	24.3563	0.809377	1.75245	2.29467	0.0217522	0.138774
AC068137.13	19.2122	0.242514	1.18305	0.689268	0.490655	0.689704
AC068302.3	6.30748	0.224181	1.16811	0.510377	0.609787	0.776213
AC068491.1	706.845	0.840561	1.79075	2.7134	0.00665963	0.0730022
AC068492.3	151.965	0.0654673	1.04642	0.467031	0.640478	0.796749
AC068580.5	9.07201	0.028872	1.02021	0.0685331	0.945361	0.974063
AC073115.5	20.5163	0.256546	1.19461	0.87745	0.380242	0.602947
AC073150.4	695.874	0.0667602	1.04736	0.712154	0.47637	0.680106
AC073263.4	7.26653	0.905697	1.87345	2.09921	0.0357985	0.179627
AC073316.1	6.08832	0.241343	1.18209	0.584036	0.559196	0.740866
AC073869.1	246.37	0.484471	1.39907	2.71455	0.00663655	0.0728874
AC073869.20	24.4348	0.0859045	1.06135	0.383074	0.701665	0.835927
AC073869.22	100.983	0.157317	1.11521	0.627452	0.530363	0.720037
AC073869.5	32.1473	0.0194396	1.01357	0.0885714	0.929423	0.965899
AC074117.10	44.0421	0.523932	1.43787	1.82089	0.0686242	0.253704
AC074117.12	1006.59	1.06468	2.0917	2.54847	0.0108196	0.0945727
AC074141.3	8.27063	0.136204	1.09901	0.313025	0.754262	0.866365
AC074391.1	8.25051	1.08831	2.12625	2.55691	0.0105606	0.0934436
AC078883.3	6.5216	0.214101	1.15998	0.559131	0.576072	0.752337
AC078937.3	11.0764	0.296323	1.22801	0.956482	0.338829	0.567453
AC078994.2	6.71198	0.127116	1.09211	0.331226	0.740474	0.858403
AC079354.4	80.8165	0.12544	1.09084	0.649932	0.515736	0.708819
AC079630.4	6.10913	0.556466	1.47066	1.28078	0.200272	0.437716
AC079922.3	20.1623	0.242578	1.1831	0.935147	0.349712	0.577441
AC083873.4	133.583	0.125827	1.09113	0.704819	0.480923	0.683554
AC083949.1	5.95892	0.589854	1.50509	1.31351	0.189011	0.426182
AC084018.1	13.1866	0.0808359	1.05763	0.221189	0.824945	0.907987
AC084219.4	99.9404	0.296291	1.22798	1.26544	0.205714	0.442906
AC087590.3	29.5599	0.125127	1.0906	0.445727	0.655795	0.806389
AC091062.2	10.3154	0.215295	1.16094	0.548745	0.583181	0.756754
AC091633.2	15.602	0.221211	1.16571	0.658556	0.510181	0.704944
AC092066.1	113.442	0.557527	1.47174	1.81594	0.06938	0.255241
AC092594.1	6.64204	0.688661	1.61179	1.69227	0.0905943	0.291947
AC092641.2	6.27584	0.155373	1.11371	0.422255	0.672839	0.817492
AC092661.2	35.8333	0.198833	1.14777	0.669523	0.503162	0.698708
AC092835.2	35.7741	0.302637	1.2334	1.25426	0.209746	0.447702
AC093081.2	189.36	0.179134	1.1322	1.23195	0.217966	0.457364
AC093323.3	281.825	0.0532287	1.03758	0.392047	0.695023	0.832033
AC093391.2	7.58471	0.192824	1.143	0.511136	0.609256	0.77578
AC093555.1	15.4347	0.185995	1.1376	0.638187	0.523352	0.714621
AC093616.3	11.3268	0.153662	1.11239	0.444069	0.656993	0.807273
AC093627.10	238.192	0.0597181	1.04226	0.236038	0.813403	0.902069
AC093627.7	69.2247	1.13378	2.19433	2.80378	0.0050507	0.0634184
AC093627.9	16.5369	0.155376	1.11371	0.480844	0.630628	0.789886
AC093724.1	49.7233	0.64669	1.56557	2.02389	0.042981	0.199266
AC093726.6	193.547	0.148001	1.10803	0.886114	0.375556	0.599813
AC093734.11	327.752	0.562321	1.47664	1.71622	0.0861212	0.283772
AC093818.1	14.6538	0.284753	1.2182	0.826665	0.408427	0.626627
AC096582.7	118.513	0.419668	1.33762	1.15846	0.246678	0.488111
AC096772.4	23.3778	0.26327	1.2002	0.938939	0.347762	0.575879
AC097523.2	11.0895	0.00462107	1.00321	0.0241746	0.980713	0.990756
AC097532.1	39.6269	0.144981	1.10572	0.553408	0.579984	0.754705
AC097533.1	45.1471	0.229199	1.17218	0.901658	0.367239	0.593724
AC097662.2	16.4915	0.841195	1.79153	2.73485	0.0062408	0.0708906
AC099548.6	13.4614	0.387137	1.3078	1.00389	0.315431	0.546779
AC100748.2	30.9613	0.144414	1.10528	0.560434	0.575184	0.751688
AC103564.6	9.43273	0.39079	1.31111	1.09661	0.272811	0.510855
AC104306.1	6.14268	0.0783895	1.05584	0.184363	0.853729	0.92423
AC104653.1	29.9698	0.129389	1.09383	0.38346	0.701379	0.835701
AC105053.4	6.95204	0.77878	1.71568	1.65041	0.0988597	0.305716
AC105760.2	7.95292	0.349867	1.27444	0.862324	0.388509	0.610282
AC105765.1	6.26842	0.352698	1.27695	0.856701	0.39161	0.612446
AC108039.2	13.6831	0.179281	1.13232	0.473968	0.635523	0.793108
AC108463.2	13.7602	0.363807	1.28682	0.943027	0.345667	0.57384
AC108479.2	44.0825	0.161253	1.11826	0.662284	0.50779	0.703176
AC110781.3	14.5807	0.613075	1.52952	1.4831	0.138049	0.36243
AC112255.1	29.536	0.00188919	1.00131	0.00841011	0.99329	0.996587
AC113189.5	6.99344	0.00903895	1.00628	0.0274533	0.978098	0.989677
AC114271.2	81.6742	0.823157	1.76927	2.37549	0.0175255	0.123295
AC114752.2	9.14141	0.0646655	1.04584	0.168933	0.865849	0.931047
AC116366.4	34.3922	0.899829	1.86584	2.23856	0.0251845	0.149935
AC122136.1	24.2648	0.427675	1.34506	1.04863	0.294351	0.530054
AC125232.1	550.601	0.210601	1.15717	1.32232	0.186061	0.422398
AC131056.3	6.70571	0.421061	1.33891	1.02211	0.30673	0.540267
AC133644.2	80.0398	0.506951	1.42104	1.43446	0.151441	0.379337
AC136007.2	128.426	0.0218541	1.01526	0.144301	0.885262	0.941803
AC136352.4	56.862	0.113143	1.08158	0.517449	0.604843	0.772516
AC136616.1	55.1261	0.923886	1.89722	2.4345	0.0149124	0.112922
AC137932.6	8.02826	0.510762	1.4248	1.18605	0.235602	0.476363
AC138031.1	22.0619	0.319998	1.24833	1.15909	0.246418	0.487953
AC138035.2	76.2958	0.502933	1.41709	1.2785	0.201074	0.438271
AC138969.4	311.238	0.559816	1.47408	2.06428	0.0389908	0.189095
AC139099.3	79.5508	0.227759	1.17101	1.02515	0.305291	0.538831
AC141586.5	83.8048	0.00938846	1.00653	0.0474473	0.962157	0.981882
AC142472.6	8.01848	0.639279	1.55755	1.74417	0.0811299	0.275188
AC144652.1	40.2458	0.665475	1.58609	1.7698	0.0767599	0.267243
AC144831.3	28.7169	0.233157	1.1754	0.806001	0.420242	0.635165
AC147651.3	24.6993	0.319174	1.24762	0.730818	0.46489	0.670425
AC147651.4	376.261	0.594889	1.51036	1.83197	0.066956	0.250682
AC226119.1	7.67767	0.0796028	1.05673	0.207887	0.835317	0.914389
ACAA1	998.477	0.0430549	1.03029	0.58446	0.558911	0.740624
ACADSB	224.248	0.042925	1.0302	0.188893	0.850176	0.923038
ACAP3	209.622	0.0774567	1.05516	0.331035	0.740618	0.858403
ACBD3	1557.22	0.20563	1.15319	1.15975	0.246151	0.487586
ACBD4	83.6815	0.100261	1.07197	0.544528	0.586078	0.759657
ACBD5	432.497	0.292537	1.22479	2.35933	0.0183082	0.126285
ACER2	66.8547	0.276492	1.21125	1.02102	0.307244	0.540582
ACER3	666.534	0.0197781	1.0138	0.116063	0.907603	0.954426
ACKR3	226.349	0.903199	1.87021	2.16766	0.0301843	0.165124
ACO1	1212.82	0.0270451	1.01892	0.197009	0.84382	0.920488
ACO2	3389.29	0.0841684	1.06008	0.718999	0.472142	0.676588
ACOD1	8.54488	0.512568	1.42659	2.39921	0.0164303	0.118889
ACOT13	221.033	0.275531	1.21044	1.48952	0.136351	0.360175
ACOT4	76.2138	0.254805	1.19317	1.20755	0.227221	0.468431
ACOT9	537.57	0.0910402	1.06514	0.475793	0.634222	0.79214
ACOX1	1433.24	0.147259	1.10746	1.42792	0.153314	0.381738
ACP1	1273.1	0.0436839	1.03074	0.289124	0.772486	0.876838
ACP2	1806.62	0.163261	1.11982	0.746753	0.455213	0.663732
ACP5	85.5121	1.26669	2.40609	2.70983	0.0067318	0.0732914
ACPP	1904.48	0.271366	1.20695	0.920306	0.357413	0.584903
ACSF3	563.643	0.0460304	1.03242	0.29225	0.770095	0.875503
ACSL1	4634.89	0.479314	1.39408	1.90738	0.056472	0.230789
ACSL3	3185.78	0.012391	1.00863	0.117719	0.90629	0.953859
ACSL4	5872.4	0.834909	1.78374	3.13566	0.00171467	0.0343148
ACSL5	892.548	0.569997	1.48452	3.09856	0.00194461	0.0366925
ACTA2	13.1073	0.23763	1.17905	0.60171	0.547367	0.732318
ACTL10	13.1398	0.0557672	1.03941	0.16068	0.872346	0.934482
ACTN1	14126.3	0.444058	1.36043	1.73831	0.0821557	0.276766
ACTN4	8193.91	0.0677967	1.04811	0.304061	0.761081	0.870627
ACTR10	812.365	0.389765	1.31018	2.65341	0.00796837	0.0808183
ACTR1A	1395.94	0.0497794	1.03511	0.243851	0.807346	0.898584
ACTR1B	1107.87	0.859876	1.81488	2.76676	0.00566156	0.0671799
ACTR3	13435.6	0.125982	1.09125	1.21559	0.224139	0.465134
ACTR3B	99.3146	0.0417182	1.02934	0.187135	0.851554	0.923104
ACTR6	229.022	0.316547	1.24535	1.71514	0.086319	0.28401
ACTR8	594.494	0.0314926	1.02207	0.334572	0.737948	0.857406
ACVR1	540.499	0.789812	1.72885	2.35646	0.0184502	0.126672
ACVR1B	619.138	0.497195	1.41147	3.74729	0.000178757	0.00931258
ACVR1C	33.865	0.76953	1.70471	2.11942	0.0340547	0.175352
ACVR2A	750.326	0.244388	1.18459	0.824781	0.409496	0.627324
ACVR2B	352.685	0.701703	1.62642	3.3255	0.000882608	0.0243812
ACYP2	128.533	0.021699	1.01515	0.124505	0.900916	0.95139
AD000090.2	24.8814	0.0697092	1.04951	0.250348	0.802318	0.895759
ADAM10	6134.61	0.622753	1.53981	2.74361	0.00607676	0.0698503
ADAM17	3992.61	0.961217	1.94695	2.76431	0.00570437	0.0674639
ADAM19	18.9899	0.376372	1.29807	0.812814	0.416324	0.63279
ADAM8	12.235	1.01545	2.02154	2.58166	0.00983274	0.0905211
ADAM9	10336.6	0.184994	1.13681	0.928829	0.352978	0.580285
ADAMTS1	141.856	0.382897	1.30396	0.814548	0.415331	0.631957
ADAMTS12	13.7464	0.436782	1.35358	1.03856	0.299011	0.533653
ADAMTS13	23.2641	0.480369	1.3951	1.3404	0.180115	0.416233
ADAMTS14	8.71155	1.47082	2.7718	3.33847	0.000842409	0.0235724
ADAMTS15	1461.43	0.631129	1.54878	2.0483	0.0405306	0.192938
ADAMTS4	13.1956	1.13198	2.1916	2.76544	0.00568469	0.0673618
ADAMTS5	6.23785	0.539195	1.45316	1.20576	0.227909	0.468941
ADAMTS6	30.6614	0.124858	1.0904	0.315466	0.752408	0.865099
ADAMTS7	22.8182	0.654254	1.5738	1.52809	0.12649	0.345355
ADAMTS8	78.1647	2.01285	4.03578	4.31177	1.6195e-05	0.00230601
ADAMTSL5	47.6985	0.504861	1.41899	1.57606	0.115013	0.32899
ADAR	15553.8	0.369256	1.29169	1.96307	0.0496376	0.215224
ADARB1	1073.36	0.940738	1.91951	2.22606	0.0260101	0.152685
ADCK2	1035.09	0.143043	1.10423	0.740631	0.458917	0.666117
ADCK4	239.564	0.350084	1.27463	1.70676	0.0878664	0.286837
ADCY1	2040.09	0.0598026	1.04232	0.182603	0.855109	0.924786
ADCY3	2516	0.145516	1.10613	0.712202	0.476339	0.680106
ADCY8	1538.77	1.41616	2.66875	3.30006	0.000966627	0.0255181
ADD3	263.738	0.672451	1.59378	3.15226	0.00162013	0.0333666
ADGRB1	14.805	1.34095	2.53318	2.94234	0.00325737	0.0493753
ADGRB2	15.3609	1.33984	2.53123	3.2522	0.00114516	0.027711
ADGRD1	69.2016	0.608604	1.52478	1.40196	0.160927	0.392263
ADGRE2	2062.42	1.36265	2.57158	3.40639	0.000658285	0.0200093
ADGRE3	56.684	0.175133	1.12907	0.432217	0.665584	0.812743
ADGRE4P	69.7217	0.689855	1.61312	2.23936	0.0251328	0.149833
ADGRE5	2528.2	0.775199	1.71143	2.2792	0.0226549	0.141482
ADGRF3	6.15135	0.344916	1.27008	0.835257	0.403573	0.622511
ADGRG1	289.045	1.71839	3.29069	5.10944	3.23122e-07	0.000169052
ADGRG2	6.58746	0.164056	1.12043	0.379104	0.70461	0.837759
ADGRG3	20.9032	0.719475	1.64658	1.92359	0.0544064	0.225975
ADGRL1	257.778	0.352207	1.27651	1.06687	0.286031	0.52274
ADIPOR1	5183.64	0.114565	1.08265	0.696441	0.486153	0.686747
ADK	782.53	0.0788084	1.05615	0.271215	0.786226	0.886142
ADM	417.854	1.14109	2.20548	2.76336	0.00572098	0.0675138
ADM2	281.574	2.01031	4.02868	5.97858	2.25094e-09	3.88625e-06
ADO	715.282	1.19093	2.283	3.23926	0.00119841	0.0282273
ADORA2B	108.123	0.166115	1.12203	0.476483	0.63373	0.791894
ADPGK	4271.53	0.0634993	1.045	0.64757	0.517263	0.709844
ADPRHL1	59.0042	1.30431	2.46966	3.03782	0.00238296	0.0416332
ADPRM	43.6921	0.251249	1.19024	0.930744	0.351986	0.579538
ADRA2B	52.6103	1.01497	2.02086	2.12024	0.033986	0.175186
ADRM1	1836.9	0.270938	1.20659	1.93066	0.0535246	0.224351
AF001548.5	18.9229	1.19217	2.28496	2.9846	0.00283953	0.0454352
AF038458.4	27.94	0.119624	1.08645	0.542078	0.587765	0.76093
AF127936.9	53.3861	0.170094	1.12513	0.682509	0.494917	0.692723
AF254983.5	24.0099	0.232876	1.17518	0.588262	0.556356	0.738506
AF277315.13	10.3561	0.848213	1.80027	2.07953	0.0375683	0.184844
AFAP1	1172.17	1.18866	2.2794	3.41462	0.000638706	0.0197621
AFAP1-AS1	15.6314	0.755595	1.68833	1.84421	0.0651519	0.247479
AFAP1L1	226.394	0.598102	1.51372	1.73831	0.0821562	0.276766
AFF1	1662.58	0.315365	1.24433	1.15344	0.248729	0.489826
AFF2	301.332	0.275633	1.21053	1.04574	0.295679	0.531064
AFF4	2383.38	0.894822	1.85938	3.14199	0.00167804	0.0339244
AFG3L2P1	6.15155	0.0362849	1.02547	0.0998807	0.920439	0.961482
AFTPH	1238.21	0.424764	1.34235	2.01815	0.0435752	0.200995
AGA	401.251	0.138409	1.10069	0.775148	0.438252	0.651211
AGAP1	628.125	0.661858	1.58212	2.15561	0.0311143	0.167848
AGAP14P	14.1595	0.0182269	1.01271	0.0541421	0.956822	0.978964
AGAP2-AS1	66.9947	0.419952	1.33788	1.78241	0.0746819	0.263574
AGAP3	2332.68	0.919933	1.89203	2.87876	0.00399244	0.0553206
AGAP4	39.9188	0.0610734	1.04324	0.222083	0.824249	0.907799
AGFG1	2076.12	0.277868	1.2124	1.9401	0.0523681	0.222037
AGGF1	294.954	0.0670156	1.04755	0.699933	0.483969	0.685167
AGO1	1768.4	0.178506	1.13171	1.32784	0.184233	0.420099
AGO2	4110.81	0.838915	1.7887	2.89099	0.00384028	0.053801
AGO3	282.433	0.170003	1.12506	1.23346	0.217405	0.456597
AGPAT1	2510.59	0.154498	1.11303	1.35689	0.174817	0.410561
AGPAT3	3321.79	0.0999288	1.07172	1.05019	0.293633	0.529692
AGPAT4	425.726	0.812306	1.75602	2.2887	0.0220968	0.140052
AGRN	3531.25	0.527394	1.44132	1.47881	0.139191	0.36357
AGTRAP	789.879	0.00744542	1.00517	0.0311371	0.97516	0.988675
AHCYL1	5336.54	1.05752	2.08135	2.81471	0.00488206	0.0622976
AHCYL2	416.935	0.165055	1.12121	1.02808	0.303914	0.537354
AHDC1	376.689	0.570255	1.48479	1.48507	0.137526	0.3619
AHI1	309.015	0.399812	1.31934	1.53547	0.124669	0.343024
AHNAK2	159.838	0.487522	1.40204	1.28378	0.199219	0.436355
AHR	461.861	0.0628869	1.04455	0.305062	0.760319	0.870253
AHRR	2817.15	0.536172	1.45012	1.62027	0.105174	0.315276
AIDA	2463.28	0.278321	1.21278	2.497	0.0125249	0.102973
AIM2	740.34	2.00384	4.01066	4.95228	7.33497e-07	0.000281418
AIMP1	1029.75	0.0815558	1.05816	0.62381	0.532753	0.722089
AIP	841.037	0.0162521	1.01133	0.110257	0.912206	0.956734
AJUBA	269.222	1.50664	2.84148	4.38625	1.15321e-05	0.00193302
AK1	116.927	0.477048	1.39189	1.77769	0.0754544	0.26494
AK3	1017.97	0.00359399	1.00249	0.0338443	0.973001	0.98753
AK6	274.492	0.0825721	1.0589	0.343173	0.731468	0.85355
AK9	94.0834	0.685544	1.60831	2.91557	0.00355034	0.0514071
AKAP10	433.864	0.224344	1.16825	2.05219	0.0401512	0.192078
AKAP11	1594.79	0.257335	1.19527	0.935215	0.349677	0.577441
AKAP13	4546.76	0.567521	1.48198	2.17245	0.0298219	0.164078
AKAP8	887.649	0.327129	1.25451	1.57568	0.1151	0.329006
AKAP8L	1081.79	0.369326	1.29175	1.49567	0.13474	0.357542
AKAP9	733.259	0.292159	1.22447	0.9161	0.359614	0.586948
AKIP1	713.624	0.0406374	1.02857	0.353346	0.723829	0.849626
AKIRIN1	2011.98	0.0945947	1.06777	1.06311	0.287732	0.524137
AKIRIN2	3257.97	1.2847	2.43632	3.70001	0.000215589	0.0104555
AKR1C2	8.62774	0.248703	1.18814	0.563891	0.572829	0.749915
AKT1S1	783.27	0.321464	1.2496	1.66837	0.0952414	0.299789
AKT2	2375.02	0.0442202	1.03113	0.554744	0.57907	0.754335
AL035209.2	10.9273	0.410048	1.32873	0.968102	0.332994	0.561768
AL121653.4	11.3023	0.352741	1.27698	1.07259	0.283453	0.520488
AL353997.7	15.7683	0.21032	1.15694	0.635787	0.524915	0.715793
AL354822.1	93.322	0.0377137	1.02649	0.137058	0.890985	0.945299
AL450992.2	15.0217	0.523712	1.43765	1.53438	0.124936	0.343092
AL592183.1	134.821	0.689827	1.61309	2.52051	0.0117184	0.0989106
AL672183.2	58.0485	0.24947	1.18877	1.05935	0.289442	0.525414
AL844908.5	267.399	0.91985	1.89192	3.31866	0.000904494	0.0247192
ALAS1	4726.41	0.236511	1.17814	0.965453	0.334318	0.563122
ALCAM	16389.8	0.752068	1.68421	1.79279	0.0730058	0.260854
ALDH1A2	135.953	1.43526	2.70431	3.37208	0.000746027	0.0217203
ALDH1A3	8.39606	0.0217902	1.01522	0.0462374	0.963121	0.982353
ALDH1L2	1397.56	0.891136	1.85464	2.48835	0.0128339	0.104409
ALDH3A2	576.596	0.0602116	1.04262	0.438372	0.661117	0.809897
ALDH3B1	1332.66	0.0130158	1.00906	0.0625097	0.950157	0.976258
ALDH5A1	155.878	0.55638	1.47057	1.86975	0.0615182	0.241262
ALDH6A1	311.768	0.13464	1.09782	0.744611	0.456507	0.664726
ALDOA	207.507	0.456296	1.37201	1.7685	0.0769781	0.267625
ALDOAP2	7.79604	0.412655	1.33113	1.10494	0.269185	0.50788
ALDOC	136.558	0.570049	1.48457	1.39274	0.163698	0.396443
ALG10B	149.089	0.126677	1.09178	0.53451	0.592989	0.764396
ALG11	109.556	0.0537466	1.03796	0.218678	0.826901	0.909212
ALG2	624.769	0.139924	1.10185	1.01397	0.310598	0.543146
ALKBH1	319.079	0.168042	1.12353	1.48387	0.137845	0.362346
ALKBH5	904.991	0.479833	1.39458	2.26229	0.0236798	0.144775
ALKBH6	11.8148	0.858565	1.81323	2.68794	0.00718952	0.0761516
ALKBH7	236.05	0.185902	1.13753	0.735846	0.461824	0.668012
ALPK1	601.292	0.362211	1.28539	1.36485	0.172302	0.407561
ALPK2	6.46452	1.00987	2.01373	2.514	0.0119369	0.0998018
ALPK3	1233.61	0.807617	1.75032	2.29845	0.0215361	0.137916
ALS2	579.406	0.088718	1.06342	0.579848	0.562017	0.74252
ALX4	18.9749	0.187782	1.13901	0.457049	0.647636	0.802088
AMBRA1	1022.03	0.124038	1.08978	0.698347	0.48496	0.685833
AMD1	4309.17	0.308638	1.23854	2.01243	0.0441751	0.202142
AMDHD2	146.532	0.0492257	1.03471	0.239261	0.810903	0.900727
AMIGO1	89.9432	0.0334472	1.02345	0.167977	0.866601	0.931339
AMIGO2	113.152	0.369582	1.29198	1.03467	0.300822	0.535157
AMMECR1L	689.689	0.410191	1.32886	3.56557	0.00036306	0.0145063
AMN1	183.673	0.75669	1.68961	2.80945	0.00496266	0.0629802
AMOT	65.4148	0.450276	1.3663	1.08687	0.277095	0.514535
AMOTL2	29.2539	0.501975	1.41615	1.15371	0.248621	0.489826
AMPD2	1977.87	0.651684	1.571	1.94901	0.0512945	0.219312
AMPD3	3313.88	1.05099	2.07195	2.8024	0.00507234	0.0635055
AMZ1	92.9728	0.876226	1.83557	2.15177	0.0314157	0.168027
AMZ2	722.838	0.216308	1.16176	1.18794	0.234858	0.475583
ANAPC10	214.52	0.222368	1.16665	1.54303	0.122825	0.340216
ANAPC13	887.067	0.202458	1.15066	1.93176	0.0533892	0.224118
ANGEL1	1072.63	0.0669127	1.04747	0.272416	0.785302	0.885523
ANGEL2	441.943	0.0750012	1.05336	0.443245	0.657589	0.807602
ANGPTL4	22.8844	1.66272	3.16612	3.88541	0.000102158	0.00665951
ANK1	16.8094	0.311719	1.24119	0.76963	0.441519	0.653418
ANK2	455.788	0.527328	1.44126	2.16087	0.0307052	0.166916
ANKAR	12.4362	0.123556	1.08942	0.376719	0.706382	0.838805
ANKDD1A	73.6146	0.713332	1.63959	2.06438	0.038982	0.189095
ANKH	1331.31	1.03065	2.04295	2.71038	0.00672069	0.0732529
ANKHD1	15.1139	0.232492	1.17486	0.831976	0.405422	0.624241
ANKIB1	1015.4	0.37894	1.30039	2.52743	0.0114901	0.0979955
ANKLE2	1475.33	0.0231956	1.01621	0.184618	0.853529	0.924117
ANKMY1	224.148	0.355853	1.27974	1.85619	0.0634271	0.244149
ANKRA2	91.072	0.649338	1.56845	2.15415	0.0312284	0.167852
ANKRD1	151.058	0.845873	1.79735	3.39923	0.000675764	0.020309
ANKRD10	678.856	0.0185953	1.01297	0.0685381	0.945357	0.974063
ANKRD11	3760.2	0.700197	1.62473	2.29013	0.0220136	0.139832
ANKRD12	603.435	0.208949	1.15585	0.666616	0.505017	0.700362
ANKRD13C	671.239	0.350856	1.27532	2.85802	0.0042629	0.0573576
ANKRD13D	902.015	0.206394	1.1538	1.19525	0.231989	0.472824
ANKRD16	34.6108	0.256356	1.19446	1.2673	0.205048	0.442045
ANKRD17	3501.6	0.207918	1.15502	1.25236	0.210439	0.448547
ANKRD18DP	16.8058	0.443385	1.35979	1.23699	0.216089	0.455251
ANKRD22	235.751	1.38917	2.61927	3.53781	0.00040346	0.0153972
ANKRD24	65.5813	0.408905	1.32768	1.08068	0.279839	0.517495
ANKRD28	1640.01	1.12371	2.17906	3.28946	0.0010038	0.0259596
ANKRD33B	94.6602	1.00287	2.00398	2.59649	0.00941813	0.0884047
ANKRD34A	26.5291	0.810499	1.75382	1.90634	0.0566066	0.230934
ANKRD36	23.799	0.00878592	1.00611	0.0218407	0.982575	0.991428
ANKRD36B	21.3448	0.15214	1.11122	0.500575	0.61667	0.78015
ANKRD37	21.3395	0.523496	1.43743	1.55509	0.119926	0.335959
ANKRD40	1721.1	0.102182	1.0734	1.18659	0.23539	0.476158
ANKRD42	232.878	0.919688	1.89171	3.16819	0.00153392	0.032415
ANKRD44	910.59	0.23985	1.18087	0.916295	0.359512	0.586897
ANKRD52	3230.87	0.297944	1.22939	1.44949	0.1472	0.373518
ANKS1A	1558.27	0.0820297	1.05851	0.35099	0.725596	0.850407
ANKZF1	288.256	0.528057	1.44199	2.15286	0.0313294	0.167915
ANO5	123.331	0.396194	1.31603	1.32036	0.186716	0.423274
ANO6	5636.05	0.274635	1.20969	1.85442	0.0636792	0.244751
ANO7	20.4025	0.320867	1.24908	0.811498	0.41708	0.632905
ANO7P1	9.22831	0.510554	1.4246	1.38321	0.166601	0.400358
ANO8	220.522	0.879937	1.84029	2.29548	0.0217056	0.13859
ANPEP	24978	0.844683	1.79587	2.34834	0.0188571	0.128158
ANTXR2	3712.61	1.10222	2.14685	2.97143	0.00296413	0.0468214
ANXA11	5603.2	0.795971	1.73625	2.77286	0.00555659	0.0666322
ANXA2R	48.0307	0.554796	1.46896	1.45547	0.14554	0.371066
ANXA3	14.7139	0.484206	1.39882	1.08813	0.276539	0.514178
ANXA5	10423.3	0.199368	1.1482	0.912987	0.361249	0.588449
ANXA7	1014.14	0.0348742	1.02447	0.294696	0.768226	0.874262
ANXA9	7.42356	1.17201	2.25325	2.61428	0.00894148	0.086436
AOC2	7.69057	0.626532	1.54385	1.37836	0.168092	0.40229
AOX1	36.3256	0.496374	1.41066	1.13111	0.258009	0.497768
AP000240.4	6.92756	0.0478862	1.03375	0.120792	0.903856	0.95304
AP000330.8	115.782	0.00568179	1.00395	0.0185205	0.985224	0.99264
AP000439.1	41.524	0.968843	1.95727	2.47106	0.0134714	0.107182
AP000525.9	289.026	0.0471352	1.03321	0.369874	0.711477	0.842557
AP000550.1	16.4214	0.767276	1.70205	1.95228	0.0509054	0.218423
AP000609.2	601.88	1.01435	2.01999	2.40483	0.0161801	0.11788
AP000640.9	6007.68	0.103584	1.07444	0.565774	0.571548	0.748579
AP000688.8	269.036	0.65102	1.57028	2.43809	0.0147652	0.112123
AP000857.1	52.2462	0.0497756	1.0351	0.21196	0.832138	0.912472
AP000963.3	9.40979	0.174941	1.12892	0.52253	0.601301	0.769796
AP001055.8	6.57853	0.0245648	1.01717	0.0472312	0.962329	0.981882
AP001372.2	49.7404	0.0439361	1.03092	0.187032	0.851636	0.923104
AP001816.1	24.2684	0.00252602	1.00175	0.0138209	0.988973	0.994619
AP003068.18	32.242	0.155645	1.11392	0.478249	0.632473	0.791107
AP003900.6	15.5979	0.114251	1.08241	0.367476	0.713264	0.843682
AP006222.1	112.106	0.0779504	1.05552	0.534246	0.593171	0.764413
AP1AR	311.31	0.426241	1.34373	3.29769	0.00097483	0.0256562
AP1G1	3458.43	0.127102	1.0921	1.52043	0.128404	0.348677
AP1S1	976.206	0.329683	1.25674	1.92366	0.0543975	0.225975
AP1S2	6135.08	0.0943639	1.06759	0.28974	0.772015	0.876724
AP2A1	2398.92	0.0434796	1.0306	0.402932	0.686998	0.82638
AP2M1	9144.1	0.0297157	1.02081	0.332779	0.739301	0.858086
AP2S1	3487.43	0.104687	1.07526	0.637006	0.524121	0.715059
AP3D1	5898.69	0.431962	1.34907	1.77835	0.0753461	0.264682
AP3M1	1048.11	0.114457	1.08257	0.581196	0.561108	0.74208
AP3S1	910.471	0.0327632	1.02297	0.18945	0.84974	0.923038
AP3S2	261.145	0.360765	1.28411	1.80861	0.0705109	0.256721
AP4E1	595.73	0.852959	1.8062	3.84453	0.000120784	0.00742115
AP4M1	187.816	0.244068	1.18433	1.43072	0.15251	0.38068
AP4S1	138.208	0.333805	1.26033	1.72949	0.0837208	0.279798
AP5B1	1187.34	0.721673	1.64909	2.28396	0.0223741	0.140724
AP5M1	664.702	0.183704	1.1358	1.87969	0.0601497	0.23814
AP5Z1	897.303	0.137587	1.10006	0.816251	0.414356	0.631238
APBA2	503.655	0.459789	1.37534	1.74176	0.081551	0.275642
APBA3	321.569	0.826161	1.77296	2.59944	0.00933768	0.0880475
APBB1	600.748	1.06699	2.09506	2.86848	0.00412444	0.0562225
APBB1IP	1976.87	0.0256246	1.01792	0.082554	0.934206	0.968364
APBB2	57.3261	1.72392	3.30332	4.03361	5.4927e-05	0.00449438
APC2	7.73285	0.421286	1.33912	1.04467	0.296175	0.53146
APEH	1968.17	0.0854331	1.06101	0.861054	0.389208	0.61056
APLF	47.5353	0.2348	1.17674	0.959677	0.337218	0.566128
APLP1	93.4685	0.563725	1.47808	1.47995	0.138886	0.363313
APLP2	52934.9	0.166387	1.12224	1.04387	0.296548	0.531882
APOBEC3F	245.102	0.0563433	1.03983	0.450354	0.652455	0.804445
APOBEC3G	653.634	0.626276	1.54358	2.34136	0.0192136	0.129327
APOBEC3H	9.65192	0.0430542	1.03029	0.100437	0.919998	0.96137
APOBR	1886.09	0.236798	1.17837	0.750171	0.453152	0.661957
APOC1	3478.82	0.270186	1.20596	0.895205	0.370677	0.596069
APOC1P1	123.698	0.595255	1.51074	1.75163	0.0798375	0.272841
APOC2	21.8069	0.463645	1.37902	1.34145	0.179776	0.416202
APOE	10337.7	0.546506	1.46054	1.4389	0.150179	0.377803
APOL1	1123.28	1.00851	2.01184	2.65931	0.00783016	0.0799454
APOL2	653.847	0.724162	1.65194	2.18075	0.0292016	0.162355
APOL3	314.074	0.958777	1.94366	2.52732	0.0114938	0.0979955
APOL4	170.725	0.812072	1.75573	3.98757	6.67532e-05	0.00519687
APOL6	3017.18	1.41758	2.67137	4.65478	3.2432e-06	0.000811504
APOM	34.4179	0.215315	1.16096	1.05275	0.292455	0.528772
APOO	168.989	0.277455	1.21206	1.19841	0.230757	0.471816
APOOL	520.017	0.12651	1.09165	1.26531	0.20576	0.442949
APP	12515.8	0.351557	1.27594	1.37044	0.170549	0.40536
APPBP2	701.658	0.311134	1.24068	3.84132	0.000122373	0.0074656
AQP9	70.9612	0.172172	1.12675	0.428234	0.668481	0.814887
ARAP1	3778.21	0.192877	1.14304	0.651024	0.515031	0.70827
ARAP2	32.0827	1.39186	2.62416	3.71967	0.000199482	0.0100118
ARAP3	768.894	1.0606	2.0858	2.36778	0.0178951	0.124746
ARC	15.7753	1.60038	3.03223	3.23332	0.00122359	0.0287419
ARCN1	8856.16	0.362654	1.28579	1.92399	0.0543562	0.225975
AREG	533.023	1.72138	3.29752	5.17762	2.24739e-07	0.000155205
AREL1	1779.93	0.0623659	1.04418	0.804145	0.421313	0.635892
ARF1	20152.2	0.280916	1.21497	1.49481	0.134965	0.357712
ARF3	3255.69	0.22906	1.17207	1.5348	0.124832	0.343025
ARF4	4215.84	0.688918	1.61207	2.39415	0.0166588	0.11974
ARFGAP1	963.213	0.342248	1.26773	1.79523	0.0726166	0.260276
ARFGAP3	957.127	0.572603	1.4872	2.07196	0.0382688	0.187317
ARFGEF1	2132.98	0.0420837	1.0296	0.347996	0.727843	0.851607
ARFGEF2	2165.24	0.26759	1.2038	2.14939	0.0316032	0.16856
ARFGEF3	432.145	0.152454	1.11146	0.479538	0.631556	0.790475
ARFIP1	566.862	0.463644	1.37902	3.0548	0.00225211	0.0399617
ARFRP1	504.152	0.343482	1.26881	1.82522	0.067968	0.25225
ARHGAP1	2363.86	0.245198	1.18526	1.23627	0.216359	0.455478
ARHGAP10	854.174	0.974377	1.96479	2.58844	0.00964126	0.0897222
ARHGAP12	337.197	0.497217	1.41149	3.90676	9.3541e-05	0.00629571
ARHGAP22	80.7085	0.450695	1.3667	1.37325	0.169674	0.404504
ARHGAP23	315.408	1.10342	2.14863	2.44553	0.0144638	0.111133
ARHGAP25	1165.56	0.530133	1.44406	1.75164	0.0798357	0.272841
ARHGAP26	4368.63	0.436785	1.35358	1.74993	0.0801308	0.273411
ARHGAP27	1025.34	0.0838353	1.05983	0.375915	0.70698	0.838959
ARHGAP30	8611.32	0.311803	1.24126	1.1356	0.256124	0.496239
ARHGAP31	1123.52	0.265272	1.20186	0.879658	0.379045	0.601976
ARHGAP32	495.497	0.246544	1.18636	1.47176	0.141087	0.365977
ARHGAP35	3675	0.0293374	1.02054	0.215098	0.829691	0.911003
ARHGAP39	22.6905	0.390328	1.31069	1.20329	0.228864	0.469876
ARHGAP42	79.3701	0.399893	1.31941	1.21749	0.223416	0.464397
ARHGAP44	34.355	0.61125	1.52758	1.60658	0.108147	0.319962
ARHGAP5	21.6055	0.985278	1.97969	2.33039	0.0197858	0.13085
ARHGAP6	172.271	0.103808	1.07461	0.289019	0.772567	0.876838
ARHGAP9	1257.04	0.0311403	1.02182	0.185336	0.852965	0.923693
ARHGEF11	2292.97	0.10978	1.07906	0.40685	0.684118	0.824869
ARHGEF16	33.458	0.594938	1.51041	1.71565	0.086227	0.283942
ARHGEF17	240.592	0.19949	1.14829	0.665205	0.50592	0.701019
ARHGEF18	74.1532	0.22326	1.16737	1.03909	0.298763	0.533413
ARHGEF2	9097.13	0.869608	1.82717	2.97382	0.00294116	0.0466721
ARHGEF3	2579.87	0.533388	1.44732	1.62355	0.104472	0.314344
ARHGEF35	60.2965	0.124512	1.09014	0.350357	0.72607	0.850621
ARHGEF37	15.4975	0.132967	1.09655	0.404054	0.686173	0.825779
ARHGEF40	718.621	0.488746	1.40323	1.57143	0.116083	0.330231
ARHGEF5	155.704	0.472484	1.3875	1.37788	0.168242	0.402479
ARHGEF7	998.685	0.125924	1.09121	0.549823	0.582441	0.756502
ARHGEF9	563.28	0.0107335	1.00747	0.0590674	0.952898	0.977269
ARID2	652.038	0.294304	1.22629	1.60461	0.108579	0.320433
ARID3B	293.182	1.31512	2.48824	3.18631	0.00144099	0.0313729
ARID4A	565.894	0.0924807	1.0662	0.557963	0.57687	0.752936
ARID4B	1345.35	0.121902	1.08817	0.539352	0.589644	0.762734
ARID5A	575.672	0.872428	1.83074	2.15306	0.0313141	0.167915
ARID5B	585.42	0.929262	1.9043	2.23585	0.0253615	0.150521
ARIH1	1964.69	0.454556	1.37036	2.52756	0.0114858	0.0979955
ARIH2	1550.68	0.0826314	1.05895	1.08508	0.277884	0.515499
ARIH2OS	7.68681	0.619799	1.53666	1.48565	0.137373	0.361718
ARL1	1282.42	0.539258	1.45323	1.96202	0.0497599	0.215566
ARL10	13.5295	0.327945	1.25522	1.00465	0.315066	0.546589
ARL13B	250.227	0.0443882	1.03125	0.34427	0.730643	0.853384
ARL15	192.675	0.211529	1.15791	1.07666	0.281632	0.518622
ARL2BP	1696.29	0.295055	1.22693	2.62759	0.00859927	0.0842602
ARL4A	285.632	0.534946	1.44889	2.19231	0.0283569	0.160467
ARL4C	2597.29	1.2143	2.32028	3.40371	0.000664779	0.0201712
ARL4D	144.166	0.85367	1.80709	2.50984	0.0120786	0.100421
ARL5B	166.103	0.721538	1.64894	2.61998	0.00879358	0.0854922
ARL6	41.8798	0.563788	1.47815	2.09993	0.0357351	0.17953
ARL8A	1266.63	0.332565	1.25925	1.21948	0.222662	0.463554
ARL8B	2517.19	0.434935	1.35185	2.12734	0.0333922	0.173183
ARMC10	780.902	0.263309	1.20023	1.25017	0.211239	0.449467
ARMC5	309.774	0.0172153	1.012	0.100557	0.919902	0.96137
ARMC8	1053.21	0.0972979	1.06977	0.627181	0.53054	0.720153
ARMC9	876.005	0.888295	1.85099	2.16618	0.0302975	0.165429
ARMCX2	7.06344	0.292955	1.22515	0.774864	0.43842	0.651292
ARMCX3	922.991	0.361271	1.28456	1.75693	0.07893	0.271514
ARMCX6	550.175	0.162128	1.11894	1.41596	0.156787	0.386925
ARNT2	752.109	1.4124	2.6618	4.08914	4.32978e-05	0.00389342
ARNTL	566.157	0.163718	1.12017	0.786571	0.431533	0.644835
ARNTL2	747.293	0.725402	1.65336	2.71163	0.00669534	0.0730601
ARPC1B	247.06	0.193694	1.14369	1.2125	0.225323	0.466338
ARPC5L	1063.47	0.393647	1.31371	2.50126	0.0123751	0.102277
ARPP19	3189.95	0.113767	1.08205	0.889086	0.373957	0.598253
ARRB1	1948.9	0.0471986	1.03326	0.230508	0.817697	0.90358
ARRB2	2134.62	0.256364	1.19446	1.41202	0.157945	0.388562
ARRDC3	851.484	1.05282	2.07458	2.87554	0.00403332	0.055539
ARRDC3-AS1	13.5077	0.736478	1.6661	2.38515	0.0170721	0.121546
ARRDC4	1032.25	0.280384	1.21452	1.31691	0.18787	0.42483
ARSA	1771.64	0.296846	1.22846	1.22897	0.219083	0.458566
ARSB	3356.33	0.146178	1.10663	0.872449	0.382964	0.60576
ARSG	84.1384	0.663776	1.58422	2.55708	0.0105556	0.0934436
ARVCF	12.7537	0.401408	1.3208	1.15425	0.248398	0.489733
ASAP1	6738.02	1.17733	2.26158	2.8468	0.0044161	0.0584247
ASAP2	674.225	0.452321	1.36824	1.50992	0.131065	0.352028
ASB1	1425.99	0.473649	1.38862	2.14694	0.0317978	0.16918
ASB3	7.69947	0.134323	1.09758	0.356969	0.721115	0.84798
ASB6	493.732	0.278459	1.2129	2.20291	0.0276011	0.158236
ASB7	456.663	0.0843339	1.0602	0.661561	0.508252	0.703292
ASCC3	2581.09	0.0265831	1.0186	0.241993	0.808785	0.899606
ASCL2	22.9628	0.614994	1.53155	1.41528	0.156987	0.387142
ASF1A	771.18	0.251003	1.19003	1.21526	0.224266	0.465154
ASGR2	110.457	0.0471915	1.03325	0.182268	0.855372	0.924786
ASH1L	2800.56	0.242864	1.18334	0.92602	0.354436	0.581664
ASIC3	11.9299	0.45899	1.37458	1.04594	0.29559	0.531038
ASL	343.208	0.252638	1.19138	1.37563	0.168937	0.403583
ASNA1	1470.56	0.214808	1.16055	1.48216	0.138298	0.362655
ASNS	12.2767	2.00817	4.02271	4.45208	8.50431e-06	0.00166988
ASPH	5967.4	0.590475	1.50574	2.20437	0.0274982	0.158094
ASPHD1	403.661	0.57323	1.48785	1.9455	0.0517144	0.220456
ASPHD2	108.549	0.178788	1.13193	0.591548	0.554153	0.736942
ASPRV1	8.53429	0.646775	1.56566	1.74878	0.0803299	0.273819
ASS1	5065.99	0.876108	1.83542	2.41985	0.0155268	0.115129
ASXL2	2342.62	0.107329	1.07723	0.734747	0.462494	0.668443
ATAD1	754.592	0.346241	1.27124	1.63029	0.10304	0.311954
ATAT1	32.0394	0.523456	1.43739	1.7085	0.0875428	0.286472
ATE1	276.935	0.787064	1.72556	5.47815	4.29803e-08	4.63784e-05
ATF1	287.23	0.130882	1.09496	0.931011	0.351848	0.57943
ATF3	1796.44	1.86246	3.63627	4.16272	3.14483e-05	0.00342187
ATF4	7095.74	0.953089	1.93601	5.00647	5.54361e-07	0.000227882
ATF4P3	407.404	0.866973	1.82383	3.95383	7.69113e-05	0.00562658
ATF5	2475.15	0.468359	1.38354	1.58228	0.113585	0.327287
ATF6	3677.46	0.137731	1.10017	0.954376	0.339893	0.568465
ATF6B	2870.76	0.138638	1.10087	0.835351	0.40352	0.622511
ATF7	1092.88	0.165423	1.1215	0.790561	0.4292	0.642906
ATG101	522.673	0.812009	1.75565	2.55988	0.0104708	0.0934352
ATG12	461.025	0.0491878	1.03468	0.359036	0.719568	0.847142
ATG13	3053.14	0.52054	1.43449	2.35834	0.018357	0.126389
ATG14	242.01	0.0139053	1.00968	0.0687769	0.945167	0.974053
ATG16L1	772.857	0.793827	1.73367	3.02877	0.00245552	0.0420581
ATG2A	1038.27	1.09528	2.13654	2.8412	0.00449437	0.0591349
ATG2B	666.917	0.296873	1.22848	2.45984	0.0138997	0.108538
ATG4D	320.76	0.335111	1.26147	1.59097	0.111616	0.324747
ATG5	1151.13	0.00933935	1.00649	0.0613161	0.951107	0.976387
ATG7	1968.77	0.450637	1.36664	2.94329	0.00324739	0.0493106
ATG9A	755.131	0.228393	1.17153	1.29236	0.196231	0.433039
ATL1	14.5465	0.538049	1.45201	1.41073	0.158323	0.388696
ATM	1476.6	0.277599	1.21218	1.51413	0.129992	0.350894
ATMIN	1505.7	0.298719	1.23005	3.05828	0.0022261	0.0398631
ATN1	1166.49	0.789808	1.72884	2.33825	0.0193742	0.129613
ATOX1	993.032	0.421751	1.33955	1.75252	0.0796841	0.272698
ATP10A	367.458	0.0860941	1.06149	0.232857	0.815872	0.903034
ATP11A	2413.65	0.133178	1.09671	0.449689	0.652935	0.804677
ATP11B	1334.95	0.0451643	1.0318	0.403993	0.686218	0.825779
ATP11C	524.579	0.217202	1.16248	1.59835	0.109966	0.322426
ATP13A1	2416.34	0.208023	1.1551	1.39407	0.163296	0.395969
ATP13A2	398.13	0.377651	1.29922	1.27919	0.20083	0.438174
ATP13A3	4880.34	0.758455	1.69168	2.80635	0.00501069	0.0632256
ATP1A1	19565.9	0.0149285	1.0104	0.164085	0.869664	0.932941
ATP1B2	49.2846	0.708008	1.63355	3.4474	0.000566001	0.018184
ATP1B3	3633.63	0.138027	1.1004	0.730583	0.465034	0.670534
ATP2A3	717.887	0.733233	1.66236	2.35202	0.0186716	0.127377
ATP2B1	3407.99	0.473666	1.38863	1.84385	0.0652049	0.247529
ATP2B2	36.194	1.17668	2.26057	3.46192	0.000536327	0.0176543
ATP2B3	46.9058	0.0306487	1.02147	0.0729803	0.941822	0.972603
ATP2B4	3133.15	0.0310386	1.02175	0.0842236	0.932879	0.967627
ATP2C1	2210.03	0.0369167	1.02592	0.297712	0.765923	0.872753
ATP5A1P3	7.59972	0.0976554	1.07003	0.251658	0.801306	0.895208
ATP5S	128.626	0.0177925	1.01241	0.0761448	0.939304	0.970908
ATP5SL	1045.82	0.0401328	1.02821	0.329373	0.741874	0.85947
ATP6AP1	9082.2	0.47978	1.39453	1.96497	0.0494182	0.214697
ATP6AP1L	51.3485	0.670759	1.59191	2.4511	0.0142419	0.110164
ATP6AP2	11097.6	0.47822	1.39302	2.66163	0.00777639	0.0796688
ATP6V0A1	2596.87	0.161206	1.11822	0.871328	0.383575	0.606227
ATP6V0A2	637.632	0.238423	1.1797	2.58757	0.00966566	0.0897885
ATP6V0B	8981.85	0.375159	1.29698	2.23485	0.0254274	0.150583
ATP6V0D2	382.992	0.901433	1.86792	2.01185	0.0442358	0.202313
ATP6V0E1	3844.38	0.178214	1.13148	1.1961	0.231659	0.472542
ATP6V1A	2848.85	0.050727	1.03579	0.283382	0.776884	0.879073
ATP6V1B2	11010.4	0.479946	1.39469	2.44776	0.0143746	0.110694
ATP6V1C1	2276.15	0.0784972	1.05592	0.77176	0.440257	0.652225
ATP6V1C2	305.064	0.771846	1.70745	1.7328	0.0831314	0.278687
ATP6V1D	1213.89	0.575188	1.48987	2.84843	0.00439354	0.0583306
ATP6V1E1	3942.6	0.530226	1.44416	2.37178	0.0177027	0.12384
ATP6V1E2	113.622	0.0962245	1.06897	0.546906	0.584443	0.758108
ATP6V1F	3590.49	0.340298	1.26602	1.6783	0.093289	0.296451
ATP6V1G1	1862.59	0.666312	1.58701	3.19114	0.00141713	0.0312069
ATP6V1H	1875.23	0.931176	1.90683	3.25402	0.00113785	0.02763
ATP7A	520.956	0.602116	1.51794	2.16518	0.030374	0.165547
ATP8A1	99.3144	0.402138	1.32147	1.47706	0.13966	0.363948
ATP8B2	1540.88	0.782518	1.72013	2.64698	0.00812146	0.081788
ATP9A	1567.81	1.42387	2.68304	3.22522	0.00125877	0.0291321
ATP9B	835.931	0.153509	1.11227	1.0817	0.279387	0.517057
ATR	672.838	0.0184123	1.01284	0.119304	0.905034	0.953293
ATRX	1427.96	0.00769973	1.00535	0.0355853	0.971613	0.986936
ATXN1	359.856	0.518374	1.43234	1.91813	0.0550949	0.227672
ATXN10	2018.14	0.0602404	1.04264	0.451938	0.651314	0.803962
ATXN1L	1731.53	0.412251	1.33076	2.45274	0.0141773	0.109911
ATXN2	806.96	0.189362	1.14026	0.686133	0.492629	0.691146
ATXN2L	4543.56	0.248497	1.18797	1.21684	0.223666	0.464748
ATXN3	257	0.493213	1.40758	2.27122	0.0231338	0.143156
ATXN7	7.0953	0.173996	1.12818	0.447965	0.654179	0.805592
ATXN7L2	104.918	0.0185292	1.01293	0.0952656	0.924104	0.96298
ATXN7L3	1833.23	0.312578	1.24193	1.96701	0.0491825	0.21405
ATXN7L3B	2421.69	0.271199	1.20681	1.7048	0.088232	0.287583
AUH	140.869	1.04825	2.06802	3.68857	0.000225516	0.010726
AURKAIP1	1054.52	0.183172	1.13538	1.32776	0.184258	0.420099
AVEN	93.2879	0.117357	1.08475	0.598603	0.549438	0.7341
AVL9	1257.82	0.674227	1.59574	3.90675	9.35469e-05	0.00629571
AVPI1	126.648	0.492678	1.40705	1.3705	0.170532	0.40536
AXIN1	716.434	0.27575	1.21062	1.50732	0.131729	0.352884
AZIN1	4095.65	0.107036	1.07701	0.624892	0.532042	0.721523
B2M	165007	1.24064	2.36304	3.75456	0.000173646	0.00925311
B3GALT4	136.006	0.226813	1.17025	0.651341	0.514827	0.708076
B3GAT3	991.499	0.317005	1.24574	2.08948	0.0366644	0.182214
B3GLCT	223.616	0.030563	1.02141	0.0991292	0.921036	0.961967
B3GNT9	198.772	0.143214	1.10436	0.491246	0.623252	0.784354
B4GALNT3	85.8469	1.38011	2.60288	3.04198	0.00235025	0.0412368
B4GALT1	4485.59	0.710635	1.63652	2.64819	0.00809235	0.0816566
B4GALT3	1648.07	0.236692	1.17829	1.4924	0.135595	0.358782
B4GALT4	202.452	0.109064	1.07853	0.521431	0.602066	0.770399
B4GALT5	1558.24	0.494097	1.40844	1.88685	0.059181	0.236182
B4GALT6	79.5892	0.263324	1.20024	1.34136	0.179805	0.416202
B4GAT1	545.593	0.237904	1.17928	0.984787	0.324729	0.555094
B9D1	12.1275	0.187306	1.13864	0.505382	0.61329	0.778398
B9D2	80.0357	0.200367	1.14899	1.2254	0.220424	0.460505
BAALC	93.03	1.88395	3.69083	4.05144	5.09031e-05	0.00430805
BACH1	1800.79	0.648119	1.56712	2.52576	0.0115448	0.0982264
BACH2	146.428	0.709327	1.63504	1.66527	0.0958593	0.300829
BAG3	794.148	0.739805	1.66995	2.17988	0.0292663	0.162374
BAG5	1182.85	0.129417	1.09385	1.40632	0.159628	0.390255
BAG6	7758.47	0.294081	1.2261	1.61102	0.107176	0.318223
BAHD1	834.705	0.426149	1.34364	1.67977	0.0930014	0.295976
BAIAP2	623.683	1.16746	2.24617	3.24289	0.00118323	0.0281479
BAIAP2-AS1	1016.96	0.128593	1.09323	0.52855	0.597117	0.767215
BAIAP2L1	15.0878	0.366092	1.28886	0.981197	0.326495	0.556241
BAIAP3	18.6825	1.94805	3.85852	4.11503	3.87126e-05	0.00367238
BAK1	2379.92	0.401306	1.3207	2.01594	0.0438066	0.201632
BAMBI	13.2915	0.625822	1.54309	1.50971	0.131117	0.352058
BAP1	2735.89	0.267054	1.20335	1.90536	0.0567332	0.23132
BASP1	1629.53	0.6224	1.53943	1.91669	0.0552774	0.227935
BATF2	299.5	1.50136	2.8311	3.39861	0.000677299	0.020309
BATF3	40.8363	1.42932	2.6932	3.89689	9.74374e-05	0.00642083
BAZ1A	2694.91	0.145078	1.10579	1.06155	0.288442	0.524592
BAZ1B	5157.48	0.322228	1.25026	1.70768	0.0876962	0.286811
BAZ2A	3643.82	0.601647	1.51745	2.11008	0.0348511	0.177494
BAZ2B	417.33	0.263182	1.20012	1.161	0.245643	0.487194
BBC3	123.683	0.729377	1.65792	2.23454	0.0254475	0.150583
BBIP1	88.277	0.460026	1.37557	1.86318	0.0624363	0.242886
BBOX1	26.1274	0.607986	1.52413	1.39157	0.164053	0.396964
BBS10	224.478	0.528008	1.44194	1.9238	0.0543802	0.225975
BBS12	71.6685	0.547281	1.46133	1.72316	0.0848602	0.281925
BBS4	274.705	0.520902	1.43485	2.35219	0.0186633	0.127377
BBS5	39.2021	0.35658	1.28039	1.7575	0.0788319	0.271284
BBS9	80.3646	0.274043	1.20919	1.36327	0.172797	0.40814
BBX	711.769	0.375264	1.29708	1.77394	0.0760735	0.266142
BCAM	122.883	0.216123	1.16161	0.59516	0.551737	0.735521
BCAP29	542.499	0.462954	1.37836	3.67335	0.000239393	0.0111706
BCAP31	7014.16	0.675599	1.59726	2.61723	0.00886476	0.0858867
BCAR1	421.808	1.42221	2.67996	3.29556	0.000982241	0.0256945
BCAR3	316.162	0.612487	1.52889	1.85896	0.0630326	0.243309
BCAS2	978.521	0.326098	1.25362	2.64538	0.00815985	0.0819467
BCAS3	342.103	0.282092	1.21596	1.33124	0.183109	0.419225
BCAS4	6.43286	0.806564	1.74904	2.02076	0.0433042	0.200334
BCAT1	3450.38	1.2674	2.40727	5.71204	1.1163e-08	1.48253e-05
BCDIN3D	74.325	0.158148	1.11585	0.836286	0.402994	0.622072
BCKDK	1777.38	0.332495	1.25919	1.62033	0.105162	0.315276
BCL10	342.272	0.151664	1.11085	0.90143	0.36736	0.593808
BCL11B	8.08867	0.141327	1.10292	0.360296	0.718626	0.846495
BCL2	867.04	0.397492	1.31722	1.23348	0.217395	0.456597
BCL2A1	1913.03	1.7504	3.36452	4.14378	3.41633e-05	0.00344761
BCL2L1	1528.59	0.868266	1.82547	2.59363	0.00949676	0.088868
BCL2L11	1244	0.377206	1.29882	2.08295	0.0372559	0.183829
BCL2L13	2199.47	0.327097	1.25449	1.9064	0.0565981	0.230934
BCL2L2	593.046	0.562533	1.47686	3.9433	8.03691e-05	0.00582905
BCL2L7P1	101.167	0.368221	1.29076	1.57964	0.114188	0.327997
BCL3	417.235	0.773829	1.7098	1.96177	0.0497894	0.215604
BCL6	3778.58	0.960412	1.94587	2.38947	0.0168729	0.120725
BCL7A	327.993	0.34139	1.26698	1.97058	0.0487716	0.213391
BCL7B	2081.48	0.306068	1.23633	1.96729	0.0491502	0.214017
BCL9	173.763	0.478379	1.39318	1.57829	0.114498	0.328374
BCL9L	1333.13	0.36496	1.28785	1.12177	0.26196	0.50148
BCOR	3105.96	0.451918	1.36786	1.65203	0.0985291	0.305295
BCORL1	241.404	0.225499	1.16918	0.613278	0.539693	0.727101
BCR	1334.96	0.562299	1.47662	1.72314	0.0848631	0.281925
BDH2P1	6.49349	0.259117	1.19675	0.629177	0.529233	0.719069
BDNF	17.9841	1.31204	2.48293	3.27713	0.00104866	0.0265083
BDNF-AS1	80.4217	0.334366	1.26082	1.17294	0.240822	0.481604
BEAN1	74.9173	1.84917	3.60292	4.43846	9.06037e-06	0.00171142
BECN1	1817.96	0.0434901	1.0306	0.678337	0.497558	0.694393
BEGAIN	11.0382	0.0229717	1.01605	0.0606854	0.95161	0.976555
BEND3	203.665	0.524844	1.43878	2.18958	0.028555	0.160968
BEST1	205.95	0.223943	1.16792	0.811361	0.417158	0.632905
BET1	286.621	0.705746	1.63099	3.22296	0.00126875	0.0293239
BET1L	1668.77	0.387939	1.30852	1.86409	0.0623098	0.242623
BEX1	437.128	0.674435	1.59597	2.6658	0.00768064	0.0792626
BEX2	6.46676	0.13907	1.1012	0.325941	0.744469	0.860786
BEX3	1080.39	0.118787	1.08582	0.571133	0.56791	0.746264
BEX4	128.778	0.910864	1.88017	2.44787	0.0143703	0.110694
BEX5	6.56998	0.263961	1.20077	0.596921	0.55056	0.734747
BFAR	1557.42	0.0498924	1.03519	0.493003	0.62201	0.783745
BHLHE22	3190.94	0.00519462	1.00361	0.0233764	0.98135	0.991225
BHLHE40	657.502	1.37785	2.59882	3.34223	0.000831071	0.0233688
BHLHE41	1540.5	1.44071	2.71454	3.51074	0.000446858	0.0157546
BICD1	443.715	0.86876	1.82609	2.41838	0.0155899	0.115321
BID	2430.29	0.159372	1.1168	0.862255	0.388547	0.610286
BIN1	276.628	0.435909	1.35276	1.06511	0.286827	0.523419
BIN3	772.241	0.541576	1.45556	2.37508	0.0175451	0.123321
BIRC2	632.517	0.310549	1.24018	2.61238	0.00899152	0.0866286
BIRC3	79.0995	1.2104	2.31402	2.76815	0.00563757	0.0670335
BIRC6	3963.06	0.162579	1.11929	1.09277	0.274493	0.512194
BISPR	140.061	0.027667	1.01936	0.132682	0.894445	0.947809
BIVM	79.8699	0.0498158	1.03513	0.226577	0.820752	0.905624
BLCAP	1553.43	0.0834054	1.05952	0.780614	0.43503	0.647705
BLOC1S1	225.826	0.337313	1.2634	2.18846	0.0286362	0.161153
BLOC1S2	715.914	0.430942	1.34811	2.2344	0.0254568	0.150583
BLOC1S3	432.258	0.127188	1.09216	0.613568	0.539501	0.726956
BLOC1S4	270.826	0.60155	1.51735	2.70495	0.00683138	0.0739318
BLOC1S5	156.92	0.231468	1.17403	1.72214	0.0850439	0.282171
BLOC1S6	1468.27	0.401677	1.32104	2.77507	0.0055189	0.0664462
BLZF1	551.948	0.775121	1.71133	2.9678	0.00299943	0.0471523
BMF	2241.48	0.19649	1.14591	0.612856	0.539972	0.727363
BMP1	791.05	0.534521	1.44846	1.70811	0.0876151	0.286654
BMP2	457.456	0.155256	1.11362	0.557654	0.577081	0.753024
BMP2K	4268.69	0.00928316	1.00646	0.0535242	0.957314	0.979323
BMP4	22.7592	0.52966	1.44359	1.19487	0.232138	0.472904
BMP6	68.044	1.22241	2.33336	2.79124	0.00525068	0.064666
BMP8A	545.294	0.110757	1.07979	0.283946	0.776452	0.878991
BMP8B	6542.83	0.0137382	1.00957	0.036043	0.971248	0.986853
BMPER	18.4038	0.768779	1.70383	1.92084	0.0547523	0.226799
BMPR1A	202.159	0.337897	1.26391	1.47118	0.141242	0.366024
BMPR1APS2	40.9059	0.459042	1.37463	1.66003	0.0969083	0.302444
BMPR2	1091.51	0.168507	1.1239	1.10052	0.271106	0.509721
BMS1	942.124	0.0846202	1.06041	0.654356	0.512883	0.706857
BMS1P11	15.5399	0.198905	1.14783	0.669275	0.50332	0.698763
BNIP2	1997.35	0.0510036	1.03599	0.498658	0.61802	0.780818
BNIP3	371.062	0.0371352	1.02607	0.108153	0.913875	0.957586
BNIP3L	1276.43	0.934901	1.91176	3.18916	0.00142686	0.0312227
BNIP3P	77.2009	0.143373	1.10448	0.396786	0.691525	0.829628
BOC	82.6916	1.38816	2.61744	3.47546	0.000509974	0.0171763
BOD1L1	1446.38	0.203979	1.15187	0.641376	0.521279	0.713031
BOK	8.03055	0.0676301	1.04799	0.15261	0.878706	0.938616
BOLA2	12.0357	0.343435	1.26877	1.02182	0.306865	0.540329
BOLA2B	484.196	0.039615	1.02784	0.171105	0.864142	0.930006
BORCS5	104.839	0.410171	1.32884	1.96753	0.049122	0.21395
BORCS7	75.9809	0.0851999	1.06083	0.241774	0.808955	0.89962
bP-21201H5.1	37.5216	0.0284664	1.01993	0.132571	0.894533	0.947833
bP-21264C1.2	8.98861	0.111822	1.08059	0.295078	0.767934	0.874102
bP-2171C21.6	19.8977	0.22079	1.16537	0.668001	0.504133	0.69954
bP-2189O9.2	11.3524	0.225552	1.16922	0.654821	0.512583	0.706735
bP-2189O9.3	6.09984	0.103103	1.07408	0.21815	0.827312	0.909426
BPGM	364.604	0.346583	1.27155	1.72174	0.0851166	0.282175
BPI	744.457	1.08815	2.12601	2.42432	0.0153371	0.114542
BPTF	1652.35	0.0677706	1.0481	0.222938	0.823584	0.907515
BRAF	816.75	0.206372	1.15378	1.85202	0.0640235	0.245473
BRAP	779.349	0.216092	1.16158	1.78306	0.074576	0.263488
BRD2	6635.27	0.351906	1.27625	1.3442	0.178883	0.415277
BRD4	2318.95	0.309207	1.23903	1.15837	0.246714	0.488111
BRD9	1054.5	0.0257406	1.018	0.194542	0.845752	0.921251
BRE	857.206	0.244607	1.18477	1.73986	0.0818843	0.276173
BRF2	552.186	0.23555	1.17736	1.35196	0.176389	0.412361
BRI3	3276.79	0.121574	1.08792	0.5792	0.562455	0.742591
BRK1	3126.3	0.199182	1.14805	1.82734	0.067649	0.251715
BRMS1	878.556	0.0270366	1.01892	0.365909	0.714433	0.84403
BROX	1631.88	0.120682	1.08725	0.807855	0.419174	0.633939
BRPF1	1434.56	0.300497	1.23157	1.35175	0.176456	0.412361
BRPF3	1066.14	0.341411	1.267	1.73295	0.0831051	0.278687
BRSK1	39.82	0.908743	1.87741	2.64707	0.00811923	0.081788
BRSK2	13.1932	1.2047	2.30489	2.75225	0.00591877	0.0686753
BRWD1	888.257	0.331431	1.25826	2.0104	0.0443892	0.202746
BRWD3	416.788	0.227129	1.1705	1.06587	0.286483	0.523119
BSDC1	1068.8	0.765547	1.70001	2.86812	0.00412917	0.0562225
BSG	13299.9	0.222802	1.167	1.64989	0.098965	0.305822
BSN	42.1832	0.38671	1.30741	0.911427	0.362071	0.589342
BST2	3360.77	0.145811	1.10635	0.721265	0.470747	0.675414
BTAF1	575.527	0.232129	1.17457	1.09364	0.274112	0.512141
BTBD1	1706.47	0.33221	1.25894	2.87133	0.00408752	0.0559644
BTBD19	65.8816	0.576502	1.49123	1.52561	0.127106	0.346407
BTBD3	265.225	0.549673	1.46375	1.82534	0.0679504	0.25225
BTBD6	1203.17	0.0826236	1.05894	0.53157	0.595024	0.765433
BTBD8	110.655	0.684589	1.60724	2.13699	0.0325985	0.17138
BTBD9	580.546	0.643553	1.56217	2.25204	0.0243199	0.147276
BTD	320.504	0.0996381	1.0715	0.753831	0.450951	0.660646
BTF3L4	1782.38	0.124448	1.09009	0.557529	0.577166	0.753024
BTG1	8308.29	0.912396	1.88217	2.55376	0.0106566	0.0938229
BTG2	4230.95	0.908094	1.87656	2.17607	0.0295497	0.163103
BTG3	594.243	0.120428	1.08706	0.507568	0.611756	0.777303
BTN2A1	397.083	0.129552	1.09395	0.740443	0.459031	0.666205
BTN2A2	164.215	0.198307	1.14735	0.812942	0.416251	0.63279
BTN3A1	693.052	1.22035	2.33003	3.23188	0.0012298	0.0288158
BTN3A2	1346.96	0.844511	1.79566	2.73112	0.00631192	0.0713656
BTN3A3	713.864	1.05437	2.07681	3.10671	0.00189182	0.0360908
BTRC	233.333	0.652552	1.57195	3.20049	0.00137196	0.0308909
BUB3	1385.05	0.106738	1.07679	0.317427	0.75092	0.864309
BUD31	1428.2	0.478737	1.39352	2.35787	0.0183804	0.126469
BX255923.2	125.507	0.223086	1.16723	0.623592	0.532895	0.722109
BZW1	6629.18	0.293704	1.22578	2.23226	0.0255979	0.151093
BZW1L1	1760.44	0.293	1.22519	2.12604	0.0334996	0.173477
C10orf10	5.98431	1.1161	2.16761	2.28605	0.0222512	0.140361
C10orf25	44.3458	0.829218	1.77672	2.44808	0.0143619	0.110694
C10orf35	21.5668	0.068572	1.04868	0.235211	0.814045	0.902317
C10orf37	9.92668	0.15629	1.11442	0.453726	0.650026	0.80326
C10orf55	10.3502	0.190031	1.14079	0.498937	0.617824	0.780816
C10orf76	566.037	0.349153	1.27381	2.19781	0.0279629	0.159128
C10orf88	94.6073	0.430906	1.34808	1.68123	0.0927189	0.295552
C11orf1	237.178	0.0614793	1.04354	0.31066	0.756059	0.867506
C11orf24	1218.67	0.251615	1.19054	1.2139	0.224785	0.465617
C11orf54	172.842	0.375488	1.29728	1.89806	0.0576881	0.233416
C11orf57	830.267	0.147341	1.10753	1.32235	0.186052	0.422398
C11orf58	2694.53	0.143596	1.10466	1.80891	0.0704643	0.256668
C11orf65	7.93996	0.72771	1.65601	1.88151	0.0599031	0.237535
C11orf68	480.337	0.280201	1.21436	1.26057	0.207464	0.445008
C11orf71	47.9209	0.396606	1.31641	1.57879	0.114384	0.328242
C12orf10	490.7	0.059571	1.04216	0.323127	0.746599	0.861824
C12orf49	1354.5	0.0641516	1.04547	0.758506	0.448148	0.658548
C12orf57	631.655	0.643902	1.56255	2.05905	0.0394896	0.19039
C12orf60	10.7026	0.177742	1.13111	0.499276	0.617585	0.780628
C12orf61	7.28309	0.154785	1.11326	0.379131	0.704591	0.837759
C12orf66	124.406	0.147359	1.10754	0.725868	0.46792	0.672899
C12orf72	43.5127	0.115047	1.08301	0.465777	0.641375	0.797331
C12orf73	95.7618	0.534495	1.44844	2.43265	0.0149889	0.113203
C12orf76	122.132	0.42339	1.34107	1.68887	0.0912451	0.293054
C12orf79	7.83639	0.799837	1.7409	1.79457	0.0727225	0.260434
C14orf119	1033.36	0.0301933	1.02115	0.231208	0.817153	0.903562
C14orf142	213.569	0.150768	1.11016	0.860693	0.389407	0.61056
C14orf179	80.0437	0.560346	1.47462	2.11199	0.0346876	0.177043
C14orf28	38.264	0.0331524	1.02325	0.131948	0.895025	0.948147
C14orf79	90.3518	0.664077	1.58455	2.28767	0.0221566	0.140057
C14orf93	153.735	0.0684542	1.04859	0.43658	0.662416	0.810523
C15orf39	2537.82	0.0172038	1.012	0.0899661	0.928314	0.965561
C15orf40	200.323	0.0921563	1.06596	0.71932	0.471944	0.676416
C15orf65	13.9444	0.951905	1.93443	2.89774	0.0037586	0.0534894
C16orf45	212.101	0.874191	1.83298	2.53954	0.0110997	0.0958855
C16orf54	831.039	0.291223	1.22368	1.64777	0.0994002	0.306656
C16orf58	1524.59	0.199683	1.14845	1.04169	0.297557	0.53253
C16orf70	749.871	0.441745	1.35825	2.18427	0.0289422	0.161921
C16orf71	13.2035	0.907063	1.87522	2.0694	0.0385089	0.187923
C16orf72	1617.09	0.967442	1.95537	3.27335	0.00106282	0.0266321
C16orf74	34.7743	0.0331717	1.02326	0.0780858	0.93776	0.970184
C16orf86	37.6199	0.573989	1.48863	1.98971	0.0466226	0.208374
C17orf100	10.1481	0.0741637	1.05275	0.184565	0.853571	0.924117
C17orf101	537.944	0.143766	1.10479	1.5055	0.132195	0.353276
C17orf51	50.2472	0.864822	1.82112	2.45021	0.0142772	0.110338
C17orf58	119.97	0.272372	1.20779	1.17103	0.241586	0.482418
C17orf62	2528.68	0.0523761	1.03697	0.601056	0.547803	0.732539
C17orf63	435.993	0.365288	1.28814	1.39883	0.161864	0.393879
C17orf75	121.145	0.34956	1.27417	2.00794	0.0446497	0.20329
C18orf21	199.533	0.37718	1.2988	2.41939	0.0155466	0.115198
C18orf25	569.072	0.482977	1.39762	3.24073	0.00119224	0.0281972
C18orf32	45.5079	0.445886	1.36215	1.6759	0.0937571	0.297237
C18orf8	387.317	0.296803	1.22842	1.67761	0.0934236	0.296718
C19orf12	442.39	0.676004	1.59771	2.74009	0.00614228	0.0703886
C19orf24	578.329	0.0876726	1.06265	0.582745	0.560065	0.741576
C19orf44	80.7128	0.441383	1.35791	1.42276	0.154806	0.383658
C19orf47	381.799	0.124723	1.0903	1.00601	0.314409	0.546159
C19orf52	283.872	0.0255717	1.01788	0.186356	0.852165	0.923348
C19orf53	1024.96	0.134067	1.09738	0.915646	0.359852	0.587029
C19orf57	52.1253	0.0666116	1.04725	0.224152	0.822639	0.907183
C19orf60	294.747	0.0411449	1.02893	0.341674	0.732597	0.854094
C19orf66	607.429	0.126864	1.09192	0.624363	0.532389	0.721823
C19orf79	92.9543	0.14812	1.10812	0.854271	0.392955	0.613732
C19orf81	20.5341	0.693432	1.61713	1.96753	0.0491223	0.21395
C1D	374.036	0.217227	1.1625	1.65601	0.0977196	0.304042
C1GALT1C1	383.692	0.02285	1.01596	0.167752	0.866779	0.931466
C1orf106	1265.35	0.699441	1.62388	1.95705	0.0503413	0.21669
C1orf109	447.459	0.0171642	1.01197	0.082659	0.934123	0.968336
C1orf116	6.03051	0.561528	1.47583	1.2218	0.221784	0.462542
C1orf122	575.974	0.453635	1.36949	2.55764	0.0105385	0.0934436
C1orf198	1512.18	0.940424	1.91909	2.21607	0.0266866	0.155342
C1orf21	794.144	0.158341	1.116	0.814183	0.41554	0.632162
C1orf226	251.079	0.694199	1.61799	1.7985	0.0720973	0.259615
C1orf228	209.17	0.811117	1.75457	1.83455	0.0665718	0.249719
C1orf27	507.068	0.157404	1.11528	0.818183	0.413252	0.63045
C1orf43	11574.6	0.331192	1.25805	2.59557	0.00944334	0.0885601
C1orf52	261.376	0.0395862	1.02782	0.285776	0.77505	0.878264
C1orf53	18.251	0.0716826	1.05094	0.207371	0.83572	0.914671
C1orf56	32.9523	0.276452	1.21121	1.15072	0.249847	0.491132
C1orf74	225.101	0.0115094	1.00801	0.0820909	0.934574	0.968513
C1orf95	26.404	1.5956	3.02221	3.35895	0.000782394	0.0224006
C1QB	192.553	0.524559	1.43849	1.97391	0.0483915	0.212361
C1QTNF6	35.586	0.885224	1.84705	2.15378	0.0312572	0.167852
C1R	53.1551	1.17712	2.26126	3.43545	0.000591567	0.0186376
C1RL	122.25	0.737637	1.66744	1.91694	0.0552457	0.227909
C1S	198.13	0.96089	1.94651	4.64766	3.35728e-06	0.000828049
C2	2533.66	0.727904	1.65623	1.9461	0.051643	0.22037
C20orf100	372.817	0.253327	1.19195	0.766035	0.443656	0.655293
C20orf24	205.865	0.000207778	1.00014	0.00246392	0.998034	0.99867
C20orf82	36.3456	1.5261	2.88007	3.25753	0.00112385	0.0274446
C21orf119	36.0089	0.222269	1.16657	0.813353	0.416016	0.632542
C21orf2	139.495	0.0375386	1.02636	0.219293	0.826422	0.90915
C21orf59	113.501	0.288588	1.22144	1.59332	0.111089	0.32399
C21orf67	69.9104	0.0501334	1.03536	0.163734	0.86994	0.932963
C21orf91	82.7493	0.788574	1.72737	2.44239	0.0145904	0.11161
C22orf34	22.1392	0.190579	1.14122	0.520451	0.602749	0.770874
C22orf42	65.8294	1.43926	2.71183	3.19024	0.00142154	0.0312227
C22orf46	848.751	0.416584	1.33476	1.42393	0.154467	0.38317
C2CD2	240.043	0.692902	1.61653	2.16984	0.0300187	0.16463
C2CD2L	1767.16	0.744961	1.67593	2.28913	0.022072	0.139998
C2CD3	862.669	0.143306	1.10443	0.971651	0.331224	0.5604
C2CD4C	8.46912	0.910397	1.87956	2.12214	0.0338264	0.174645
C2orf40	5.97922	0.850695	1.80337	2.89365	0.00380787	0.0537254
C2orf42	173.918	0.556724	1.47093	3.58918	0.000331725	0.0137674
C2orf68	479.932	0.0155822	1.01086	0.147885	0.882433	0.940396
C2orf72	10.3398	0.00800731	1.00557	0.0215989	0.982768	0.991555
C2orf76	114.412	0.418095	1.33616	2.03885	0.0414652	0.195484
C2orf81	34.4191	1.07448	2.10596	2.6635	0.00773319	0.0796321
C2orf82	6.66489	0.333889	1.26041	0.777274	0.436997	0.650073
C2orf91	30.455	0.123739	1.08955	0.338297	0.73514	0.855788
C3orf17	592.248	0.256238	1.19436	2.18292	0.0290417	0.162214
C3orf33	15.2514	0.435991	1.35284	1.28427	0.199048	0.436262
C3orf38	599.625	0.28188	1.21578	2.09593	0.0360883	0.180546
C3orf62	413.93	0.141566	1.1031	0.640971	0.521542	0.713164
C4A	87.711	1.15054	2.21996	2.80394	0.00504825	0.0634184
C4B	93.5103	1.18385	2.27183	2.89076	0.00384311	0.053801
C4orf3	830.837	0.12651	1.09165	0.753961	0.450873	0.660646
C4orf32	81.6005	0.725726	1.65373	3.01541	0.00256628	0.0431494
C5AR1	6391.67	0.961511	1.94735	2.69652	0.00700674	0.0750442
C5orf15	1270.23	0.338488	1.26443	1.96195	0.0497681	0.215566
C5orf22	959.776	0.323631	1.25148	2.31912	0.0203886	0.133489
C5orf24	444.553	0.198003	1.14711	1.31428	0.188751	0.425985
C5orf28	144.913	0.488143	1.40264	2.24492	0.0247731	0.148561
C5orf51	690.161	0.812284	1.75599	3.49267	0.000478221	0.016513
C5orf55	45.4293	0.541939	1.45593	1.8204	0.0686983	0.253869
C6orf1	752.054	0.485725	1.40029	2.68539	0.00724448	0.0764056
C6orf106	7025.73	0.456132	1.37186	1.77077	0.0765984	0.26695
C6orf120	1135.97	0.601361	1.51715	3.21349	0.00131131	0.0299073
C6orf223	107.911	0.354456	1.2785	0.852842	0.393747	0.614361
C6orf226	41.8781	0.545133	1.45915	2.33844	0.0193646	0.129613
C6orf47	847.875	0.104645	1.07523	0.741976	0.458102	0.665682
C6orf59	15.011	0.724473	1.6523	1.79251	0.0730519	0.260856
C7orf13	128.728	0.2264	1.16991	1.25724	0.208667	0.446466
C7orf26	530.453	0.179599	1.13257	1.10804	0.267846	0.506891
C7orf43	172.406	0.278512	1.21294	1.7408	0.0817188	0.275894
C7orf49	1338.02	0.0555495	1.03925	0.229092	0.818797	0.904284
C7orf50	1249.02	0.0923407	1.0661	0.568899	0.569425	0.746912
C7orf55	9.77003	0.415406	1.33367	1.11932	0.263005	0.502022
C7orf57	14.6381	1.19706	2.29271	2.75596	0.00585193	0.0683121
C8G	6.88869	0.645851	1.56466	1.4099	0.158568	0.388935
C8orf41	384.884	0.15671	1.11474	1.30431	0.192127	0.429223
C8orf44	16.5188	0.283719	1.21733	0.870248	0.384165	0.606875
C8orf51	25.151	0.186812	1.13825	0.589437	0.555568	0.738008
C8orf58	129.853	0.248805	1.18822	1.1624	0.245072	0.486452
C8orf76	58.6863	0.253409	1.19202	1.31192	0.189549	0.426781
C9orf114	613.141	0.13025	1.09448	0.902598	0.366739	0.593305
C9orf129	236.586	0.278044	1.21255	1.51727	0.129198	0.34961
C9orf16	804.789	0.563075	1.47741	2.77642	0.00549614	0.0663792
C9orf172	55.0286	1.04492	2.06325	3.16988	0.00152504	0.0322996
C9orf37	206.818	0.0323342	1.02267	0.220513	0.825472	0.908277
C9orf50	7.06934	1.06652	2.09437	2.94533	0.00322615	0.0492915
C9orf64	447.906	0.254078	1.19257	1.57421	0.115439	0.329585
C9orf69	1640.4	0.0745759	1.05305	0.772047	0.440086	0.652085
C9orf73	6.37785	0.238698	1.17993	0.547306	0.584168	0.757808
C9orf78	1488.79	0.0858357	1.0613	0.760451	0.446985	0.65779
C9orf91	1087.3	0.248562	1.18802	1.34781	0.177721	0.413662
CA11	234.52	1.11887	2.17177	2.65443	0.00794427	0.080681
CA12	39.1385	0.95241	1.9351	2.28442	0.0223469	0.140605
CAAP1	255.662	0.205961	1.15345	1.4939	0.135202	0.358072
CAB39	4985.22	0.440766	1.35732	3.10209	0.00192157	0.0363372
CAB39L	462.485	1.06379	2.09041	2.8382	0.00453693	0.0594311
CABP1	6.29507	0.364032	1.28702	0.838124	0.401961	0.621238
CACFD1	124.314	0.0255873	1.01789	0.116942	0.906906	0.954259
CACHD1	24.1103	0.696084	1.6201	1.60528	0.108433	0.320354
CACNA1A	194.141	0.366828	1.28951	0.889656	0.373651	0.598153
CACNA1E	324.431	1.04353	2.06126	2.47386	0.0133662	0.106639
CACNA1G	117.636	1.35326	2.5549	3.08415	0.00204134	0.0377746
CACNA2D1	15.6774	0.5935	1.5089	1.53146	0.125655	0.344026
CACNB1	43.6875	0.0540691	1.03819	0.190659	0.848793	0.922617
CACTIN-AS1	8.35904	1.0191	2.02666	2.28339	0.0224076	0.14073
CACUL1	915.821	0.784082	1.722	3.58337	0.000339184	0.0139415
CADM2	20.8372	0.403488	1.3227	1.03468	0.300819	0.535157
CADM4	110.512	1.40974	2.65689	3.48882	0.000485157	0.0166526
CALCOCO1	682.791	1.12035	2.17399	2.75814	0.00581314	0.0680433
CALCOCO2	1929.42	0.745451	1.6765	3.71283	0.000204957	0.0101392
CALM1	5367.4	0.249143	1.1885	2.04774	0.0405854	0.192938
CALN1	519.388	0.315108	1.24411	1.03432	0.300987	0.535199
CALU	7836.36	0.629835	1.54739	2.67484	0.0074766	0.0780256
CAMK1	3637.62	0.318151	1.24673	1.54946	0.121271	0.338411
CAMK2A	9.70615	1.19092	2.28299	2.63768	0.00834742	0.0828742
CAMK2B	73.5356	1.35673	2.56104	3.2002	0.00137332	0.0308909
CAMK2D	1112.8	0.393232	1.31333	2.32221	0.0202214	0.132698
CAMK2N1	7.79701	1.22588	2.33899	3.12122	0.00180104	0.0351754
CAMK2N2	19.5636	0.507932	1.42201	1.23777	0.215802	0.454996
CAMKK1	110.602	0.513332	1.42734	1.62113	0.104991	0.315246
CAMLG	333.536	0.460718	1.37623	2.79648	0.00516629	0.064216
CAMSAP1	1985.6	0.364207	1.28717	2.04625	0.0407319	0.193197
CAMSAP2	1328.04	0.577753	1.49252	1.62118	0.104979	0.315246
CAMSAP3	54.2311	0.309625	1.23939	0.905162	0.36538	0.592168
CAMTA2	756.007	0.491322	1.40573	1.88973	0.0587942	0.235463
CAND1	2634.72	0.141722	1.10322	1.35141	0.176566	0.412476
CANT1	1862.3	0.0242427	1.01695	0.350942	0.725632	0.850407
CAP1	290500	0.10319	1.07415	0.551041	0.581606	0.755807
CAP2	55.2767	1.32308	2.502	2.99659	0.00273021	0.0445951
CAPN10	265.025	0.0014115	1.00098	0.0114485	0.990866	0.995461
CAPN15	1045.28	0.139751	1.10172	0.843347	0.399034	0.618381
CAPN5	43.9865	0.00968391	1.00673	0.0300608	0.976019	0.988939
CAPN7	709.693	0.250232	1.1894	1.95149	0.050999	0.218519
CAPRIN1	9650.21	0.106037	1.07627	1.43859	0.150268	0.377803
CAPRIN2	291.918	1.46969	2.76962	3.61411	0.000301386	0.013014
CAPS	30.7061	0.826665	1.77358	2.23185	0.0256251	0.151202
CAPS2	26.0122	0.67721	1.59904	1.90808	0.0563807	0.230656
CAPZA1	8758.27	0.147449	1.10761	1.27795	0.201268	0.438445
CAPZA2	3530.95	0.144681	1.10549	1.2762	0.201886	0.438878
CARD10	28.8728	1.23188	2.34872	2.84097	0.00449762	0.0591349
CARD19	1432.77	0.826458	1.77333	2.63196	0.00848931	0.0835621
CARD6	750.31	0.0618342	1.04379	0.30456	0.760701	0.870436
CARD8	1095.27	0.394885	1.31484	3.09133	0.00199259	0.037272
CARF	78.6753	0.243718	1.18404	1.4057	0.159812	0.390594
CARNS1	55.0976	1.67454	3.19217	4.04518	5.22819e-05	0.00439588
CARS	1501.81	1.16066	2.2356	5.9157	3.30477e-09	5.18698e-06
CASC3	1864.89	0.0265593	1.01858	0.231488	0.816936	0.903549
CASC4	2029.32	0.431511	1.34865	2.93793	0.00330412	0.0497074
CASKIN1	6.06292	1.06392	2.09061	2.39024	0.0168374	0.12065
CASKIN2	503.531	0.191385	1.14186	0.86367	0.387769	0.61009
CASP10	345.324	0.186503	1.138	1.10227	0.270346	0.508833
CASP2	1552.34	0.134117	1.09742	0.684145	0.493884	0.691838
CASP3	771.045	0.627322	1.5447	2.60416	0.00920991	0.0876085
CASP4	1513.07	0.185663	1.13734	1.09803	0.27219	0.510411
CASP7	499.694	0.784442	1.72243	3.63645	0.000276419	0.0123317
CASP8	971.676	0.16652	1.12235	0.970421	0.331837	0.560836
CASP9	272.956	0.266468	1.20286	1.03328	0.301471	0.535782
CASS4	1147.48	1.60138	3.03434	3.81093	0.000138445	0.00810255
CASZ1	96.4781	0.848419	1.80053	2.05658	0.039727	0.190851
CATSPER1	170.747	0.0697664	1.04955	0.232994	0.815766	0.903034
CATSPER2	14.6971	0.297428	1.22895	0.913398	0.361033	0.588264
CATSPER2P1	12.4565	0.128913	1.09347	0.376168	0.706792	0.838953
CAV1	151	1.20078	2.29864	2.71146	0.00669876	0.0730601
CAV2	44.2755	0.940398	1.91906	2.20688	0.0273223	0.15765
CBARP	13.5407	0.912555	1.88238	2.1822	0.0290946	0.162258
CBFA2T2	432.584	0.246294	1.18616	1.03168	0.302221	0.536439
CBL	7264.65	0.308891	1.23875	1.67625	0.0936887	0.297177
CBLB	511.484	1.33012	2.51424	3.19319	0.00140708	0.0312069
CBLL1	779.747	0.179043	1.13213	1.18166	0.237339	0.477986
CBLN3	49.7114	0.451275	1.36725	1.41659	0.156604	0.386749
CBR4	197.25	0.47791	1.39272	3.01978	0.00252961	0.0427755
CBS	1398.34	0.814987	1.75928	4.36784	1.25482e-05	0.00206329
CBSL	1317.1	0.801406	1.7428	4.3115	1.62152e-05	0.00230601
CBX4	506.037	0.139053	1.10118	0.537487	0.590931	0.763418
CBX7	433.034	0.410222	1.32889	1.54469	0.12242	0.339532
CBY1	105.331	0.259028	1.19667	1.79671	0.072381	0.260021
CC2D1A	654.086	0.155598	1.11388	0.861318	0.389063	0.61056
CC2D1B	1769.3	0.189249	1.14017	1.15533	0.247954	0.489395
CCAR1	1321.93	0.00217067	1.00151	0.0148418	0.988158	0.994089
CCBL1	67.5478	0.446358	1.3626	1.19246	0.233081	0.473702
CCBL2	371.139	0.65444	1.574	2.8062	0.00501303	0.0632256
CCDC102B	26.9912	0.209694	1.15644	0.629044	0.52932	0.719074
CCDC107	315.132	0.0730345	1.05193	0.403138	0.686846	0.826364
CCDC113	43.0189	0.403613	1.32282	1.53001	0.126014	0.344476
CCDC115	479.69	0.043821	1.03084	0.303938	0.761175	0.870627
CCDC120	66.8544	0.215047	1.16074	0.702923	0.482104	0.684343
CCDC122	22.3461	0.366756	1.28945	1.01488	0.310163	0.543044
CCDC126	100.751	0.446531	1.36276	2.39543	0.0166009	0.119473
CCDC127	374.468	0.204748	1.15249	1.24233	0.214116	0.45314
CCDC13	15.9379	0.310533	1.24017	1.10499	0.269163	0.50788
CCDC130	267.737	0.430341	1.34755	1.74756	0.0805409	0.274142
CCDC136	38.6317	0.126543	1.09167	0.43572	0.66304	0.810836
CCDC142	114.875	0.312713	1.24204	1.18427	0.236307	0.477286
CCDC149	560.003	0.157001	1.11497	0.670402	0.502601	0.698547
CCDC151	6.21029	0.622497	1.53954	1.43756	0.150559	0.378259
CCDC155	26.4008	0.0807266	1.05755	0.238165	0.811753	0.901049
CCDC162P	74.0327	0.887816	1.85037	1.97734	0.0480033	0.211531
CCDC171	39.3906	0.0216463	1.01512	0.0678436	0.94591	0.974237
CCDC174	408.003	0.255316	1.1936	2.31754	0.0204741	0.133685
CCDC186	118.788	0.258259	1.19603	1.86398	0.0623246	0.242623
CCDC189	58.9083	0.109045	1.07851	0.299288	0.76472	0.872329
CCDC22	530.824	0.190243	1.14096	1.7526	0.0796699	0.272698
CCDC25	1045.04	0.0232187	1.01622	0.166482	0.867778	0.932192
CCDC28A	574.756	0.485408	1.39998	2.17973	0.0292772	0.162374
CCDC30	163.889	1.64982	3.13795	4.06568	4.78929e-05	0.00421873
CCDC40	17.8069	0.707008	1.63242	1.84402	0.0651804	0.247491
CCDC47	1769.08	0.0522646	1.03689	0.452088	0.651206	0.803962
CCDC50	854.79	0.4199	1.33783	1.73405	0.0829095	0.278374
CCDC56	485.493	0.00581258	1.00404	0.0623967	0.950247	0.976258
CCDC57	214.299	0.250108	1.1893	1.09213	0.274776	0.512423
CCDC59	437.304	0.356787	1.28057	1.72106	0.0852404	0.282417
CCDC6	523.367	0.135423	1.09842	0.958679	0.337721	0.566752
CCDC7	9.61134	0.25391	1.19243	0.711917	0.476516	0.680115
CCDC71L	232.282	0.682499	1.60492	2.64252	0.00822906	0.0824
CCDC74A	81.7268	0.273493	1.20873	0.626613	0.530913	0.720444
CCDC74B	40.32	0.352818	1.27705	0.8112	0.417251	0.632914
CCDC82	433.979	0.353833	1.27795	3.14225	0.00167655	0.0339244
CCDC83	6.49123	0.326909	1.25432	0.759556	0.44752	0.658122
CCDC85A	10.8787	0.111905	1.08065	0.320649	0.748476	0.862761
CCDC87	11.2026	0.979172	1.97133	2.25229	0.0243041	0.147232
CCDC88C	522.682	1.29346	2.45115	3.34923	0.000810371	0.0229362
CCDC9	312.439	0.742624	1.67322	2.49817	0.0124835	0.102779
CCDC90B	362.188	0.0156089	1.01088	0.0846908	0.932507	0.967475
CCDC91	428.012	0.420184	1.3381	2.96949	0.00298298	0.0470331
CCDC93	1020.71	0.154763	1.11324	0.895044	0.370763	0.596069
CCDC94	282.425	0.135375	1.09838	1.05206	0.292771	0.528972
CCDC96	43.9184	0.193698	1.14369	0.74124	0.458548	0.666008
CCDC97	819.179	0.0238213	1.01665	0.150166	0.880634	0.939571
CCL1	6.71202	0.464024	1.37938	2.3673	0.0179186	0.124788
CCL2	635.754	0.572955	1.48757	1.64574	0.0998169	0.306972
CCL20	926.176	1.36918	2.58324	4.70781	2.50398e-06	0.000714597
CCL22	96.0633	0.144167	1.10509	0.377644	0.705695	0.838471
CCL24	7.7418	0.130676	1.09481	0.288411	0.773032	0.877044
CCL3	1003.47	1.77777	3.42895	4.24212	2.21417e-05	0.00274835
CCL3L3	499.588	2.18038	4.53274	5.02707	4.98025e-07	0.000209717
CCL4	229.823	0.828625	1.77599	2.17144	0.0298976	0.164307
CCL4L2	65.2094	1.47843	2.78645	3.60161	0.000316256	0.0133828
CCL5	5375.53	1.25891	2.39315	3.54172	0.00039753	0.0152433
CCL7	10.3009	1.5127	2.85343	3.64171	0.000270829	0.0121136
CCL8	29.8011	1.03743	2.05256	2.72004	0.00652736	0.0724069
CCM2	1654.52	0.176687	1.13029	1.11303	0.265696	0.505195
CCNB1IP1	746.596	0.0360815	1.02533	0.151994	0.879191	0.938845
CCNB3	27.4358	0.213205	1.15926	0.739341	0.4597	0.666612
CCND1	6492.62	1.85902	3.6276	4.3069	1.65558e-05	0.00230601
CCND2	7.14098	0.466987	1.38222	1.06303	0.287767	0.524137
CCNDBP1	900.854	0.404896	1.32399	2.19134	0.0284272	0.160706
CCNH	654.305	0.124278	1.08996	0.504016	0.61425	0.779062
CCNJ	222.188	0.305502	1.23585	1.17715	0.239134	0.479987
CCNK	1247.79	0.0457041	1.03219	0.31673	0.751449	0.864723
CCNT1	766.436	0.443071	1.3595	2.86027	0.00423276	0.0570036
CCNT2	522.665	0.11283	1.08135	1.0419	0.297459	0.532451
CCPG1	464.147	0.993031	1.99036	4.31227	1.6159e-05	0.00230601
CCR1	4600.46	0.13762	1.10009	0.653015	0.513747	0.707324
CCR3	11.8654	0.271004	1.20665	0.685959	0.492739	0.691244
CCR7	148.718	0.356629	1.28043	2.60159	0.00927915	0.0877379
CCRL2	223.994	0.169131	1.12438	0.571093	0.567937	0.746264
CCS	263.884	0.233912	1.17602	1.49816	0.134092	0.356407
CCSER2	287.626	0.614029	1.53053	3.46522	0.000529805	0.0175905
CCT6B	25.3812	0.300047	1.23118	1.05207	0.292768	0.528972
CCT8	6505.79	0.108024	1.07775	0.986478	0.323899	0.554388
CCZ1	2945.9	0.285581	1.2189	1.11964	0.262869	0.501984
CCZ1B	3259.84	0.290324	1.22291	1.109	0.267431	0.506652
CD109	4059.27	0.33863	1.26455	1.01282	0.311145	0.543497
CD151	2716.42	0.153729	1.11244	0.85416	0.393016	0.613732
CD164	9808.86	0.727358	1.6556	2.9559	0.00311759	0.0481367
CD1B	7.10347	0.511453	1.42549	1.10684	0.268362	0.507144
CD209	2323.81	0.40423	1.32338	1.0247	0.305504	0.538988
CD22	700.169	0.397312	1.31705	0.889243	0.373873	0.598253
CD226	44.2021	1.28935	2.44418	3.66626	0.000246122	0.0113315
CD274	272.379	1.35676	2.56109	4.57138	4.84516e-06	0.00110068
CD276	5559.08	1.02918	2.04087	2.64237	0.00823285	0.0824
CD27-AS1	113.773	0.147669	1.10778	0.72217	0.47019	0.675079
CD2BP2	1461.3	0.1245	1.09013	1.24829	0.211923	0.450376
CD300A	1132.71	0.685624	1.6084	2.1883	0.0286481	0.161163
CD300C	446.147	0.133558	1.097	0.484455	0.628063	0.787588
CD300LB	41.5487	1.0439	2.06179	2.34227	0.0191666	0.129219
CD300LF	410.416	0.312686	1.24202	1.18188	0.237251	0.477986
CD38	418.758	0.167084	1.12279	0.378453	0.705094	0.838102
CD40	603.067	0.957325	1.94171	2.48635	0.0129061	0.104661
CD44	12675	1.08921	2.12758	2.73676	0.0062047	0.0708024
CD46	3640.09	0.063545	1.04503	0.403395	0.686658	0.8262
CD48	33.3626	0.0551642	1.03898	0.131594	0.895305	0.948309
CD52	2741.67	1.49953	2.8275	3.38656	0.000707754	0.0208522
CD53	13400.1	0.336347	1.26256	1.43021	0.152656	0.380814
CD55	1355.34	1.01636	2.02281	3.15202	0.00162146	0.0333666
CD59	1125.27	0.258307	1.19607	1.00393	0.315414	0.546779
CD6	133.83	0.0756191	1.05381	0.187646	0.851155	0.923064
CD63	13211.1	0.741399	1.6718	2.35656	0.0184451	0.126672
CD68	8.81659	0.238416	1.1797	0.570171	0.568562	0.746594
CD7	13.8669	0.879793	1.84011	2.2961	0.0216704	0.138468
CD74	40641.6	1.83734	3.57351	4.41448	1.01254e-05	0.00184015
CD80	20.7717	0.0154078	1.01074	0.0286726	0.977126	0.989331
CD81	16404.3	0.371922	1.29408	1.48567	0.137365	0.361718
CD82	2365.94	0.788634	1.72744	2.19205	0.0283757	0.160467
CD83	939.297	1.31353	2.48549	3.02584	0.00247944	0.0423034
CD9	753.704	0.699975	1.62448	2.31207	0.0207741	0.134836
CD99L2	4197.58	0.0550212	1.03887	0.333195	0.738987	0.857899
CDC123	1349.07	0.296413	1.22809	1.65285	0.098361	0.305019
CDC16	867.302	0.0961142	1.06889	0.493749	0.621483	0.783319
CDC26	623.047	0.135002	1.09809	0.787672	0.430888	0.644317
CDC27	2032.28	0.182292	1.13469	1.1969	0.231345	0.472329
CDC34	712.646	0.215343	1.16098	1.55246	0.120552	0.337276
CDC37	3798.78	0.157988	1.11573	0.860654	0.389428	0.61056
CDC37L1	246.39	0.721431	1.64882	2.51117	0.0120333	0.100267
CDC40	1305.02	0.0408286	1.0287	0.696697	0.485992	0.686633
CDC42	7527.42	0.0436916	1.03075	0.586848	0.557306	0.739293
CDC42BPA	62.5528	0.0303331	1.02125	0.0699769	0.944212	0.973534
CDC42BPB	2485.19	0.470143	1.38525	1.50176	0.13316	0.354675
CDC42EP1	216.337	0.208752	1.15569	0.736123	0.461656	0.667937
CDC42EP2	103.85	0.816647	1.76131	2.19491	0.0281701	0.159824
CDC42EP3	1155.48	0.27537	1.2103	1.19433	0.23235	0.473113
CDC42SE1	6306.36	0.526167	1.4401	2.36717	0.0179249	0.124788
CDC42SE2	1500.18	0.0891458	1.06374	0.566137	0.571301	0.748573
CDC73	1711.17	0.144453	1.10531	0.807454	0.419405	0.634176
CDCP1	584.034	1.65248	3.14373	4.09399	4.24017e-05	0.00383401
CDH1	7.43847	0.702941	1.62782	1.50771	0.131629	0.352811
CDH2	52.8934	0.215711	1.16128	0.528826	0.596926	0.767153
CDH22	10.3874	1.39549	2.63078	3.36653	0.000761201	0.0220136
CDH23	494.049	0.0425793	1.02995	0.177354	0.859231	0.927221
CDH24	268.863	0.945722	1.92615	2.11926	0.0340687	0.175371
CDIP1	423.548	0.100024	1.07179	0.669402	0.503239	0.698708
CDIPT	1408.23	0.226326	1.16985	1.42401	0.154443	0.383168
CDK12	1798.64	0.046408	1.03269	0.303389	0.761593	0.870673
CDK13	1665.94	0.383923	1.30489	2.31814	0.0204417	0.133685
CDK14	611.101	0.418847	1.33686	1.78939	0.0735526	0.26194
CDK16	1533.82	0.147974	1.10801	0.835829	0.403251	0.622341
CDK17	682.996	0.948016	1.92922	4.30314	1.68395e-05	0.00232588
CDK18	359.141	0.473011	1.388	1.43077	0.152498	0.38068
CDK19	2608.66	0.36935	1.29177	2.26959	0.0232327	0.143459
CDK20	219.92	0.370934	1.29319	1.25905	0.208011	0.445769
CDK2AP1	322.628	0.00847867	1.00589	0.0382323	0.969503	0.986065
CDK5	788.147	0.158006	1.11574	0.8658	0.3866	0.609112
CDK5R1	257.976	0.166551	1.12237	0.666971	0.504791	0.700283
CDK5RAP1	478.128	0.0679646	1.04824	0.669992	0.502863	0.698689
CDK6	4347.2	0.240991	1.1818	1.67348	0.0942332	0.29787
CDK7	257.98	0.176518	1.13015	1.19667	0.231434	0.472354
CDK8	289.421	0.126827	1.09189	0.889132	0.373932	0.598253
CDK9	1340.93	0.283216	1.2169	1.82508	0.0679894	0.252275
CDKAL1	247.754	0.0804622	1.05736	0.700604	0.48355	0.68507
CDKL3	14.2877	0.765978	1.70052	2.29032	0.0220029	0.139816
CDKN1A	10071.1	1.13305	2.19322	2.71434	0.00664071	0.0728874
CDKN1B	277.749	0.183721	1.13581	1.02606	0.304861	0.538348
CDKN2D	75.2097	0.0120714	1.0084	0.0348443	0.972204	0.987307
CDNF	6.73342	0.372962	1.29501	0.926346	0.354266	0.581573
CDON	313.571	0.25503	1.19336	0.800661	0.423328	0.637461
CDR2L	285.355	1.35181	2.55231	3.28541	0.00101833	0.0260769
CDS1	92.7587	0.378916	1.30036	1.13098	0.258064	0.497819
CDV3	5459.07	0.463015	1.37842	2.84989	0.00437338	0.0582337
CDYL	581.858	0.530212	1.44414	2.11532	0.0344025	0.176342
CDYL2	791.788	0.686517	1.60939	2.47057	0.0134897	0.107229
CEACAM1	18.6764	0.619021	1.53583	1.45765	0.144936	0.370134
CEACAM19	30.9378	0.82588	1.77262	2.04049	0.0413014	0.195147
CEBPB	1495.14	1.52629	2.88045	3.58513	0.000336909	0.0138984
CEBPE	170.092	0.0785042	1.05592	0.292186	0.770144	0.875503
CEBPG	1472.14	0.30988	1.2396	2.0191	0.0434763	0.200643
CECR2	87.5269	0.00891722	1.0062	0.0297097	0.976299	0.989016
CECR6	327.832	0.11133	1.08022	0.357654	0.720602	0.847544
CELF1	2404.51	0.519905	1.43386	2.16008	0.0307664	0.167037
CELSR1	1364.42	0.781949	1.71945	2.48152	0.0130822	0.105121
CELSR3	75.7136	0.240804	1.18165	0.710911	0.47714	0.680474
CEMIP	5613.14	1.54725	2.92259	5.14838	2.62752e-07	0.000156428
CEP104	599.242	0.354085	1.27817	1.64523	0.0999222	0.307077
CEP120	462.304	0.126052	1.0913	0.709578	0.477966	0.68109
CEP135	231.061	0.254106	1.1926	1.15856	0.246636	0.488098
CEP170	3207.91	0.382254	1.30338	1.47941	0.139031	0.363473
CEP170B	476.438	0.280838	1.2149	0.898969	0.368669	0.594726
CEP170P1	1290.14	0.382964	1.30402	1.45342	0.146108	0.371707
CEP19	271.704	0.252076	1.19092	1.64423	0.10013	0.307578
CEP250	1427.69	0.145897	1.10642	0.526081	0.598832	0.768194
CEP290	131.091	0.0295572	1.0207	0.107718	0.914219	0.957767
CEP41	399.176	0.156429	1.11452	0.71822	0.472622	0.677051
CEP44	139.066	0.18515	1.13693	0.897569	0.369415	0.594804
CEP68	304.23	0.0416643	1.0293	0.263232	0.792372	0.889833
CEP89	283.267	0.0367859	1.02583	0.249733	0.802794	0.896175
CEP95	294.385	0.0230615	1.01611	0.153351	0.878122	0.938399
CERCAM	417.737	0.223572	1.16762	0.579128	0.562503	0.742591
CERS2	8932.81	0.113003	1.08148	1.53189	0.12555	0.343965
CERS5	443.971	0.145909	1.10643	0.98905	0.322639	0.553273
CES2	1802.13	0.157281	1.11518	1.10687	0.268351	0.507144
CETN2	381.411	0.240582	1.18147	1.90384	0.0569305	0.231862
CFAP20	504.488	0.0677982	1.04812	0.533723	0.593533	0.764613
CFAP36	337.699	0.735451	1.66492	2.5013	0.0123739	0.102277
CFAP45	11.4901	0.742661	1.67326	1.66905	0.0951077	0.299477
CFAP58	66.8604	1.54243	2.91284	3.51952	0.000432324	0.0156307
CFAP97	542.584	0.0316921	1.02221	0.188961	0.850123	0.923038
CFDP1	367.131	0.0775909	1.05525	0.362413	0.717044	0.845554
CFH	120.514	1.47937	2.78826	3.79708	0.000146413	0.00834264
CFLAR	1978.89	0.784872	1.72294	2.19338	0.0282799	0.160188
CFLP2	23.7598	0.245851	1.18579	0.957207	0.338463	0.567276
CGGBP1	1235.97	0.4181	1.33617	2.95712	0.00310525	0.0480282
CGRRF1	126.984	0.217281	1.16254	1.45126	0.146709	0.372831
CH17-118O6.2	708	0.226952	1.17036	1.29921	0.193872	0.430397
CH17-118O6.3	50.484	0.630752	1.54837	2.0548	0.0398982	0.191345
CH17-118O6.6	79.6701	0.405127	1.32421	1.50656	0.131923	0.352906
CH17-118O6.7	6.77009	0.279549	1.21382	0.74617	0.455565	0.664077
CH17-125A10.1	11.6329	0.246355	1.18621	0.672386	0.501338	0.697513
CH17-13I23.1	12.1569	0.11952	1.08637	0.326572	0.743992	0.860522
CH17-13I23.2	30.686	1.5981	3.02744	3.79505	0.000147611	0.00835576
CH17-13I23.3	14.9256	0.307799	1.23782	0.819917	0.412264	0.629472
CH17-164J11.1	7.54948	0.25365	1.19222	0.575065	0.565247	0.74461
CH17-172B3.1	84.3136	0.43998	1.35659	1.60744	0.107957	0.319906
CH17-189H20.1	136.846	0.214842	1.16058	0.805107	0.420758	0.635546
CH17-195P21.1	21.7754	0.718155	1.64508	2.37819	0.0173977	0.122892
CH17-195P21.2	93.3164	0.423492	1.34117	1.58125	0.11382	0.327627
CH17-219N22.1	28.588	0.363098	1.28618	1.26644	0.205356	0.442466
CH17-248H7.3	6.98421	0.262279	1.19937	0.593926	0.552561	0.735938
CH17-258A22.4	348.447	0.142669	1.10395	1.21846	0.223049	0.464073
CH17-260O16.1	299.734	0.102235	1.07343	0.864197	0.38748	0.609754
CH17-264B6.3	136.706	0.437396	1.35416	2.39765	0.0165007	0.119051
CH17-264B6.4	137.999	0.44821	1.36435	2.48594	0.0129211	0.10471
CH17-333M13.1	6.56781	0.277119	1.21177	0.630658	0.528264	0.718261
CH17-340M24.3	130.408	0.196381	1.14582	0.967464	0.333312	0.562127
CH17-385C13.2	1150.46	0.246576	1.18639	1.30173	0.193009	0.430052
CH17-431G21.1	409.864	0.144618	1.10544	1.17888	0.238447	0.479207
CH17-472G23.1	42.179	0.382918	1.30398	0.886982	0.375089	0.59929
CH17-472G23.2	84.5171	0.193164	1.14327	0.632144	0.527293	0.717757
CH17-472G23.4	467.005	0.312087	1.2415	0.841693	0.39996	0.619255
CH17-478G19.1	346.057	0.459338	1.37491	2.41482	0.015743	0.115895
CH17-478G19.2	380.006	0.22304	1.16719	1.11202	0.26613	0.505359
CH17-55D9.1	18.3717	0.476463	1.39133	1.24185	0.21429	0.453342
CH25H	18.1612	0.225508	1.16919	0.568663	0.569585	0.747029
CH507-396I9.3	22.203	1.10318	2.14827	2.60528	0.00917993	0.0875819
CH507-42P11.1	122.26	0.853302	1.80663	2.33792	0.0193913	0.129613
CH507-42P11.8	221.397	1.31805	2.49328	3.09158	0.00199094	0.037272
CH507-513H4.1	159.258	0.40004	1.31954	1.33333	0.182424	0.418433
CH507-528H12.1	159.822	0.374466	1.29636	1.2555	0.209298	0.447164
CH507-9B2.1	958.889	0.582671	1.49762	1.85092	0.0641812	0.245641
CH507-9B2.3	74.831	0.0456328	1.03214	0.230596	0.817628	0.903562
CH507-9B2.9	619.57	0.0696297	1.04945	0.416304	0.677187	0.820063
CHAC1	468.312	2.16343	4.4798	6.10308	1.04047e-09	2.56624e-06
CHCHD1	244.222	0.153314	1.11212	0.554551	0.579202	0.754335
CHCHD2	5864.87	0.0988843	1.07094	0.475056	0.634747	0.792516
CHCHD3	2213.35	0.00573016	1.00398	0.024524	0.980435	0.990657
CHCHD5	178.913	0.227262	1.17061	1.81536	0.0694689	0.25535
CHCHD6	90.3232	0.292949	1.22514	1.37077	0.170445	0.405336
CHCHD9	265.65	0.0623628	1.04417	0.277436	0.781446	0.882834
CHD1	803.831	0.129892	1.09421	0.818849	0.412873	0.630149
CHD2	2809.19	0.641184	1.55961	1.99189	0.0463833	0.207715
CHD4	7073.38	0.593	1.50838	2.15748	0.0309684	0.167555
CHD7	1429.01	0.405835	1.32486	1.51587	0.129553	0.350164
CHD9	1527.78	0.437733	1.35447	2.27522	0.0228927	0.142327
CHERP	1384.89	0.0269595	1.01886	0.139107	0.889366	0.944356
CHGB	5.94169	0.948199	1.92946	1.89011	0.058743	0.235372
CHI3L1	183415	0.918407	1.89003	2.43479	0.0149003	0.112922
CHI3L2	28.1347	1.31279	2.48422	3.14212	0.0016773	0.0339244
CHIC2	246.006	0.794414	1.73437	2.71858	0.0065563	0.0724676
CHIT1	1609.27	1.44599	2.7245	3.57162	0.000354779	0.0143514
CHM	538.79	0.453243	1.36911	2.55628	0.0105799	0.0934436
CHMP1A	1460.94	0.0885776	1.06332	1.33843	0.180758	0.416827
CHMP1B	1207.56	0.671829	1.59309	2.52486	0.0115745	0.098247
CHMP2A	1465.96	0.187045	1.13843	1.29929	0.193844	0.43039
CHMP2B	470.192	0.527071	1.441	2.40923	0.0159863	0.116753
CHMP3	1417.29	0.00675623	1.00469	0.0659252	0.947437	0.975349
CHMP4B	3225.81	0.37814	1.29967	1.6667	0.0955746	0.300564
CHMP5	1952	0.710717	1.63662	2.68365	0.00728239	0.0766182
CHMP6	448.263	0.0292778	1.0205	0.254343	0.79923	0.893851
CHMP7	1297.35	0.30252	1.2333	1.80907	0.0704402	0.256668
CHODL	76.2435	1.11631	2.16792	2.37763	0.0174241	0.122892
CHP1	2090.56	0.0192462	1.01343	0.140539	0.888234	0.94354
CHPF	353.661	1.11667	2.16845	2.8956	0.00378432	0.0536863
CHPF2	2682.68	0.722611	1.65017	3.49945	0.000466226	0.0162614
CHRAC1	664.35	0.080134	1.05712	0.700511	0.483608	0.68507
CHRM3	444.598	0.410356	1.32901	0.897556	0.369422	0.594804
CHRM4	10.0474	0.743372	1.67408	1.54512	0.122317	0.339429
CHRNE	6.67532	0.444652	1.36099	0.98433	0.324953	0.555257
CHST11	7259.77	1.43112	2.69656	3.61529	0.000300006	0.013014
CHST12	409.316	0.114177	1.08236	0.761416	0.446408	0.657278
CHST15	1494.55	1.40967	2.65677	3.52645	0.000421178	0.0154442
CHST2	368.077	0.574832	1.4895	1.53519	0.124737	0.343024
CHST3	29.7523	0.0425464	1.02993	0.127432	0.898599	0.949996
CHST6	47.724	0.379925	1.30127	1.14015	0.254222	0.494501
CHST7	223.298	0.810526	1.75385	2.44276	0.0145754	0.111594
CHSY1	3404.38	0.874835	1.8338	2.79519	0.00518696	0.0643339
CHTF8	2792.31	0.0732925	1.05212	0.882905	0.377288	0.6008
CHTF8P	7.62868	0.253117	1.19178	0.674008	0.500306	0.696652
CHTOP	1846.14	0.0856172	1.06114	0.72949	0.465702	0.671187
CHUK	659.858	0.413512	1.33192	1.77981	0.0751078	0.264316
CHURC1	410.416	0.25225	1.19106	1.06719	0.285886	0.522595
CIAO1	1673	0.430737	1.34792	3.9729	7.10021e-05	0.00534309
CIB1	1224.15	0.376005	1.29774	2.05234	0.0401362	0.19206
CIC	2472.19	0.700256	1.62479	2.01148	0.0442748	0.202384
CIDECP	311.141	0.605133	1.52112	2.27091	0.0231525	0.143169
CIITA	157.491	1.47141	2.77293	3.49757	0.000469515	0.0163431
CINP	595.695	0.137875	1.10028	1.09844	0.272011	0.510198
CIR1	627.104	0.378098	1.29963	1.89543	0.058035	0.234248
CIRBP	1661.63	0.168862	1.12417	0.810743	0.417513	0.633067
CIRBP-AS1	40.8306	0.201592	1.14997	0.58414	0.559126	0.740852
CITED2	5844.84	1.26008	2.39508	3.17366	0.00150532	0.0320618
CITED4	1473.78	0.367665	1.29026	1.25791	0.208425	0.446071
CITF22-92A6.1	11.0285	0.301707	1.2326	0.856018	0.391988	0.612903
CKAP4	2091.36	0.22254	1.16679	0.669495	0.50318	0.698708
CKB	265.356	1.0833	2.11888	2.71281	0.00667148	0.0730601
CKLF	161.933	0.388073	1.30864	1.20305	0.228958	0.469893
CKM	73.5176	0.165448	1.12151	0.769978	0.441313	0.65323
CKMT1A	9.07231	0.672634	1.59398	2.44147	0.0146277	0.111747
CKMT1B	10.2367	0.873955	1.83268	2.59484	0.00946355	0.0886053
CLASP1	1238.1	0.182506	1.13485	1.50625	0.132003	0.353003
CLCC1	805.354	0.0126424	1.0088	0.149582	0.881094	0.93983
CLCF1	29.2086	1.5529	2.93407	3.36749	0.000758564	0.0220111
CLCN2	103.671	0.0667654	1.04737	0.410702	0.681291	0.823243
CLCN3	1412.25	0.171924	1.12656	1.46762	0.142208	0.367084
CLCN5	519.502	0.186799	1.13824	1.58921	0.112012	0.325046
CLCN6	577.883	0.086292	1.06164	0.326956	0.743701	0.860389
CLCN7	3729.57	0.955671	1.93948	3.03181	0.00243093	0.0418384
CLCNKA	9.32945	1.13245	2.1923	2.45721	0.014002	0.109041
CLDN12	286.567	1.19989	2.29722	3.26653	0.00108876	0.0270467
CLDN15	59.5388	0.78714	1.72565	2.4215	0.0154565	0.114777
CLDN23	192.855	0.497007	1.41128	1.56073	0.118588	0.334163
CLDN7	59.3753	0.94883	1.93031	3.21863	0.00128805	0.0295474
CLDND1	516.032	0.328718	1.2559	1.50691	0.131833	0.352884
CLEC10A	28.3824	0.0664882	1.04716	0.160849	0.872212	0.934455
CLEC16A	770.894	0.142062	1.10348	0.810326	0.417753	0.633067
CLEC2B	14.8355	1.47224	2.77453	3.49411	0.000475643	0.0164687
CLEC2D	130.126	0.842217	1.7928	2.92656	0.00342734	0.050483
CLEC4E	47.7589	0.246806	1.18658	0.813981	0.415656	0.632217
CLEC4G	6.79115	0.0257957	1.01804	0.0692163	0.944817	0.973972
CLEC5A	1385.46	0.637904	1.55607	1.64425	0.100125	0.307578
CLHC1	36.1588	0.292711	1.22494	1.25155	0.210735	0.448945
CLIC2	67.3519	0.392307	1.31249	1.63301	0.102468	0.311271
CLIC4	4069.83	0.766004	1.70055	4.42221	9.76962e-06	0.00179439
CLIC5	72.2207	1.26584	2.40467	2.76919	0.00561964	0.0670049
CLIC6	198.887	0.225616	1.16928	0.598504	0.549504	0.734132
CLIP1	2031.04	0.396067	1.31592	1.46135	0.143921	0.369321
CLIP2	656.881	1.05242	2.074	2.6734	0.00750862	0.0780256
CLIP4	461.794	0.566017	1.48043	2.72207	0.00648753	0.0721696
CLK1	347.191	0.194423	1.14427	1.09771	0.272332	0.510511
CLK2	669.63	0.0331203	1.02322	0.182704	0.85503	0.924786
CLK3	857.02	0.410364	1.32902	1.54742	0.121762	0.338815
CLK4	134.375	0.166227	1.12212	0.901075	0.367548	0.593894
CLMP	439.244	1.49413	2.81694	3.55618	0.000376292	0.0148388
CLN3	75.6172	0.339327	1.26517	1.01403	0.310571	0.543146
CLN5	446.636	0.305414	1.23577	1.0919	0.274876	0.512498
CLOCK	694.343	0.052768	1.03725	0.474228	0.635337	0.792966
CLPP	926.87	0.0877489	1.06271	0.584587	0.558826	0.740624
CLPTM1	3281.92	0.015231	1.01061	0.144529	0.885083	0.941706
CLPX	1158.59	0.268571	1.20461	1.83608	0.0663464	0.249503
CLSTN3	352.142	1.52037	2.86865	3.54128	0.000398189	0.0152433
CLTB	1130.02	0.01294	1.00901	0.133824	0.893542	0.947313
CLTC	19656.9	0.374242	1.29616	2.06808	0.0386329	0.188098
CLU	121.348	0.992629	1.98981	2.27829	0.0227096	0.141632
CLUAP1	260.131	0.276531	1.21128	1.92204	0.0546012	0.22639
CLVS1	6.56651	0.962972	1.94932	2.0387	0.04148	0.195484
CMAHP	28.8416	0.70998	1.63578	1.62142	0.104928	0.315168
CMAS	1135.2	0.371429	1.29363	1.78245	0.0746765	0.263574
CMB9-22P13.1	15.4319	0.425234	1.34279	1.15031	0.250016	0.49128
CMB9-55A18.1	8.23809	0.196933	1.14626	0.511464	0.609026	0.775567
CMB9-55F22.1	12.7403	0.145418	1.10605	0.439834	0.660058	0.809204
CMB9-55F22.2	12.7474	0.11221	1.08088	0.334579	0.737943	0.857406
CMC1	394.115	0.24267	1.18318	1.49545	0.134797	0.357542
CMC2	503.048	0.0695636	1.0494	0.315487	0.752392	0.865099
CMIP	1719.88	0.418037	1.33611	1.72062	0.0853207	0.282521
CMPK2	390.397	0.0926607	1.06633	0.247155	0.804788	0.897589
CMTM1	47.067	0.432116	1.34921	1.28727	0.198	0.43492
CMTM3	3269.16	0.358198	1.28182	1.2781	0.201214	0.438445
CMTM4	657.788	0.085609	1.06114	0.573102	0.566575	0.745346
CMTM6	3383.68	0.225976	1.16957	1.70989	0.0872871	0.286128
CMTR1	1515.83	0.0756882	1.05386	0.68341	0.494348	0.692207
CMTR2	332.716	0.0439179	1.03091	0.239831	0.810461	0.900483
CMYA5	473.445	0.735806	1.66533	1.77998	0.0750792	0.264282
CNBP	6320.07	0.27886	1.21324	1.65914	0.0970871	0.302738
CNDP2	4731.44	0.0897886	1.06421	0.601623	0.547425	0.732318
CNIH1	1581.66	0.223909	1.16789	1.85964	0.0629358	0.243293
CNIH3	1240.23	1.24329	2.36738	3.02552	0.00248209	0.0423034
CNIH4	2593.46	0.263953	1.20076	2.20813	0.0272354	0.157385
CNN2P9	7.73553	0.266656	1.20302	0.635671	0.524991	0.71584
CNN3	45.7487	0.00351903	1.00244	0.00668124	0.994669	0.997077
CNNM2	136.282	0.147179	1.1074	0.645719	0.518462	0.710602
CNNM3	258.632	0.233183	1.17543	1.12851	0.259104	0.498599
CNNM4	545.723	0.471847	1.38688	2.06001	0.0393972	0.19022
CNOT11	1152.7	0.10299	1.074	1.58024	0.114051	0.327896
CNOT2	1156.73	0.11788	1.08514	1.35677	0.174854	0.410561
CNOT4	657.861	0.206755	1.15409	1.4099	0.15857	0.388935
CNOT6	1025.72	0.233976	1.17607	1.67376	0.094178	0.29787
CNOT6L	1225.47	0.474745	1.38967	2.63861	0.0083247	0.0828111
CNOT7	3199.63	0.194501	1.14433	1.33261	0.182661	0.418643
CNOT8	1578.94	0.0118824	1.00827	0.0844677	0.932685	0.96755
CNP	2419.21	0.112968	1.08145	1.23857	0.215504	0.454827
CNPY2	194.337	0.0373972	1.02626	0.181934	0.855634	0.924786
CNR1	1331.62	1.50779	2.84374	3.33901	0.000840766	0.0235646
CNST	1352.08	0.331956	1.25872	1.59575	0.110544	0.323153
COA5	257.261	0.126608	1.09172	1.09158	0.275019	0.512544
COASY	1660.44	0.257343	1.19528	1.05901	0.289596	0.525524
COG1	400.197	0.501482	1.41567	2.02499	0.0428679	0.19899
COG3	547.544	0.231899	1.17438	0.894541	0.371032	0.596069
COG5	1063.39	0.304641	1.23511	2.05988	0.0394102	0.19022
COG6	218.759	0.310807	1.2404	1.0424	0.297225	0.532236
COG7	413.048	0.307342	1.23743	1.97883	0.0478348	0.211219
COG8	103.481	0.138714	1.10092	0.458489	0.646601	0.8015
COL10A1	8.15031	0.32396	1.25176	0.885412	0.375935	0.60014
COL11A2	13.6094	1.03587	2.05035	2.23265	0.0255718	0.151043
COL12A1	22.1844	0.773797	1.70976	1.56639	0.117258	0.331958
COL13A1	18.1106	0.76237	1.69627	1.81505	0.0695165	0.255389
COL18A1	200.656	2.77476e-05	1.00002	-0.000203557	0.999838	0.999895
COL19A1	25.96	0.0839344	1.0599	0.198032	0.84302	0.920185
COL1A1	41.7056	0.929362	1.90443	2.12618	0.0334884	0.17347
COL21A1	8.79014	0.0918757	1.06575	0.248733	0.803567	0.89669
COL22A1	1850.13	1.11129	2.16038	3.83944	0.000123314	0.00749651
COL23A1	1504.13	0.0653028	1.0463	0.207354	0.835733	0.914671
COL27A1	45.2676	0.378562	1.30005	1.13138	0.257895	0.497658
COL4A1	466.194	0.843225	1.79406	1.96804	0.0490635	0.213944
COL4A2	1190.4	0.905099	1.87267	2.03187	0.0421666	0.197266
COL4A3BP	832.389	0.278681	1.21308	1.81039	0.0702356	0.256365
COL4A4	54.7849	0.542377	1.45637	1.1978	0.230995	0.472023
COL5A2	26.8202	0.177924	1.13125	0.578122	0.563182	0.742997
COL5A3	10.3514	0.775755	1.71209	1.75735	0.0788582	0.271321
COL6A1	8855.21	0.714902	1.64137	1.73817	0.0821802	0.276793
COL6A2	4433.94	0.674883	1.59647	1.68841	0.0913318	0.293148
COL6A3	179.168	1.56324	2.95516	3.65474	0.000257443	0.011666
COL7A1	1938.77	0.815963	1.76047	2.01904	0.0434829	0.200643
COLQ	7.60745	1.04301	2.06052	2.36388	0.0180846	0.125243
COMMD5	746.294	0.0553728	1.03913	0.646936	0.517673	0.710003
COMTD1	20.5528	0.369084	1.29153	1.12169	0.261996	0.501482
COPA	11160.1	0.222417	1.16669	1.11826	0.263458	0.502471
COPB1	4250.48	0.137812	1.10024	1.0586	0.289784	0.525717
COPB2	6235.63	0.297495	1.22901	1.58557	0.112838	0.326158
COPE	1822.45	0.0261678	1.0183	0.224304	0.82252	0.907111
COPG1	5290.87	0.392845	1.31298	1.89187	0.0585087	0.235029
COPS2	1654.7	0.25261	1.19136	1.92967	0.0536481	0.224542
COPS3	891.259	0.00433454	1.00301	0.0177831	0.985812	0.992859
COPS6	1981.53	0.0919512	1.06581	0.569042	0.569327	0.746912
COPS8	1054.83	0.35219	1.2765	2.00645	0.0448087	0.203688
COPZ1	4003.01	0.291724	1.2241	1.9473	0.0514987	0.219917
COQ10A	67.8641	0.0501081	1.03534	0.26307	0.792497	0.889858
COQ10B	582.615	1.06203	2.08787	3.5277	0.000419191	0.0154442
COQ4	367.465	0.674609	1.59616	2.76128	0.00575751	0.0677135
COQ5	606.818	0.0126425	1.0088	0.0944601	0.924744	0.963472
COQ9	625.04	0.317502	1.24617	2.79887	0.00512813	0.0638778
CORO1B	3193.92	0.0629777	1.04462	0.309137	0.757217	0.868323
CORO2B	296.996	2.17338	4.51079	4.65953	3.16929e-06	0.000811504
CORO6	10.9446	0.457011	1.3727	1.3039	0.192268	0.429223
COX10	243.497	0.00402601	1.00279	0.0224277	0.982107	0.991428
COX15	527.864	0.273409	1.20866	0.972812	0.330647	0.560154
COX17	464.005	0.221168	1.16568	1.59733	0.110192	0.322715
COX18	346.173	0.04368	1.03074	0.448046	0.65412	0.805577
COX19	364.316	0.351595	1.27597	2.45446	0.0141097	0.109583
COX5B	2281.42	0.755126	1.68778	2.96719	0.00300534	0.0471523
COX7A2L	1787.23	0.309375	1.23917	2.33853	0.01936	0.129613
COX8A	2396.69	0.0419462	1.0295	0.2541	0.799418	0.893851
CPD	8578.44	0.687893	1.61093	2.90562	0.00366525	0.0526022
CPE	1275.83	0.237107	1.17863	0.736722	0.461291	0.667633
CPEB1	12.6702	0.245555	1.18555	0.702359	0.482455	0.6845
CPEB2	1627.73	1.18681	2.27649	3.52667	0.00042082	0.0154442
CPEB3	89.1323	0.255807	1.194	1.37119	0.170317	0.405113
CPEB4	603.484	0.759184	1.69253	3.13211	0.00173554	0.0343624
CPM	2483.75	0.487264	1.40178	1.28507	0.198768	0.436052
CPNE1	1798.84	0.0606563	1.04294	0.553743	0.579755	0.754544
CPNE3	1882.41	0.188104	1.13927	1.54501	0.122344	0.339429
CPNE5	15.3791	0.601098	1.51687	1.36405	0.172551	0.407895
CPNE6	9.80003	1.12262	2.17742	2.62445	0.00867901	0.0848009
CPPED1	1650.67	0.0110108	1.00766	0.0722159	0.94243	0.972917
CPSF2	2609.81	0.256677	1.19472	3.15492	0.00160544	0.0332349
CPSF3	1993.28	0.160867	1.11796	2.19502	0.0281618	0.159824
CPSF4	710.887	0.180217	1.13305	0.850399	0.395103	0.615544
CPT1A	636.237	0.0405268	1.02849	0.108075	0.913936	0.957586
CPT1C	11.6556	0.316661	1.24544	0.77254	0.439795	0.65182
CPT2	1748.21	0.246141	1.18603	2.01601	0.0437991	0.201632
CPXM1	56.2124	0.604994	1.52097	1.34229	0.179502	0.416202
CR1L	16.7744	0.129877	1.0942	0.306876	0.758937	0.86935
CRABP2	139.056	1.53046	2.88877	4.05292	5.05827e-05	0.00430202
CRADD	93.0817	0.359237	1.28275	1.54715	0.121828	0.338815
CRAMP1	314.824	0.13828	1.10059	0.671181	0.502105	0.698144
CRAT	945.645	0.301693	1.23259	1.39428	0.163233	0.395928
CRB1	22.4274	0.557721	1.47194	1.51562	0.129615	0.35026
CRCP	688.413	0.250761	1.18983	2.46381	0.0137468	0.108127
CREB3	926.113	0.536608	1.45056	2.1216	0.0338711	0.174771
CREB3L2	2660.95	0.194189	1.14408	1.41077	0.158312	0.388696
CREBBP	2689.89	0.00607072	1.00422	0.022231	0.982264	0.991428
CREBL2	702.699	0.126172	1.09139	0.784591	0.432693	0.645823
CREBRF	328.015	0.769834	1.70507	2.35576	0.0184847	0.126793
CREBZF	528.66	0.0368393	1.02586	0.238812	0.811251	0.900889
CRELD1	725.466	0.686794	1.6097	1.77216	0.0763685	0.266472
CREM	250.006	0.350268	1.2748	1.47757	0.139524	0.363906
CRIM1	185.169	0.064053	1.0454	0.188286	0.850652	0.923046
CRIPT	139.539	0.641816	1.56029	2.72004	0.00652735	0.0724069
CRISPLD2	28.3695	0.408244	1.32707	0.993676	0.32038	0.551263
CRK	1053.36	0.125591	1.09095	1.08076	0.279803	0.517495
CRKL	3865.96	0.493483	1.40784	2.9188	0.00351382	0.0510658
CRLF1	14.4007	0.844496	1.79564	1.94179	0.0521627	0.221602
CRLF2	13.8604	0.0950376	1.06809	0.209438	0.834106	0.913817
CRLF3	498.836	0.0723989	1.05146	0.710262	0.477542	0.680879
CRNKL1	389.777	0.139894	1.10182	1.29631	0.194868	0.431751
CROCC	121.579	0.00158455	1.0011	0.00493725	0.996061	0.997634
CROCCP2	134.489	0.168059	1.12355	1.03563	0.300376	0.535065
CRTC1	275.024	0.0355815	1.02497	0.144653	0.884985	0.941706
CRTC2	1936.9	0.291087	1.22356	1.33002	0.183512	0.419314
CRTC3	801.359	0.0239486	1.01674	0.147426	0.882796	0.940542
CRY1	184.168	0.150794	1.11018	0.861573	0.388923	0.61056
CRY2	537.516	0.0581985	1.04116	0.276641	0.782056	0.883189
CRYL1	591.084	0.0850922	1.06076	0.368438	0.712547	0.843304
CSAD	29.2678	1.13302	2.19317	3.25199	0.001146	0.027711
CSAR2	1583.37	1.42692	2.68872	3.12029	0.00180673	0.0352465
CSDE1	36379.5	0.196012	1.14553	1.58214	0.113617	0.327314
CSF1	7983.96	1.58129	2.99237	5.65373	1.57007e-08	1.93623e-05
CSF1R	40371.2	0.44409	1.36046	1.35562	0.17522	0.411142
CSF2RB	1825.1	0.365524	1.28835	1.33758	0.181033	0.417405
CSGALNACT1	31.6113	0.427173	1.3446	1.00556	0.314625	0.54634
CSGALNACT2	514.936	0.968821	1.95724	2.89567	0.00378345	0.0536863
CSNK1A1	3698.51	0.602773	1.51863	3.69004	0.000224215	0.0107027
CSNK1D	2842.77	0.319116	1.24757	1.55151	0.120781	0.337566
CSNK1E	678.14	0.410066	1.32875	1.58612	0.112712	0.325919
CSNK1G1	552.379	0.360976	1.28429	2.25706	0.0240042	0.14619
CSNK1G2	1695.19	0.318077	1.24667	1.36047	0.173682	0.4092
CSNK1G3	491.903	0.423837	1.34149	3.01563	0.00256449	0.0431494
CSNK2A1	2094.57	0.278665	1.21307	1.91216	0.0558556	0.229299
CSNK2A3	501.586	0.27204	1.20751	1.89038	0.0587073	0.235355
CSNK2B	856.01	0.166325	1.1222	1.46398	0.1432	0.368248
CSPG4	1551.7	1.16858	2.2479	2.57631	0.00998604	0.0915122
CSRNP1	599.558	1.50225	2.83285	3.60355	0.0003139	0.0133485
CSRNP2	580.355	0.846383	1.79799	3.38981	0.000699416	0.0207303
CSRP2	18.1729	0.0448869	1.0316	0.119354	0.904995	0.953293
CSTB	5424.48	0.439804	1.35642	1.61467	0.106382	0.316889
CSTF1	713.189	0.282487	1.21629	2.43036	0.0150837	0.113621
CSTF2	575.362	0.0617884	1.04376	0.65387	0.513195	0.707008
CSTF3	895.036	0.00533635	1.00371	0.0352703	0.971864	0.987072
CT45A1	7.49752	0.412797	1.33126	0.89033	0.373289	0.597969
CT45A3	7.60546	0.418565	1.3366	0.907159	0.364322	0.591335
CT45A5	7.92643	0.513414	1.42742	1.09872	0.271891	0.510128
CT45A6	7.65544	0.506573	1.42067	1.07479	0.282468	0.519489
CT45A7	7.65544	0.506573	1.42067	1.07479	0.282468	0.519489
CTA-204B4.2	7.75919	0.276329	1.21111	0.686511	0.492391	0.691036
CTA-217C2.1	91.891	0.409081	1.32784	1.98584	0.0470514	0.209287
CTA-293F17.1	7.55058	0.265272	1.20186	0.65061	0.515298	0.708386
CTA-29F11.1	21.9073	0.440425	1.357	1.35916	0.174095	0.409783
CTA-332P12.2	13.9082	0.306435	1.23665	1.00154	0.316567	0.548092
CTA-445C9.14	6.53791	0.338848	1.26475	0.848933	0.395919	0.616092
CTAGE15	11.3965	0.685564	1.60833	1.71473	0.0863945	0.28401
CTAGE4	14.6662	0.718404	1.64536	1.85472	0.0636362	0.244695
CTAGE6	11.4054	0.705627	1.63085	1.78356	0.0744951	0.263488
CTAGE8	15.1274	0.714611	1.64104	1.85894	0.0630362	0.243309
CTAGE9	10.3031	0.822458	1.76842	2.04425	0.0409289	0.193865
CTB-129P6.7	12.2685	0.517963	1.43193	1.20474	0.228305	0.469454
CTB-131B5.4	9.86667	0.615027	1.53159	1.7749	0.0759136	0.265782
CTB-131K11.1	8.40299	0.679019	1.60105	1.76573	0.077441	0.268693
CTB-133P21.1	9.96002	1.25806	2.39173	3.82915	0.000128587	0.00770852
CTB-134H23.2	21.5765	0.543869	1.45788	1.50829	0.131481	0.352653
CTB-138E5.1	11.9466	0.812392	1.75612	2.44461	0.0145009	0.111307
CTB-147N14.6	23.8768	0.245409	1.18543	0.842191	0.399681	0.618942
CTB-158E9.2	7.2348	0.484449	1.39905	1.20998	0.226285	0.467623
CTB-164N12.1	14.1566	0.00860292	1.00598	0.0195908	0.98437	0.99207
CTB-175E5.4	136.246	0.168428	1.12383	0.89942	0.368429	0.594534
CTB-193M12.5	190.082	0.121964	1.08822	0.428106	0.668574	0.814887
CTB-25B13.12	162.732	0.217569	1.16277	0.712879	0.475921	0.679858
CTB-26E19.1	13.6243	0.328936	1.25609	0.806316	0.420061	0.635001
CTB-31N19.3	14.0973	0.187756	1.13899	0.510025	0.610034	0.776298
CTB-32H22.1	22.8841	0.467078	1.38231	1.17583	0.239661	0.480519
CTB-33G10.1	63.2015	0.0147875	1.0103	0.0861821	0.931322	0.967116
CTB-36O1.7	7.11454	0.117364	1.08475	0.281188	0.778566	0.880458
CTB-41I6.1	19.316	0.799885	1.74096	2.00241	0.0452405	0.20447
CTB-41I6.2	24.369	0.68473	1.6074	1.73084	0.0834811	0.279162
CTB-43P18.3	9.32225	0.204165	1.15202	0.532641	0.594282	0.765162
CTB-50E14.5	237.615	0.605513	1.52152	2.21317	0.0268857	0.156028
CTB-50L17.10	1073.39	0.156651	1.1147	0.960081	0.337014	0.565842
CTB-55O6.12	54.3774	0.0130707	1.0091	0.0448193	0.964251	0.983035
CTB-58E17.1	66.6606	1.06826	2.0969	2.54321	0.0109838	0.0953977
CTB-61M7.2	132.58	1.30487	2.47062	3.01413	0.00257715	0.0432405
CTB-75G16.1	19.6438	0.0845459	1.06035	0.235313	0.813966	0.902287
CTB-83D3.1	75.8303	0.16722	1.12289	0.73307	0.463515	0.669337
CTB-89H12.4	122.212	0.498973	1.41321	2.68184	0.00732179	0.0767987
CTBP1-AS1	556.455	0.0258053	1.01805	0.20826	0.835026	0.914389
CTBS	562.586	0.356562	1.28037	2.37471	0.0175626	0.123336
CTC1	203.585	0.131699	1.09558	0.634178	0.525965	0.716879
CTC-203F4.2	8.15398	1.63488	3.10562	3.41843	0.000629844	0.0196153
CTC-205M6.1	7.26714	0.456309	1.37203	1.13686	0.255597	0.495774
CTC-205M6.2	475.714	0.234934	1.17685	1.02065	0.307421	0.540767
CTC-205M6.3	685.053	0.041603	1.02926	0.228494	0.819262	0.904525
CTC-232P5.3	11.3543	0.927161	1.90153	2.28768	0.022156	0.140057
CTC-232P5.4	8.01603	0.192234	1.14253	0.507805	0.61159	0.777303
CTC-259J15.1	399.737	0.251931	1.1908	1.59704	0.110256	0.322748
CTC-281B15.1	44.2866	0.0794156	1.05659	0.313219	0.754114	0.866253
CTC-351M12.1	32.31	0.623741	1.54087	2.16712	0.0302259	0.165247
CTC-378H22.1	40.9041	1.06907	2.09808	2.56095	0.0104387	0.0934352
CTC-378H22.2	149.566	1.10208	2.14664	2.51287	0.0119754	0.0999303
CTC-428G20.6	23.1611	0.138994	1.10114	0.409742	0.681995	0.823613
CTC-429P9.3	17.6808	0.220906	1.16547	0.555401	0.578621	0.754067
CTC-444N24.11	137.447	0.0234194	1.01637	0.0752518	0.940014	0.97141
CTC-444N24.8	29.2362	0.29389	1.22594	0.778479	0.436287	0.649184
CTC-454M9.1	65.2778	0.395768	1.31564	1.02894	0.30351	0.537171
CTC-459F4.2	220.992	0.760531	1.69411	2.68749	0.0071991	0.0761661
CTC-463A16.1	7.17122	0.764354	1.69861	1.79646	0.0724222	0.26006
CTC-471F3.4	902.902	0.149047	1.10884	1.2606	0.207454	0.445008
CTC-479C5.12	10.898	0.0662157	1.04697	0.15971	0.87311	0.934939
CTC-505O3.1	12.1243	0.0781085	1.05563	0.2206	0.825404	0.90826
CTC-534B23.1	7.73202	0.453904	1.36974	1.17941	0.238235	0.479163
CTC-539A10.4	77.8315	0.636026	1.55404	2.10668	0.0351454	0.178427
CTC-550B14.7	9.012	0.369746	1.29213	0.858399	0.390672	0.611621
CTC-552D5.1	8.61071	0.74822	1.67972	2.93692	0.00331491	0.0497669
CTC-559E9.1	18.7083	0.803856	1.74576	2.10764	0.0350621	0.178201
CTC-774J1.2	682.336	0.197989	1.1471	0.707859	0.479033	0.68196
CTD-2003C8.2	8.89139	0.708015	1.63355	1.67116	0.0946891	0.298649
CTD-2006H14.2	10.9142	0.529072	1.443	1.34852	0.17749	0.413452
CTD-2012J19.1	111.092	0.279042	1.21339	1.85118	0.064143	0.245553
CTD-2012J19.2	6.91955	0.175613	1.12944	0.427736	0.668844	0.814887
CTD-2014B16.2	227.91	1.02672	2.03738	2.49146	0.0127219	0.103998
CTD-2015B23.2	30.3342	0.0787876	1.05613	0.279946	0.779519	0.881239
CTD-2017D11.1	9.12098	0.0868945	1.06208	0.238611	0.811407	0.900889
CTD-2020K17.1	24.1809	0.94907	1.93063	2.3373	0.0194236	0.129778
CTD-2026D20.3	63.6653	0.195215	1.14489	1.04153	0.297628	0.532551
CTD-2037K23.2	31.6703	0.0465245	1.03277	0.142966	0.886317	0.94238
CTD-2048F20.1	7.78785	0.587662	1.50281	1.58663	0.112597	0.325899
CTD-2071L7.1	32.9097	0.233593	1.17576	0.90198	0.367067	0.593558
CTD-2081C10.2	7.31404	0.459059	1.37464	1.12536	0.260437	0.499995
CTD-2083E4.5	72.7942	0.150633	1.11006	0.75677	0.449188	0.659346
CTD-2090I13.4	14.1236	0.319185	1.24763	1.05926	0.289483	0.525433
CTD-2120M21.1	43.458	0.00619352	1.0043	0.0200209	0.984027	0.991981
CTD-2124B8.2	12.8608	0.0482194	1.03399	0.120831	0.903825	0.95304
CTD-2126E3.4	43.623	0.26975	1.2056	0.873427	0.38243	0.605138
CTD-2135D7.5	30.3386	1.39103	2.62266	3.1879	0.0014331	0.0312799
CTD-2154I11.2	18.5801	0.466056	1.38133	1.25402	0.209834	0.447754
CTD-2186M15.3	14.3746	0.30076	1.23179	0.843474	0.398963	0.618381
CTD-2192D1.1	102.2	0.332799	1.25945	1.97074	0.0487538	0.213367
CTD-2195M15.2	15.2335	0.089404	1.06393	0.331804	0.740037	0.858344
CTD-2201E18.3	53.8572	0.114538	1.08263	0.460928	0.64485	0.800315
CTD-2203K17.1	10.4146	0.504638	1.41877	1.27906	0.200875	0.438174
CTD-2228K2.7	92.6956	1.84047	3.58127	4.27527	1.9091e-05	0.00249701
CTD-2231E14.2	6.17429	0.68543	1.60818	1.68604	0.0917873	0.293848
CTD-2256P15.2	8.83929	0.343133	1.26851	0.897331	0.369542	0.594941
CTD-2260A17.2	15.6582	0.248269	1.18778	0.636077	0.524726	0.715657
CTD-2267D19.3	84.3724	0.0148487	1.01035	0.049613	0.960431	0.980831
CTD-2270P14.1	50.3551	0.321003	1.2492	1.40842	0.159007	0.389484
CTD-2272G21.2	6.24713	0.0715148	1.05082	0.187959	0.850909	0.923046
CTD-2286N8.2	10.2617	0.563453	1.4778	1.43964	0.149969	0.377724
CTD-2290P7.1	16.8643	0.0958911	1.06873	0.336154	0.736754	0.856743
CTD-2303H24.2	7.49011	0.0926427	1.06632	0.199016	0.84225	0.919588
CTD-2313N18.5	7.34743	0.399967	1.31948	0.97946	0.327353	0.557002
CTD-2314I6.1	14.2667	0.0391763	1.02753	0.118508	0.905665	0.953608
CTD-2319I12.10	978.961	0.175452	1.12932	0.524617	0.599849	0.768906
CTD-2319I12.4	12.504	0.0120316	1.00837	0.0245281	0.980431	0.990657
CTD-2324A24.1	109.642	0.0372903	1.02618	0.216953	0.828245	0.91011
CTD-2334D19.1	14.6693	0.778282	1.71509	1.93117	0.0534622	0.224199
CTD-2336O2.1	384.423	0.51117	1.42521	2.01048	0.0443803	0.202746
CTD-2336O2.3	11.4561	0.40875	1.32753	1.09036	0.275557	0.513268
CTD-2337I7.1	13.7667	0.0738881	1.05255	0.219223	0.826476	0.90915
CTD-2341M24.1	43.6796	0.174097	1.12826	0.476868	0.633456	0.791894
CTD-2357A8.3	100.059	0.186373	1.1379	0.584481	0.558896	0.740624
CTD-2410N18.3	6.05638	0.23092	1.17358	0.551594	0.581227	0.755581
CTD-2506P8.2	48.5958	0.00697002	1.00484	0.0418074	0.966652	0.984329
CTD-2506P8.6	10.9636	0.516022	1.43001	1.36682	0.171681	0.406734
CTD-2515O10.6	26.7276	0.100451	1.07211	0.354124	0.723246	0.84933
CTD-2516F10.2	38.2352	0.443504	1.3599	1.59796	0.110052	0.322426
CTD-2530H13.2	31.2318	0.0191002	1.01333	0.0735888	0.941338	0.972254
CTD-2541M15.1	81.3099	0.265737	1.20225	0.617793	0.536712	0.725193
CTD-2541M15.3	19.5788	0.392687	1.31284	0.920073	0.357535	0.585048
CTD-2545M3.8	31.0875	0.0432017	1.0304	0.140885	0.887961	0.943469
CTD-2547E10.2	301.952	0.288607	1.22146	2.28133	0.0225289	0.141235
CTD-2547L24.3	42.2985	1.43782	2.70911	3.30126	0.000962513	0.0254574
CTD-2553L13.10	10.0933	0.317216	1.24592	0.836633	0.402799	0.621883
CTD-2553L13.9	13.3407	0.0984512	1.07062	0.294877	0.768088	0.874177
CTD-2554C21.1	91.7505	0.113653	1.08196	0.523891	0.600354	0.769258
CTD-2555K7.2	6.41125	1.00904	2.01257	2.12781	0.0333524	0.17313
CTD-2555O16.4	10.1454	0.540695	1.45467	1.32952	0.183675	0.419494
CTD-2568P8.3	149.852	0.133996	1.09733	0.879357	0.379208	0.602018
CTD-2574D22.2	13.402	0.085765	1.06125	0.243048	0.807968	0.898986
CTD-2574D22.4	17.4985	0.468502	1.38367	1.60688	0.108081	0.319962
CTD-2583A14.11	30.9055	0.539857	1.45383	1.45012	0.147025	0.373292
CTD-2587H24.14	11.3898	0.677952	1.59987	1.67013	0.0948932	0.29902
CTD-2619J13.14	72.7284	0.266438	1.20283	1.57487	0.115286	0.32943
CTD-2619J13.5	7.07132	0.608546	1.52472	1.46409	0.143171	0.368248
CTD-2630F21.1	21.625	0.393594	1.31366	1.23975	0.215067	0.454206
CTD-2647E9.1	56.1678	0.720032	1.64722	3.41883	0.000628899	0.0196153
CTD-2647L4.4	28.5348	0.269982	1.20579	1.00846	0.313234	0.545457
CTD-3018O17.3	34.925	0.303487	1.23412	1.16343	0.244654	0.486238
CTD-3035D6.1	88.1156	0.248375	1.18787	1.18923	0.234351	0.475045
CTD-3065J16.9	18.1599	0.830447	1.77824	2.38464	0.0170958	0.121665
CTD-3074O7.5	28.535	0.237438	1.1789	0.96513	0.33448	0.563285
CTD-3083F21.1	6.73052	0.205587	1.15316	0.532912	0.594094	0.765046
CTD-3110H11.3	74.7453	0.452726	1.36862	1.63495	0.102059	0.310658
CTD-3113P16.11	104.686	0.129262	1.09373	0.760134	0.447174	0.657924
CTD-3116E22.4	128.483	0.0519773	1.03668	0.263779	0.79195	0.889533
CTD-3131K8.2	56.2232	1.70565	3.26175	4.3004	1.7049e-05	0.00233291
CTD-3157E16.2	32.6362	0.285304	1.21867	1.09229	0.274704	0.512343
CTD-3214H19.6	6.01322	0.149527	1.10921	0.359128	0.719499	0.847142
CTD-3222D19.8	7.31238	0.0848768	1.0606	0.20841	0.834909	0.914389
CTD-3224K15.3	5.94955	1.17897	2.26416	2.42281	0.0154009	0.114561
CTD-3252C9.4	24.4536	0.530033	1.44396	1.3687	0.171093	0.405815
CTDNEP1	1122.12	0.0030413	1.00211	0.0281231	0.977564	0.989517
CTDP1	618.182	0.0832285	1.05939	0.479814	0.631359	0.790287
CTDSP2	4472.92	0.256072	1.19422	1.33861	0.180697	0.416742
CTGF	28.7151	1.98368	3.95502	3.98622	6.71342e-05	0.00519763
CTGLF10P	19.1713	0.191846	1.14222	0.615656	0.538121	0.72606
CTGLF12P	20.0789	0.00897659	1.00624	0.0245131	0.980443	0.990657
CTH	149.767	2.13857	4.40325	5.05362	4.33506e-07	0.000192808
CTHRC1	8.89756	1.21164	2.31601	3.14129	0.00168204	0.0339257
CTIF	389.116	0.299226	1.23048	1.28291	0.199523	0.436625
CTNNA1	7853.49	0.658102	1.57801	2.18797	0.028672	0.161245
CTNNA2	6.91586	0.661894	1.58216	1.46421	0.143137	0.368248
CTNNAL1	368.813	0.27519	1.21015	0.992095	0.321151	0.552038
CTNNAP1	8.27063	0.574161	1.48881	1.43902	0.150144	0.377803
CTNNB1	18614.2	0.0784837	1.05591	0.366835	0.713742	0.843851
CTNNBL1	1202.24	0.208923	1.15583	1.34752	0.177812	0.413792
CTNND1	3257.13	0.211131	1.1576	0.832269	0.405257	0.624172
CTSA	9221.64	0.213831	1.15976	0.868274	0.385244	0.607919
CTSB	58954.3	0.452904	1.36879	1.72322	0.084849	0.281925
CTSC	12468	0.338913	1.2648	1.4523	0.146418	0.372299
CTSH	16781.6	0.294652	1.22659	1.12894	0.258924	0.49853
CTSK	399.194	0.117344	1.08474	0.287674	0.773596	0.877267
CTSL	32423.3	1.134	2.19466	2.92633	0.00342986	0.050483
CTSLL1	7.65778	0.892012	1.85576	1.91703	0.0552345	0.227909
CTSLL4	7.45961	0.852203	1.80526	1.83573	0.0663974	0.249589
CTSO	867.376	0.581241	1.49614	1.80115	0.0716796	0.258714
CTSS	32650.4	0.538189	1.45215	1.72318	0.0848553	0.281925
CTSW	447.145	1.96892	3.91476	4.31995	1.56067e-05	0.00230394
CTTN	265.556	2.12982	4.37664	5.00082	5.70857e-07	0.000229206
CTTNBP2NL	916.382	0.468298	1.38348	1.54361	0.122682	0.340039
CTU1	65.1427	0.174319	1.12843	0.957587	0.338271	0.56718
CTXN1	7.25187	0.576258	1.49098	1.25897	0.208041	0.445769
CUBN	10.1669	0.541999	1.45599	1.29023	0.19697	0.433599
CUEDC2	669.03	0.0805145	1.0574	0.309564	0.756893	0.868174
CUL1	2315.38	0.051823	1.03657	0.284116	0.776322	0.878955
CUL2	667.223	0.18921	1.14014	1.56407	0.1178	0.332812
CUL3	2008.74	0.185029	1.13684	1.3661	0.171908	0.407132
CUL4B	990.013	0.204395	1.1522	1.72294	0.0849001	0.281993
CUL5	869.472	0.149295	1.10903	1.38901	0.164829	0.397899
CUL7	706.567	0.534105	1.44804	1.91948	0.0549235	0.22729
CUTA	1831.18	0.00331076	1.0023	0.0240105	0.980844	0.99083
CUTC	158.263	0.250467	1.18959	0.723067	0.469639	0.6744
CUX1	2791.07	0.240113	1.18109	1.15515	0.248028	0.489395
CUX2	201.09	0.341757	1.2673	0.824333	0.40975	0.627492
CWC22	692.208	0.0317051	1.02222	0.320826	0.748342	0.862761
CWC25	388.651	0.048634	1.03429	0.322812	0.746837	0.861824
CWC27	733.43	0.060365	1.04273	0.398261	0.690438	0.828842
CXADR	75.7994	0.406864	1.3258	0.982422	0.325892	0.5558
CXCL1	187.081	0.96977	1.95853	2.37117	0.017732	0.123894
CXCL10	221.052	1.09267	2.13268	2.52559	0.0115503	0.0982264
CXCL11	26.2625	1.55987	2.94826	3.52837	0.00041813	0.0154442
CXCL14	23.8391	0.0486248	1.03428	0.0990856	0.92107	0.961967
CXCL16	659.945	1.33933	2.53033	3.35268	0.000800343	0.0227268
CXCL2	38.3822	0.786599	1.725	1.89411	0.0582103	0.234539
CXCL3	79.7967	1.76262	3.39314	4.32026	1.55848e-05	0.00230394
CXCL5	8.9058	1.08567	2.12235	2.72925	0.00634779	0.0714903
CXCL6	44.466	0.704079	1.6291	1.72568	0.0844042	0.281151
CXCL8	9959.15	1.83538	3.56866	5.12924	2.9092e-07	0.000156961
CXCL9	6961	0.53431	1.44825	6.88337	5.84534e-12	4.41014e-08
CXCR5	216.209	0.818434	1.76349	2.2433	0.0248778	0.148982
CXorf38	1394.2	0.414363	1.33271	2.13751	0.0325562	0.171347
CXorf40B	532.972	0.077843	1.05544	0.691452	0.489281	0.688319
CXorf56	451.602	0.144584	1.10541	0.906638	0.364598	0.591616
CXorf57	129.707	0.934109	1.91071	2.34806	0.0188715	0.128158
CXXC5	2877.36	0.557622	1.47184	2.48393	0.0129941	0.104882
CYB561D1	429.292	0.105264	1.07569	0.661703	0.508161	0.703223
CYB5D1	13.8955	0.219775	1.16455	0.768785	0.442021	0.653885
CYB5D2	108.629	0.507542	1.42163	2.26821	0.0233164	0.143617
CYB5R2	344.921	0.36059	1.28395	1.77498	0.0759016	0.265782
CYB5R3	3385.95	0.176031	1.12977	0.897704	0.369344	0.594787
CYB5R4	956.547	0.254399	1.19284	1.58761	0.112375	0.325426
CYBA	9486.18	0.00552202	1.00383	0.0411671	0.967163	0.984498
CYCS	2514.97	0.0273984	1.01917	0.112803	0.910187	0.95563
CYFIP1	9401.88	0.202706	1.15085	0.709712	0.477883	0.681084
CYFIP2	423.904	1.10379	2.14918	2.66226	0.0077619	0.0796688
CYHR1	818.223	0.0861579	1.06154	0.678031	0.497752	0.694608
CYLD	1512.79	0.217847	1.163	1.1246	0.26076	0.500281
CYP19A1	1472.93	1.27566	2.4211	3.28168	0.00103191	0.0261998
CYP1B1	3962.32	0.234005	1.1761	0.863262	0.387994	0.610162
CYP27B1	308.803	1.84023	3.58068	4.92945	8.2462e-07	0.000309501
CYP2R1	125.168	0.311344	1.24086	1.09297	0.274408	0.512194
CYP4V2	351.109	0.358227	1.28185	1.43793	0.150454	0.378105
CYP51A1	88.9204	0.221271	1.16576	0.904197	0.365891	0.592599
CYR61	18.8819	1.49042	2.8097	3.30676	0.000943821	0.0252246
CYSLTR1	708.222	0.464873	1.3802	1.13871	0.254823	0.495218
CYSRT1	8.57328	1.2411	2.36379	3.13993	0.00168987	0.0340438
CYSTM1	599.758	0.699517	1.62396	2.19642	0.0280617	0.159417
CYTH1	1451.05	0.220254	1.16494	1.2213	0.221971	0.462697
CYTH2	475.63	0.256509	1.19458	0.974978	0.329571	0.558903
CYTH4	5104.45	0.0173772	1.01212	0.0711362	0.943289	0.973163
CYTOR	490.944	0.788715	1.72754	2.61437	0.00893916	0.086436
D2HGDH	66.2569	0.0789451	1.05625	0.394562	0.693166	0.830879
DAAM1	403.946	0.729153	1.65767	1.8035	0.0713102	0.258324
DAB2	4714.1	0.342996	1.26839	1.25295	0.210225	0.448312
DACT1	92.6069	1.08193	2.11687	2.45944	0.0139154	0.108612
DAD1	2544.52	0.529791	1.44372	2.29564	0.0216966	0.138583
DAG1	1417.03	0.716182	1.64283	2.52941	0.0114254	0.0976264
DAGLA	638.869	0.712104	1.63819	2.15087	0.0314861	0.168068
DALRD3	180.813	0.00916438	1.00637	0.0634116	0.949439	0.975954
DAP	5220.87	0.260439	1.19784	1.9515	0.0509971	0.218519
DAP3	3087.86	0.0236304	1.01651	0.179688	0.857398	0.925938
DAPK2	153.515	0.828312	1.77561	2.0287	0.0424893	0.198075
[truncated: 15,267 more rows]

## Sheet: DEGS 65-79_PE THP-1
Supplementary Table 3C. List of differentially expressed genes for 65-79*PE for THP-1 Model B, Related to Figure 2
	baseMean	log2FoldChange	FC	stat	pvalue	padj
MACRH1	497.13	0.096804	1.0694	0.206905	0.836084	0.99632
MARCH2	737.726	0.460193	1.37573	2.5284	0.0114582	0.420762
MARCH5	359.181	0.301558	1.23247	1.24854	0.211834	0.965715
MARCH6	2589.25	0.207869	1.15498	1.9928	0.046283	0.728489
MARCH7	2041.49	0.139852	1.10179	0.977335	0.328403	0.981691
MARCH8	318.071	0.224267	1.16818	0.826123	0.408734	0.981691
SEPT3	348.165	0.383951	1.30491	1.51308	0.130259	0.910374
SEPT4	13.8364	1.07807	2.11121	2.54242	0.0110089	0.410372
SEPT6	565.983	0.414214	1.33257	2.58676	0.0096884	0.384266
SEPT9	4870.41	0.0349824	1.02454	0.180504	0.856757	0.997255
SEPT15	3123.6	0.103776	1.07458	0.538403	0.590299	0.983936
A1BG-AS1	172.028	0.128945	1.09349	0.488039	0.625522	0.984278
A2M	67438	0.847044	1.79881	1.97629	0.0481218	0.741511
AACS	365.49	0.035713	1.02506	0.249364	0.803079	0.994781
AADAT	7.21054	0.148481	1.1084	0.349707	0.726559	0.989975
AAK1	2880.79	0.220526	1.16516	0.818941	0.41282	0.981691
AAMDC	118.241	0.0700245	1.04973	0.258306	0.796171	0.993329
AAMP	1549.46	0.0250104	1.01749	0.14596	0.883953	0.997756
AARS	8908.42	0.79391	1.73377	3.88862	0.000100817	0.0217667
AASDH	299.094	0.0719401	1.05113	0.522361	0.601419	0.983936
AASDHPPT	945.063	0.181984	1.13444	1.79175	0.0731722	0.822098
ABAT	280.997	0.513279	1.42729	2.19424	0.028218	0.607176
ABC13-47488600E17.1	5.6106	0.559227	1.47348	1.60082	0.109416	0.886009
ABC7-42404400C24.1	12.5197	0.176329	1.13	0.528886	0.596884	0.983936
ABC7-43041300I9.1	22.0072	0.309883	1.23961	1.07157	0.283912	0.981691
ABCA1	12412	0.759524	1.69293	4.60503	4.12411e-06	0.0023463
ABCA13	93.1469	0.205268	1.1529	0.570282	0.568486	0.98385
ABCA2	1752.34	0.366013	1.28879	1.35727	0.174696	0.949407
ABCA3	566.447	0.0115224	1.00802	0.0576075	0.954061	0.998734
ABCA4	30.6003	0.0555311	1.03924	0.305503	0.759983	0.990147
ABCA7	371.034	0.436845	1.35364	1.80235	0.0714909	0.820659
ABCB1	524.443	0.115906	1.08366	0.361601	0.71765	0.98805
ABCB4	764.105	0.261402	1.19864	0.893051	0.37183	0.981691
ABCB8	390.707	0.155803	1.11404	1.36583	0.171993	0.946155
ABCB9	164.526	0.176772	1.13035	0.528985	0.596816	0.983936
ABCC1	2104.6	0.29949	1.23071	1.05955	0.289351	0.981691
ABCC10	483.037	0.0362569	1.02545	0.218998	0.826651	0.995791
ABCC11	5.93248	0.837124	1.78648	1.99697	0.0458281	0.726118
ABCC2	5.46134	0.0260199	1.0182	0.0550801	0.956075	0.998734
ABCC3	2000.11	0.138757	1.10096	0.446061	0.655553	0.985767
ABCC6	468.591	0.525401	1.43933	1.58703	0.112505	0.890891
ABCC6P1	102.65	0.535198	1.44914	1.77053	0.0766388	0.831064
ABCD1	1902.57	0.250857	1.18991	0.774624	0.438562	0.981835
ABCD4	493.862	0.0816668	1.05824	0.504669	0.613792	0.984278
ABCF3	1099.45	0.0453265	1.03192	0.38883	0.697402	0.98805
ABCG1	2022.38	0.628617	1.54608	1.83429	0.0666103	0.80439
ABCG2	32.1304	0.228222	1.17139	0.810709	0.417533	0.981691
ABHD11	222.486	0.024116	1.01686	0.107743	0.914199	0.998734
ABHD12	2623.41	0.244576	1.18474	1.51136	0.130698	0.910374
ABHD14A	120.648	0.0711015	1.05052	0.361484	0.717738	0.98805
ABHD14B	620.286	0.339391	1.26522	2.29557	0.0217003	0.551278
ABHD16A	22.9697	0.123434	1.08932	0.483069	0.629046	0.984278
ABHD2	6202.68	0.414927	1.33323	1.64603	0.0997566	0.874099
ABHD3	517.088	0.115394	1.08327	0.479783	0.631382	0.984278
ABHD4	1096.45	0.41196	1.33049	1.06112	0.288634	0.981691
ABHD5	313.305	0.0311721	1.02184	0.188102	0.850797	0.99721
ABHD6	304.538	0.137886	1.10029	0.78583	0.431967	0.981835
ABHD8	752.349	0.0346112	1.02428	0.225141	0.82187	0.995326
ABI1	989.701	0.173059	1.12745	0.880595	0.378537	0.981691
ABI3	357.38	0.189251	1.14017	0.474343	0.635255	0.984278
ABL1	1838.52	0.141035	1.1027	0.712729	0.476014	0.981835
ABL2	1789.49	0.0693753	1.04926	0.17461	0.861386	0.997431
ABLIM2	13.4351	0.491812	1.40621	1.23617	0.216397	0.966846
ABLIM3	483.97	0.399152	1.31873	1.25571	0.209222	0.965715
ABR	4972.28	0.13554	1.0985	0.593753	0.552677	0.981835
ABTB1	466.818	0.167446	1.12307	0.462773	0.643527	0.984278
AC000095.6	13.0778	0.578069	1.49285	1.34347	0.179121	0.953411
AC000123.2	88.8347	0.045966	1.03237	0.25816	0.796284	0.993329
AC000403.4	52.2477	0.197132	1.14642	0.628269	0.529828	0.981835
AC001226.1	13.6141	0.0331673	1.02326	0.107052	0.914748	0.998734
AC002310.10	13.5009	0.0277747	1.01944	0.0842907	0.932825	0.998734
AC002467.7	27.1839	0.0409144	1.02877	0.130852	0.895892	0.998577
AC002480.6	95890.3	0.0818849	1.0584	0.697006	0.485799	0.981835
AC003075.4	6.52011	0.384385	1.3053	0.919698	0.357731	0.981691
AC003665.1	51.5669	0.322048	1.2501	1.20881	0.226737	0.967702
AC004049.3	30.8302	0.792103	1.7316	3.16548	0.00154828	0.142283
AC004066.1	1864.15	0.0608213	1.04306	0.59861	0.549433	0.981835
AC004166.5	69.6942	0.468295	1.38347	2.47876	0.0131841	0.450878
AC004383.4	55.627	0.137418	1.09994	0.324605	0.74548	0.990147
AC004478.2	20.8267	0.0977545	1.07011	0.338708	0.73483	0.990147
AC004692.5	8.15106	0.0592029	1.04189	0.166851	0.867487	0.997745
AC004797.1	1071.77	0.021344	1.0149	0.0922361	0.92651	0.998734
AC004945.2	40.1759	0.2551	1.19342	1.08295	0.278832	0.981691
AC004951.5	4.6395	0.797786	1.73843	1.91796	0.0551155	0.768119
AC004967.7	6.94608	0.391651	1.31189	0.952467	0.34086	0.981691
AC004980.10	95.4581	0.266545	1.20292	1.43339	0.151748	0.93687
AC004985.13	459.177	0.156427	1.11452	0.655895	0.511891	0.981835
AC004988.1	26.0369	1.20326	2.30259	3.14858	0.00164064	0.147002
AC005041.10	20.1877	0.215131	1.16081	0.522154	0.601563	0.983936
AC005077.14	8.43931	0.158645	1.11624	0.857873	0.390962	0.981691
AC005154.6	130.462	0.00438608	1.00304	0.025534	0.979629	0.999894
AC005301.5	6.27732	0.394638	1.31461	0.840095	0.400855	0.981691
AC005301.9	8.79675	0.132782	1.09641	0.305588	0.759918	0.990147
AC005534.6	5.72693	0.183508	1.13564	0.488933	0.624889	0.984278
AC005562.1	18.584	0.0193363	1.01349	0.0582084	0.953583	0.998734
AC005682.7	5.83772	0.0522592	1.03689	0.151916	0.879253	0.997756
AC005795.1	860.294	0.0849375	1.06064	0.700761	0.483452	0.981835
AC005795.2	21.1059	0.343941	1.26922	1.26993	0.204109	0.964565
AC005838.2	12.2659	0.0629133	1.04457	0.191934	0.847794	0.99706
AC006032.1	76.8717	0.0550687	1.03891	0.256069	0.797897	0.993329
AC006445.8	8.33113	0.255057	1.19338	0.651126	0.514965	0.981835
AC006483.5	13.9445	0.214875	1.1606	0.585313	0.558337	0.983034
AC006538.1	74.4575	0.321297	1.24945	0.997588	0.318479	0.981691
AC006539.2	7.51349	0.160021	1.1173	0.457249	0.647492	0.984432
AC006946.15	8.05329	0.110928	1.07992	0.252756	0.800456	0.99364
AC006946.16	8.70641	0.0651487	1.04619	0.160402	0.872565	0.997745
AC006978.6	123.309	0.387501	1.30813	2.22055	0.0263813	0.594118
AC006988.3	39.9623	0.175268	1.12917	0.833631	0.404489	0.981691
AC007191.4	7.76339	0.0520487	1.03674	0.140327	0.888401	0.997756
AC007229.3	75.4731	0.0291808	1.02043	0.143402	0.885973	0.997756
AC007246.3	80.5435	0.223748	1.16776	0.621339	0.534376	0.981835
AC007292.6	4.65861	0.924359	1.89784	2.11364	0.0345463	0.655125
AC007318.5	968.269	0.328921	1.25607	1.21057	0.226059	0.967702
AC007325.3	97.0734	0.15503	1.11344	1.03004	0.30299	0.981691
AC007383.3	18.9329	0.304846	1.23529	0.970641	0.331727	0.981691
AC007405.5	1233.29	0.246942	1.18669	1.8917	0.0585313	0.77989
AC007551.3	58.8311	0.612342	1.52874	2.07008	0.0384451	0.67609
AC007560.1	7.52809	0.504276	1.41841	1.35101	0.176691	0.950315
AC007731.1	6.40495	0.353835	1.27795	0.84046	0.40065	0.981691
AC007879.7	34.3241	0.324195	1.25197	1.10175	0.270572	0.981691
AC007881.4	78.6801	0.35421	1.27828	1.49653	0.134514	0.916625
AC008132.10	337.486	0.0904381	1.06469	0.347183	0.728454	0.989975
AC008132.12	106.623	0.127571	1.09245	0.904228	0.365875	0.981691
AC008746.11	15.3412	0.372894	1.29495	1.03412	0.30108	0.981691
AC009133.12	4.73923	0.207909	1.15501	0.478451	0.632329	0.984278
AC009299.5	40.0053	0.21512	1.1608	0.574472	0.565648	0.98377
AC009362.2	6.64636	0.15629	1.11442	0.417428	0.676365	0.986021
AC009413.1	20.2701	0.117224	1.08465	0.324001	0.745937	0.990147
AC009501.4	37.716	0.153374	1.11217	0.510629	0.609611	0.984278
AC009784.3	6.35289	0.230021	1.17285	0.555464	0.578578	0.983936
AC009963.6	7.77084	0.221628	1.16605	0.580092	0.561853	0.983052
AC010084.1	11.565	0.216751	1.16211	0.427091	0.669313	0.985767
AC010093.1	456.916	0.239878	1.18089	1.06401	0.287322	0.981691
AC010240.2	35.3908	0.128972	1.09351	0.500967	0.616395	0.984278
AC010522.1	4.62903	0.246774	1.18655	0.580945	0.561277	0.983034
AC010524.2	99.2796	0.0718469	1.05106	0.282502	0.777559	0.991584
AC010874.1	7.00068	0.0945955	1.06777	0.270925	0.786449	0.992704
AC010877.1	167.792	0.181525	1.13408	0.932468	0.351095	0.981691
AC010886.1	15.4744	0.125614	1.09097	0.462902	0.643435	0.984278
AC010894.3	11.2733	0.421843	1.33964	1.09558	0.273262	0.981691
AC010906.1	4.97361	0.218028	1.16314	0.543321	0.586909	0.983936
AC010907.3	882.634	0.310918	1.2405	1.37674	0.168593	0.943294
AC010980.2	16.382	0.207134	1.15439	0.511393	0.609076	0.984278
AC011294.3	211.848	0.187944	1.13914	0.463212	0.643212	0.984278
AC011330.5	336.791	0.111962	1.0807	0.675316	0.499475	0.981835
AC011380.8	16.6821	0.527657	1.44159	1.28242	0.199694	0.960425
AC011515.2	5.0676	0.267949	1.20409	0.581263	0.561063	0.983034
AC011816.4	1433.88	0.0279115	1.01954	0.173139	0.862542	0.997431
AC011899.9	297.023	0.521929	1.43587	1.28223	0.199764	0.960495
AC012307.3	60.4604	0.195593	1.14519	0.913846	0.360798	0.981691
AC013267.2	22.1295	0.33014	1.25714	0.983602	0.325311	0.981691
AC015849.14	7.09566	0.143169	1.10433	0.370258	0.71119	0.98805
AC016292.3	459.127	0.0969024	1.06947	0.674451	0.500025	0.981835
AC016697.3	4.7897	0.312585	1.24193	0.744127	0.4568	0.981835
AC016700.6	1197.27	0.0160907	1.01122	0.0971987	0.922569	0.998734
AC016734.2	169.513	0.18074	1.13347	0.921892	0.356585	0.981691
AC016747.3	192.116	0.0898675	1.06427	0.52757	0.597798	0.983936
AC016999.2	11.2388	0.084814	1.06055	0.200063	0.841431	0.99632
AC017076.5	4.77394	0.49733	1.4116	1.27731	0.201491	0.96148
AC017099.3	19.0891	0.351771	1.27613	0.973343	0.330383	0.981691
AC017104.6	8.70846	0.446659	1.36288	1.38011	0.167552	0.943294
AC018463.4	124.297	0.0904313	1.06469	0.529745	0.596288	0.983936
AC018642.1	48.1893	0.15602	1.11421	0.424801	0.670982	0.985767
AC018731.4	53.8419	0.0299793	1.021	0.125616	0.900036	0.998577
AC018766.5	11.3448	0.162944	1.11957	0.395017	0.692831	0.98805
AC018804.5	159.166	0.120179	1.08687	0.496836	0.619305	0.984278
AC018804.6	25.5211	0.242263	1.18285	0.982294	0.325955	0.981691
AC019129.1	7.77137	0.34581	1.27086	0.981442	0.326375	0.981691
AC019188.1	3445.93	0.198264	1.14732	0.802978	0.421988	0.981691
AC021016.6	6.31365	0.279082	1.21342	0.64685	0.517729	0.981835
AC022007.5	16.4678	0.373798	1.29576	0.993859	0.320291	0.981691
AC022182.1	12.8129	0.853216	1.80652	2.16629	0.0302891	0.621215
AC022182.2	25.6306	0.0892141	1.06379	0.322792	0.746853	0.990147
AC023105.3	45.3253	0.00584306	1.00406	0.01606	0.987187	0.999964
AC023485.1	36.7244	0.230257	1.17304	1.02734	0.304259	0.981691
AC023491.1	106.589	0.127492	1.09239	0.901535	0.367304	0.981691
AC023590.1	8.20765	0.423017	1.34073	0.917248	0.359012	0.981691
AC023797.1	4.76517	0.0694197	1.04929	0.157209	0.87508	0.997745
AC024937.4	94.1944	0.00723866	1.00503	0.0501572	0.959997	0.998734
AC024937.6	50.4322	0.0104198	1.00725	0.0557464	0.955544	0.998734
AC025627.9	58.1439	0.258683	1.19639	0.599038	0.549147	0.981835
AC026166.1	7.20799	0.191239	1.14174	0.486696	0.626474	0.984278
AC026271.5	411.384	0.105144	1.0756	0.700882	0.483376	0.981835
AC027612.2	53.7557	1.80265	3.48861	4.48062	7.44268e-06	0.00392273
AC027612.3	9.57028	0.445188	1.36149	1.13445	0.256606	0.979267
AC027612.5	7.21559	0.184127	1.13613	0.455994	0.648394	0.984493
AC027612.6	98.4613	0.0178746	1.01247	0.101125	0.919451	0.998734
AC027763.2	26.7148	0.234408	1.17642	0.906837	0.364493	0.981691
AC034193.5	99.9931	0.248139	1.18767	1.15974	0.246155	0.976971
AC040160.13	31.3615	0.183663	1.13576	0.79206	0.428326	0.981835
AC046143.3	9.25853	0.578884	1.49369	1.55065	0.120985	0.907112
AC046143.5	113.445	0.180753	1.13348	0.871425	0.383522	0.981691
AC046143.7	15.7678	0.11604	1.08376	0.339195	0.734463	0.990147
AC064850.4	5.21226	0.350236	1.27477	0.852727	0.393811	0.981691
AC064874.2	24.3563	0.461832	1.37729	1.30818	0.190812	0.95945
AC068137.13	19.2122	0.383801	1.30478	1.07519	0.282291	0.981691
AC068491.1	706.845	0.13793	1.10033	0.446659	0.655121	0.985767
AC073046.25	40.7328	0.149959	1.10954	0.401625	0.68796	0.987981
AC073115.5	20.5163	0.21285	1.15898	0.726008	0.467834	0.981835
AC073115.6	5.65684	0.409966	1.32865	0.944548	0.34489	0.981691
AC073150.4	695.874	0.14609	1.10657	1.55891	0.119018	0.904292
AC073263.4	7.26653	0.141767	1.10326	0.333003	0.739132	0.990147
AC073271.1	5.18276	0.367857	1.29043	0.906891	0.364464	0.981691
AC073316.1	6.08832	0.206384	1.15379	0.504827	0.613681	0.984278
AC073346.2	459.677	0.00120076	1.00083	0.00462494	0.99631	0.999964
AC073869.1	246.37	0.301685	1.23258	1.69144	0.0907534	0.855376
AC073869.22	100.983	0.171738	1.12641	0.693069	0.488266	0.981835
AC073869.5	32.1473	0.111329	1.08022	0.466325	0.640983	0.984278
AC074117.10	44.0421	0.158696	1.11628	0.54033	0.588969	0.983936
AC074117.12	1006.59	0.473555	1.38853	1.12809	0.259283	0.980343
AC074141.3	8.27063	0.349552	1.27416	0.836239	0.403021	0.981691
AC074286.1	39.7425	0.258836	1.19651	1.06947	0.284856	0.981691
AC074391.1	8.25051	0.464177	1.37953	1.11528	0.264731	0.980631
AC078883.3	6.5216	0.234678	1.17664	0.595014	0.551834	0.981835
AC079354.4	80.8165	0.312818	1.24213	1.59661	0.110353	0.886178
AC079630.4	6.10913	0.650676	1.5699	1.51426	0.129959	0.910374
AC079767.4	23.2833	0.403162	1.3224	0.76797	0.442505	0.981835
AC079789.2	41.7086	0.0512005	1.03613	0.243455	0.807653	0.994959
AC083873.4	133.583	0.123058	1.08904	0.689721	0.49037	0.981835
AC083949.1	5.95892	0.461981	1.37743	1.08584	0.277551	0.981691
AC084125.4	4.754	0.349866	1.27444	0.855023	0.392538	0.981691
AC090516.1	10.5127	0.0463509	1.03265	0.143384	0.885987	0.997756
AC090937.2	3111.87	0.103469	1.07435	0.914758	0.360319	0.981691
AC091062.2	10.3154	0.899079	1.86488	2.26361	0.0235982	0.573786
AC091633.2	15.602	0.359161	1.28268	1.05641	0.290779	0.981691
AC091729.9	156.788	0.101787	1.0731	0.404769	0.685648	0.987463
AC092066.1	113.442	0.156987	1.11496	0.511632	0.608908	0.984278
AC092106.1	9.06513	0.0704031	1.05001	0.180796	0.856528	0.997255
AC092198.1	8.28067	0.276035	1.21086	0.748453	0.454187	0.981835
AC092484.1	98.2712	0.00745589	1.00518	0.0180988	0.98556	0.999964
AC092594.1	6.64204	0.447927	1.36408	1.11367	0.265421	0.981213
AC092651.1	32.9514	0.0975046	1.06992	0.370639	0.710906	0.98805
AC092662.3	6.32358	0.31476	1.2438	0.768196	0.442371	0.981835
AC092835.2	35.7741	0.132574	1.09625	0.555832	0.578326	0.983917
AC093081.2	189.36	0.178418	1.13164	1.25349	0.210027	0.965715
AC093106.5	5.27349	0.028049	1.01963	0.0710728	0.94334	0.998734
AC093377.1	4.77621	0.0365139	1.02563	0.0947241	0.924534	0.998734
AC093388.3	8.43373	0.340514	1.26621	0.894362	0.371128	0.981691
AC093393.2	8.31155	0.0671489	1.04764	0.200405	0.841164	0.99632
AC093590.2	9.08958	0.388881	1.30938	0.921713	0.356678	0.981691
AC093627.10	238.192	0.258927	1.19659	1.04623	0.295453	0.981691
AC093627.7	69.2247	0.867201	1.82412	1.96275	0.0496752	0.749372
AC093627.9	16.5369	0.449261	1.36534	1.35003	0.177005	0.951103
AC093724.1	49.7233	0.113135	1.08158	0.353283	0.723876	0.989715
AC093726.6	193.547	0.320921	1.24913	1.98653	0.0469746	0.733902
AC093734.11	327.752	0.338646	1.26457	1.03532	0.300522	0.981691
AC093818.1	14.6538	0.0509073	1.03592	0.141436	0.887526	0.997756
AC096582.7	118.513	0.0878646	1.0628	0.242348	0.80851	0.994959
AC096663.1	3058.28	0.0148547	1.01035	0.147546	0.882701	0.997756
AC097533.1	45.1471	0.402947	1.32221	1.55692	0.119489	0.905454
AC097721.2	5.31623	0.0881074	1.06297	0.225071	0.821924	0.995326
AC098823.3	33.4845	0.166457	1.1223	0.484735	0.627864	0.984278
AC098824.6	6.37292	0.189471	1.14035	0.479082	0.63188	0.984278
AC099535.4	4.96698	0.094834	1.06794	0.239843	0.810452	0.994959
AC099544.2	13.1986	0.0759502	1.05406	0.263852	0.791894	0.992704
AC099850.1	5.34809	0.2513	1.19028	0.604118	0.545765	0.981835
AC103965.1	59.6162	0.0142136	1.0099	0.0553798	0.955836	0.998734
AC104653.1	29.9698	0.0513392	1.03623	0.151619	0.879488	0.997756
AC104654.2	9.87769	0.630166	1.54774	1.40148	0.161072	0.938859
AC104843.3	36.2399	0.0425248	1.02991	0.163182	0.870375	0.997745
AC105053.4	6.95204	0.248744	1.18817	0.565079	0.57202	0.983887
AC105760.2	7.95292	0.25344	1.19205	0.633202	0.526602	0.981835
AC105765.1	6.26842	0.0361873	1.0254	0.0871232	0.930574	0.998734
AC106782.18	24.2916	0.170533	1.12547	0.470006	0.638351	0.984278
AC106862.1	210.787	0.155173	1.11355	0.770944	0.44074	0.981835
AC106873.2	4.86972	0.392526	1.31269	0.970804	0.331646	0.981691
AC108039.2	13.6831	0.0369478	1.02594	0.100529	0.919925	0.998734
AC108463.2	13.7602	0.210722	1.15727	0.547818	0.583817	0.983936
AC108479.2	44.0825	0.295744	1.22752	1.26264	0.206717	0.965715
AC108488.3	47.7773	0.0930048	1.06659	0.335814	0.737011	0.990147
AC108510.2	109.82	0.0966793	1.06931	0.70281	0.482174	0.981835
AC110781.3	14.5807	1.29861	2.45992	3.03648	0.00239359	0.188578
AC111155.1	25.4383	0.0245827	1.01719	0.0980003	0.921932	0.998734
AC111200.10	116.461	0.0306888	1.0215	0.104999	0.916377	0.998734
AC111200.7	21.2407	0.352694	1.27694	1.17519	0.23992	0.97383
AC112721.1	5.25982	0.0239259	1.01672	0.344971	0.730117	0.990147
AC113189.5	6.99344	0.00854331	1.00594	0.012832	0.989762	0.999964
AC114752.2	9.14141	0.18274	1.13504	0.492221	0.622563	0.984278
AC114755.7	77.1469	0.157491	1.11535	0.53076	0.595585	0.983936
AC116366.4	34.3922	1.14831	2.21655	2.86594	0.00415768	0.252828
AC122136.1	24.2648	0.804089	1.74604	1.88503	0.0594259	0.782449
AC125232.1	550.601	0.030605	1.02144	0.191853	0.847857	0.99706
AC126118.2	4.97662	0.486286	1.40083	1.15686	0.247329	0.976971
AC126365.1	12.7344	0.347291	1.27217	1.16681	0.243289	0.975926
AC126365.4	5.30726	0.483799	1.39842	1.18827	0.234729	0.970903
AC136352.4	56.862	0.322532	1.25052	1.47378	0.140542	0.922671
AC136616.1	55.1261	0.335383	1.26171	0.890641	0.373122	0.981691
AC138031.1	22.0619	0.293288	1.22543	1.0125	0.311298	0.981691
AC138969.4	311.238	0.192051	1.14239	0.708232	0.478801	0.981835
AC139099.6	4.93513	0.282234	1.21608	0.669588	0.50312	0.981835
AC139143.1	12.5106	0.216139	1.16162	0.706194	0.480068	0.981835
AC144521.1	126.977	0.179282	1.13232	0.508665	0.610987	0.984278
AC144530.1	83.4791	0.0262666	1.01837	0.149058	0.881507	0.997756
AC144652.1	40.2458	0.648857	1.56793	1.7298	0.0836666	0.83854
AC144831.1	110.332	0.153088	1.11195	0.537562	0.590879	0.983936
AC144831.3	28.7169	0.144194	1.10511	0.517818	0.604585	0.984278
AC147651.3	24.6993	0.0867424	1.06197	0.210787	0.833053	0.99632
AC147651.4	376.261	0.311707	1.24118	0.960022	0.337044	0.981691
AC156455.1	20.2344	0.279685	1.21393	0.896622	0.369921	0.981691
ACAA1	998.477	0.196866	1.14621	2.67939	0.00737566	0.340649
ACACA	1860.95	0.0385216	1.02706	0.164031	0.869706	0.997745
ACAD10	436.8	0.0481705	1.03395	0.335872	0.736967	0.990147
ACADS	282.501	0.0326496	1.02289	0.172965	0.862679	0.997431
ACADSB	224.248	0.272324	1.20775	1.21444	0.224581	0.967702
ACAP2	1840.02	0.0190262	1.01328	0.118487	0.905682	0.998723
ACAT2	1172.99	0.000599656	1.00042	0.00354672	0.99717	0.999964
ACBD3	1557.22	0.0212221	1.01482	0.119638	0.90477	0.998723
ACBD4	83.6815	0.101303	1.07274	0.580163	0.561805	0.983052
ACBD5	432.497	0.292576	1.22483	2.37194	0.0176952	0.515249
ACER3	666.534	0.212155	1.15842	1.25244	0.210411	0.965715
ACKR3	226.349	0.0607163	1.04298	0.151361	0.879691	0.997756
ACO1	1212.82	0.114814	1.08284	0.838034	0.402012	0.981691
ACO2	3389.29	0.150476	1.10994	1.28421	0.199068	0.960136
ACOD1	8.54488	0.142646	1.10393	1.61791	0.105681	0.880322
ACOT1	566.746	0.106311	1.07647	0.628176	0.529888	0.981835
ACOT13	221.033	0.463209	1.3786	2.50703	0.0121752	0.431828
ACOT2	791.153	0.108769	1.07831	0.615807	0.538022	0.981835
ACOT4	76.2138	0.109122	1.07857	0.508294	0.611247	0.984278
ACOT8	343.744	0.00357209	1.00248	0.0288132	0.977014	0.99941
ACOT9	537.57	0.192992	1.14313	1.00946	0.312753	0.981691
ACOX1	1433.24	0.299626	1.23083	2.90644	0.0036557	0.238674
ACOX3	401.009	0.163227	1.11979	1.54073	0.123382	0.907112
ACP1	1273.1	0.013939	1.00971	0.0922566	0.926494	0.998734
ACP2	1806.62	0.390733	1.31106	1.78779	0.0738107	0.826194
ACP5	85.5121	0.630506	1.54811	1.52653	0.126877	0.909976
ACPP	1904.48	0.115474	1.08333	0.391127	0.695703	0.98805
ACSF2	321.913	0.18239	1.13476	0.541279	0.588315	0.983936
ACSF3	563.643	0.136519	1.09925	0.869779	0.384421	0.981691
ACSL1	4634.89	0.477352	1.39219	1.89693	0.0578375	0.77989
ACSL3	3185.78	0.281304	1.21529	2.6745	0.00748416	0.341568
ACSL4	5872.4	0.521308	1.43526	1.95867	0.0501514	0.751433
ACSL5	892.548	0.421491	1.33931	2.28741	0.022172	0.555695
ACSM5	7.94747	1.20158	2.29992	2.99771	0.00272014	0.201425
ACSS2	774.151	0.0626368	1.04437	0.407614	0.683557	0.987212
ACTG1P1	34.4174	0.527559	1.44149	2.3698	0.0177979	0.515249
ACTN1	14126.3	0.0824491	1.05881	0.323258	0.7465	0.990147
ACTR10	812.365	0.224614	1.16846	1.53016	0.125976	0.909976
ACTR1A	1395.94	0.124828	1.09038	0.611766	0.540693	0.981835
ACTR1B	1107.87	0.113991	1.08222	0.368252	0.712686	0.98805
ACTR2	18394.5	0.0236454	1.01652	0.185602	0.852757	0.99721
ACTR3	13435.6	0.0768255	1.05469	0.741025	0.458678	0.981835
ACTR3C	16.8562	0.035746	1.02509	0.126317	0.899481	0.998577
ACTR6	229.022	0.162677	1.11936	0.886254	0.375481	0.981691
ACTR8	594.494	0.172132	1.12672	1.81709	0.0692041	0.815343
ACVR1	540.499	0.382538	1.30363	1.14786	0.251027	0.977999
ACVR1B	619.138	0.149015	1.10881	1.12278	0.261532	0.980343
ACVR1C	33.865	0.582421	1.49736	1.60728	0.107992	0.883256
ACVR2A	750.326	0.116885	1.08439	0.394443	0.693254	0.98805
ACVR2B	352.685	0.327368	1.25472	1.55446	0.120075	0.905665
ACVRL1	423.98	0.340156	1.26589	1.24042	0.214821	0.965715
ACY3	7.55264	0.936222	1.91351	2.09415	0.0362469	0.662097
ACYP2	128.533	0.0839537	1.05992	0.458075	0.646899	0.984432
ADA	269.495	0.0496015	1.03498	0.165689	0.868402	0.997745
ADAM10	6134.61	0.408089	1.32693	1.79727	0.0722932	0.820659
ADAM17	3992.61	0.20267	1.15083	0.588472	0.556216	0.982661
ADAM28	1814.81	0.68467	1.60733	2.21967	0.0264415	0.594118
ADAM9	10336.6	0.218529	1.16355	1.09717	0.272567	0.981691
ADAMDEC1	19818.5	0.540415	1.45439	1.44605	0.148164	0.932926
ADAMTS12	13.7464	0.247746	1.18735	0.592206	0.553713	0.98187
ADAMTS13	23.2641	0.81192	1.75555	2.2715	0.0231168	0.569435
ADAMTS15	1461.43	0.107913	1.07767	0.35125	0.725401	0.989975
ADAMTS2	1526	0.52533	1.43926	1.64916	0.0991144	0.874099
ADAMTS4	13.1956	0.958364	1.9431	2.34667	0.0189421	0.524858
ADAMTS8	78.1647	0.115231	1.08315	0.3468	0.728742	0.989975
ADAMTSL5	47.6985	0.0490417	1.03458	0.152814	0.878545	0.997756
ADAP2	1573.19	0.166421	1.12227	0.605101	0.545112	0.981835
ADAR	15553.8	0.448255	1.36439	2.38324	0.017161	0.513094
ADARB1	1073.36	0.264146	1.20092	0.642533	0.520527	0.981835
ADAT1	547.39	0.118756	1.0858	0.781593	0.434454	0.981835
ADCK2	1035.09	0.296674	1.22831	1.5361	0.124514	0.908911
ADCK4	239.564	0.177186	1.13068	0.862958	0.388161	0.981691
ADCY1	2040.09	0.328422	1.25564	0.994629	0.319917	0.981691
ADCY3	2516	0.167501	1.12311	0.819968	0.412235	0.981691
ADCY4	61.3209	0.110634	1.0797	0.300163	0.764053	0.990147
ADCY6	450.587	0.218525	1.16354	0.854017	0.393096	0.981691
ADCY8	1538.77	0.16899	1.12427	0.726842	0.467323	0.981835
ADCY9	1535.48	0.0269397	1.01885	0.112661	0.910299	0.998734
ADD3	263.738	0.261252	1.19852	1.22132	0.221967	0.967277
ADGRB2	15.3609	0.469729	1.38485	1.13407	0.256764	0.979267
ADGRD1	69.2016	0.314727	1.24378	0.765421	0.444021	0.981835
ADGRE2	2062.42	0.506758	1.42085	1.30898	0.190542	0.95945
ADGRE3	56.684	0.734657	1.664	1.57993	0.114123	0.895785
ADGRE5	2528.2	0.230869	1.17354	0.681134	0.495786	0.981835
ADGRF3	6.15135	0.591739	1.50706	1.46452	0.143051	0.927602
ADGRF5	5.56753	0.0711279	1.05054	0.427674	0.668889	0.985767
ADGRG1	289.045	0.0327784	1.02298	0.500265	0.616888	0.984278
ADGRG2	6.58746	0.260893	1.19822	0.594146	0.552414	0.981835
ADGRG3	20.9032	1.04288	2.06033	2.24131	0.0250061	0.58474
ADGRL3	1400.96	0.112246	1.08091	0.311096	0.755727	0.990147
ADIPOR1	5183.64	0.151771	1.11093	0.922694	0.356167	0.981691
ADIRF	5.73631	0.313089	1.24237	0.774917	0.438389	0.981835
ADIRF-AS1	32.0074	0.162881	1.11952	0.57168	0.567539	0.98385
ADK	782.53	0.1469	1.10719	0.504598	0.613841	0.984278
ADM	417.854	0.0699757	1.0497	0.177532	0.85909	0.997255
ADM2	281.574	1.56078	2.95013	4.66837	3.036e-06	0.002015
ADO	715.282	0.288507	1.22138	0.793937	0.427232	0.981835
ADORA2B	108.123	0.15188	1.11102	0.434834	0.663683	0.985767
ADORA3	549.139	0.193185	1.14329	0.430585	0.66677	0.985767
ADPGK	4271.53	0.177692	1.13107	1.81342	0.0697671	0.816463
ADPRH	382.564	0.0810183	1.05776	0.510996	0.609354	0.984278
ADPRHL1	59.0042	0.219477	1.16431	0.619958	0.535286	0.981835
ADRA1D	5.57674	0.808923	1.7519	1.93949	0.0524418	0.76028
ADRB1	213.186	0.0385563	1.02709	0.10692	0.914853	0.998734
ADSSL1	68.623	0.14367	1.10471	0.640879	0.521601	0.981835
AE000658.20	7.12775	0.0498293	1.03514	0.135128	0.89251	0.998551
AE000661.37	22.8376	0.0217585	1.0152	0.0505346	0.959696	0.998734
AES	2943.99	0.0381164	1.02677	0.363885	0.715944	0.98805
AF001548.5	18.9229	0.039233	1.02757	0.0960719	0.923463	0.998734
AF038458.4	27.94	0.215945	1.16146	0.898944	0.368682	0.981691
AF127936.5	48.0608	0.192124	1.14244	0.396686	0.691599	0.98805
AF127936.7	4.57008	0.0170016	1.01185	0.0322777	0.974251	0.998944
AF127936.9	53.3861	0.000135867	1.00009	0.000613099	0.999511	0.999964
AF131215.2	104.581	0.130889	1.09497	0.432396	0.665453	0.985767
AF254983.5	24.0099	0.435496	1.35238	1.09699	0.272644	0.981691
AF277315.13	10.3561	0.27883	1.21321	0.690589	0.489824	0.981835
AFAP1	1172.17	0.421415	1.33924	1.21513	0.224318	0.967702
AFAP1-AS1	15.6314	0.415963	1.33419	0.99737	0.318585	0.981691
AFAP1L1	226.394	0.139099	1.10122	0.406852	0.684117	0.987212
AFF2	301.332	0.150838	1.11021	0.571917	0.567378	0.98385
AFF4	2383.38	0.299323	1.23057	1.05209	0.292756	0.981691
AFG3L2P1	6.15155	0.16595	1.1219	0.42407	0.671515	0.985767
AFTPH	1238.21	0.0794702	1.05663	0.377431	0.705854	0.98805
AGA	401.251	0.424369	1.34199	2.37554	0.0175231	0.513094
AGAP1	628.125	0.0949352	1.06802	0.309855	0.756671	0.990147
AGAP3	2332.68	0.101657	1.073	0.319545	0.749313	0.990147
AGFG1	2076.12	0.10423	1.07492	0.728486	0.466316	0.981835
AGGF1	294.954	0.0410492	1.02886	0.425457	0.670504	0.985767
AGO1	1768.4	0.276706	1.21143	2.06008	0.0393913	0.682831
AGO2	4110.81	0.0601045	1.04254	0.207633	0.835515	0.99632
AGO4	1058.45	0.198692	1.14766	1.28629	0.198342	0.960136
AGPAT1	2510.59	0.170564	1.1255	1.49991	0.133638	0.916625
AGPAT3	3321.79	0.210899	1.15741	2.22106	0.0263471	0.594118
AGPAT4	425.726	0.0095091	1.00661	0.0267048	0.978695	0.999784
AGPAT6	3404.21	0.00399507	1.00277	0.0242707	0.980637	0.999894
AGPS	1551.2	0.0947923	1.06791	0.541681	0.588038	0.983936
AGRN	3531.25	0.0496523	1.03502	0.14052	0.888249	0.997756
AHCYL1	5336.54	0.0765643	1.0545	0.207337	0.835747	0.99632
AHCYL2	416.935	0.0994753	1.07138	0.620402	0.534993	0.981835
AHNAK2	159.838	0.499545	1.41377	1.33249	0.182699	0.955035
AHR	461.861	0.0677168	1.04806	0.329364	0.741881	0.990147
AHRR	2817.15	0.417343	1.33547	1.25154	0.210737	0.965715
AIDA	2463.28	0.178744	1.1319	1.60336	0.108855	0.883933
AIF1	2687.86	0.0253162	1.0177	0.0688895	0.945078	0.998734
AIFM3	34.8413	0.214229	1.16008	0.665392	0.5058	0.981835
AIG1	907.35	0.00512021	1.00356	0.0227481	0.981851	0.999894
AIM2	740.34	1.53574	2.89938	4.03217	5.52636e-05	0.0157194
AIMP1	1029.75	0.00285668	1.00198	0.021777	0.982626	0.999944
AJAP1	37.7603	0.0491588	1.03466	0.126648	0.899219	0.998577
AJUBA	269.222	1.26537	2.40388	3.69805	0.000217262	0.037436
AK1	116.927	0.187056	1.13844	0.698134	0.485093	0.981835
AK3	1017.97	0.0662007	1.04696	0.630847	0.528141	0.981835
AKAP10	433.864	0.157979	1.11572	1.44758	0.147736	0.93252
AKAP11	1594.79	0.26923	1.20516	0.977535	0.328305	0.981691
AKAP13	4546.76	0.333302	1.25989	1.27685	0.201655	0.96148
AKAP2	8.61165	0.30285	1.23358	0.868712	0.385005	0.981691
AKAP7	165.086	0.275679	1.21056	0.911557	0.362002	0.981691
AKAP8L	1081.79	0.0904669	1.06471	0.366423	0.714049	0.98805
AKAP9	733.259	0.0392037	1.02755	0.12288	0.902202	0.998723
AKIP1	713.624	0.170497	1.12545	1.4853	0.137465	0.917459
AKIRIN1	2011.98	0.0226619	1.01583	0.255174	0.798589	0.993329
AKIRIN2	3257.97	0.362988	1.28609	1.05917	0.289521	0.981691
AKNA	1873.01	0.228498	1.17161	0.719689	0.471717	0.981835
AKR1A1	1798.71	0.0407953	1.02868	0.223024	0.823517	0.995326
AKR1C2	8.62774	0.781272	1.71865	1.58153	0.113757	0.893807
AKR1C3	9.01303	0.310437	1.24008	0.73922	0.459774	0.981835
AKR1E2	9.00786	0.219389	1.16424	0.58491	0.558609	0.983034
AKTIP	185.469	0.292535	1.22479	1.28458	0.198938	0.960136
AL022393.3	4.69526	0.193227	1.14332	0.463317	0.643137	0.984278
AL035209.2	10.9273	0.348608	1.27333	0.796176	0.42593	0.981835
AL121653.4	11.3023	0.117703	1.08501	0.349751	0.726525	0.989975
AL133243.2	4.76916	0.291825	1.22419	0.710141	0.477617	0.981835
AL353997.7	15.7683	0.00499478	1.00347	0.015773	0.987416	0.999964
AL354822.1	93.322	0.252543	1.1913	0.931181	0.35176	0.981691
AL356017.3	7.40061	0.381303	1.30252	1.03656	0.299941	0.981691
AL590762.6	7.97591	0.0848193	1.06055	0.235851	0.813549	0.994959
AL672183.2	58.0485	0.319818	1.24817	1.31953	0.186992	0.958501
AL844908.5	267.399	0.685585	1.60835	2.47701	0.0132488	0.451367
ALAS1	4726.41	0.287374	1.22042	1.17209	0.241162	0.973996
ALB	4.65313	0.203764	1.1517	0.586833	0.557316	0.983017
ALDH1A2	135.953	0.701315	1.62599	1.7277	0.0840412	0.83854
ALDH1A3	8.39606	0.144027	1.10498	0.341518	0.732714	0.990147
ALDH1B1	1188.69	0.0644531	1.04569	0.192864	0.847065	0.99706
ALDH1L2	1397.56	1.0493	2.06953	2.93068	0.00338223	0.233114
ALDH2	488.804	0.300418	1.2315	0.636309	0.524575	0.981835
ALDH3A2	576.596	0.397396	1.31713	2.89916	0.00374161	0.239463
ALDH3B1	1332.66	0.036499	1.02562	0.174949	0.861119	0.997431
ALDH5A1	155.878	0.681538	1.60385	2.28983	0.0220314	0.554497
ALDH6A1	311.768	0.318478	1.24701	1.78041	0.0750084	0.82977
ALDH8A1	5.64217	0.187195	1.13855	0.467746	0.639966	0.984278
ALDH9A1	2326.96	0.0165922	1.01157	0.141986	0.887091	0.997756
ALDOA	207.507	0.223316	1.16741	0.863582	0.387817	0.981691
ALDOAP2	7.79604	0.333932	1.26044	0.855614	0.392211	0.981691
ALDOC	136.558	0.628493	1.54595	1.54568	0.122182	0.907112
ALG10	127.964	0.0340569	1.02389	0.128299	0.897912	0.998577
ALG10B	149.089	0.185143	1.13693	0.786269	0.43171	0.981835
ALG2	624.769	0.132867	1.09647	0.961554	0.336274	0.981691
ALG9	58.4837	0.0104871	1.0073	0.0585785	0.953288	0.998734
ALKBH4	318.966	0.02271	1.01587	0.123214	0.901937	0.998723
ALKBH5	904.991	0.0500617	1.03531	0.235826	0.813567	0.994959
ALKBH7	236.05	0.215376	1.16101	0.851373	0.394562	0.981691
ALKBH8	193.74	0.145233	1.10591	0.800492	0.423426	0.981691
ALOX5	1275.65	0.340757	1.26642	0.967237	0.333425	0.981691
ALOX5AP	6334.66	0.00897772	1.00624	0.0212701	0.98303	0.999944
ALPK1	601.292	0.378873	1.30033	1.42796	0.153304	0.937653
ALPK2	6.46452	0.643966	1.56262	1.60248	0.10905	0.884576
ALPK3	1233.61	0.322449	1.25045	0.922749	0.356138	0.981691
ALS2	579.406	0.00287978	1.002	0.0188879	0.984931	0.999964
ALS2CL	81.5282	0.185261	1.13702	0.684218	0.493838	0.981835
AMACR	14.0703	0.0651888	1.04622	0.19561	0.844916	0.99706
AMBRA1	1022.03	0.041311	1.02905	0.232479	0.816166	0.995231
AMDHD2	146.532	0.196454	1.14588	0.947052	0.343612	0.981691
AMFR	1799.33	0.105871	1.07614	1.04498	0.29603	0.981691
AMICA1	28.1401	0.259803	1.19732	0.610231	0.541709	0.981835
AMIGO2	113.152	0.441093	1.35763	1.24242	0.214081	0.965715
AMMECR1L	689.689	0.225898	1.1695	1.9605	0.0499379	0.750115
AMN1	183.673	0.520581	1.43453	1.93437	0.053067	0.761572
AMOT	65.4148	0.432937	1.34998	1.05107	0.293226	0.981691
AMPD2	1977.87	0.0879402	1.06285	0.264068	0.791728	0.992704
AMPD3	3313.88	0.242198	1.18279	0.648458	0.516689	0.981835
AMZ2	722.838	0.270836	1.20651	1.48644	0.137164	0.917459
ANAPC10	214.52	0.0828185	1.05909	0.564657	0.572307	0.983887
ANAPC11	800.533	0.0701293	1.04981	0.490619	0.623696	0.984278
ANAPC13	887.067	0.168848	1.12416	1.6041	0.108691	0.883933
ANAPC16	608.166	0.123713	1.08954	1.03569	0.300348	0.981691
ANGEL1	1072.63	0.302118	1.23295	1.23135	0.218192	0.966846
ANGEL2	441.943	0.112326	1.08097	0.667171	0.504663	0.981835
ANGPTL6	185.933	0.000548875	1.00038	0.0016139	0.998712	0.999964
ANK2	455.788	0.739597	1.66971	3.03386	0.00241448	0.188578
ANK3	68.5599	0.233062	1.17533	0.601322	0.547626	0.981835
ANKAR	12.4362	0.75922	1.69258	2.32532	0.0200551	0.5356
ANKDD1A	73.6146	0.189884	1.14067	0.550288	0.582122	0.983936
ANKFY1	1609.45	0.218396	1.16344	1.31625	0.18809	0.95945
ANKH	1331.31	0.213873	1.1598	0.574961	0.565318	0.98377
ANKHD1	15.1139	0.095865	1.06871	0.319436	0.749396	0.990147
ANKIB1	1015.4	0.265366	1.20194	1.77184	0.0764205	0.831064
ANKMY1	224.148	0.104404	1.07505	0.540616	0.588772	0.983936
ANKMY2	390.579	0.0644437	1.04568	0.261775	0.793495	0.992834
ANKRA2	91.072	0.427719	1.34511	1.41794	0.156208	0.937981
ANKRD1	151.058	0.0100753	1.00701	0.268479	0.788331	0.992704
ANKRD11	3760.2	0.109813	1.07909	0.360718	0.718311	0.988415
ANKRD13A	1383.53	0.00528595	1.00367	0.0280824	0.977596	0.99941
ANKRD13C	671.239	0.0260458	1.01822	0.212026	0.832087	0.99632
ANKRD13D	902.015	0.0334507	1.02346	0.193869	0.846278	0.99706
ANKRD16	34.6108	0.184975	1.1368	0.881863	0.377851	0.981691
ANKRD17	3501.6	0.0793065	1.05651	0.477711	0.632856	0.984278
ANKRD18B	4.8705	0.123657	1.08949	0.294606	0.768295	0.990147
ANKRD22	235.751	1.22378	2.33557	2.87429	0.00404938	0.25109
ANKRD24	65.5813	0.253812	1.19235	0.669037	0.503472	0.981835
ANKRD28	1640.01	0.239365	1.18047	0.705299	0.480624	0.981835
ANKRD29	5.22771	0.185549	1.13725	0.460565	0.645111	0.984401
ANKRD34A	26.5291	0.173885	1.12809	0.387804	0.698161	0.98805
ANKRD37	21.3395	0.0633082	1.04486	0.182772	0.854977	0.99721
ANKRD40	1721.1	0.165305	1.1214	1.92643	0.0540506	0.764472
ANKRD42	232.878	0.244783	1.18491	0.843613	0.398886	0.981691
ANKRD44	910.59	0.285532	1.21886	1.09114	0.275211	0.981691
ANKRD52	3230.87	0.0049982	1.00347	0.0242879	0.980623	0.999894
ANKRD6	251.474	0.100318	1.07201	0.344785	0.730256	0.990147
ANKRD7	5.1199	0.0309865	1.02171	0.0721833	0.942456	0.998734
ANKRD9	388.519	0.0013733	1.00095	0.00968767	0.99227	0.999964
ANKS1A	1558.27	0.109899	1.07915	0.470305	0.638137	0.984278
ANKZF1	288.256	0.168745	1.12408	0.688609	0.491069	0.981835
ANO5	123.331	0.285074	1.21847	0.951469	0.341367	0.981691
ANO6	5636.05	0.388634	1.30915	2.62483	0.0086693	0.364681
ANO7	20.4025	0.0382353	1.02686	0.0959058	0.923595	0.998734
ANO7P1	9.22831	0.761712	1.6955	2.13838	0.0324855	0.634832
ANO8	220.522	0.279741	1.21398	0.740826	0.458799	0.981835
ANOS1	754.427	0.390271	1.31064	0.990244	0.322055	0.981691
ANPEP	24978	0.252162	1.19099	0.708817	0.478438	0.981835
ANTXR1	4099.5	0.00402668	1.00279	0.00923803	0.992629	0.999964
ANTXR2	3712.61	0.234431	1.17644	0.642006	0.520869	0.981835
ANXA11	5603.2	0.484766	1.39936	1.69281	0.0904924	0.855376
ANXA2P3	5.78566	0.0781331	1.05565	0.18705	0.851621	0.99721
ANXA3	14.7139	0.38152	1.30271	0.892137	0.372319	0.981691
ANXA4	1228.39	0.199208	1.14807	1.31956	0.186981	0.958501
ANXA5	10423.3	0.088709	1.06342	0.406416	0.684437	0.987212
ANXA7	1014.14	0.284028	1.21759	2.3954	0.0166022	0.507046
ANXA9	7.42356	0.47979	1.39454	1.07515	0.282308	0.981691
AOC1	3457.74	0.274642	1.20969	0.686246	0.492558	0.981835
AOC3	35.299	0.18627	1.13782	0.418237	0.675774	0.986021
AOX1	36.3256	0.328921	1.25607	0.820599	0.411875	0.981691
AP000240.4	6.92756	0.213791	1.15973	0.534375	0.593082	0.983936
AP000271.1	14.5656	0.426537	1.344	1.43086	0.15247	0.937653
AP000282.2	5.89404	0.0529631	1.03739	0.12498	0.900539	0.998577
AP000330.8	115.782	0.0662406	1.04698	0.230999	0.817316	0.995326
AP000354.4	150.658	0.0158343	1.01104	0.0490731	0.960861	0.998734
AP000357.4	226.175	0.0922614	1.06604	0.664385	0.506444	0.981835
AP000550.1	16.4214	0.0314848	1.02206	0.0791226	0.936935	0.998734
AP000580.1	6.54507	0.0799332	1.05697	0.205356	0.837294	0.99632
AP000609.2	601.88	0.454612	1.37041	1.07805	0.281011	0.981691
AP000640.9	6007.68	0.149838	1.10945	0.818413	0.413121	0.981691
AP000688.8	269.036	0.779828	1.71693	2.92339	0.00346246	0.235067
AP000857.1	52.2462	0.0176676	1.01232	0.076381	0.939116	0.998734
AP000963.3	9.40979	0.266008	1.20248	0.777069	0.437118	0.981835
AP001055.6	7.01741	0.369513	1.29192	0.967155	0.333466	0.981691
AP001066.10	23.4865	0.123568	1.08943	0.328762	0.742336	0.990147
AP001258.4	66.3984	0.00517953	1.0036	0.0195611	0.984393	0.999964
AP001372.2	49.7404	0.194352	1.14421	0.842967	0.399247	0.981691
AP001816.1	24.2684	0.0406276	1.02856	0.117771	0.906249	0.998723
AP002954.4	193.729	0.0836417	1.05969	0.181676	0.855837	0.99721
AP003068.18	32.242	0.0737733	1.05247	0.226429	0.820868	0.995326
AP003068.23	10.0444	0.133559	1.097	0.363671	0.716103	0.98805
AP006222.1	112.106	0.12934	1.09379	0.839915	0.400956	0.981691
AP1AR	311.31	0.249307	1.18864	1.9105	0.0560692	0.772739
AP1G1	3458.43	0.0330651	1.02318	0.39538	0.692562	0.98805
AP1S1	976.206	0.213278	1.15932	1.24399	0.213503	0.965715
AP1S2	6135.08	0.255695	1.19391	0.782136	0.434135	0.981835
AP1S3	184.879	0.00362061	1.00251	0.0137317	0.989044	0.999964
AP2A2	2589.57	0.00682461	1.00474	0.0467604	0.962704	0.998734
AP2B1	4331.04	0.0681993	1.04841	0.720326	0.471325	0.981835
AP2M1	9144.1	0.170778	1.12567	1.91225	0.0558446	0.771363
AP3B1	2520.48	0.0115619	1.00805	0.0904259	0.927949	0.998734
AP3D1	5898.69	0.00597498	1.00415	0.0246085	0.980367	0.999894
AP3M1	1048.11	0.246583	1.18639	1.2531	0.210168	0.965715
AP3S2	261.145	0.312221	1.24162	1.57187	0.11598	0.90043
AP4E1	595.73	0.30068	1.23172	1.35318	0.175999	0.949521
AP4S1	138.208	0.252623	1.19137	1.3192	0.187103	0.958519
AP5B1	1187.34	0.310822	1.24041	0.987646	0.323326	0.981691
AP5M1	664.702	0.0717899	1.05102	0.740522	0.458983	0.981835
AP5Z1	897.303	0.216617	1.16201	1.28419	0.199074	0.960136
APBA2	503.655	0.0922016	1.066	0.34939	0.726797	0.989975
APBA3	321.569	0.265257	1.20185	0.837628	0.40224	0.981691
APBB1	600.748	0.25494	1.19329	0.685849	0.492808	0.981835
APBB2	57.3261	0.0420362	1.02957	0.102183	0.918612	0.998734
APBB3	190.885	0.145493	1.10611	0.436004	0.662834	0.985767
APEH	1968.17	0.0470748	1.03317	0.473981	0.635514	0.984278
APH1A	8834.87	0.114677	1.08273	0.649634	0.515929	0.981835
APH1B	546.653	0.14747	1.10763	0.78122	0.434673	0.981835
API5	2792.83	0.022798	1.01593	0.139509	0.889048	0.997792
APLF	47.5353	0.249055	1.18843	1.04331	0.296804	0.981691
APLN	29.0158	0.158224	1.11591	0.367978	0.71289	0.98805
APLP1	93.4685	0.176131	1.12985	0.456006	0.648386	0.984493
APLP2	52934.9	0.180554	1.13332	1.13273	0.257329	0.979267
APOBEC3F	245.102	0.208211	1.15525	1.64808	0.0993358	0.874099
APOBEC3G	653.634	0.498017	1.41227	1.86241	0.0625449	0.79132
APOBEC3H	9.65192	0.687227	1.61019	1.61659	0.105967	0.880322
APOC1	3478.82	0.838636	1.78836	2.78013	0.00543377	0.288086
APOC1P1	123.698	0.816164	1.76072	2.40436	0.0162008	0.503151
APOC2	21.8069	0.256941	1.19494	0.738355	0.460298	0.981835
APOE	10337.7	0.463668	1.37904	1.21957	0.222627	0.967277
APOL1	1123.28	1.27518	2.4203	3.35088	0.000805555	0.0968829
APOL2	653.847	0.895552	1.86032	2.6971	0.00699467	0.330724
APOL3	314.074	1.54324	2.91448	4.02834	5.61718e-05	0.0157281
APOL4	170.725	1.25276	2.38297	5.02751	4.969e-07	0.000517701
APOL6	3017.18	1.52555	2.87897	5.01878	5.20013e-07	0.000517701
APOM	34.4179	0.342591	1.26803	1.5955	0.110601	0.886178
APOO	168.989	0.0534961	1.03778	0.229987	0.818102	0.995326
APOPT1	222.006	0.0853864	1.06097	0.592717	0.553371	0.981835
APP	12515.8	0.176199	1.1299	0.68706	0.492045	0.981835
APPBP2	701.658	0.0812083	1.0579	1.00048	0.31708	0.981691
APPL1	1587.34	0.0820697	1.05854	0.382552	0.702052	0.98805
APPL2	414.114	0.0771597	1.05494	0.412182	0.680206	0.987212
AQP11	4.97884	0.523103	1.43704	1.2788	0.200967	0.96148
AQP9	70.9612	0.679765	1.60188	1.57467	0.115333	0.898591
AR	1636.9	0.0205341	1.01433	0.142489	0.886694	0.997756
ARAP1	3778.21	0.225694	1.16934	0.760948	0.446688	0.981835
ARAP2	32.0827	0.273728	1.20893	0.74226	0.45793	0.981835
ARCN1	8856.16	0.0556835	1.03935	0.295449	0.767651	0.990147
AREG	533.023	0.00948364	1.0066	0.169338	0.865531	0.997637
ARF1	20152.2	0.0621146	1.04399	0.3306	0.740947	0.990147
ARF3	3255.69	0.346452	1.27143	2.3205	0.0203139	0.53691
ARF4	4215.84	0.077002	1.05482	0.268654	0.788196	0.992704
ARF4-AS1	4.84943	0.0734706	1.05224	0.166149	0.86804	0.997745
ARFGAP2	2014.94	0.00431386	1.00299	0.0415871	0.966828	0.998734
ARFGEF2	2165.24	0.213143	1.15921	1.71237	0.0868281	0.844898
ARFIP1	566.862	0.144414	1.10528	0.949566	0.342333	0.981691
ARFRP1	504.152	0.0886132	1.06335	0.470101	0.638283	0.984278
ARG2	77.9726	0.0593001	1.04196	0.189552	0.84966	0.99706
ARHGAP10	854.174	0.219259	1.16414	0.595736	0.551352	0.981835
ARHGAP12	337.197	0.475586	1.39048	3.78094	0.000156238	0.0293229
ARHGAP18	4870.37	0.179706	1.13265	0.6633	0.507138	0.981835
ARHGAP22	80.7085	0.00955071	1.00664	0.0284502	0.977303	0.99941
ARHGAP25	1165.56	0.332137	1.25888	1.09921	0.271679	0.981691
ARHGAP26	4368.63	0.508389	1.42246	2.03547	0.0418038	0.703412
ARHGAP30	8611.32	0.112805	1.08133	0.411357	0.680811	0.987212
ARHGAP35	3675	0.118364	1.0855	0.868833	0.384938	0.981691
ARHGAP44	34.355	0.157073	1.11502	0.413446	0.67928	0.987199
ARHGAP9	1257.04	0.0234063	1.01636	0.13907	0.889394	0.99795
ARHGEF11	2292.97	0.237939	1.17931	0.881623	0.377981	0.981691
ARHGEF12	2511.62	0.0461775	1.03253	0.175219	0.860908	0.997431
ARHGEF16	33.458	0.0359493	1.02523	0.0977261	0.92215	0.998734
ARHGEF18	74.1532	0.00470626	1.00327	0.0212047	0.983082	0.999944
ARHGEF2	9097.13	0.256661	1.19471	0.881066	0.378282	0.981691
ARHGEF3	2579.87	0.458068	1.3737	1.39626	0.162637	0.93931
ARHGEF37	15.4975	0.103899	1.07467	0.325677	0.744669	0.990147
ARHGEF5	155.704	0.100422	1.07209	0.293814	0.7689	0.990204
ARHGEF7	998.685	0.034286	1.02405	0.149725	0.880982	0.997756
ARID3B	293.182	0.221373	1.16584	0.558076	0.576793	0.983887
ARID4A	565.894	0.0693345	1.04923	0.421507	0.673385	0.985767
ARID5B	585.42	0.186686	1.13815	0.454533	0.649445	0.985263
ARIH1	1964.69	0.169128	1.12438	0.940481	0.346971	0.981691
ARIH2	1550.68	0.059591	1.04217	0.784108	0.432977	0.981835
ARIH2OS	7.68681	0.255474	1.19373	0.620242	0.535099	0.981835
ARL1	1282.42	0.112778	1.08131	0.410952	0.681108	0.987212
ARL10	13.5295	0.603676	1.51958	1.97445	0.048331	0.743426
ARL11	433.322	0.0282492	1.01977	0.125082	0.900459	0.998577
ARL2	294.38	0.124031	1.08978	0.424543	0.67117	0.985767
ARL2BP	1696.29	0.0483705	1.0341	0.429218	0.667765	0.985767
ARL3	259.322	0.0886314	1.06336	0.377032	0.70615	0.98805
ARL4A	285.632	0.0796566	1.05677	0.325106	0.745101	0.990147
ARL4C	2597.29	0.503241	1.41739	1.41007	0.158518	0.938859
ARL4D	144.166	0.790804	1.73004	2.32321	0.0201679	0.536216
ARL5B	166.103	0.00410101	1.00285	0.0142873	0.988601	0.999964
ARL6	41.8798	0.136097	1.09893	0.510869	0.609442	0.984278
ARL6IP5	2287.32	0.150123	1.10966	0.842235	0.399656	0.981691
ARL8A	1266.63	0.273879	1.20905	1.00381	0.315468	0.981691
ARL8B	2517.19	0.131911	1.09574	0.645166	0.51882	0.981835
ARMC10	780.902	0.15391	1.11258	0.73097	0.464797	0.981835
ARMC2	123.398	0.00190916	1.00132	0.00632109	0.994957	0.999964
ARMC8	1053.21	0.165812	1.1218	1.07076	0.284277	0.981691
ARMC9	876.005	0.267424	1.20366	0.665326	0.505842	0.981835
ARMCX2	7.06344	0.00116581	1.00081	0.00310752	0.997521	0.999964
ARMCX3	922.991	0.028093	1.01966	0.136512	0.891417	0.998137
ARMCX6	550.175	0.0752007	1.05351	0.650259	0.515525	0.981835
ARNTL	566.157	0.0292206	1.02046	0.140553	0.888223	0.997756
ARPC1A	281.612	0.0088777	1.00617	0.0507247	0.959545	0.998734
ARPC1B	247.06	0.229157	1.17215	1.42325	0.154663	0.937981
ARPC2	19134.4	0.0238319	1.01666	0.294234	0.768579	0.990147
ARPC3	5962.98	0.0230411	1.0161	0.259943	0.794908	0.993077
ARPC5L	1063.47	0.0950033	1.06807	0.602249	0.547009	0.981835
ARPIN	547.098	0.0836809	1.05972	0.237288	0.812434	0.994959
ARPP19	3189.95	0.190494	1.14115	1.48976	0.136287	0.917459
ARRB1	1948.9	0.257005	1.195	1.25605	0.209096	0.965715
ARRDC3	851.484	0.166583	1.1224	0.462901	0.643435	0.984278
ARSA	1771.64	0.46984	1.38496	1.94522	0.0517489	0.758951
ARSB	3356.33	0.100298	1.072	0.598259	0.549667	0.981835
ARSD	1427.27	0.105728	1.07604	0.426769	0.669547	0.985767
ARSG	84.1384	0.406586	1.32554	1.54385	0.122623	0.907112
ARVCF	12.7537	0.148366	1.10831	0.428034	0.668626	0.985767
ASAH1	20360.8	0.5398	1.45377	1.87155	0.0612695	0.78935
ASAP1	6738.02	0.289346	1.22209	0.722779	0.469816	0.981835
ASAP2	674.225	0.277524	1.21211	0.924761	0.35509	0.981691
ASAP3	5.37171	0.862405	1.81807	1.79193	0.0731441	0.822098
ASB1	1425.99	0.240521	1.18142	1.09031	0.275578	0.981691
ASB13	388.57	0.160477	1.11766	1.41652	0.156623	0.937981
ASB2	64.5473	0.331315	1.25816	0.800372	0.423495	0.981691
ASB3	7.69947	0.131575	1.09549	0.348305	0.727611	0.989975
ASB7	456.663	0.171647	1.12634	1.35587	0.175142	0.949521
ASB8	328.256	0.0200611	1.014	0.204434	0.838015	0.99632
ASCC1	276.157	0.234555	1.17654	1.45062	0.146886	0.932418
ASCC2	1732.15	0.023961	1.01675	0.197197	0.843673	0.996548
ASCC3	2581.09	0.0121395	1.00845	0.110546	0.911976	0.998734
ASCL2	22.9628	0.146672	1.10701	0.342775	0.731768	0.990147
ASF1A	771.18	0.125143	1.09062	0.60712	0.543771	0.981835
ASGR2	110.457	0.23349	1.17568	0.901563	0.367289	0.981691
ASH1L	2800.56	0.0871908	1.0623	0.332502	0.73951	0.990147
ASIC1	470.449	0.00792331	1.00551	0.0225704	0.981993	0.999894
ASIC3	11.9299	0.026104	1.01826	0.0576659	0.954015	0.998734
ASMTL	865.586	0.0899484	1.06433	0.537527	0.590904	0.983936
ASNA1	1470.56	0.0510058	1.03599	0.351312	0.725354	0.989975
ASNS	12.2767	1.36337	2.57285	3.27955	0.00103974	0.113611
ASPH	5967.4	0.134822	1.09796	0.504433	0.613957	0.984278
ASPHD1	403.661	0.205841	1.15336	0.698951	0.484582	0.981835
ASPHD2	108.549	0.346332	1.27132	1.14662	0.251541	0.977999
ASPRV1	8.53429	0.683169	1.60566	1.80977	0.0703322	0.817666
ASS1	5065.99	1.04333	2.06099	2.86627	0.00415346	0.252828
ASTE1	172.958	0.101143	1.07262	0.609119	0.542445	0.981835
ASXL2	2342.62	0.10499	1.07549	0.718688	0.472333	0.981835
ATAD1	754.592	0.396055	1.3159	1.86602	0.0620385	0.79132
ATAD2B	377.417	0.058388	1.0413	0.350561	0.725918	0.989975
ATAT1	32.0394	0.0303702	1.02127	0.0984308	0.92159	0.998734
ATE1	276.935	0.336133	1.26237	2.32884	0.0198673	0.534569
ATF1	287.23	0.217982	1.16311	1.53574	0.124603	0.908911
ATF2	905.68	0.115761	1.08355	1.35659	0.174911	0.949407
ATF3	1796.44	0.476311	1.39118	1.35128	0.176607	0.950315
ATF4	7095.74	0.721925	1.64938	3.79259	0.000149085	0.0293229
ATF4P3	407.404	0.630248	1.54783	2.87277	0.00406884	0.251427
ATF5	2475.15	0.483656	1.39828	1.63554	0.101936	0.877269
ATF6	3677.46	0.101338	1.07277	0.702265	0.482514	0.981835
ATF7	1092.88	0.178183	1.13146	0.851204	0.394656	0.981691
ATF7IP	1305.47	0.0244049	1.01706	0.22036	0.825591	0.995326
ATG10	148.073	0.0912558	1.0653	0.471485	0.637295	0.984278
ATG101	522.673	0.0602986	1.04268	0.191151	0.848407	0.99706
ATG13	3053.14	0.224317	1.16822	1.01658	0.309352	0.981691
ATG16L1	772.857	0.380674	1.30195	1.45338	0.146118	0.932158
ATG16L2	207.82	0.0347638	1.02439	0.180785	0.856537	0.997255
ATG2A	1038.27	0.306857	1.23701	0.811196	0.417253	0.981691
ATG2B	666.917	0.0538513	1.03803	0.4494	0.653143	0.985767
ATG4A	204.204	0.186692	1.13815	1.3625	0.173041	0.946995
ATG4C	237.884	0.0183237	1.01278	0.0652622	0.947965	0.998734
ATG4D	320.76	0.0453776	1.03195	0.214262	0.830342	0.99632
ATG7	1968.77	0.183696	1.13579	1.19871	0.230641	0.969298
ATG9A	755.131	0.272757	1.20811	1.54434	0.122506	0.907112
ATHL1	73.5249	0.0718898	1.05109	0.274581	0.783638	0.992704
ATL3	1747.33	0.0130731	1.0091	0.0559472	0.955384	0.998734
ATM	1476.6	0.178467	1.13168	0.974258	0.329929	0.981691
ATMIN	1505.7	0.101675	1.07302	1.04044	0.298137	0.981691
ATN1	1166.49	0.184508	1.13643	0.549394	0.582735	0.983936
ATOX1	993.032	0.302406	1.2332	1.25675	0.208845	0.965715
ATP10A	367.458	0.308775	1.23866	0.838312	0.401855	0.981691
ATP11A	2413.65	0.111693	1.0805	0.3769	0.706248	0.98805
ATP11C	524.579	0.0345466	1.02423	0.253908	0.799566	0.993329
ATP13A1	2416.34	0.179358	1.13238	1.2016	0.229519	0.968082
ATP13A3	4880.34	0.0328751	1.02305	0.1219	0.902978	0.998723
ATP1B1	1237.79	0.317996	1.2466	1.10542	0.268976	0.981691
ATP1B2	49.2846	0.0143733	1.01001	0.940958	0.346727	0.981691
ATP2A2	11993.5	0.04746	1.03344	0.426627	0.669651	0.985767
ATP2A3	717.887	0.211432	1.15784	0.681032	0.495851	0.981835
ATP2B2	36.194	0.0732245	1.05207	0.743958	0.456902	0.981835
ATP2B3	46.9058	0.286389	1.21958	0.672594	0.501206	0.981835
ATP2C1	2210.03	0.118662	1.08573	0.959419	0.337348	0.981691
ATP5A1	9820.63	0.0111201	1.00774	0.0839225	0.933118	0.998734
ATP5A1P3	7.59972	0.176593	1.13021	0.458353	0.646699	0.984432
ATP5B	15210.4	0.0655234	1.04646	0.45361	0.65011	0.985527
ATP5C1	1634.14	0.0345995	1.02427	0.209456	0.834092	0.99632
ATP5E	3692.95	0.0771161	1.05491	0.749947	0.453287	0.981835
ATP5EP2	12.7907	0.30569	1.23601	1.02538	0.305183	0.981691
ATP5H	2408.82	0.134989	1.09808	1.02009	0.307683	0.981691
ATP5J2	1317.26	0.0276786	1.01937	0.12999	0.896574	0.998577
ATP5LP2	5.51923	0.00157697	1.00109	0.011566	0.990772	0.999964
ATP5SL	1045.82	0.0717834	1.05102	0.588263	0.556356	0.98274
ATP6AP1	9082.2	0.396718	1.31651	1.62558	0.104038	0.878881
ATP6AP1L	51.3485	0.50194	1.41612	1.86003	0.0628813	0.79132
ATP6AP2	11097.6	0.643958	1.56261	3.58389	0.000338517	0.0518481
ATP6V0A1	2596.87	0.349348	1.27398	1.88882	0.0589164	0.77989
ATP6V0A2	637.632	0.0664623	1.04715	0.710831	0.477189	0.981835
ATP6V0B	8981.85	0.12555	1.09092	0.747869	0.454539	0.981835
ATP6V0D1	5355.89	0.112366	1.081	0.757285	0.448879	0.981835
ATP6V0E1	3844.38	0.357937	1.28159	2.4032	0.0162523	0.503575
ATP6V0E2	523.309	0.0212202	1.01482	0.0715697	0.942944	0.998734
ATP6V1A	2848.85	0.275234	1.21019	1.5383	0.123976	0.907945
ATP6V1B2	11010.4	0.26486	1.20152	1.35099	0.176699	0.950315
ATP6V1C1	2276.15	0.0768694	1.05473	0.756792	0.449174	0.981835
ATP6V1C2	305.064	0.4442	1.36056	1.05272	0.29247	0.981691
ATP6V1D	1213.89	0.369004	1.29146	1.82668	0.0677486	0.808158
ATP6V1E1	3942.6	0.275817	1.21068	1.23415	0.217147	0.966846
ATP6V1E2	113.622	0.0769697	1.0548	0.423578	0.671873	0.985767
ATP6V1F	3590.49	0.407484	1.32637	2.00975	0.0444576	0.712593
ATP6V1G1	1862.59	0.322525	1.25052	1.54446	0.122478	0.907112
ATP6V1H	1875.23	0.337983	1.26399	1.18395	0.236435	0.971645
ATP7A	520.956	0.297664	1.22915	1.07103	0.284155	0.981691
ATP7B	85.4763	0.0499831	1.03525	0.213759	0.830735	0.99632
ATP8A1	99.3144	0.443422	1.35983	1.62713	0.103709	0.878706
ATP8B1	381.896	0.320779	1.249	1.01578	0.309736	0.981691
ATP8B2	1540.88	0.178396	1.13163	0.602751	0.546675	0.981835
ATP8B4	2029.44	0.000240133	1.00017	0.000883725	0.999295	0.999964
ATP9A	1567.81	0.270298	1.20606	0.675172	0.499566	0.981835
ATP9B	835.931	0.160073	1.11734	1.12948	0.258696	0.980343
ATPIF1	825.203	0.0324158	1.02272	0.250907	0.801886	0.994449
ATR	672.838	0.0787518	1.0561	0.512701	0.60816	0.984278
ATRAID	3043.39	0.140517	1.1023	0.906522	0.364659	0.981691
ATXN1	359.856	0.146377	1.10679	0.541352	0.588265	0.983936
ATXN1L	1731.53	0.316134	1.24499	1.88015	0.0600882	0.783656
ATXN2L	4543.56	0.138101	1.10046	0.676338	0.498826	0.981835
ATXN3	257	0.195903	1.14544	0.903422	0.366302	0.981691
ATXN7	7.0953	0.395107	1.31504	1.01817	0.308596	0.981691
ATXN7L3	1833.23	0.0714278	1.05076	0.448987	0.653441	0.985767
ATXN7L3B	2421.69	0.173931	1.12813	1.09346	0.274191	0.981691
AUH	140.869	0.0731471	1.05201	0.257257	0.79698	0.993329
AURKC	19.2285	0.414011	1.33239	1.2514	0.210787	0.965715
AVL9	1257.82	0.357784	1.28146	2.07198	0.0382669	0.67537
AVPI1	126.648	0.430554	1.34775	1.19523	0.231998	0.970519
AXL	462.129	0.442522	1.35898	1.09814	0.272143	0.981691
AZI2	838.307	0.0363163	1.02549	0.131303	0.895536	0.998577
AZIN1	4095.65	0.191435	1.1419	1.11801	0.263561	0.98042
B2M	165007	1.28076	2.42966	3.87767	0.000105464	0.0219757
B3GALNT1	321.373	0.155704	1.11397	0.397783	0.69079	0.98805
B3GALT4	136.006	0.220277	1.16496	0.632993	0.526738	0.981835
B3GAT3	991.499	0.0873763	1.06244	0.573987	0.565977	0.98377
B3GNT2	1322.25	0.0347202	1.02436	0.121157	0.903567	0.998723
B3GNT8	230.328	0.127991	1.09277	0.678147	0.497679	0.981835
B4GALNT1	136.027	0.190544	1.14119	0.686935	0.492123	0.981835
B4GALNT3	85.8469	0.292815	1.22503	0.795338	0.426417	0.981835
B4GALT1	4485.59	0.517075	1.43105	1.92679	0.0540057	0.764472
B4GALT4	202.452	0.132552	1.09623	0.636193	0.52465	0.981835
B4GALT5	1558.24	0.150412	1.10989	0.574813	0.565417	0.98377
B4GALT6	79.5892	0.0297559	1.02084	0.145492	0.884323	0.997756
B4GALT7	443.226	0.05446	1.03847	0.437065	0.662064	0.985767
B4GAT1	545.593	0.0630583	1.04468	0.261471	0.79373	0.992924
BAALC	93.03	0.25456	1.19297	0.68162	0.49548	0.981835
BACE1	4031.25	0.383334	1.30435	1.69486	0.090102	0.855376
BACE1-AS	24.4518	0.105095	1.07557	0.364317	0.715621	0.98805
BACH1	1800.79	0.495654	1.40996	1.93153	0.0534174	0.762872
BACH2	146.428	0.0739713	1.05261	0.178033	0.858697	0.997255
BAG3	794.148	0.0770438	1.05485	0.22892	0.818931	0.995326
BAG4	738.518	0.0651893	1.04622	0.496555	0.619503	0.984278
BAG5	1182.85	0.118241	1.08541	1.28694	0.198115	0.960136
BAHD1	834.705	0.0751914	1.0535	0.296425	0.766906	0.990147
BAIAP2	623.683	0.290973	1.22347	0.820009	0.412211	0.981691
BAIAP2-AS1	1016.96	0.00840714	1.00584	0.0346061	0.972394	0.998734
BAIAP3	18.6825	0.246427	1.18627	0.706008	0.480183	0.981835
BAK1	2379.92	0.328666	1.25585	1.6511	0.0987181	0.873594
BAP1	2735.89	0.0357359	1.02508	0.254761	0.798908	0.993329
BASP1	1629.53	0.201156	1.14962	0.620923	0.53465	0.981835
BATF2	299.5	1.11608	2.16757	2.75196	0.00592406	0.299865
BATF3	40.8363	0.757144	1.69014	2.07554	0.0379365	0.672074
BAZ1A	2694.91	0.0437041	1.03076	0.319838	0.749091	0.990147
BAZ1B	5157.48	0.109379	1.07876	0.579684	0.562128	0.983052
BAZ2A	3643.82	0.238144	1.17947	0.836197	0.403044	0.981691
BBC3	123.683	0.445839	1.36211	1.36894	0.171017	0.946155
BBIP1	88.277	0.0885372	1.06329	0.357868	0.720442	0.988861
BBOF1	33.4638	0.491287	1.4057	1.85611	0.0634378	0.792885
BBS10	224.478	0.447242	1.36343	1.63328	0.10241	0.877269
BBS12	71.6685	0.152803	1.11173	0.481739	0.629991	0.984278
BBS4	274.705	0.170222	1.12523	0.767725	0.44265	0.981835
BBS5	39.2021	0.124201	1.0899	0.608639	0.542764	0.981835
BBS9	80.3646	0.165771	1.12177	0.870235	0.384172	0.981691
BBX	711.769	0.072154	1.05129	0.341064	0.733056	0.990147
BCAM	122.883	0.73647	1.66609	2.01223	0.0441962	0.709038
BCAP29	542.499	0.140595	1.10236	1.10672	0.268416	0.981691
BCAP31	7014.16	0.220549	1.16518	0.85593	0.392037	0.981691
BCAR1	421.808	0.185952	1.13757	0.487048	0.626224	0.984278
BCAR3	316.162	0.242898	1.18337	0.739653	0.459511	0.981835
BCAS2	978.521	0.06676	1.04736	0.539315	0.58967	0.983936
BCAS3	342.103	0.35338	1.27755	1.66964	0.0949906	0.86095
BCAT1	3450.38	0.711629	1.63765	3.20888	0.00133254	0.131365
BCCIP	566.765	0.020707	1.01446	0.0606989	0.951599	0.998734
BCDIN3D	74.325	0.0600093	1.04247	0.317254	0.751051	0.990147
BCKDK	1777.38	0.240439	1.18135	1.17184	0.241262	0.974182
BCL10	342.272	0.0842649	1.06015	0.500021	0.61706	0.984278
BCL2A1	1913.03	0.936454	1.91382	2.30614	0.0211029	0.54256
BCL2L1	1528.59	0.275125	1.2101	0.82895	0.407133	0.981691
BCL2L11	1244	0.206559	1.15393	1.14334	0.252899	0.977999
BCL2L13	2199.47	0.312278	1.24167	1.81972	0.068801	0.814256
BCL2L2	593.046	0.236701	1.1783	1.65771	0.0973754	0.871177
BCL2L7P1	101.167	0.284624	1.21809	1.21963	0.222604	0.967277
BCL3	417.235	0.312336	1.24172	0.794978	0.426626	0.981835
BCL6	3778.58	0.287451	1.22048	0.727023	0.467212	0.981835
BCL7A	327.993	0.0114039	1.00794	0.0658934	0.947463	0.998734
BCL7B	2081.48	0.218515	1.16354	1.40242	0.160791	0.938859
BCL9	173.763	0.196448	1.14587	0.648557	0.516625	0.981835
BCL9L	1333.13	0.1845	1.13642	0.567032	0.570693	0.98385
BCOR	3105.96	0.184813	1.13667	0.675502	0.499357	0.981835
BCR	1334.96	0.000342641	1.00024	0.00100579	0.999197	0.999964
BDNF-AS1	80.4217	0.424735	1.34233	1.49253	0.13556	0.916772
BEAN1	74.9173	0.813794	1.75783	2.80769	0.00498975	0.274749
BECN1	1817.96	0.0968725	1.06945	1.51366	0.130111	0.910374
BEND3	203.665	0.365523	1.28835	1.51864	0.128853	0.909976
BEND6	46.6447	0.150448	1.10991	0.456559	0.647988	0.984432
BEND7	41.1481	0.11319	1.08162	0.349672	0.726585	0.989975
BEST1	205.95	0.353856	1.27797	1.28425	0.199055	0.960136
BET1	286.621	0.355572	1.27949	1.62131	0.104952	0.880322
BET1L	1668.77	0.217145	1.16243	1.04318	0.296865	0.981691
BEX1	437.128	0.367785	1.29037	1.45504	0.145659	0.931186
BEX2	6.46676	0.341466	1.26704	0.769712	0.441471	0.981835
BEX3	1080.39	0.0167234	1.01166	0.0806197	0.935744	0.998734
BEX4	128.778	0.19676	1.14612	0.530924	0.595471	0.983936
BFAR	1557.42	0.0747744	1.0532	0.739316	0.459715	0.981835
BFSP1	10.282	0.235011	1.17692	0.582044	0.560537	0.983034
BHLHE40	657.502	0.0701126	1.0498	0.182287	0.855358	0.99721
BHLHE41	1540.5	0.777951	1.71469	1.98837	0.0467705	0.73199
BICD1	443.715	0.112891	1.08139	0.318752	0.749915	0.990147
BICD2	1360.81	0.0948821	1.06798	0.538596	0.590166	0.983936
BID	2430.29	0.227042	1.17043	1.22899	0.219075	0.966846
BIN2	2613.26	0.246223	1.1861	1.25222	0.210488	0.965715
BIN3	772.241	0.0772047	1.05497	0.338239	0.735183	0.990147
BIRC2	632.517	0.157029	1.11499	1.31953	0.186993	0.958501
BIRC6	3963.06	0.153968	1.11263	1.03529	0.300534	0.981691
BIRC7	4.86105	0.0461403	1.0325	0.110328	0.912149	0.998734
BISPR	140.061	0.451442	1.36741	2.16847	0.0301227	0.620363
BLCAP	1553.43	0.209517	1.1563	1.96256	0.0496976	0.749372
BLOC1S2	715.914	0.498649	1.41289	2.58621	0.00970383	0.384266
BLOC1S3	432.258	0.0576489	1.04077	0.277798	0.781168	0.992309
BLOC1S4	270.826	0.323322	1.25121	1.44998	0.147064	0.932418
BLOC1S5	156.92	0.192402	1.14266	1.41899	0.155902	0.937981
BLOC1S6	1468.27	0.254269	1.19273	1.75601	0.0790868	0.832225
BLVRA	595.233	0.141155	1.10279	0.388322	0.697778	0.98805
BLVRB	1500.61	0.0313425	1.02196	0.0908448	0.927616	0.998734
BLZF1	551.948	0.16101	1.11807	0.616433	0.537609	0.981835
BMF	2241.48	0.11741	1.08479	0.365368	0.714837	0.98805
BMP1	791.05	0.205097	1.15276	0.656571	0.511457	0.981835
BMP2	457.456	0.2741	1.20924	0.984485	0.324877	0.981691
BMP2K	4268.69	0.234719	1.17668	1.35452	0.175571	0.949521
BMP6	68.044	0.588019	1.50318	1.41177	0.158017	0.938859
BMPER	18.4038	0.363053	1.28615	0.896119	0.370189	0.981691
BMPR1A	202.159	0.194252	1.14413	0.850801	0.39488	0.981691
BMPR1APS2	40.9059	0.338606	1.26453	1.2435	0.213683	0.965715
BMPR2	1091.51	0.161552	1.11849	1.05696	0.29053	0.981691
BMS1P11	15.5399	0.116912	1.08441	0.406974	0.684027	0.987212
BNIP2	1997.35	0.0270289	1.01891	0.264345	0.791514	0.992704
BNIP3	371.062	0.180551	1.13332	0.524791	0.599728	0.983936
BNIP3L	1276.43	0.300098	1.23123	1.02557	0.305092	0.981691
BNIP3P	77.2009	0.291138	1.2236	0.804839	0.420912	0.981691
BOC	82.6916	0.196831	1.14618	1.1731	0.240755	0.973981
BOD1L1	1446.38	0.0126502	1.00881	0.0397667	0.968279	0.998734
BOK	8.03055	0.555592	1.46977	1.24681	0.212466	0.965715
BOLA2	12.0357	0.212849	1.15897	0.604636	0.545421	0.981835
BOLA2B	484.196	0.0160297	1.01117	0.0689508	0.945029	0.998734
BORCS5	104.839	0.375105	1.29693	1.8045	0.0711526	0.819078
BORCS7	75.9809	0.204709	1.15245	0.581987	0.560576	0.983034
bP-2189O9.2	11.3524	0.0933691	1.06686	0.277352	0.78151	0.992323
BPGM	364.604	0.247081	1.1868	1.2322	0.217874	0.966846
BPHL	41.4117	0.0861911	1.06156	0.250302	0.802354	0.994686
BPI	744.457	0.693608	1.61732	1.64664	0.0996322	0.874099
BRAF	816.75	0.173497	1.12779	1.56287	0.118083	0.902437
BRAP	779.349	0.143957	1.10493	1.18583	0.235689	0.971645
BRD4	2318.95	0.0316202	1.02216	0.118529	0.905648	0.998723
BRE	857.206	0.00642807	1.00447	0.0455775	0.963647	0.998734
BRF2	552.186	0.107939	1.07769	0.61754	0.536879	0.981835
BRI3	3276.79	0.370367	1.29268	1.76456	0.0776373	0.832225
BRK1	3126.3	0.205587	1.15316	1.88634	0.0592488	0.781264
BRSK1	39.82	0.311573	1.24106	0.909347	0.363167	0.981691
BRSK2	13.1932	0.500748	1.41495	1.15937	0.246306	0.976971
BRWD1	888.257	0.0395619	1.0278	0.240189	0.810184	0.994959
BSDC1	1068.8	0.322	1.25006	1.20763	0.227191	0.967702
BSG	13299.9	0.109545	1.07889	0.811074	0.417323	0.981691
BST2	3360.77	0.45549	1.37125	2.25331	0.0242394	0.577531
BTAF1	575.527	0.11717	1.0846	0.552332	0.580721	0.983936
BTBD1	1706.47	0.201783	1.15012	1.74409	0.0811435	0.833775
BTBD6	1203.17	0.100795	1.07236	0.647421	0.517359	0.981835
BTBD7	1066.97	0.0270335	1.01891	0.204457	0.837996	0.99632
BTBD8	110.655	0.146039	1.10653	0.455936	0.648436	0.984493
BTBD9	580.546	0.179468	1.13247	0.628944	0.529386	0.981835
BTD	320.504	0.283773	1.21737	2.17837	0.0293786	0.613595
BTF3L4	1782.38	0.172486	1.127	0.772867	0.439601	0.981835
BTG1	8308.29	0.262502	1.19956	0.742264	0.457927	0.981835
BTG2	4230.95	0.137397	1.09992	0.337323	0.735874	0.990147
BTN2A2	164.215	0.16053	1.1177	0.661249	0.508453	0.981835
BTN3A1	693.052	0.985968	1.98064	2.60945	0.00906869	0.373588
BTN3A2	1346.96	0.79748	1.73806	2.58179	0.00982885	0.387106
BTN3A3	713.864	1.11853	2.17126	3.29252	0.000992942	0.109163
BTRC	233.333	0.295795	1.22756	1.45141	0.146665	0.932418
BUB3	1385.05	0.0166404	1.0116	0.0495818	0.960456	0.998734
BUD31	1428.2	0.281482	1.21544	1.38587	0.165787	0.942309
BX004987.1	18.8271	0.129672	1.09405	0.437111	0.662031	0.985767
BZW1	6629.18	0.00692423	1.00481	0.0526115	0.958041	0.998734
BZW1L1	1760.44	0.0135876	1.00946	0.0985018	0.921534	0.998734
C10orf11	122.291	0.0454757	1.03202	0.117977	0.906086	0.998723
C10orf128	20.378	0.0505616	1.03567	0.12892	0.897421	0.998577
C10orf25	44.3458	0.36642	1.28915	1.08052	0.279911	0.981691
C10orf35	21.5668	0.497548	1.41181	1.69607	0.0898735	0.855376
C10orf55	10.3502	0.672541	1.59388	1.75511	0.0792409	0.832225
C10orf76	566.037	0.44668	1.3629	2.81068	0.00494369	0.273429
C10orf88	94.6073	0.0238804	1.01669	0.0930535	0.925861	0.998734
C11orf1	237.178	0.0367431	1.0258	0.185314	0.852983	0.99721
C11orf21	240.967	0.0820217	1.0585	0.365852	0.714475	0.98805
C11orf24	1218.67	0.0325702	1.02283	0.157043	0.875211	0.997745
C11orf54	172.842	0.280228	1.21439	1.41803	0.156181	0.937981
C11orf57	830.267	0.0477162	1.03363	0.430099	0.667124	0.985767
C11orf58	2694.53	0.111073	1.08003	1.39983	0.161563	0.938859
C11orf68	480.337	0.0597994	1.04232	0.268167	0.788571	0.992704
C11orf71	47.9209	0.273869	1.20905	1.09745	0.272447	0.981691
C11orf73	704.408	0.0140238	1.00977	0.0638865	0.949061	0.998734
C11orf74	114.397	0.106484	1.0766	0.473592	0.635791	0.984278
C12orf4	286.906	0.157836	1.11561	0.684056	0.49394	0.981835
C12orf43	395.244	0.050278	1.03546	0.52041	0.602778	0.984278
C12orf49	1354.5	0.050194	1.0354	0.595347	0.551611	0.981835
C12orf57	631.655	0.033626	1.02358	0.107818	0.91414	0.998734
C12orf60	10.7026	0.138288	1.1006	0.389862	0.696638	0.98805
C12orf61	7.28309	0.302073	1.23291	0.728502	0.466306	0.981835
C12orf72	43.5127	0.548113	1.46217	2.29851	0.0215325	0.549663
C12orf73	95.7618	0.138664	1.10089	0.632335	0.527168	0.981835
C12orf76	122.132	0.363757	1.28677	1.45995	0.144305	0.929573
C14orf142	213.569	0.0744818	1.05298	0.421564	0.673343	0.985767
C14orf156	640.621	0.0140722	1.0098	0.0635725	0.949311	0.998734
C14orf159	1125.06	0.217663	1.16285	1.30013	0.193557	0.959564
C14orf166	1630.84	0.0258449	1.01808	0.198585	0.842587	0.996513
C14orf179	80.0437	0.277012	1.21168	1.04705	0.295076	0.981691
C14orf2	1298.97	0.0431251	1.03034	0.321386	0.747918	0.990147
C14orf28	38.264	0.228874	1.17192	0.903132	0.366456	0.981691
C14orf93	153.735	0.11608	1.08379	0.745548	0.45594	0.981835
C15orf39	2537.82	0.282057	1.21593	1.47597	0.139952	0.921282
C15orf40	200.323	0.00582448	1.00405	0.0478165	0.961862	0.998734
C15orf58	72.4338	0.26835	1.20443	1.31722	0.187766	0.95945
C15orf65	13.9444	0.452449	1.36836	1.36139	0.173392	0.947311
C16orf45	212.101	0.213627	1.1596	0.620161	0.535152	0.981835
C16orf54	831.039	0.196765	1.14613	1.11154	0.266337	0.981213
C16orf62	1754.08	0.072296	1.05139	0.345184	0.729956	0.990147
C16orf70	749.871	0.243137	1.18356	1.20195	0.229384	0.968082
C16orf72	1617.09	0.303352	1.23401	1.02957	0.30321	0.981691
C16orf86	37.6199	0.385063	1.30592	1.35295	0.176072	0.949521
C16orf87	196.337	0.0368597	1.02588	0.295919	0.767292	0.990147
C16orf95	6.23367	0.169941	1.12501	0.445029	0.656299	0.985767
C17orf101	537.944	0.158917	1.11645	1.65127	0.0986826	0.873594
C17orf51	50.2472	0.439239	1.35589	1.24803	0.212021	0.965715
C17orf58	119.97	0.217674	1.16286	0.930641	0.35204	0.981691
C17orf62	2528.68	0.0754282	1.05367	0.865501	0.386764	0.981691
C17orf63	435.993	0.0689744	1.04897	0.263999	0.791781	0.992704
C17orf75	121.145	0.177024	1.13055	1.02964	0.303181	0.981691
C18orf21	199.533	0.174235	1.12837	1.1199	0.262755	0.98042
C18orf25	569.072	0.047702	1.03362	0.319056	0.749684	0.990147
C18orf32	45.5079	0.326514	1.25398	1.22344	0.221164	0.967277
C18orf8	387.317	0.161323	1.11831	0.909241	0.363223	0.981691
C19orf12	442.39	0.355402	1.27934	1.44013	0.149832	0.934907
C19orf18	5.0091	0.167464	1.12308	0.43325	0.664833	0.985767
C19orf35	76.9488	0.357182	1.28092	0.918217	0.358505	0.981691
C19orf38	191.824	0.00387263	1.00269	0.0107855	0.991395	0.999964
C19orf47	381.799	0.0115443	1.00803	0.0923151	0.926448	0.998734
C19orf53	1024.96	0.0526911	1.0372	0.359414	0.719286	0.988771
C19orf57	52.1253	0.399815	1.31934	1.3439	0.17898	0.953411
C19orf60	294.747	0.0769999	1.05482	0.631783	0.527528	0.981835
C19orf66	607.429	0.26316	1.2001	1.29736	0.194507	0.959564
C19orf73	6.07746	0.61978	1.53664	1.54326	0.122768	0.907112
C19orf81	20.5341	0.12733	1.09227	0.355662	0.722093	0.989237
C1D	374.036	0.0917396	1.06565	0.69642	0.486166	0.981835
C1orf122	575.974	0.0787055	1.05607	0.441454	0.658885	0.985767
C1orf162	1224.9	0.226317	1.16984	0.506141	0.612758	0.984278
C1orf226	251.079	0.0755607	1.05377	0.199065	0.842212	0.99632
C1orf228	209.17	0.553024	1.46716	1.31614	0.188127	0.95945
C1orf233	358.78	0.219221	1.1641	0.905481	0.365211	0.981691
C1orf43	11574.6	0.265127	1.20174	2.07757	0.0377491	0.672074
C1orf50	337.539	0.209271	1.1561	1.07431	0.282683	0.981691
C1orf52	261.376	0.0630999	1.04471	0.453598	0.650118	0.985527
C1orf54	907.761	0.058547	1.04142	0.286559	0.77445	0.99142
C1orf56	32.9523	0.206763	1.1541	0.89168	0.372565	0.981691
C1orf74	225.101	0.0452722	1.03188	0.329496	0.741781	0.990147
C1orf95	26.404	0.111019	1.07999	0.315788	0.752163	0.990147
C1QA	1123.76	0.0097325	1.00677	0.0184415	0.985287	0.999964
C1QB	192.553	1.98715	3.96454	4.11243	3.91516e-05	0.0138492
C1QC	940.048	0.0223923	1.01564	0.043304	0.965459	0.998734
C1QL1	14.478	0.0384966	1.02704	0.123521	0.901695	0.998723
C1QTNF6	35.586	0.308495	1.23842	0.76152	0.446346	0.981835
C1R	53.1551	2.07522	4.2141	4.6265	3.71902e-06	0.0022981
C1RL	122.25	0.35174	1.2761	0.918238	0.358494	0.981691
C1S	198.13	1.52516	2.8782	5.39924	6.69222e-08	0.00013325
C2	2533.66	1.29147	2.44777	3.40342	0.000665479	0.0848394
C20orf100	372.817	0.561298	1.4756	1.69138	0.0907637	0.855376
C20orf194	572.996	0.000928195	1.00064	0.00328535	0.997379	0.999964
C20orf82	36.3456	0.281511	1.21547	0.765076	0.444226	0.981835
C21orf119	36.0089	0.232792	1.17511	0.82804	0.407648	0.981691
C21orf2	139.495	0.0779753	1.05554	0.454444	0.64951	0.985263
C21orf33	1237.95	0.117872	1.08513	0.885732	0.375762	0.981691
C22orf27	34.6051	0.189251	1.14017	0.535926	0.59201	0.983936
C22orf29	503.642	0.0315944	1.02214	0.241212	0.809391	0.994959
C22orf39	411.024	0.0140512	1.00979	0.0862604	0.931259	0.998734
C22orf42	65.8294	0.278986	1.21334	0.737591	0.460763	0.981835
C22orf46	848.751	0.219246	1.16412	0.74922	0.453725	0.981835
C2CD2L	1767.16	0.270815	1.20649	0.83529	0.403555	0.981691
C2CD3	862.669	0.0565837	1.04	0.383622	0.701259	0.98805
C2CD4C	8.46912	0.304638	1.23511	0.818709	0.412952	0.981691
C2CD5	865.249	0.0936118	1.06704	0.513309	0.607735	0.984278
C2orf42	173.918	0.463036	1.37844	2.9526	0.00315108	0.222312
C2orf69	359.93	0.0729169	1.05184	0.417315	0.676448	0.986021
C2orf72	10.3398	0.344964	1.27012	0.959767	0.337173	0.981691
C3	11378.6	0.0809572	1.05772	0.222544	0.82389	0.995326
C3AR1	778.232	0.238211	1.17953	0.718176	0.472649	0.981835
C3orf17	592.248	0.0967842	1.06939	0.824762	0.409507	0.981691
C3orf18	37.436	0.0301459	1.02112	0.117724	0.906286	0.998723
C3orf33	15.2514	0.300532	1.2316	0.873616	0.382328	0.981691
C3orf38	599.625	0.0817604	1.05831	0.606494	0.544187	0.981835
C3orf62	413.93	0.352069	1.27639	1.60124	0.109323	0.885658
C3orf67	5.26689	0.112943	1.08143	0.257168	0.797049	0.993329
C4A	87.711	1.90559	3.74663	4.29566	1.74174e-05	0.00761266
C4B	93.5103	1.95622	3.88044	4.39188	1.12374e-05	0.00544256
C4orf27	223.144	0.000629337	1.00044	0.00289927	0.997687	0.999964
C4orf3	830.837	0.072936	1.05186	0.434927	0.663615	0.985767
C4orf32	81.6005	0.174106	1.12826	0.714753	0.474762	0.981835
C5AR1	6391.67	0.705602	1.63082	1.97148	0.0486695	0.74735
C5orf15	1270.23	0.44848	1.3646	2.60242	0.00925683	0.376151
C5orf22	959.776	0.284856	1.21829	2.04618	0.0407387	0.693294
C5orf24	444.553	0.0643533	1.04562	0.427714	0.668859	0.985767
C5orf28	144.913	0.302156	1.23299	1.38435	0.166252	0.943294
C5orf51	690.161	0.139305	1.10137	0.598964	0.549197	0.981835
C5orf55	45.4293	0.302818	1.23355	1.01874	0.308329	0.981691
C6orf1	752.054	0.292187	1.22449	1.61475	0.106365	0.880322
C6orf106	7025.73	0.307749	1.23778	1.19562	0.231844	0.970519
C6orf120	1135.97	0.411573	1.33014	2.20018	0.0277941	0.603679
C6orf132	5.05398	0.17745	1.13088	0.416388	0.677126	0.986021
C6orf223	107.911	0.507481	1.42157	1.20357	0.228757	0.968082
C6orf226	41.8781	0.218305	1.16337	0.916971	0.359158	0.981691
C6orf3	10.4269	0.352042	1.27637	0.987226	0.323532	0.981691
C6orf47	847.875	0.153328	1.11213	1.08903	0.276139	0.981691
C6orf54	65.8587	0.0721863	1.05131	0.193224	0.846784	0.99706
C6orf62	2239.53	0.119168	1.08611	1.42296	0.154749	0.937981
C6orf89	3919.43	0.0672274	1.0477	0.498262	0.618299	0.984278
C7orf26	530.453	0.0581632	1.04114	0.357137	0.720989	0.988874
C7orf31	155.171	0.309689	1.23944	1.21326	0.225029	0.967702
C7orf49	1338.02	0.201159	1.14962	0.829705	0.406705	0.981691
C7orf50	1249.02	0.344548	1.26975	2.12601	0.0335024	0.644999
C7orf55	9.77003	0.143431	1.10453	0.379087	0.704623	0.98805
C7orf60	201.571	0.10442	1.07506	0.450185	0.652577	0.985767
C7orf73	931.021	0.0505575	1.03567	0.352481	0.724478	0.989975
C8G	6.88869	0.707322	1.63277	1.79444	0.0727429	0.820659
C8orf31	39.901	0.112604	1.08118	0.315267	0.752559	0.990147
C8orf44	16.5188	0.125704	1.09104	0.391893	0.695137	0.98805
C8orf58	129.853	0.163611	1.12009	0.768041	0.442463	0.981835
C8orf76	58.6863	0.164194	1.12054	0.832608	0.405066	0.981691
C9orf116	23.2254	0.15438	1.11294	0.54265	0.587371	0.983936
C9orf129	236.586	0.0358101	1.02513	0.195282	0.845172	0.99706
C9orf16	804.789	0.333344	1.25993	1.64085	0.100829	0.875614
C9orf172	55.0286	0.371485	1.29368	1.12664	0.259894	0.980343
C9orf43	9.84381	0.0875273	1.06255	0.239625	0.810621	0.994959
C9orf64	447.906	0.16808	1.12356	1.03226	0.30195	0.981691
C9orf72	91.5467	0.188005	1.13919	0.810192	0.41783	0.981691
C9orf78	1488.79	0.0567167	1.0401	0.501732	0.615856	0.984278
C9orf91	1087.3	0.508779	1.42285	2.75982	0.00578334	0.296107
CA11	234.52	0.891728	1.8554	2.0703	0.0384245	0.67609
CA12	39.1385	0.307784	1.2378	0.81403	0.415628	0.981691
CAB39	4985.22	0.298329	1.22972	2.09966	0.0357586	0.662097
CAB39L	462.485	0.289773	1.22245	0.77902	0.435968	0.981835
CACFD1	124.314	0.145615	1.1062	0.669164	0.503391	0.981835
CACNA1D	28.0025	0.00574729	1.00399	0.0135697	0.989173	0.999964
CACNA1E	324.431	0.0268739	1.0188	0.0677138	0.946013	0.998734
CACNA2D4	714.589	0.0662745	1.04701	0.306586	0.759158	0.990147
CACTIN-AS1	8.35904	0.444068	1.36044	1.04675	0.295216	0.981691
CACUL1	915.821	0.469584	1.38471	2.14683	0.0318065	0.630564
CADM1	6412.63	0.313526	1.24274	1.17385	0.240454	0.973981
CADM4	110.512	0.631208	1.54886	1.58345	0.113318	0.892064
CADPS2	11.9811	0.184812	1.13667	0.46891	0.639134	0.984278
CALCOCO1	682.791	0.0976934	1.07006	0.247072	0.804852	0.994959
CALCOCO2	1929.42	0.705379	1.63057	3.51292	0.000443218	0.0635398
CALM1	5367.4	0.516362	1.43034	4.24694	2.16707e-05	0.00862976
CALM2	8616.84	0.128556	1.0932	0.931809	0.351435	0.981691
CALM2P1	5.58265	0.0318841	1.02235	0.0774398	0.938274	0.998734
CALU	7836.36	0.251912	1.19078	1.07035	0.28446	0.981691
CAMK1	3637.62	0.15724	1.11515	0.765861	0.443759	0.981835
CAMK2B	73.5356	0.723463	1.65114	1.74881	0.0803242	0.832992
CAMK2D	1112.8	0.317117	1.24584	1.86974	0.0615205	0.789719
CAMK2G	500.072	0.251457	1.19041	0.803741	0.421546	0.981691
CAMKK1	110.602	0.125331	1.09076	0.395494	0.692478	0.98805
CAMKK2	1294.56	0.107371	1.07726	0.556217	0.578063	0.983887
CAMKV	4.61464	0.0414899	1.02918	0.0956001	0.923838	0.998734
CAMLG	333.536	0.100459	1.07211	0.611684	0.540747	0.981835
CAMSAP1	1985.6	0.0588072	1.0416	0.330339	0.741144	0.990147
CAMSAP2	1328.04	0.0612156	1.04334	0.173053	0.862609	0.997431
CAMSAP3	54.2311	0.163784	1.12022	0.47937	0.631676	0.984278
CAMTA2	756.007	0.235179	1.17705	0.904872	0.365533	0.981691
CAND2	27.9688	0.209298	1.15613	0.646023	0.518264	0.981835
CANT1	1862.3	0.0584676	1.04136	0.842367	0.399583	0.981691
CANX	28423.9	0.100097	1.07185	0.975901	0.329113	0.981691
CAP1	290500	0.0706829	1.05021	0.377511	0.705794	0.98805
CAPG	7811.31	0.192277	1.14257	0.544448	0.586133	0.983936
CAPN1	2938.92	0.0871305	1.06226	0.668615	0.503741	0.981835
CAPN5	43.9865	0.0966022	1.06925	0.279545	0.779826	0.992309
CAPN6	5.13066	0.208889	1.1558	0.491526	0.623054	0.984278
CAPRIN1	9650.21	0.129772	1.09412	1.76046	0.0783304	0.832225
CAPRIN2	291.918	0.357762	1.28144	0.912485	0.361514	0.981691
CAPS	30.7061	0.845236	1.79656	2.28802	0.0221363	0.555695
CAPS2	26.0122	0.382783	1.30385	1.08865	0.276309	0.981691
CAPZA1	8758.27	0.0427531	1.03008	0.370448	0.711049	0.98805
CAPZA2	3530.95	0.254315	1.19277	2.24385	0.0248424	0.584219
CAPZB	8841.37	0.0173326	1.01209	0.193351	0.846684	0.99706
CARD10	28.8728	0.195312	1.14497	0.482707	0.629304	0.984278
CARD16	497.45	0.38798	1.30856	2.03468	0.0418829	0.703412
CARD19	1432.77	0.459466	1.37503	1.46721	0.142318	0.926007
CARD9	1105.35	0.0668027	1.04739	0.227347	0.820154	0.995326
CARF	78.6753	0.281719	1.21564	1.66831	0.0952537	0.86145
CARM1	1529.69	0.0243278	1.01701	0.168657	0.866066	0.99768
CARNS1	55.0976	0.0324859	1.02277	0.141586	0.887407	0.997756
CARS	1501.81	0.834406	1.78312	4.2496	2.14153e-05	0.00862976
CASC3	1864.89	0.0151372	1.01055	0.131466	0.895407	0.998577
CASC4	2029.32	0.234876	1.17681	1.59878	0.10987	0.886178
CASD1	153.613	0.0584687	1.04136	0.155381	0.876521	0.997745
CASK	21.6762	0.238073	1.17942	0.527651	0.597742	0.983936
CASKIN1	6.06292	0.620667	1.53759	1.43477	0.151354	0.93664
CASKIN2	503.531	0.134572	1.09777	0.60782	0.543307	0.981835
CASP1	1355.94	0.114125	1.08232	0.428408	0.668354	0.985767
CASP10	345.324	0.222041	1.16638	1.30579	0.191622	0.95945
CASP3	771.045	0.101605	1.07297	0.42155	0.673353	0.985767
CASP4	1513.07	0.226615	1.17009	1.33949	0.18041	0.953844
CASP7	499.694	0.443142	1.35956	2.05631	0.0397527	0.686289
CASP8	971.676	0.1909	1.14148	1.11286	0.265768	0.981213
CASP9	272.956	0.142691	1.10396	0.554008	0.579573	0.983936
CASS4	1147.48	0.394397	1.31439	0.997664	0.318442	0.981691
CASZ1	96.4781	0.593649	1.50906	1.46683	0.142422	0.926007
CATSPER2P1	12.4565	0.367987	1.29055	1.08163	0.279417	0.981691
CATSPERB	4.78246	0.133099	1.09665	0.282575	0.777503	0.991584
CAV2	44.2755	0.110943	1.07993	0.269648	0.787431	0.992704
CBFA2T2	432.584	0.142711	1.10398	0.597727	0.550022	0.981835
CBFA2T3	295.364	0.183556	1.13568	0.618184	0.536454	0.981835
CBL	7264.65	0.0490627	1.03459	0.266253	0.790044	0.992704
CBLB	511.484	0.161229	1.11824	0.409261	0.682348	0.987212
CBLL1	779.747	0.120012	1.08674	0.792217	0.428234	0.981835
CBLN3	49.7114	0.437019	1.3538	1.38973	0.164611	0.940036
CBR1	701.395	0.118006	1.08523	0.675351	0.499453	0.981835
CBR4	197.25	0.0199974	1.01396	0.127253	0.89874	0.998577
CBS	1398.34	0.726853	1.65503	3.90306	9.49834e-05	0.0207574
CBSL	1317.1	0.730141	1.6588	3.93646	8.26933e-05	0.0194982
CBX4	506.037	0.0591891	1.04188	0.228917	0.818934	0.995326
CBX7	433.034	0.0832063	1.05937	0.313341	0.754021	0.990147
CC2D1B	1769.3	0.147045	1.1073	0.897605	0.369396	0.981691
CCBL1	67.5478	0.229138	1.17213	0.612662	0.5401	0.981835
CCBL2	371.139	0.306176	1.23643	1.31237	0.189397	0.95945
CCDC102B	26.9912	0.375537	1.29732	1.14377	0.252718	0.977999
CCDC107	315.132	0.0981124	1.07037	0.540461	0.588879	0.983936
CCDC115	479.69	0.310358	1.24002	2.16558	0.0303429	0.621215
CCDC116	4.75256	0.480309	1.39504	1.11124	0.266466	0.981213
CCDC122	22.3461	0.0364084	1.02556	0.0943753	0.924811	0.998734
CCDC126	100.751	0.24954	1.18883	1.33918	0.180512	0.953844
CCDC127	374.468	0.136942	1.09957	0.831226	0.405846	0.981691
CCDC13	15.9379	0.0450504	1.03172	0.159578	0.873214	0.997745
CCDC134	151.14	0.0206698	1.01443	0.125148	0.900407	0.998577
CCDC144C	4.86887	0.139313	1.10138	0.337319	0.735877	0.990147
CCDC144NL	16.7437	0.460842	1.37634	1.56813	0.11685	0.900477
CCDC148	5.3037	0.107478	1.07734	0.248348	0.803865	0.994959
CCDC149	560.003	0.0846429	1.06043	0.361052	0.718061	0.988267
CCDC155	26.4008	0.435281	1.35217	1.30001	0.193596	0.959564
CCDC157	12.0535	0.00993798	1.00691	0.0253652	0.979764	0.999894
CCDC159	82.9764	0.0931438	1.06669	0.436542	0.662444	0.985767
CCDC171	39.3906	0.0145527	1.01014	0.0443849	0.964598	0.998734
CCDC174	408.003	0.0381471	1.02679	0.34358	0.731162	0.990147
CCDC183	8.5575	0.131555	1.09547	0.358087	0.720278	0.988861
CCDC186	118.788	0.18072	1.13345	1.32195	0.186183	0.957004
CCDC188	4.75331	0.117291	1.0847	0.26925	0.787737	0.992704
CCDC189	58.9083	0.068851	1.04888	0.18944	0.849748	0.99706
CCDC24	31.9551	0.0769369	1.05478	0.339808	0.734001	0.990147
CCDC28A	574.756	0.333293	1.25989	1.49846	0.134014	0.916625
CCDC30	163.889	0.141967	1.10341	0.36397	0.715881	0.98805
CCDC40	17.8069	0.353357	1.27753	0.925406	0.354755	0.981691
CCDC47	1769.08	0.0863663	1.06169	0.748438	0.454196	0.981835
CCDC50	854.79	0.0719267	1.05112	0.29702	0.766451	0.990147
CCDC51	243.84	0.139979	1.10189	0.895263	0.370647	0.981691
CCDC56	485.493	0.00543715	1.00378	0.0580591	0.953702	0.998734
CCDC57	214.299	0.174076	1.12824	0.757197	0.448932	0.981835
CCDC6	523.367	0.103698	1.07452	0.734435	0.462683	0.981835
CCDC61	117.174	0.244766	1.1849	1.63002	0.103097	0.877269
CCDC69	1090.21	0.0759599	1.05406	0.20534	0.837306	0.99632
CCDC7	9.61134	0.652954	1.57238	1.76878	0.0769302	0.831104
CCDC71L	232.282	0.332913	1.25955	1.28242	0.199695	0.960425
CCDC77	146.082	0.0820781	1.05854	0.582627	0.560145	0.983034
CCDC83	6.49123	0.412634	1.33111	1.1396	0.254452	0.978285
CCDC85A	10.8787	0.466148	1.38142	1.24104	0.214592	0.965715
CCDC87	11.2026	0.559898	1.47417	1.31381	0.188909	0.95945
CCDC9	312.439	0.135722	1.09864	0.457305	0.647452	0.984432
CCDC90B	362.188	0.0750712	1.05341	0.405713	0.684954	0.987212
CCDC91	428.012	0.0362701	1.02546	0.255741	0.79815	0.993329
CCDC93	1020.71	0.0419903	1.02953	0.242464	0.80842	0.994959
CCDC97	819.179	0.134607	1.09779	0.847477	0.396729	0.981691
CCL1	6.71202	0.168695	1.12404	0.801737	0.422705	0.981691
CCL13	5.06654	0.539347	1.45331	1.57077	0.116235	0.90043
CCL18	7.0283	0.46211	1.37756	0.993752	0.320344	0.981691
CCL2	635.754	0.457011	1.37269	1.30265	0.192694	0.959564
CCL20	926.176	0.111531	1.08037	0.729387	0.465765	0.981835
CCL24	7.7418	0.534601	1.44854	1.10517	0.269088	0.981691
CCL3	1003.47	0.195896	1.14544	0.47199	0.636934	0.984278
CCL4	229.823	0.00750608	1.00522	0.0166639	0.986705	0.999964
CCL5	5375.53	0.792983	1.73265	2.21264	0.0269227	0.597574
CCL7	10.3009	0.790621	1.72982	2.37988	0.0173185	0.513094
CCL8	29.8011	0.544426	1.45844	1.92207	0.0545965	0.766146
CCM2	1654.52	0.273552	1.20878	1.72308	0.0848749	0.841238
CCNB1IP1	746.596	0.0962669	1.069	0.405923	0.684799	0.987212
CCNB3	27.4358	0.308549	1.23846	1.08522	0.277824	0.981691
CCND1	6492.62	0.428441	1.34578	1.2556	0.209261	0.965715
CCND3	5289.83	0.0549832	1.03885	0.243709	0.807456	0.994959
CCNDBP1	900.854	0.0944874	1.06769	0.510732	0.609539	0.984278
CCNJ	222.188	0.105145	1.0756	0.404223	0.686048	0.987463
CCNY	989.29	0.121953	1.08821	1.55678	0.119522	0.905454
CCNYL1	390.066	0.0186935	1.01304	0.0616659	0.950829	0.998734
CCPG1	464.147	0.724149	1.65193	3.14934	0.00163637	0.147002
CCR1	4600.46	0.316971	1.24571	1.50393	0.1326	0.914129
CCR3	11.8654	0.550255	1.46434	1.39225	0.163847	0.939664
CCR7	148.718	0.291314	1.22375	2.28048	0.0225792	0.562659
CCRL2	223.994	0.366909	1.28959	1.23967	0.215097	0.965806
CCSER2	287.626	0.489938	1.40438	2.76905	0.00562194	0.292015
CCT6B	25.3812	0.228813	1.17187	0.796104	0.425971	0.981835
CCT8P1	65.6182	0.107675	1.07749	0.624993	0.531975	0.981835
CCZ1	2945.9	0.207318	1.15454	0.813209	0.416098	0.981691
CCZ1B	3259.84	0.212983	1.15908	0.814027	0.415629	0.981691
CD109	4059.27	0.0177128	1.01235	0.0529021	0.95781	0.998734
CD14	14517.1	0.524248	1.43818	1.36076	0.17359	0.947816
CD163L1	293.863	0.264243	1.20101	1.09996	0.271351	0.981691
CD164	9808.86	0.272679	1.20805	1.10955	0.267194	0.981213
CD19	27.9897	0.295103	1.22697	0.915838	0.359752	0.981691
CD1B	7.10347	0.437136	1.35391	0.952691	0.340747	0.981691
CD209	2323.81	0.668506	1.58943	1.67852	0.0932454	0.858127
CD226	44.2021	0.547682	1.46174	1.56286	0.118084	0.902437
CD24	25.2668	0.410054	1.32874	0.91715	0.359064	0.981691
CD274	272.379	0.525254	1.43919	3.40095	0.000671531	0.0848394
CD276	5559.08	0.367906	1.29048	0.960668	0.336719	0.981691
CD27-AS1	113.773	0.4767	1.39156	2.32139	0.0202659	0.536432
CD300A	1132.71	1.03667	2.05149	3.3103	0.000931957	0.105141
CD300C	446.147	0.0599876	1.04246	0.217547	0.827782	0.99632
CD300LB	41.5487	0.100161	1.07189	0.241071	0.8095	0.994959
CD300LF	410.416	0.307391	1.23747	1.16237	0.245084	0.976038
CD36	10867.2	0.0493207	1.03478	0.149148	0.881437	0.997756
CD38	418.758	0.140317	1.10215	0.318892	0.749808	0.990147
CD4	11537.7	0.170687	1.12559	0.483397	0.628814	0.984278
CD40	603.067	0.705749	1.63099	1.82626	0.0678115	0.808158
CD44	12675	0.249167	1.18852	0.642333	0.520657	0.981835
CD46	3640.09	0.257481	1.19539	1.6357	0.101903	0.877269
CD47	1114.04	0.244117	1.18437	1.26994	0.204104	0.964565
CD48	33.3626	0.132484	1.09618	0.335558	0.737204	0.990147
CD52	2741.67	0.416528	1.33471	1.01212	0.311482	0.981691
CD53	13400.1	0.398423	1.31807	1.69485	0.090103	0.855376
CD55	1355.34	0.0740494	1.05267	0.231438	0.816974	0.995326
CD59	1125.27	0.0136955	1.00954	0.0532463	0.957536	0.998734
CD5L	18.4931	0.532965	1.4469	1.22249	0.221522	0.967277
CD63	13211.1	0.0390655	1.02745	0.12521	0.900358	0.998577
CD68	8.81659	0.280642	1.21474	0.661356	0.508384	0.981835
CD7	13.8669	0.719118	1.64618	1.62185	0.104836	0.880322
CD72	71.0768	0.438748	1.35543	1.32369	0.185605	0.957004
CD74	40641.6	2.25146	4.76164	5.1598	2.47211e-07	0.000295335
CD81	16404.3	0.388012	1.30859	1.55058	0.121002	0.907112
CD82	2365.94	0.156951	1.11493	0.443319	0.657535	0.985767
CD83	939.297	0.020619	1.01439	0.0503553	0.959839	0.998734
CD84	1786.35	0.0114203	1.00795	0.0333707	0.973379	0.998734
CD86	539.715	0.408972	1.32774	0.884891	0.376215	0.981691
CD8A	5.639	0.383797	1.30477	1.12833	0.259182	0.980343
CD9	753.704	0.511199	1.42523	1.68851	0.0913133	0.855376
CD99L2	4197.58	0.395499	1.3154	2.39636	0.0165589	0.507046
CDA	166.671	0.0739315	1.05258	0.244979	0.806473	0.994959
CDC26	623.047	0.0402749	1.02831	0.234971	0.814231	0.995093
CDC37L1	246.39	0.0252105	1.01763	0.0872129	0.930502	0.998734
CDC40	1305.02	0.0849417	1.06064	1.46391	0.143219	0.928159
CDC42	7527.42	0.148281	1.10825	1.99225	0.0463436	0.728489
CDC42BPB	2485.19	0.270869	1.20653	0.864794	0.387152	0.981691
CDC42EP1	216.337	0.112228	1.0809	0.395804	0.692249	0.98805
CDC42EP2	103.85	0.186602	1.13808	0.503091	0.6149	0.984278
CDC42P1	7.81941	0.228764	1.17183	0.635073	0.525381	0.981835
CDC42SE1	6306.36	0.146588	1.10695	0.659774	0.509399	0.981835
CDC42SE2	1500.18	0.265622	1.20215	1.68858	0.0913008	0.855376
CDCP1	584.034	0.524218	1.43815	2.05998	0.0394	0.682831
CDH1	7.43847	0.358736	1.2823	0.783433	0.433373	0.981835
CDH22	10.3874	0.230775	1.17347	0.770308	0.441117	0.981835
CDH23	494.049	0.0112515	1.00783	0.046682	0.962767	0.998734
CDH24	268.863	0.00943305	1.00656	0.0236881	0.981101	0.999894
CDIP1	423.548	0.127443	1.09236	0.850728	0.39492	0.981691
CDIPT	1408.23	0.0295542	1.0207	0.185881	0.852538	0.99721
CDK13	1665.94	0.103747	1.07456	0.626298	0.531119	0.981835
CDK17	682.996	0.305876	1.23617	1.38782	0.165191	0.941246
CDK18	359.141	0.188013	1.13919	0.56643	0.571102	0.98385
CDK19	2608.66	0.126378	1.09155	0.7766	0.437395	0.981835
CDK2AP1	322.628	0.012945	1.00901	0.0580339	0.953722	0.998734
CDK5	788.147	0.29626	1.22796	1.62439	0.104293	0.879599
CDK5R1	257.976	0.272753	1.20811	1.09395	0.273978	0.981691
CDK5RAP1	478.128	0.157026	1.11499	1.55874	0.119057	0.904292
CDK6	4347.2	0.143422	1.10452	0.996495	0.31901	0.981691
CDK9	1340.93	0.0368295	1.02586	0.237078	0.812596	0.994959
CDKAL1	247.754	0.064485	1.04571	0.562742	0.573611	0.983887
CDKL3	14.2877	0.161676	1.11859	0.475232	0.634621	0.984278
CDKN1A	10071.1	0.0483962	1.03411	0.120535	0.904059	0.998723
CDKN1B	277.749	0.036377	1.02554	0.204225	0.838178	0.99632
CDKN1C	35.8288	0.167882	1.12341	0.48693	0.626308	0.984278
CDKN2AIP	753.01	0.0323004	1.02264	0.244552	0.806804	0.994959
CDON	313.571	0.0760247	1.05411	0.238545	0.811458	0.994959
CDS2	734.663	0.191653	1.14207	1.06118	0.288607	0.981691
CDV3	5459.07	0.186492	1.13799	1.14774	0.251078	0.977999
CDYL	581.858	0.213087	1.15917	0.850043	0.395301	0.981691
CEACAM1	18.6764	1.3167	2.49096	2.96186	0.0030579	0.218941
CEACAM19	30.9378	0.756342	1.6892	1.7986	0.0720814	0.820659
CEACAM21	137.141	0.0327133	1.02293	0.108222	0.91382	0.998734
CEBPA	5843.93	0.203288	1.15132	0.686059	0.492676	0.981835
CEBPA-AS1	106.229	0.26295	1.19993	0.928787	0.352999	0.981691
CEBPB	1495.14	0.215069	1.16076	0.534516	0.592984	0.983936
CEBPE	170.092	0.238367	1.17966	0.889472	0.373749	0.981691
CEBPG	1472.14	0.301353	1.2323	1.96113	0.0498643	0.750115
CECR1	2633.17	0.519285	1.43324	1.15658	0.247442	0.976971
CECR2	87.5269	0.293283	1.22543	1.05068	0.293407	0.981691
CECR6	327.832	0.343924	1.2692	1.10321	0.269937	0.981691
CELF1	2404.51	0.0784498	1.05588	0.32602	0.744409	0.990147
CELSR1	1364.42	0.201156	1.14962	0.638748	0.522987	0.981835
CELSR2	571.379	0.104473	1.0751	0.35034	0.726084	0.989975
CEMIP	5613.14	0.0326392	1.02288	0.578664	0.562816	0.983549
CEP104	599.242	0.13334	1.09683	0.620089	0.535199	0.981835
CEP120	462.304	0.309035	1.23888	1.7461	0.0807943	0.833526
CEP170B	476.438	0.280633	1.21473	0.897307	0.369555	0.981691
CEP19	271.704	0.254055	1.19255	1.68955	0.0911134	0.855376
CEP250	1427.69	0.0983582	1.07055	0.35481	0.722732	0.989237
CEP41	399.176	0.101039	1.07255	0.464519	0.642276	0.984278
CEP44	139.066	0.0861864	1.06156	0.42022	0.674325	0.985823
CERCAM	417.737	0.319544	1.24794	0.816309	0.414323	0.981691
CERS2	8932.81	0.21487	1.1606	2.91227	0.00358811	0.236518
CERS4	157.94	0.0403861	1.02839	0.231258	0.817115	0.995326
CERS5	443.971	0.164789	1.121	1.11457	0.265034	0.981165
CERS6	3189.8	0.0354596	1.02488	0.161918	0.87137	0.997745
CES2	1802.13	0.164954	1.12113	1.16086	0.245699	0.976971
CES3	117.753	0.223475	1.16754	0.497186	0.619058	0.984278
CETN2	381.411	0.0535998	1.03785	0.420993	0.67376	0.985814
CETP	8.01111	0.346639	1.27159	0.792673	0.427969	0.981835
CFAP36	337.699	0.098524	1.07068	0.335432	0.737299	0.990147
CFAP53	4.93557	0.100763	1.07234	0.225679	0.821451	0.995326
CFAP58	66.8604	0.125633	1.09099	0.322492	0.74708	0.990147
CFAP97	542.584	0.204473	1.15227	1.22191	0.221742	0.967277
CFDP1	367.131	0.0361218	1.02535	0.16882	0.865938	0.997637
CFH	120.514	1.88578	3.69553	4.60793	4.06699e-06	0.0023463
CFHR1	4.74484	1.22839	2.34305	2.92484	0.00344633	0.235067
CFL2	141.41	0.0816852	1.05825	0.470716	0.637844	0.984278
CFLAR	1978.89	0.244914	1.18502	0.686669	0.492291	0.981835
CFLP2	23.7598	0.0673333	1.04778	0.260209	0.794703	0.992984
CGGBP1	1235.97	0.159313	1.11676	1.12514	0.260528	0.980343
CGRRF1	126.984	0.251436	1.19039	1.71426	0.0864807	0.844898
CH17-118O6.2	708	0.0955793	1.06849	0.546734	0.584562	0.983936
CH17-118O6.3	50.484	0.48818	1.40267	1.59836	0.109963	0.886178
CH17-118O6.6	79.6701	0.50193	1.41611	1.87824	0.0603485	0.783656
CH17-118O6.7	6.77009	0.0437471	1.03079	0.112403	0.910504	0.998734
CH17-125A10.1	11.6329	0.446349	1.36259	1.22653	0.220001	0.966846
CH17-13I23.1	12.1569	0.485846	1.40041	1.34206	0.179577	0.953497
CH17-13I23.2	30.686	1.41685	2.67002	3.41778	0.000631334	0.0819819
CH17-164J11.1	7.54948	0.271529	1.20709	0.615216	0.538412	0.981835
CH17-172B3.1	84.3136	0.596528	1.51207	2.18951	0.0285601	0.608039
CH17-189H20.1	136.846	0.186867	1.13829	0.702435	0.482408	0.981835
CH17-195P21.1	21.7754	0.787578	1.72617	2.62986	0.00854204	0.364681
CH17-195P21.2	93.3164	0.427486	1.34489	1.60423	0.108662	0.883933
CH17-248H7.3	6.98421	0.263353	1.20027	0.598631	0.549419	0.981835
CH17-258A22.4	348.447	0.177429	1.13087	1.52924	0.126205	0.909976
CH17-260O16.1	299.734	0.200339	1.14897	1.71265	0.0867764	0.844898
CH17-264B6.3	136.706	0.427353	1.34476	2.37722	0.0174435	0.513094
CH17-264B6.4	137.999	0.423208	1.34091	2.38251	0.0171953	0.513094
CH17-333M13.1	6.56781	0.233869	1.17598	0.527798	0.597639	0.983936
CH17-340M24.3	130.408	0.130099	1.09437	0.636891	0.524196	0.981835
CH17-353B19.1	52.4648	0.0796685	1.05678	0.332529	0.73949	0.990147
CH17-385C13.2	1150.46	0.114285	1.08244	0.603416	0.546232	0.981835
CH17-431G21.1	409.864	0.1388	1.10099	1.13601	0.255951	0.979267
CH17-437K3.1	71.6254	0.194503	1.14433	0.517431	0.604855	0.984278
CH17-478G19.1	346.057	0.0099028	1.00689	0.0515195	0.958912	0.998734
CH17-478G19.2	380.006	0.0182067	1.0127	0.090689	0.92774	0.998734
CH17-55D9.1	18.3717	0.277303	1.21193	0.727038	0.467203	0.981835
CH17-84K15.2	5.90726	0.330121	1.25712	0.706248	0.480034	0.981835
CH507-24F1.1	13.0852	0.0484064	1.03412	0.131141	0.895663	0.998577
CH507-396I9.3	22.203	0.510389	1.42443	1.22738	0.219678	0.966846
CH507-42P11.1	122.26	0.291251	1.2237	0.814224	0.415517	0.981691
CH507-42P11.8	221.397	0.241848	1.18251	0.592041	0.553823	0.981944
CH507-513H4.1	159.258	0.589252	1.50447	1.9659	0.0493104	0.748456
CH507-513H4.3	4.90521	0.172452	1.12697	0.422301	0.672805	0.985767
CH507-513H4.4	4.90521	0.172452	1.12697	0.422301	0.672805	0.985767
CH507-513H4.6	4.90521	0.172452	1.12697	0.422301	0.672805	0.985767
CH507-528H12.1	159.822	0.591116	1.50641	1.98415	0.0472394	0.736737
CH507-9B2.1	958.889	0.0641641	1.04548	0.203693	0.838593	0.99632
CH507-9B2.3	74.831	0.0178452	1.01245	0.089844	0.928411	0.998734
CH507-9B2.9	619.57	0.136283	1.09907	0.81752	0.413631	0.981691
CHAC1	468.312	1.85638	3.62097	5.2582	1.45474e-07	0.000218025
CHADL	8.06616	0.269903	1.20573	0.610682	0.54141	0.981835
CHCHD1	244.222	0.120168	1.08686	0.434722	0.663765	0.985767
CHCHD10	612.399	0.169119	1.12437	0.677149	0.498312	0.981835
CHCHD2	5864.87	0.0501444	1.03537	0.240927	0.809612	0.994959
CHCHD3	2213.35	0.103396	1.0743	0.442156	0.658376	0.985767
CHCHD5	178.913	0.111868	1.08063	0.866478	0.386228	0.981691
CHCHD6	90.3232	0.0681289	1.04836	0.31451	0.753134	0.990147
CHCHD8	848.697	0.0297471	1.02083	0.140197	0.888504	0.997756
CHD2	2809.19	0.245868	1.18581	0.765032	0.444252	0.981835
CHD4	7073.38	0.0167781	1.0117	0.061212	0.95119	0.998734
CHD7	1429.01	0.211963	1.15826	0.791147	0.428858	0.981835
CHD9	1527.78	0.115698	1.0835	0.601365	0.547597	0.981835
CHFR	1396.29	0.0108164	1.00753	0.0778858	0.937919	0.998734
CHGB	5.94169	0.0618886	1.04383	0.161769	0.871488	0.997745
CHI3L1	183415	0.55042	1.46451	1.45574	0.145463	0.931186
CHI3L2	28.1347	0.926084	1.90011	2.19309	0.0283011	0.607176
CHIT1	1609.27	0.38801	1.30859	1.5788	0.114381	0.896149
CHM	538.79	0.132827	1.09644	0.748603	0.454097	0.981835
CHMP1A	1460.94	0.0496077	1.03498	0.748432	0.4542	0.981835
CHMP1B	1207.56	0.373837	1.29579	1.40522	0.159957	0.938859
CHMP2A	1465.96	0.0590524	1.04178	0.409533	0.682149	0.987212
CHMP2B	470.192	0.0262811	1.01838	0.120021	0.904466	0.998723
CHMP3	1417.29	0.126211	1.09142	1.22491	0.220608	0.966952
CHMP4B	3225.81	0.114817	1.08284	0.506199	0.612717	0.984278
CHMP5	1952	0.395542	1.31544	1.49549	0.134788	0.916625
CHMP7	1297.35	0.033361	1.02339	0.199012	0.842253	0.99632
CHP1	2090.56	0.240036	1.18102	1.7551	0.0792416	0.832225
CHPF	353.661	0.428361	1.3457	1.13507	0.256346	0.979267
CHPF2	2682.68	0.306319	1.23655	1.48349	0.137944	0.917923
CHRM4	10.0474	0.543727	1.45773	1.21753	0.223401	0.967461
CHRNE	6.67532	0.105908	1.07617	0.244626	0.806746	0.994959
CHST11	7259.77	0.424553	1.34216	1.1027	0.270158	0.981691
CHST13	125.512	0.135401	1.0984	0.507595	0.611738	0.984278
CHST15	1494.55	0.285606	1.21892	0.726446	0.467565	0.981835
CHST6	47.724	0.223354	1.16744	0.673598	0.500567	0.981835
CHST7	223.298	0.0760421	1.05412	0.229865	0.818197	0.995326
CHSY1	3404.38	0.146707	1.10704	0.47084	0.637755	0.984278
CHSY3	109.809	0.100802	1.07237	0.311378	0.755514	0.990147
CHTF8	2792.31	0.202022	1.15031	2.4296	0.0151156	0.483877
CHUK	659.858	0.315849	1.24474	1.35973	0.173914	0.94814
CHURC1	410.416	0.206197	1.15364	0.873662	0.382302	0.981691
CIAO1	1673	0.117518	1.08487	1.0824	0.279077	0.981691
CIB1	1224.15	0.140499	1.10229	0.765588	0.443921	0.981835
CIC	2472.19	0.168365	1.12378	0.48694	0.626301	0.984278
CIDEB	606.272	0.173224	1.12758	0.514638	0.606806	0.984278
CIDECP	311.141	0.150473	1.10993	0.564092	0.572692	0.983887
CIITA	157.491	2.3587	5.12907	5.16408	2.4163e-07	0.000295335
CILP2	4.70475	0.253034	1.19171	0.588623	0.556114	0.982661
CIPC	430.339	0.0676879	1.04804	0.682343	0.495022	0.981835
CIR1	627.104	0.142456	1.10378	0.71388	0.475301	0.981835
CIRBP	1661.63	0.0672133	1.04769	0.322717	0.746909	0.990147
CIRBP-AS1	40.8306	0.0541914	1.03828	0.155299	0.876585	0.997745
CITED2	5844.84	0.0339498	1.02381	0.0888986	0.929163	0.998734
CITF22-49D8.1	5.49527	0.264353	1.2011	0.837492	0.402316	0.981691
CITF22-92A6.1	11.0285	0.771802	1.7074	2.17937	0.0293041	0.61347
CKB	265.356	0.13419	1.09748	0.330765	0.740822	0.990147
CKLF	161.933	0.0498783	1.03518	0.154781	0.876994	0.997745
CKLF-CMTM1	4.8287	0.074007	1.05264	0.167149	0.867253	0.997745
CKM	73.5176	0.334848	1.26124	1.50471	0.132399	0.914129
CKMT1B	10.2367	0.0659305	1.04676	0.582097	0.560501	0.983034
CLASP1	1238.1	0.00916172	1.00637	0.0755785	0.939754	0.998734
CLCC1	805.354	0.119906	1.08666	1.42086	0.155356	0.937981
CLCN2	103.671	0.36168	1.28492	2.33399	0.0195964	0.533865
CLCN3	1412.25	0.328103	1.25536	2.80602	0.00501574	0.274869
CLCN4	342.193	0.314997	1.24401	0.868229	0.385269	0.981691
CLCN5	519.502	0.22528	1.169	1.90236	0.0571247	0.779306
CLCN6	577.883	0.37036	1.29267	1.40444	0.160189	0.938859
CLCN7	3729.57	0.59916	1.51483	1.90348	0.0569779	0.778715
CLCNKA	9.32945	0.536098	1.45005	1.89369	0.058266	0.77989
CLDN12	286.567	0.29348	1.22559	0.811631	0.417004	0.981691
CLDN15	59.5388	0.245437	1.18545	0.754528	0.450532	0.981835
CLDN23	192.855	0.144924	1.10567	0.456167	0.64827	0.984491
CLDN7	59.3753	0.932778	1.90895	3.19382	0.00140405	0.134517
CLDND1	516.032	0.0353385	1.0248	0.161883	0.871398	0.997745
CLEC10A	28.3824	0.351977	1.27631	0.85075	0.394908	0.981691
CLEC16A	770.894	0.159685	1.11704	0.910943	0.362326	0.981691
CLEC2B	14.8355	0.30761	1.23766	0.765694	0.443858	0.981835
CLEC2D	130.126	0.12204	1.08827	0.423286	0.672087	0.985767
CLEC4E	47.7589	0.413417	1.33184	0.947661	0.343302	0.981691
CLEC4G	6.79115	0.59588	1.51139	1.44287	0.149058	0.934637
CLEC5A	1385.46	0.879515	1.83976	2.25282	0.0242707	0.577531
CLEC7A	460.553	0.223183	1.16731	0.560555	0.575101	0.983887
CLIC1P1	313.196	0.0184844	1.01289	0.0995209	0.920725	0.998734
CLIC2	67.3519	0.440327	1.35691	1.83876	0.0659506	0.801379
CLIC4	4069.83	0.552908	1.46704	3.19198	0.00141302	0.134517
CLIP1	2031.04	0.272055	1.20753	1.00426	0.315252	0.981691
CLIP2	656.881	0.303475	1.23411	0.786217	0.43174	0.981835
CLIP3	7.22828	0.38391	1.30487	1.00804	0.313436	0.981691
CLIP4	461.794	0.361582	1.28483	1.74201	0.0815072	0.834351
CLMN	54.6225	0.0370174	1.02599	0.0963397	0.923251	0.998734
CLN5	446.636	0.0024937	1.00173	0.00885327	0.992936	0.999964
CLN8	760.328	0.0409945	1.02882	0.14829	0.882114	0.997756
CLOCK	694.343	0.19475	1.14453	1.76188	0.07809	0.832225
CLPP	926.87	0.00877401	1.0061	0.0583958	0.953433	0.998734
CLPTM1	3281.92	0.00883818	1.00614	0.0837519	0.933254	0.998734
CLPX	1158.59	0.00491895	1.00342	0.0335912	0.973203	0.998734
CLSTN1	7273.02	0.0628919	1.04456	0.354592	0.722895	0.989237
CLSTN3	352.142	0.173469	1.12777	0.415696	0.677632	0.986021
CLTA	3956.36	0.0102274	1.00711	0.0916289	0.926993	0.998734
CLTB	1130.02	0.0340708	1.0239	0.351804	0.724985	0.989975
CLTC	19656.9	0.160382	1.11758	0.88637	0.375418	0.981691
CLU	121.348	0.1049	1.07542	0.259281	0.795418	0.993329
CLVS1	6.56651	1.07115	2.10111	2.62775	0.00859524	0.364681
CMAHP	28.8416	0.553111	1.46725	1.34509	0.178595	0.953392
CMAS	1135.2	0.109193	1.07862	0.523784	0.600429	0.983936
CMB9-22P13.1	15.4319	0.354647	1.27867	0.96872	0.332685	0.981691
CMB9-55F22.2	12.7474	0.0950791	1.06812	0.275037	0.783288	0.992704
CMBL	15.9988	0.116234	1.0839	0.279602	0.779783	0.992309
CMC1	394.115	0.0288759	1.02022	0.177269	0.859297	0.997255
CMIP	1719.88	0.163046	1.11965	0.671161	0.502118	0.981835
CMPK1	3769.48	0.0202554	1.01414	0.229031	0.818845	0.995326
CMPK2	390.397	0.247259	1.18695	0.676119	0.498965	0.981835
CMTM3	3269.16	0.166168	1.12207	0.59318	0.553061	0.981835
CMTM6	3383.68	0.0539908	1.03813	0.408544	0.682875	0.987212
CMTR1	1515.83	0.245133	1.1852	2.21461	0.0267867	0.597574
CMYA5	473.445	0.0673112	1.04776	0.16412	0.869637	0.997745
CNBD2	19.8829	0.0830791	1.05928	0.262731	0.792758	0.992704
CNBP	6320.07	0.1358	1.0987	0.807959	0.419114	0.981691
CNDP2	4731.44	0.373016	1.29506	2.49986	0.0124241	0.434843
CNFN	16.2971	0.0516016	1.03641	0.155824	0.876172	0.997745
CNIH1	1581.66	0.0864496	1.06175	0.718417	0.4725	0.981835
CNIH3	1240.23	0.349169	1.27383	0.87882	0.379499	0.981691
CNIH4	2593.46	0.229679	1.17257	1.92231	0.0545666	0.766146
CNN2P9	7.73553	0.373133	1.29516	0.899122	0.368588	0.981691
CNNM2	136.282	0.210673	1.15723	0.931568	0.35156	0.981691
CNNM3	258.632	0.035684	1.02504	0.171715	0.863661	0.997431
CNNM4	545.723	0.395496	1.3154	1.72787	0.0840122	0.83854
CNOT1	11873.2	0.104992	1.07549	0.911083	0.362251	0.981691
CNOT4	657.861	0.245481	1.18549	1.67393	0.0941449	0.858127
CNOT6	1025.72	0.0254649	1.01781	0.182	0.855583	0.99721
CNOT6L	1225.47	0.231881	1.17437	1.28929	0.197296	0.960136
CNOT7	3199.63	0.0992958	1.07125	0.680289	0.496322	0.981835
CNPY3	5730.86	0.00221803	1.00154	0.0102841	0.991795	0.999964
CNR1	1331.62	0.0240413	1.0168	0.0747753	0.940393	0.998734
CNTNAP1	40.2549	0.400782	1.32022	0.917388	0.358939	0.981691
COA1	736.102	0.00121079	1.00084	0.00422733	0.996627	0.999964
COA5	257.261	0.220325	1.165	1.9606	0.0499258	0.750115
COASY	1660.44	0.0957494	1.06862	0.394151	0.69347	0.98805
COG1	400.197	0.115012	1.08298	0.463692	0.642869	0.984278
COG5	1063.39	0.414919	1.33322	2.80316	0.00506042	0.275632
COG7	413.048	0.0155462	1.01083	0.0994281	0.920798	0.998734
COL10A1	8.15031	0.0503762	1.03553	0.437866	0.661484	0.985767
COL18A1	200.656	0.0797154	1.05681	0.19915	0.842146	0.99632
COL19A1	25.96	0.240711	1.18157	0.645481	0.518616	0.981835
COL1A1	41.7056	0.0747208	1.05316	0.177809	0.858873	0.997255
COL22A1	1850.13	0.0438232	1.03084	0.513959	0.607281	0.984278
COL23A1	1504.13	0.172061	1.12667	0.543967	0.586464	0.983936
COL26A1	4.7806	0.576671	1.4914	1.2933	0.195908	0.959564
COL4A3BP	832.389	0.264269	1.20103	1.71846	0.0857128	0.84414
COL5A2	26.8202	0.196753	1.14612	0.629042	0.529321	0.981835
COL5A3	10.3514	0.429099	1.34639	1.03717	0.299655	0.981691
COL6A1	8855.21	0.586918	1.50203	1.3932	0.16356	0.939664
COL6A2	4433.94	0.52965	1.44358	1.28594	0.198463	0.960136
COL6A3	179.168	0.0207035	1.01445	0.131617	0.895287	0.998577
COLGALT2	49.4975	0.314745	1.24379	0.772797	0.439643	0.981835
COLQ	7.60745	0.0690387	1.04902	0.160433	0.87254	0.997745
COMMD10	288.438	0.0240548	1.01681	0.131189	0.895626	0.998577
COMMD2	482.329	0.12238	1.08853	0.799852	0.423796	0.981691
COMMD4	849.322	0.0690475	1.04902	0.295953	0.767266	0.990147
COMMD7	775.607	0.0308505	1.02161	0.154871	0.876923	0.997745
COMT	3345.5	0.0782611	1.05574	0.664782	0.50619	0.981835
COMTD1	20.5528	0.139387	1.10144	0.42136	0.673492	0.985767
COPA	11160.1	0.21591	1.16144	1.08558	0.277666	0.981691
COPB1	4250.48	0.0231366	1.01617	0.177704	0.858956	0.997255
COPB2	6235.63	0.0671338	1.04763	0.357818	0.72048	0.988861
COPG1	5290.87	0.204398	1.15221	0.984577	0.324832	0.981691
COPS2	1654.7	0.140055	1.10195	1.07025	0.284506	0.981691
COPS6	1981.53	0.0677362	1.04807	0.419067	0.675167	0.986021
COPS7A	824.393	0.0414744	1.02917	0.568066	0.56999	0.98385
COPS7B	577.232	0.024517	1.01714	0.146423	0.883587	0.997756
COPZ1	4003.01	0.170887	1.12575	1.14042	0.254112	0.97805
COPZ2	164.548	0.0373719	1.02624	0.181326	0.856111	0.997238
COQ10A	67.8641	0.0930067	1.06659	0.497185	0.619059	0.984278
COQ10B	582.615	0.332891	1.25953	1.10934	0.267286	0.981213
COQ4	367.465	0.141365	1.10295	0.577589	0.563542	0.983549
COQ5	606.818	0.030121	1.0211	0.225037	0.821951	0.995326
COQ9	625.04	0.10795	1.0777	0.947441	0.343414	0.981691
CORO1B	3193.92	0.197923	1.14705	0.971547	0.331276	0.981691
CORO1C	9051.8	0.0111153	1.00773	0.0766825	0.938876	0.998734
CORO2A	730.862	0.0445543	1.03136	0.158223	0.874281	0.997745
CORO2B	296.996	0.110768	1.0798	0.348732	0.72729	0.989975
COX14	195.736	0.345101	1.27024	2.9603	0.00307338	0.218941
COX15	527.864	0.341468	1.26705	1.21467	0.224491	0.967702
COX18	346.173	0.0395126	1.02777	0.402135	0.687584	0.987981
COX19	364.316	0.0685206	1.04864	0.477843	0.632762	0.984278
COX5A	2891.18	0.0422872	1.02975	0.319233	0.74955	0.990147
COX5B	2281.42	0.157246	1.11516	0.618933	0.535961	0.981835
COX6A1	1346.8	0.124483	1.09012	0.852746	0.3938	0.981691
COX6A1P2	1263	0.120146	1.08684	0.837478	0.402324	0.981691
COX7A2	3353.6	0.0502955	1.03548	0.303027	0.761869	0.990147
COX7A2L	1787.23	0.286804	1.21993	2.17074	0.0299511	0.619756
COX7B	1778.23	0.0110647	1.0077	0.075418	0.939882	0.998734
COX8A	2396.69	0.134954	1.09806	0.816927	0.41397	0.981691
CPB1	5.28959	0.365148	1.28801	0.847712	0.396598	0.981691
CPD	8578.44	0.830721	1.77857	3.5069	0.000453364	0.0639708
CPE	1275.83	0.0715056	1.05081	0.222047	0.824277	0.995326
CPEB1	12.6702	0.0110503	1.00769	0.0335123	0.973266	0.998734
CPEB2	1627.73	0.236192	1.17788	0.707871	0.479025	0.981835
CPEB3	89.1323	0.541725	1.45571	2.86772	0.00413443	0.252828
CPEB4	603.484	0.305518	1.23586	1.25983	0.207729	0.965715
CPED1	361.697	0.0194745	1.01359	0.0679594	0.945818	0.998734
CPNE3	1882.41	0.22846	1.17158	1.87923	0.0602128	0.783656
CPNE5	15.3791	0.161464	1.11842	0.373657	0.708659	0.98805
CPNE6	9.80003	0.0802872	1.05723	0.3442	0.730696	0.990147
CPPED1	1650.67	0.0816049	1.05819	0.534974	0.592668	0.983936
CPQ	3435.9	0.16118	1.1182	0.826839	0.408328	0.981691
CPSF2	2609.81	0.213972	1.15988	2.63251	0.00847574	0.363362
CPSF3	1993.28	0.0126094	1.00878	0.171853	0.863553	0.997431
CPSF4	710.887	0.174683	1.12872	0.824335	0.409749	0.981691
CPT1A	636.237	0.0423074	1.02976	0.112303	0.910583	0.998734
CPT1C	11.6556	0.020699	1.01445	0.0528182	0.957877	0.998734
CPT2	1748.21	0.173281	1.12762	1.42131	0.155226	0.937981
CR1	567.826	0.0720313	1.0512	0.150022	0.880747	0.997756
CR1L	16.7744	0.534401	1.44834	1.17724	0.239098	0.973338
CRABP2	139.056	0.0601846	1.0426	0.574142	0.565872	0.98377
CRAT	945.645	0.0229607	1.01604	0.106069	0.915528	0.998734
CRB1	22.4274	0.50088	1.41508	1.36359	0.172698	0.946499
CRBN	363.251	0.17417	1.12832	1.30629	0.191455	0.95945
CRCP	688.413	0.211532	1.15792	2.06571	0.0388557	0.67925
CREB1	1084.09	0.0527314	1.03723	0.394571	0.693159	0.98805
CREB3	926.113	0.216484	1.1619	0.856219	0.391877	0.981691
CREB3L1	78.4382	0.231342	1.17393	0.637484	0.52381	0.981835
CREB3L2	2660.95	0.0595165	1.04212	0.432112	0.66566	0.985767
CREB3L4	214.237	0.130496	1.09467	0.664891	0.50612	0.981835
CREBL2	702.699	0.465544	1.38084	2.91916	0.00350972	0.235559
CREBRF	328.015	0.371786	1.29395	1.14033	0.254151	0.97805
CREG1	4573.98	0.0805546	1.05742	0.232454	0.816186	0.995231
CREG2	34.5238	0.174994	1.12896	0.493106	0.621938	0.984278
CRELD1	725.466	0.277084	1.21174	0.72128	0.470737	0.981835
CREM	250.006	0.653745	1.57325	2.77096	0.0055892	0.292015
CRIM1	185.169	0.0448672	1.03159	0.131981	0.895	0.998577
CRIPT	139.539	0.0277986	1.01946	0.116756	0.907053	0.998734
CRK	1053.36	0.0306971	1.02151	0.263683	0.792024	0.992704
CRKL	3865.96	0.19793	1.14705	1.17041	0.241837	0.974547
CRLF1	14.4007	0.53476	1.4487	1.29166	0.196475	0.959564
CRLF2	13.8604	0.00776524	1.0054	0.0170418	0.986403	0.999964
CRLF3	498.836	0.0368274	1.02586	0.362048	0.717316	0.98805
CRNKL1	389.777	0.046683	1.03289	0.43262	0.665291	0.985767
CROCCP3	6.83804	0.117918	1.08517	0.292532	0.76988	0.991038
CROT	169.679	0.11524	1.08315	0.445693	0.655819	0.985767
CRTAM	40.9635	0.0342327	1.02401	0.0882037	0.929715	0.998734
CRTAP	5669.21	0.103656	1.07449	0.422267	0.67283	0.985767
CRTC2	1936.9	0.141488	1.10304	0.64654	0.517929	0.981835
CRTC3	801.359	0.278486	1.21292	1.72017	0.0854006	0.84414
CRY2	537.516	0.0656908	1.04659	0.312124	0.754946	0.990147
CRYL1	591.084	0.241204	1.18198	1.0451	0.295977	0.981691
CRYZ	120.53	0.0920792	1.06591	0.313045	0.754246	0.990147
CS	4000.82	0.00989623	1.00688	0.0574737	0.954168	0.998734
CSAD	29.2678	0.119588	1.08642	0.343399	0.731299	0.990147
CSAR2	1583.37	0.0365805	1.02568	0.0909855	0.927504	0.998734
CSDE1	36379.5	0.248152	1.18768	2.00305	0.0451724	0.718269
CSF1	7983.96	0.0741901	1.05277	1.30989	0.190233	0.95945
CSF1R	40371.2	0.246131	1.18602	0.753872	0.450926	0.981835
CSF2RB	1825.1	0.466175	1.38144	1.70335	0.0885027	0.851631
CSGALNACT1	31.6113	0.295184	1.22704	0.740177	0.459192	0.981835
CSGALNACT2	514.936	0.230189	1.17299	0.692128	0.488857	0.981835
CSNK1A1	3698.51	0.276069	1.21089	1.68967	0.0910904	0.855376
CSNK1D	2842.77	0.0130306	1.00907	0.0633343	0.9495	0.998734
CSNK1G1	552.379	0.326755	1.25419	2.04198	0.0411539	0.698369
CSNK1G2	1695.19	0.0597613	1.04229	0.255634	0.798233	0.993329
CSNK1G3	491.903	0.203738	1.15168	1.45241	0.146388	0.932418
CSNK2B	856.01	0.0550815	1.03892	0.483986	0.628396	0.984278
CSRNP1	599.558	0.206295	1.15372	0.530721	0.595612	0.983936
CSRNP2	580.355	0.403503	1.32272	1.6161	0.106073	0.880322
CSRP1	4392.22	0.0434225	1.03056	0.172414	0.863112	0.997431
CSRP2BP	235.356	0.100229	1.07194	0.606409	0.544243	0.981835
CST3	4537.6	0.0614229	1.04349	0.314899	0.752838	0.990147
CSTA	1499.01	0.168831	1.12415	0.519563	0.603368	0.984278
CSTB	5424.48	0.0856392	1.06116	0.315141	0.752655	0.990147
CSTF1	713.189	0.0661119	1.04689	0.566463	0.571079	0.98385
CSTF3	895.036	0.000130315	1.00009	0.000838701	0.999331	0.999964
CT45A10	4.81056	0.112704	1.08125	0.410701	0.681292	0.987212
CTA-204B4.2	7.75919	0.43613	1.35297	1.07917	0.280511	0.981691
CTA-217C2.1	91.891	0.293089	1.22526	1.42858	0.153124	0.937653
CTA-292E10.6	5.88108	0.087869	1.0628	0.205811	0.836938	0.99632
CTA-293F17.1	7.55058	0.166424	1.12227	0.406235	0.68457	0.987212
CTA-397H3.1	29.7698	0.263433	1.20033	0.869555	0.384544	0.981691
CTA-445C9.14	6.53791	0.790547	1.72973	1.9428	0.0520398	0.759281
CTAGE15	11.3965	0.655487	1.57515	1.65148	0.0986406	0.873594
CTAGE4	14.6662	0.273765	1.20896	0.710216	0.47757	0.981835
CTAGE6	11.4054	0.667687	1.58852	1.69823	0.0894646	0.855376
CTAGE8	15.1274	0.339664	1.26546	0.888198	0.374434	0.981691
CTAGE9	10.3031	0.448512	1.36463	1.12413	0.260958	0.980343
CTB-129P6.7	12.2685	0.296308	1.228	0.687098	0.492021	0.981835
CTB-131K11.1	8.40299	0.624283	1.54145	1.65361	0.0982071	0.872618
CTB-133P21.1	9.96002	0.459547	1.37511	1.58985	0.11187	0.889226
CTB-138E5.1	11.9466	0.663196	1.58359	1.93014	0.0535897	0.764225
CTB-147N14.6	23.8768	0.423005	1.34072	1.42781	0.153347	0.937653
CTB-175E5.4	136.246	0.0388692	1.02731	0.206382	0.836492	0.99632
CTB-25B13.12	162.732	0.058535	1.04141	0.191629	0.848033	0.99706
CTB-26E19.1	13.6243	0.164645	1.12089	0.401923	0.687741	0.987981
CTB-31N19.3	14.0973	0.362462	1.28562	0.97696	0.328589	0.981691
CTB-36O1.2	5.65824	0.40879	1.32757	0.887884	0.374603	0.981691
CTB-41I6.2	24.369	0.0820284	1.05851	0.207161	0.835884	0.99632
CTB-50E14.5	237.615	0.0103393	1.00719	0.0374276	0.970144	0.998734
CTB-50E14.6	26.6723	0.205606	1.15317	0.854447	0.392857	0.981691
CTB-52I2.4	328.202	0.0275536	1.01928	0.14662	0.883432	0.997756
CTB-55O6.12	54.3774	0.117736	1.08503	0.431675	0.665978	0.985767
CTB-58E17.1	66.6606	0.0807643	1.05758	0.199349	0.84199	0.99632
CTB-58E17.5	4.91637	0.462845	1.37826	1.09863	0.271929	0.981691
CTB-61M7.2	132.58	0.295423	1.22724	0.717269	0.473208	0.981835
CTB-79E8.3	268.66	0.0796192	1.05674	0.470464	0.638024	0.984278
CTB-83D3.1	75.8303	0.361002	1.28432	1.57398	0.115491	0.899057
CTBP1-AS1	556.455	0.224518	1.16839	1.82766	0.0675999	0.808158
CTBS	562.586	0.306161	1.23641	2.03652	0.0416977	0.703412
CTC-203F4.2	8.15398	0.0103967	1.00723	0.0157611	0.987425	0.999964
CTC-205M6.1	7.26714	0.0447003	1.03147	0.109996	0.912413	0.998734
CTC-205M6.2	475.714	0.36669	1.28939	1.59542	0.110619	0.886178
CTC-205M6.3	685.053	0.130385	1.09459	0.718031	0.472738	0.981835
CTC-209H22.2	14.3332	0.0769223	1.05477	0.254629	0.799009	0.993329
CTC-232H10.1	9.93231	0.455353	1.37112	1.35215	0.176328	0.949521
CTC-232P5.3	11.3543	0.229443	1.17238	0.664923	0.5061	0.981835
CTC-241F20.3	188.103	0.00451035	1.00313	0.0183799	0.985336	0.999964
CTC-259J15.1	399.737	0.0846527	1.06043	0.536829	0.591385	0.983936
CTC-281B15.1	44.2866	0.265917	1.2024	1.07365	0.282978	0.981691
CTC-308K20.3	20.7296	0.108741	1.07829	0.335314	0.737389	0.990147
CTC-351M12.1	32.31	0.258517	1.19625	0.913272	0.3611	0.981691
CTC-378H22.1	40.9041	0.134813	1.09795	0.33305	0.739096	0.990147
CTC-378H22.2	149.566	0.144428	1.10529	0.364544	0.715452	0.98805
CTC-425O23.5	4.60618	0.276361	1.21114	0.610666	0.54142	0.981835
CTC-428G20.6	23.1611	0.0804849	1.05737	0.232628	0.816051	0.995231
CTC-429P9.3	17.6808	0.0730375	1.05193	0.184235	0.853829	0.99721
CTC-429P9.5	5.70192	0.309366	1.23916	0.686638	0.492311	0.981835
CTC-444N24.11	137.447	0.152266	1.11131	0.491913	0.622781	0.984278
CTC-444N24.8	29.2362	0.0623777	1.04419	0.164924	0.869004	0.997745
CTC-459F4.2	220.992	0.471708	1.38675	1.66775	0.0953644	0.86145
CTC-463A16.1	7.17122	0.515561	1.42955	1.21311	0.225087	0.967702
CTC-471F3.4	902.902	0.17556	1.1294	1.48039	0.13877	0.91898
CTC-471F3.5	26.6611	0.143639	1.10469	0.390099	0.696463	0.98805
CTC-471J1.2	5.41609	0.230583	1.17331	0.557239	0.577364	0.983887
CTC-479C5.12	10.898	0.195825	1.14538	0.484033	0.628362	0.984278
CTC-505O3.1	12.1243	0.0215006	1.01501	0.0577705	0.953931	0.998734
CTC-512J14.5	89.0377	0.00446641	1.0031	0.0275405	0.978029	0.999559
CTC-512J14.6	11.2578	0.0128443	1.00894	0.0373449	0.97021	0.998734
CTC-534A2.2	21.2268	0.0169182	1.0118	0.0586885	0.9532	0.998734
CTC-534B23.1	7.73202	0.827227	1.77427	2.14416	0.0320197	0.631236
CTC-539A10.4	77.8315	0.0930376	1.06661	0.307768	0.758259	0.990147
CTC-550B14.7	9.012	0.256337	1.19444	0.604405	0.545574	0.981835
CTC-552D5.1	8.61071	0.0888607	1.06353	1.0755	0.282152	0.981691
CTC-559E9.1	18.7083	0.144754	1.10554	0.380849	0.703315	0.98805
CTC-559E9.6	15.4257	0.308992	1.23884	0.998396	0.318087	0.981691
CTC-774J1.2	682.336	0.703339	1.62827	2.5095	0.0120902	0.429873
CTD-2003C8.1	255.754	0.0583565	1.04128	0.246015	0.805671	0.994959
CTD-2003C8.2	8.89139	0.330703	1.25763	0.799574	0.423957	0.981691
CTD-2012J19.1	111.092	0.0205783	1.01437	0.135336	0.892346	0.998523
CTD-2012J19.2	6.91955	0.370128	1.29247	0.892854	0.371935	0.981691
CTD-2014B16.2	227.91	0.442833	1.35927	1.05599	0.290974	0.981691
CTD-2014B16.4	13828.2	0.0204479	1.01427	0.162551	0.870872	0.997745
CTD-2015B23.2	30.3342	0.30739	1.23747	1.18231	0.237084	0.971645
CTD-2017C7.2	9.16332	0.746323	1.67751	2.02226	0.0431495	0.704786
CTD-2017F17.2	4.9953	0.414265	1.33262	0.888092	0.374491	0.981691
CTD-2020K17.1	24.1809	0.518625	1.43259	1.31904	0.187157	0.958519
CTD-2021A8.2	8.20864	0.314917	1.24394	0.747309	0.454877	0.981835
CTD-2021A8.3	8.37353	0.1017	1.07304	0.239561	0.810671	0.994959
CTD-2022H16.3	8.69783	0.2136	1.15958	0.641461	0.521223	0.981835
CTD-2033A16.3	19.5753	0.496045	1.41034	1.64979	0.0989859	0.874099
CTD-2037K23.2	31.6703	0.343193	1.26856	1.04388	0.296541	0.981691
CTD-2049J23.2	4.94885	0.398485	1.31812	0.893229	0.371735	0.981691
CTD-2054N24.2	39.0304	0.197006	1.14632	0.663483	0.507021	0.981835
CTD-2061E19.1	10.1013	0.472645	1.38765	1.43843	0.150312	0.934907
CTD-2081C10.2	7.31404	1.15641	2.22902	2.77093	0.00558958	0.292015
CTD-2090I13.1	5.17174	0.521479	1.43543	1.20416	0.228529	0.968082
CTD-2135D7.5	30.3386	0.700006	1.62451	1.88824	0.0589941	0.780043
CTD-2165H16.1	19968.5	0.0710362	1.05047	0.631387	0.527788	0.981835
CTD-2184D3.1	15.5707	0.227736	1.171	0.742643	0.457698	0.981835
CTD-2184D3.5	35.5226	0.183436	1.13558	0.429232	0.667754	0.985767
CTD-2192D1.1	102.2	0.26654	1.20292	1.62224	0.104752	0.880322
CTD-2192J16.20	18.3878	0.166664	1.12246	0.49334	0.621772	0.984278
CTD-2195M18.1	5.85226	0.317034	1.24577	0.701102	0.483239	0.981835
CTD-2201E18.3	53.8572	0.0866554	1.06191	0.346504	0.728964	0.989975
CTD-2203K17.1	10.4146	0.280816	1.21488	0.713836	0.475329	0.981835
CTD-2210P15.1	83.0272	0.168327	1.12375	0.943537	0.345406	0.981691
CTD-2218G20.1	23.3293	0.0581278	1.04111	0.19806	0.842998	0.996513
CTD-2228K2.7	92.6956	0.726135	1.6542	1.79472	0.0726989	0.820659
CTD-2231E14.2	6.17429	0.0684543	1.04859	0.158036	0.874429	0.997745
CTD-2245F17.3	59.6595	0.205959	1.15345	0.512945	0.60799	0.984278
CTD-2260A17.2	15.6582	0.155494	1.1138	0.398455	0.690295	0.98805
CTD-2262B20.1	57.8598	0.230389	1.17315	1.13723	0.255441	0.979267
CTD-2267D19.3	84.3724	0.354807	1.27881	1.1785	0.238599	0.972428
CTD-2270P14.3	18.4237	0.182386	1.13476	0.707879	0.47902	0.981835
CTD-2272G21.2	6.24713	0.185836	1.13748	0.493293	0.621806	0.984278
CTD-2290P7.1	16.8643	0.115088	1.08304	0.39109	0.695731	0.98805
CTD-2309M13.1	236.788	0.0702658	1.04991	0.329237	0.741976	0.990147
CTD-2313D3.1	12.1813	0.322405	1.25041	1.00298	0.315871	0.981691
CTD-2313N18.5	7.34743	0.426387	1.34386	1.04297	0.296961	0.981691
CTD-2319I12.10	978.961	0.259122	1.19675	0.771655	0.440319	0.981835
CTD-2319I12.4	12.504	0.25187	1.19075	0.778887	0.436046	0.981835
CTD-2325M2.1	5.66745	0.161631	1.11855	0.388534	0.697621	0.98805
CTD-2336O2.1	384.423	0.157062	1.11501	0.617358	0.536998	0.981835
CTD-2336O2.3	11.4561	0.25975	1.19727	0.682777	0.494748	0.981835
CTD-2339L15.1	4.73933	0.258208	1.19599	0.588799	0.555996	0.982661
CTD-2341M24.1	43.6796	0.716948	1.6437	1.97028	0.0488063	0.748168
CTD-2353F22.1	10.5297	0.0363371	1.02551	0.1104	0.912092	0.998734
CTD-2357A8.3	100.059	0.475595	1.39049	1.49453	0.135038	0.916625
CTD-2366F13.1	21.5298	0.013938	1.00971	0.0450144	0.964096	0.998734
CTD-2373J19.1	4.62031	0.0575031	1.04066	0.13523	0.89243	0.998523
CTD-2410N18.3	6.05638	0.118362	1.0855	0.282692	0.777413	0.991584
CTD-2503O16.2	4.66299	0.252896	1.1916	0.612735	0.540052	0.981835
CTD-2506P8.2	48.5958	0.0890118	1.06364	0.488441	0.625237	0.984278
CTD-2506P8.6	10.9636	0.344352	1.26958	0.902789	0.366638	0.981691
CTD-2510L9.1	50.5814	0.0887788	1.06347	0.4183	0.675728	0.986021
CTD-2516F10.2	38.2352	0.322069	1.25012	1.19601	0.231691	0.970519
CTD-2517M22.14	5.71921	0.141142	1.10278	0.345329	0.729847	0.990147
CTD-2541M15.3	19.5788	0.00781863	1.00543	0.0183755	0.985339	0.999964
CTD-2547L16.1	11.0203	0.073538	1.05229	0.238676	0.811356	0.994959
CTD-2547L24.3	42.2985	0.496724	1.41101	1.34493	0.178647	0.953392
CTD-2553L13.10	10.0933	0.328995	1.25614	0.85232	0.394037	0.981691
CTD-2553L13.9	13.3407	0.35256	1.27682	1.02651	0.304649	0.981691
CTD-2554C21.1	91.7505	0.0490172	1.03456	0.228286	0.819424	0.995326
CTD-2555O16.2	10.2481	0.12239	1.08854	0.346337	0.729089	0.989975
CTD-2555O16.4	10.1454	0.220143	1.16485	0.53984	0.589307	0.983936
CTD-2562J17.6	1407.44	0.24715	1.18686	1.04677	0.295206	0.981691
CTD-2568A17.3	1230.05	0.053721	1.03794	0.202499	0.839527	0.99632
CTD-2568P8.3	149.852	0.0395496	1.02779	0.250693	0.802052	0.994517
CTD-2574D22.4	17.4985	0.0813061	1.05798	0.264204	0.791623	0.992704
CTD-2589H19.4	23.2503	0.0312896	1.02193	0.117672	0.906327	0.998723
CTD-2589O24.1	31.8078	0.0146691	1.01022	0.0585995	0.953271	0.998734
CTD-2619J13.14	72.7284	0.0189026	1.01319	0.116308	0.907409	0.998734
CTD-2619J13.5	7.07132	0.327179	1.25456	0.735533	0.462015	0.981835
CTD-2619J13.9	61.7246	0.0987005	1.07081	0.292375	0.77	0.991058
CTD-2630F21.1	21.625	0.0796206	1.05674	0.249891	0.802671	0.994781
CTD-2643K12.1	20.0419	0.337439	1.26351	1.32474	0.185256	0.956011
CTD-2647E9.1	56.1678	0.217532	1.16274	1.05584	0.291039	0.981691
CTD-2647L4.4	28.5348	0.1795	1.13249	0.700321	0.483727	0.981835
CTD-2651B20.2	4.76839	0.635198	1.55315	1.46048	0.144157	0.929573
CTD-3014M21.4	39.9399	0.303985	1.23455	1.42377	0.154514	0.937981
CTD-3018O17.3	34.925	0.209482	1.15627	0.84036	0.400706	0.981691
CTD-3035D6.1	88.1156	0.0458846	1.03232	0.220446	0.825524	0.995326
CTD-3035D6.2	6.62056	0.130039	1.09432	0.283583	0.77673	0.991584
CTD-3065J16.9	18.1599	0.524781	1.43872	1.47962	0.138975	0.919318
CTD-3074O7.5	28.535	0.434253	1.35121	1.71356	0.0866092	0.844898
CTD-3092A11.3	11.2905	0.4873	1.40182	1.17314	0.240739	0.973981
CTD-3110H11.3	74.7453	0.0746549	1.05311	0.268078	0.788639	0.992704
CTD-3113P16.11	104.686	0.12232	1.08848	0.728304	0.466427	0.981835
CTD-3116E22.4	128.483	0.276098	1.21092	1.44863	0.14744	0.932418
CTD-3131K8.2	56.2232	0.667408	1.58822	1.72864	0.0838733	0.83854
CTD-3157E16.2	32.6362	0.733405	1.66256	2.80715	0.00499823	0.274749
CTD-3184A7.4	18.8775	0.17195	1.12658	0.567577	0.570322	0.98385
CTD-3185P2.1	14.6372	0.197958	1.14707	0.575371	0.56504	0.98377
CTD-3214H19.6	6.01322	0.0685442	1.04866	0.162627	0.870812	0.997745
CTDSP2	4472.92	0.190025	1.14078	0.993435	0.320498	0.981691
CTGF	28.7151	0.00893511	1.00621	0.0208165	0.983392	0.999944
CTH	149.767	0.771925	1.70755	1.96589	0.0493113	0.748456
CTHRC1	8.89756	0.0361363	1.02536	0.158673	0.873927	0.997745
CTIF	389.116	0.0399905	1.02811	0.171549	0.863792	0.997432
CTNNA1	7853.49	0.214367	1.16019	0.714494	0.474922	0.981835
CTNNA3	7.35353	0.175598	1.12943	0.387382	0.698473	0.98805
CTNNAP1	8.27063	0.0210184	1.01468	0.0532726	0.957515	0.998734
CTNNB1	18614.2	0.157898	1.11566	0.73788	0.460587	0.981835
CTNNBL1	1202.24	0.0999099	1.07171	0.644492	0.519256	0.981835
CTNND1	3257.13	0.24135	1.1821	0.95152	0.34134	0.981691
CTPS2	413.367	0.197306	1.14656	0.959031	0.337543	0.981691
CTSA	9221.64	0.620592	1.53751	2.5183	0.0117923	0.425835
CTSB	58954.3	0.494604	1.40893	1.88095	0.0599781	0.783388
CTSC	12468	0.240309	1.18125	1.03001	0.303005	0.981691
CTSD	39898.4	0.343761	1.26906	1.23911	0.215305	0.965955
CTSE	5.32434	0.119459	1.08633	0.275049	0.783279	0.992704
CTSF	432.716	0.0822075	1.05864	0.329574	0.741722	0.990147
CTSH	16781.6	0.219025	1.16395	0.838416	0.401797	0.981691
CTSK	399.194	0.699002	1.62338	1.68465	0.092057	0.857019
CTSL	32423.3	0.424963	1.34254	1.12427	0.2609	0.980343
CTSLL1	7.65778	0.292979	1.22517	0.672458	0.501292	0.981835
CTSLL4	7.45961	0.264368	1.20111	0.606757	0.544012	0.981835
CTSLL6	5.28054	0.455105	1.37088	1.04856	0.294379	0.981691
CTSO	867.376	0.802539	1.74417	2.48798	0.0128472	0.443586
CTSS	32650.4	1.08046	2.11472	3.44968	0.000561243	0.0750558
CTSW	447.145	0.518182	1.43215	1.46717	0.14233	0.926007
CTSZ	38224.4	0.303783	1.23438	1.13877	0.2548	0.97867
CTTN	265.556	0.514591	1.42859	1.92278	0.054508	0.766146
CTTNBP2	129.043	0.0741479	1.05274	0.158881	0.873763	0.997745
CTTNBP2NL	916.382	0.210678	1.15723	0.695131	0.486973	0.981835
CTU1	65.1427	0.0902279	1.06454	0.461689	0.644304	0.984278
CUBN	10.1669	0.37123	1.29346	0.919763	0.357696	0.981691
CUEDC1	328.099	0.0755454	1.05376	0.252333	0.800783	0.993976
CUEDC2	669.03	0.264327	1.20108	1.01647	0.309407	0.981691
CUL1	2315.38	0.0957769	1.06864	0.525201	0.599443	0.983936
CUL2	667.223	0.241442	1.18217	2.00337	0.0451381	0.718269
CUL4B	990.013	0.0647601	1.04591	0.545709	0.585266	0.983936
CUL7	706.567	0.205889	1.1534	0.740865	0.458775	0.981835
CUL9	524.095	0.0629358	1.04459	0.461399	0.644512	0.984278
CUTC	158.263	0.0506229	1.03571	0.14629	0.883693	0.997756
CUX1	2791.07	0.142016	1.10345	0.683279	0.49443	0.981835
CWF19L1	363.258	0.216317	1.16176	0.683434	0.494333	0.981835
CWF19L2	395.016	0.0576396	1.04076	0.430462	0.666859	0.985767
CXADR	75.7994	0.262537	1.19959	0.606433	0.544227	0.981835
CXCL10	221.052	0.989152	1.98502	3.07575	0.00209973	0.178327
CXCL11	26.2625	1.08878	2.12694	3.62901	0.000284508	0.0455213
CXCL12	49.0831	0.39914	1.31872	0.877114	0.380425	0.981691
CXCL13	119.363	0.00858443	1.00597	0.0166739	0.986697	0.999964
CXCL16	659.945	0.775299	1.71154	1.96059	0.0499265	0.750115
CXCL3	79.7967	0.115911	1.08366	0.298322	0.765458	0.990147
CXCL5	8.9058	0.0404955	1.02847	0.262585	0.792871	0.992704
CXCL8	9959.15	0.216811	1.16216	0.940278	0.347075	0.981691
CXCL9	6961	0.757748	1.69085	7.55299	4.25365e-14	7.62254e-10
CXCR3	14.5482	0.423441	1.34112	1.02118	0.307167	0.981691
CXCR5	216.209	0.309112	1.23894	0.971937	0.331082	0.981691
CXorf38	1394.2	0.180529	1.1333	0.931238	0.35173	0.981691
CXorf56	451.602	0.040793	1.02868	0.255537	0.798308	0.993329
[truncated: 15,922 more rows]

## Sheet: GO_BP 
Supplementary Table 3D. GO_BP upregulated DEGs for 65-79*LE, related to Figure 2 and S2
Category	Term	Count	%	PValue	Genes	List Total	Pop Hits	Pop Total	Fold Enrichment	Bonferroni	Benjamini	FDR
GOTERM_BP_DIRECT	GO:0006955~immune response	32	13.9738	1.36387e-15	CD274, CIITA, CXCL9, C1R, SECTM1, CTSW, CTSS, HLA-DMA, HLA-DMB, TNFSF10, CCR7, TNFRSF14, GBP2, HLA-DQA2, B2M, HLA-DQA1, HLA-DPA1, CD74, HLA-DRB5, CCL22, IL15, BMP6, HLA-E, CHIT1, CXCL10, CXCL11, AIM2, HLA-DPB1, HLA-DRA, LCP2, HLA-DRB1, HLA-DQB1	210	421	16792	6.07786	1.67466e-12	1.71302e-12	1.67892e-12
GOTERM_BP_DIRECT	GO:0060333~interferon-gamma-mediated signaling pathway	16	6.9869	7.97002e-15	CIITA, HLA-DRB5, STAT1, HLA-E, IRF1, HLA-DPB1, HLA-DRA, GBP2, GBP1, HLA-DQA2, TRIM21, B2M, HLA-DQA1, HLA-DRB1, HLA-DPA1, HLA-DQB1	210	71	16792	18.0196	1.0048e-11	5.00517e-12	4.90555e-12
GOTERM_BP_DIRECT	GO:0002504~antigen processing and presentation of peptide or polysaccharide antigen via MHC class II	10	4.36681	1.34564e-13	HLA-DMA, HLA-DRB5, HLA-DMB, HLA-DPB1, HLA-DRA, HLA-DQA2, HLA-DRB1, HLA-DQA1, HLA-DPA1, HLA-DQB1	210	17	16792	47.0364	1.69141e-10	5.63375e-11	5.52162e-11
GOTERM_BP_DIRECT	GO:0019882~antigen processing and presentation	13	5.67686	2.76223e-12	CD74, HLA-DRB5, CTSS, HLA-E, HLA-DMB, HLA-DPB1, HLA-DRA, ULBP1, HLA-DQA2, HLA-DQA1, HLA-DRB1, HLA-DPA1, HLA-DQB1	210	55	16792	18.9001	3.47213e-09	8.67339e-10	8.50075e-10
GOTERM_BP_DIRECT	GO:0019886~antigen processing and presentation of exogenous peptide antigen via MHC class II	12	5.24017	1.90058e-08	CD74, HLA-DMA, HLA-DRB5, HLA-DMB, HLA-DPB1, HLA-DRA, HLA-DQA2, CTSS, HLA-DRB1, HLA-DQA1, HLA-DPA1, HLA-DQB1	210	92	16792	10.4298	2.38899e-05	4.77425e-06	4.67922e-06
GOTERM_BP_DIRECT	GO:0050852~T cell receptor signaling pathway	14	6.11354	4.1348e-08	HLA-DRB5, PSMB10, PSMB9, HLA-DPB1, PSME1, HLA-DRA, PSME2, LCP2, RBCK1, HLA-DQA2, HLA-DQA1, HLA-DRB1, HLA-DPA1, HLA-DQB1	210	148	16792	7.56396	5.19731e-05	7.77452e-06	7.61977e-06
GOTERM_BP_DIRECT	GO:0031295~T cell costimulation	11	4.80349	4.33293e-08	CD274, HLA-DRB5, HLA-DPB1, MLST8, HLA-DRA, TNFRSF14, HLA-DQA2, HLA-DRB1, HLA-DQA1, HLA-DPA1, HLA-DQB1	210	78	16792	11.2767	5.44635e-05	7.77452e-06	7.61977e-06
GOTERM_BP_DIRECT	GO:0060337~type I interferon signaling pathway	10	4.36681	9.18975e-08	EGR1, IFITM1, RSAD2, STAT1, STAT2, IRF1, IFI35, GBP2, IFIT3, HLA-E	210	64	16792	12.494	0.000115509	1.44279e-05	1.41407e-05
GOTERM_BP_DIRECT	GO:0034341~response to interferon-gamma	7	3.05677	3.86277e-07	CYP27B1, NUB1, CIITA, IFITM1, CALCOCO2, TRIM21, CXCL16	210	24	16792	23.3222	0.000485432	5.39071e-05	5.28341e-05
GOTERM_BP_DIRECT	GO:0006954~inflammatory response	18	7.86026	5.488e-06	GBP5, CIITA, CXCL9, CCL22, IL15, LIAS, LIPA, BMP6, P2RX7, C4B, CXCL10, C4A, PRDX5, CXCL11, AIM2, CCR7, TNFRSF14, APOL3	210	379	16792	3.79766	0.00687469	0.000689292	0.000675572
GOTERM_BP_DIRECT	GO:0051607~defense response to virus	12	5.24017	7.01725e-06	CXCL10, IFITM1, CXCL9, RSAD2, STAT1, STAT2, IRF1, IFIT5, DDX60, GBP1, IFIT3, GBP3	210	165	16792	5.81541	0.00878193	0.000801242	0.000785294
GOTERM_BP_DIRECT	GO:0002503~peptide antigen assembly with MHC class II protein complex	4	1.74672	1.86605e-05	HLA-DMA, HLA-DMB, HLA-DRA, HLA-DRB1	210	5	16792	63.9695	0.0231835	0.00195313	0.00191425
GOTERM_BP_DIRECT	GO:0032496~response to lipopolysaccharide	11	4.80349	3.99358e-05	P2RX7, CYP27B1, CXCL10, CXCL11, CXCL9, ACP5, CCR7, TNFRSF14, LIAS, PCK2, IDO1	210	164	16792	5.3633	0.0489611	0.00385841	0.00378161
GOTERM_BP_DIRECT	GO:0045087~innate immune response	17	7.42358	9.96162e-05	C1QB, C1S, C1R, NCF2, IFIT5, MATK, DDX60, C2, HLA-E, C4B, C4A, AIM2, SERPING1, TRIM21, B2M, MSRB1, MAP3K5	210	430	16792	3.16128	0.117701	0.00879208	0.00861708
GOTERM_BP_DIRECT	GO:0000209~protein polyubiquitination	11	4.80349	0.000105001	DTX3L, PSME1, TRIM69, RNF181, PSME2, FBXO6, RBCK1, TRIM21, PSMB10, RNF41, PSMB9	210	184	16792	4.78033	0.123653	0.00879208	0.00861708
GOTERM_BP_DIRECT	GO:0002479~antigen processing and presentation of exogenous peptide antigen via MHC class I, TAP-dependent	7	3.05677	0.000130225	NCF2, PSME1, PSME2, B2M, PSMB10, PSMB9, HLA-E	210	63	16792	8.88466	0.151007	0.00971093	0.00951764
GOTERM_BP_DIRECT	GO:0006418~tRNA aminoacylation for protein translation	6	2.62009	0.000131438	CARS, YARS, WARS, MARS, SARS, AARS	210	40	16792	11.9943	0.1523	0.00971093	0.00951764
GOTERM_BP_DIRECT	GO:0002474~antigen processing and presentation of peptide antigen via MHC class I	5	2.18341	0.000495778	TAP2, TAP1, B2M, HLA-E, HLA-DQB1	210	30	16792	13.327	0.463854	0.0345943	0.0339057
GOTERM_BP_DIRECT	GO:0006956~complement activation	7	3.05677	0.00075609	C4B, C1QB, C4A, CFH, C1S, C1R, C2	210	87	16792	6.43372	0.613554	0.0499815	0.0489867
GOTERM_BP_DIRECT	GO:0006865~amino acid transport	5	2.18341	0.000902329	SLC7A5, SLC3A2, SLC1A4, SLC1A5, SLC38A2	210	35	16792	11.4231	0.678494	0.0566663	0.0555384
GOTERM_BP_DIRECT	GO:0006958~complement activation, classical pathway	7	3.05677	0.00148356	C4B, C1QB, C4A, C1S, C1R, SERPING1, C2	210	99	16792	5.65387	0.845292	0.0858728	0.0841635
GOTERM_BP_DIRECT	GO:0002381~immunoglobulin production involved in immunoglobulin mediated immune response	3	1.31004	0.00150414	HLA-DRB5, HLA-DRB1, HLA-DQB1	210	5	16792	47.9771	0.849249	0.0858728	0.0841635
GOTERM_BP_DIRECT	GO:0030816~positive regulation of cAMP metabolic process	3	1.31004	0.00223772	CXCL10, CXCL11, CXCL9	210	6	16792	39.981	0.940153	0.122199	0.119767
GOTERM_BP_DIRECT	GO:0009615~response to virus	7	3.05677	0.00253413	BATF3, IFITM1, CCL22, RSAD2, TBX21, DDX60, IFIT3	210	110	16792	5.08848	0.958805	0.13262	0.12998
GOTERM_BP_DIRECT	GO:0019885~antigen processing and presentation of endogenous peptide antigen via MHC class I	3	1.31004	0.00310716	TAP2, TAP1, B2M	210	7	16792	34.2694	0.979995	0.139379	0.136604
GOTERM_BP_DIRECT	GO:0002481~antigen processing and presentation of exogenous protein antigen via MHC class Ib, TAP-dependent	3	1.31004	0.00310716	TAP2, TAP1, B2M	210	7	16792	34.2694	0.979995	0.139379	0.136604
GOTERM_BP_DIRECT	GO:0002455~humoral immune response mediated by circulating immunoglobulin	3	1.31004	0.00310716	HLA-DRB5, HLA-DRB1, HLA-DQB1	210	7	16792	34.2694	0.979995	0.139379	0.136604
GOTERM_BP_DIRECT	GO:2000427~positive regulation of apoptotic cell clearance	3	1.31004	0.00310716	C4B, C4A, C2	210	7	16792	34.2694	0.979995	0.139379	0.136604
GOTERM_BP_DIRECT	GO:0033209~tumor necrosis factor-mediated signaling pathway	7	3.05677	0.0035931	AIM2, STAT1, PSME1, PSME2, TNFRSF14, PSMB10, PSMB9	210	118	16792	4.7435	0.989162	0.155618	0.152521
GOTERM_BP_DIRECT	GO:0043123~positive regulation of I-kappaB kinase/NF-kappaB signaling	8	3.49345	0.00406453	GOLT1B, CTH, TNFSF10, SECTM1, CCR7, RBCK1, APOL3, TGM2	210	161	16792	3.97326	0.994021	0.161278	0.158068
GOTERM_BP_DIRECT	GO:0010818~T cell chemotaxis	3	1.31004	0.004109	CXCL10, CXCL11, CXCL16	210	8	16792	29.9857	0.994348	0.161278	0.158068
GOTERM_BP_DIRECT	GO:0050702~interleukin-1 beta secretion	3	1.31004	0.004109	ABCA1, GBP5, AIM2	210	8	16792	29.9857	0.994348	0.161278	0.158068
GOTERM_BP_DIRECT	GO:0007267~cell-cell signaling	10	4.36681	0.00460241	CXCL10, CXCL11, ADGRG1, CXCL9, CCL22, IL15, NAMPT, TNFSF10, AREG, EREG	210	254	16792	3.14811	0.996968	0.175171	0.171684
GOTERM_BP_DIRECT	GO:0030449~regulation of complement activation	4	1.74672	0.00602414	C4B, C4A, CFH, C2	210	30	16792	10.6616	0.999497	0.222539	0.218109
GOTERM_BP_DIRECT	GO:0048661~positive regulation of smooth muscle cell proliferation	5	2.18341	0.00660143	NR4A3, STAT1, NAMPT, EREG, TGM2	210	60	16792	6.66349	0.999758	0.230316	0.225732
GOTERM_BP_DIRECT	GO:0042102~positive regulation of T cell proliferation	5	2.18341	0.00660143	CD274, HLA-DMB, IL15, HLA-DPB1, HLA-DPA1	210	60	16792	6.66349	0.999758	0.230316	0.225732
GOTERM_BP_DIRECT	GO:0043950~positive regulation of cAMP-mediated signaling	3	1.31004	0.00937331	CXCL10, CXCL11, CXCL9	210	12	16792	19.9905	0.999993	0.318186	0.311853
GOTERM_BP_DIRECT	GO:0015804~neutral amino acid transport	3	1.31004	0.0109874	SLC7A5, SLC3A2, SLC1A5	210	13	16792	18.4527	0.999999	0.353851	0.346808
GOTERM_BP_DIRECT	GO:0001916~positive regulation of T cell mediated cytotoxicity	3	1.31004	0.0109874	P2RX7, B2M, HLA-E	210	13	16792	18.4527	0.999999	0.353851	0.346808
GOTERM_BP_DIRECT	GO:0042157~lipoprotein metabolic process	4	1.74672	0.0116404	ABCA1, APOL4, APOL6, APOL3	210	38	16792	8.41704	1	0.365509	0.358234
GOTERM_BP_DIRECT	GO:0043161~proteasome-mediated ubiquitin-dependent protein catabolic process	8	3.49345	0.0137328	ABTB2, TRIM9, PSME1, RNF181, PSME2, RBCK1, PSMB10, PSMB9	210	203	16792	3.15121	1	0.420692	0.412318
GOTERM_BP_DIRECT	GO:0035458~cellular response to interferon-beta	3	1.31004	0.0164953	AIM2, STAT1, IRF1	210	16	16792	14.9929	1	0.493287	0.483468
GOTERM_BP_DIRECT	GO:0006935~chemotaxis	6	2.62009	0.0182818	CXCL10, CXCL11, CXCL9, CCL22, CCR7, CXCL16	210	122	16792	3.93255	1	0.533999	0.523371
GOTERM_BP_DIRECT	GO:0051591~response to cAMP	4	1.74672	0.0194862	DUSP1, STAT1, MMP19, AREG	210	46	16792	6.95321	1	0.543881	0.533055
GOTERM_BP_DIRECT	GO:0050885~neuromuscular process controlling balance	4	1.74672	0.0194862	NR4A3, ATP2B2, NBN, AARS	210	46	16792	6.95321	1	0.543881	0.533055
GOTERM_BP_DIRECT	GO:0045860~positive regulation of protein kinase activity	4	1.74672	0.0206282	LCP2, CCR7, CACUL1, EREG	210	47	16792	6.80527	1	0.547774	0.536871
GOTERM_BP_DIRECT	GO:0002690~positive regulation of leukocyte chemotaxis	3	1.31004	0.0206921	CXCL10, CXCL11, CXCL9	210	18	16792	13.327	1	0.547774	0.536871
GOTERM_BP_DIRECT	GO:0050830~defense response to Gram-positive bacterium	5	2.18341	0.0215881	P2RX7, ACP5, TNFRSF14, B2M, HLA-E	210	85	16792	4.70364	1	0.547774	0.536871
GOTERM_BP_DIRECT	GO:0007166~cell surface receptor signaling pathway	9	3.93013	0.0216417	P2RX7, CD274, CXCL10, IFITM1, ADGRG1, NPR1, TNFSF10, TNFRSF14, CLEC2D	210	274	16792	2.62649	1	0.547774	0.536871
GOTERM_BP_DIRECT	GO:0051603~proteolysis involved in cellular protein catabolic process	4	1.74672	0.0218063	CTSW, CTSS, PSMB10, PSMB9	210	48	16792	6.66349	1	0.547774	0.536871
GOTERM_BP_DIRECT	GO:0002506~polysaccharide assembly with MHC class II protein complex	2	0.873362	0.0247386	HLA-DRA, HLA-DRB1	210	2	16792	79.9619	1	0.594439	0.582607
GOTERM_BP_DIRECT	GO:0046967~cytosol to ER transport	2	0.873362	0.0247386	TAP2, TAP1	210	2	16792	79.9619	1	0.594439	0.582607
GOTERM_BP_DIRECT	GO:0042542~response to hydrogen peroxide	4	1.74672	0.0255571	NR4A3, DUSP1, STAT1, AREG	210	51	16792	6.27152	1	0.594439	0.582607
GOTERM_BP_DIRECT	GO:0006521~regulation of cellular amino acid metabolic process	4	1.74672	0.0255571	PSME1, PSME2, PSMB10, PSMB9	210	51	16792	6.27152	1	0.594439	0.582607
GOTERM_BP_DIRECT	GO:0008285~negative regulation of cell proliferation	11	4.80349	0.0268098	TBRG1, CYP27B1, IFITM1, ADGRG1, WARS, TGFB3, IRF1, MAGI2, IFIT3, RNF41, EREG	210	396	16792	2.22116	1	0.602868	0.590869
GOTERM_BP_DIRECT	GO:0034097~response to cytokine	4	1.74672	0.0268795	CD274, STAT1, ACP5, CXCL16	210	52	16792	6.15092	1	0.602868	0.590869
GOTERM_BP_DIRECT	GO:0071346~cellular response to interferon-gamma	4	1.74672	0.0340292	GBP5, CIITA, CCL22, HLA-DPA1	210	57	16792	5.61136	1	0.749837	0.734912
GOTERM_BP_DIRECT	GO:2001179~regulation of interleukin-10 secretion	2	0.873362	0.0368786	HLA-DRB5, HLA-DRB1	210	3	16792	53.3079	1	0.798612	0.782716
GOTERM_BP_DIRECT	GO:0003333~amino acid transmembrane transport	3	1.31004	0.0383379	SLC6A9, SLC1A5, SLC38A2	210	25	16792	9.59543	1	0.816142	0.799897
GOTERM_BP_DIRECT	GO:0008283~cell proliferation	10	4.36681	0.0398231	RAP1B, IL15RA, CD74, MATK, PIM1, SBDS, NBN, BCAT1, LIPA, AREG	210	366	16792	2.18475	1	0.833631	0.817038
GOTERM_BP_DIRECT	GO:0008652~cellular amino acid biosynthetic process	3	1.31004	0.0411993	GPT2, ASNS, BCAT1	210	26	16792	9.22637	1	0.8483	0.831415
GOTERM_BP_DIRECT	GO:0051281~positive regulation of release of sequestered calcium ion into cytosol	3	1.31004	0.0441384	CXCL10, CXCL11, CXCL9	210	27	16792	8.88466	1	0.894042	0.876246
GOTERM_BP_DIRECT	GO:0032689~negative regulation of interferon-gamma production	3	1.31004	0.0471529	CD274, HLA-DRB5, HLA-DRB1	210	28	16792	8.56735	1	0.894042	0.876246
GOTERM_BP_DIRECT	GO:0006508~proteolysis	12	5.24017	0.0488521	C4B, ADAMTS4, C1QB, C4A, C1S, C1R, FGL2, MMP19, FBXO6, LAP3, CTSS, C2	210	500	16792	1.91909	1	0.894042	0.876246
GOTERM_BP_DIRECT	GO:0032673~regulation of interleukin-4 production	2	0.873362	0.0488681	HLA-DRB5, HLA-DRB1	210	4	16792	39.981	1	0.894042	0.876246
GOTERM_BP_DIRECT	GO:0035434~copper ion transmembrane transport	2	0.873362	0.0488681	SLC31A2, SLC31A1	210	4	16792	39.981	1	0.894042	0.876246
GOTERM_BP_DIRECT	GO:0046006~regulation of activated T cell proliferation	2	0.873362	0.0488681	CD274, IDO1	210	4	16792	39.981	1	0.894042	0.876246
GOTERM_BP_DIRECT	GO:0006302~double-strand break repair	4	1.74672	0.0491154	DTX3L, NBN, PARP9, BACH1	210	66	16792	4.84618	1	0.894042	0.876246
GOTERM_BP_DIRECT	GO:0038061~NIK/NF-kappaB signaling	4	1.74672	0.0491154	PSME1, PSME2, PSMB10, PSMB9	210	66	16792	4.84618	1	0.894042	0.876246
GOTERM_BP_DIRECT	GO:0032868~response to insulin	4	1.74672	0.0509628	EGR1, EGR2, SESN2, TNFSF10	210	67	16792	4.77385	1	0.914419	0.896218
GOTERM_BP_DIRECT	GO:0090090~negative regulation of canonical Wnt signaling pathway	6	2.62009	0.0532694	EGR1, HECW1, PSME1, PSME2, PSMB10, PSMB9	210	163	16792	2.94338	1	0.942344	0.923587
GOTERM_BP_DIRECT	GO:0070098~chemokine-mediated signaling pathway	4	1.74672	0.0586839	CXCL10, CXCL11, CXCL9, CCL22	210	71	16792	4.5049	1	1	0.980876
GOTERM_BP_DIRECT	GO:0051436~negative regulation of ubiquitin-protein ligase activity involved in mitotic cell cycle	4	1.74672	0.0586839	PSME1, PSME2, PSMB10, PSMB9	210	71	16792	4.5049	1	1	0.980876
GOTERM_BP_DIRECT	GO:0007259~JAK-STAT cascade	3	1.31004	0.0599188	IL15RA, STAT1, STAT2	210	32	16792	7.49643	1	1	0.980876
GOTERM_BP_DIRECT	GO:0006868~glutamine transport	2	0.873362	0.0607091	SLC1A4, SLC1A5	210	5	16792	31.9848	1	1	0.980876
GOTERM_BP_DIRECT	GO:0019060~intracellular transport of viral protein in host cell	2	0.873362	0.0607091	TAP2, TAP1	210	5	16792	31.9848	1	1	0.980876
GOTERM_BP_DIRECT	GO:0045787~positive regulation of cell cycle	3	1.31004	0.0666959	NR4A3, CCPG1, TRIM21	210	34	16792	7.05546	1	1	0.980876
GOTERM_BP_DIRECT	GO:0051437~positive regulation of ubiquitin-protein ligase activity involved in regulation of mitotic cell cycle transition	4	1.74672	0.0690591	PSME1, PSME2, PSMB10, PSMB9	210	76	16792	4.20852	1	1	0.980876
GOTERM_BP_DIRECT	GO:0006869~lipid transport	4	1.74672	0.0690591	APOL4, OSBPL6, APOL6, APOL3	210	76	16792	4.20852	1	1	0.980876
GOTERM_BP_DIRECT	GO:0030501~positive regulation of bone mineralization	3	1.31004	0.0701757	P2RX7, TGFB3, BMP6	210	35	16792	6.85388	1	1	0.980876
GOTERM_BP_DIRECT	GO:0050776~regulation of immune response	6	2.62009	0.0715214	IFITM1, IRF1, CLEC2D, B2M, ULBP1, HLA-E	210	178	16792	2.69535	1	1	0.980876
GOTERM_BP_DIRECT	GO:0002489~antigen processing and presentation of endogenous peptide antigen via MHC class Ib via ER pathway, TAP-dependent	2	0.873362	0.0724034	TAP2, TAP1	210	6	16792	26.654	1	1	0.980876
GOTERM_BP_DIRECT	GO:0071281~cellular response to iron ion	2	0.873362	0.0724034	B2M, BMP6	210	6	16792	26.654	1	1	0.980876
GOTERM_BP_DIRECT	GO:0002591~positive regulation of antigen processing and presentation of peptide antigen via MHC class I	2	0.873362	0.0724034	TAP2, TAP1	210	6	16792	26.654	1	1	0.980876
GOTERM_BP_DIRECT	GO:0002485~antigen processing and presentation of endogenous peptide antigen via MHC class I via ER pathway, TAP-dependent	2	0.873362	0.0724034	TAP2, TAP1	210	6	16792	26.654	1	1	0.980876
GOTERM_BP_DIRECT	GO:0002830~positive regulation of type 2 immune response	2	0.873362	0.0724034	CD74, IDO1	210	6	16792	26.654	1	1	0.980876
GOTERM_BP_DIRECT	GO:0031145~anaphase-promoting complex-dependent catabolic process	4	1.74672	0.0756554	PSME1, PSME2, PSMB10, PSMB9	210	79	16792	4.0487	1	1	0.980876
GOTERM_BP_DIRECT	GO:0042130~negative regulation of T cell proliferation	3	1.31004	0.0773075	HLA-DRB5, HLA-DRB1, IDO1	210	37	16792	6.4834	1	1	0.980876
GOTERM_BP_DIRECT	GO:0038128~ERBB2 signaling pathway	3	1.31004	0.0809557	MATK, RNF41, EREG	210	38	16792	6.31278	1	1	0.980876
GOTERM_BP_DIRECT	GO:0002606~positive regulation of dendritic cell antigen processing and presentation	2	0.873362	0.0839527	CD74, CCR7	210	7	16792	22.8463	1	1	0.980876
GOTERM_BP_DIRECT	GO:0034616~response to laminar fluid shear stress	2	0.873362	0.0839527	ABCA1, TGFB3	210	7	16792	22.8463	1	1	0.980876
GOTERM_BP_DIRECT	GO:0051262~protein tetramerization	3	1.31004	0.0884071	HLA-DRB5, HLA-DRB1, TGM3	210	40	16792	5.99714	1	1	0.980876
GOTERM_BP_DIRECT	GO:0043408~regulation of MAPK cascade	3	1.31004	0.0922067	TGFB3, BMP6, RNF41	210	41	16792	5.85087	1	1	0.980876
GOTERM_BP_DIRECT	GO:0032825~positive regulation of natural killer cell differentiation	2	0.873362	0.095359	IL15RA, IL15	210	8	16792	19.9905	1	1	0.980876
GOTERM_BP_DIRECT	GO:0045740~positive regulation of DNA replication	3	1.31004	0.0960531	TGFB3, AREG, EREG	210	42	16792	5.71156	1	1	0.980876
GOTERM_BP_DIRECT	GO:0007565~female pregnancy	4	1.74672	0.0995196	TGFB3, NAMPT, SLC38A2, IDO1	210	89	16792	3.59379	1	1	0.980876
GOTERM_BP_DIRECT	GO:0045785~positive regulation of cell adhesion	3	1.31004	0.0999446	ADGRG1, CCR7, TGM2	210	43	16792	5.57874	1	1	0.980876

## Sheet: KEGG
Supplementary Table 3E. KEGG upregulated DEGs for 65-79*SE, Related to Figure 2
Category	Term	Count	%	PValue	Genes	List Total	Pop Hits	Pop Total	Fold Enrichment	Bonferroni	Benjamini	FDR
KEGG_PATHWAY	hsa05150:Staphylococcus aureus infection	17	7.42358	3.09932e-16	C1QB, HLA-DRB5, CFH, C1S, C1R, C2, C4B, C4A, HLA-DMA, HLA-DMB, HLA-DPB1, HLA-DRA, HLA-DQA2, HLA-DQA1, HLA-DRB1, HLA-DPA1, HLA-DQB1	121	54	6879	17.8976	5.22915e-14	2.47368e-14	2.16056e-14
KEGG_PATHWAY	hsa04612:Antigen processing and presentation	19	8.29694	3.13124e-16	CD74, CIITA, HLA-DRB5, TAP2, TAP1, CTSS, HLA-E, HLA-DMA, HLA-DMB, HLA-DPB1, PSME1, HLA-DRA, PSME2, HLA-DQA2, B2M, HLA-DQA1, HLA-DRB1, HLA-DPA1, HLA-DQB1	121	76	6879	14.2128	5.22915e-14	2.47368e-14	2.16056e-14
KEGG_PATHWAY	hsa05332:Graft-versus-host disease	11	4.80349	1.1803e-10	HLA-DMA, HLA-DRB5, HLA-DMB, HLA-DPB1, HLA-DRA, HLA-DQA2, HLA-DRB1, HLA-DQA1, HLA-DPA1, HLA-E, HLA-DQB1	121	33	6879	18.9504	1.85308e-08	6.21627e-09	5.4294e-09
KEGG_PATHWAY	hsa04672:Intestinal immune network for IgA production	12	5.24017	2.93969e-10	IL15RA, HLA-DMA, HLA-DRB5, HLA-DMB, IL15, HLA-DPB1, HLA-DRA, HLA-DQA2, HLA-DRB1, HLA-DQA1, HLA-DPA1, HLA-DQB1	121	47	6879	14.5152	4.61532e-08	1.16118e-08	1.01419e-08
KEGG_PATHWAY	hsa05330:Allograft rejection	11	4.80349	4.18867e-10	HLA-DMA, HLA-DRB5, HLA-DMB, HLA-DPB1, HLA-DRA, HLA-DQA2, HLA-DRB1, HLA-DQA1, HLA-DPA1, HLA-E, HLA-DQB1	121	37	6879	16.9017	6.57622e-08	1.32362e-08	1.15607e-08
KEGG_PATHWAY	hsa05321:Inflammatory bowel disease (IBD)	13	5.67686	6.96562e-10	HLA-DRB5, TGFB3, STAT1, HLA-DMA, HLA-DMB, TBX21, HLA-DPB1, HLA-DRA, HLA-DQA2, HLA-DQA1, HLA-DRB1, HLA-DPA1, HLA-DQB1	121	64	6879	11.5479	1.0936e-07	1.83428e-08	1.60209e-08
KEGG_PATHWAY	hsa05322:Systemic lupus erythematosus	17	7.42358	9.73139e-10	C1QB, HLA-DRB5, C1S, C1R, C2, C4B, C4A, HLA-DMA, HLA-DMB, HLA-DPB1, HLA-DRA, HLA-DQA2, TRIM21, HLA-DQA1, HLA-DRB1, HLA-DPA1, HLA-DQB1	121	134	6879	7.21247	1.52783e-07	2.19651e-08	1.91847e-08
KEGG_PATHWAY	hsa05310:Asthma	10	4.36681	1.16328e-09	HLA-DMA, HLA-DRB5, HLA-DMB, HLA-DPB1, HLA-DRA, HLA-DQA2, HLA-DRB1, HLA-DQA1, HLA-DPA1, HLA-DQB1	121	30	6879	18.9504	1.82635e-07	2.29748e-08	2.00666e-08
KEGG_PATHWAY	hsa04940:Type I diabetes mellitus	11	4.80349	1.64429e-09	HLA-DMA, HLA-DRB5, HLA-DMB, HLA-DPB1, HLA-DRA, HLA-DQA2, HLA-DRB1, HLA-DQA1, HLA-DPA1, HLA-E, HLA-DQB1	121	42	6879	14.8896	2.58154e-07	2.88664e-08	2.52124e-08
KEGG_PATHWAY	hsa05140:Leishmaniasis	13	5.67686	2.45058e-09	HLA-DRB5, TGFB3, NCF2, STAT1, HLA-DMA, HLA-DMB, HLA-DPB1, HLA-DRA, HLA-DQA2, HLA-DQA1, HLA-DRB1, HLA-DPA1, HLA-DQB1	121	71	6879	10.4094	3.84742e-07	3.87192e-08	3.38181e-08
KEGG_PATHWAY	hsa05168:Herpes simplex infection	18	7.86026	1.38348e-08	CD74, HLA-DRB5, IL15, STAT1, STAT2, TAP2, TAP1, HLA-E, HLA-DMA, HLA-DMB, HLA-DPB1, HLA-DRA, TNFRSF14, HLA-DQA2, HLA-DQA1, HLA-DRB1, HLA-DPA1, HLA-DQB1	121	183	6879	5.59193	2.17207e-06	1.98719e-07	1.73564e-07
KEGG_PATHWAY	hsa05320:Autoimmune thyroid disease	11	4.80349	1.52666e-08	HLA-DMA, HLA-DRB5, HLA-DMB, HLA-DPB1, HLA-DRA, HLA-DQA2, HLA-DRB1, HLA-DQA1, HLA-DPA1, HLA-E, HLA-DQB1	121	52	6879	12.0262	2.39685e-06	2.0101e-07	1.75566e-07
KEGG_PATHWAY	hsa05323:Rheumatoid arthritis	13	5.67686	3.06367e-08	HLA-DRB5, TGFB3, IL15, HLA-DMA, HLA-DMB, HLA-DPB1, HLA-DRA, ACP5, HLA-DQA2, HLA-DQA1, HLA-DRB1, HLA-DPA1, HLA-DQB1	121	88	6879	8.39848	4.80995e-06	3.72354e-07	3.2522e-07
KEGG_PATHWAY	hsa05416:Viral myocarditis	11	4.80349	3.87256e-08	HLA-DMA, HLA-DRB5, HLA-DMB, HLA-DPB1, HLA-DRA, HLA-DQA2, HLA-DRB1, HLA-DQA1, HLA-DPA1, HLA-E, HLA-DQB1	121	57	6879	10.9713	6.0799e-06	4.1408e-07	3.61665e-07
KEGG_PATHWAY	hsa04145:Phagosome	16	6.9869	3.93114e-08	HLA-DRB5, C1R, NCF2, TAP2, TAP1, CTSS, HLA-E, HLA-DMA, HLA-DMB, HLA-DPB1, HLA-DRA, HLA-DQA2, HLA-DQA1, HLA-DRB1, HLA-DPA1, HLA-DQB1	121	150	6879	6.06413	6.17188e-06	4.1408e-07	3.61665e-07
KEGG_PATHWAY	hsa05164:Influenza A	16	6.9869	2.84355e-07	CIITA, HLA-DRB5, RSAD2, STAT1, STAT2, CXCL10, HLA-DMA, HLA-DMB, TNFSF10, HLA-DPB1, HLA-DRA, HLA-DQA2, HLA-DQA1, HLA-DRB1, HLA-DPA1, HLA-DQB1	121	174	6879	5.2277	4.46428e-05	2.80801e-06	2.45256e-06
KEGG_PATHWAY	hsa05152:Tuberculosis	16	6.9869	3.5554e-07	CD74, CIITA, HLA-DRB5, TGFB3, STAT1, CTSS, CYP27B1, HLA-DMA, HLA-DMB, HLA-DPB1, HLA-DRA, HLA-DQA2, HLA-DQA1, HLA-DRB1, HLA-DPA1, HLA-DQB1	121	177	6879	5.1391	5.58183e-05	3.30443e-06	2.88615e-06
KEGG_PATHWAY	hsa05145:Toxoplasmosis	13	5.67686	3.79944e-07	CIITA, HLA-DRB5, TGFB3, STAT1, HLA-DMA, HLA-DMB, HLA-DPB1, HLA-DRA, HLA-DQA2, HLA-DQA1, HLA-DRB1, HLA-DPA1, HLA-DQB1	121	110	6879	6.71878	5.96495e-05	3.33507e-06	2.91291e-06
KEGG_PATHWAY	hsa05166:HTLV-I infection	16	6.9869	3.13362e-05	EGR1, IL15RA, EGR2, HLA-DRB5, TGFB3, IL15, HLA-E, HLA-DMA, HLA-DMB, HLA-DPB1, HLA-DRA, HLA-DQA2, HLA-DQA1, HLA-DRB1, HLA-DPA1, HLA-DQB1	121	254	6879	3.58118	0.00490778	0.000260585	0.0002276
KEGG_PATHWAY	hsa04514:Cell adhesion molecules (CAMs)	12	5.24017	3.33606e-05	CD274, HLA-DMA, HLA-DRB5, HLA-DMB, HLA-DPB1, HLA-DRA, HLA-DQA2, HLA-DRB1, HLA-DQA1, HLA-DPA1, HLA-E, HLA-DQB1	121	142	6879	4.80433	0.00522401	0.000263549	0.000230188
KEGG_PATHWAY	hsa04610:Complement and coagulation cascades	8	3.49345	0.000181829	C4B, C1QB, C4A, CFH, C1S, C1R, SERPING1, C2	121	69	6879	6.59145	0.028146	0.00136805	0.00119488
KEGG_PATHWAY	hsa05169:Epstein-Barr virus infection	10	4.36681	0.000258473	FCER2, HLA-DRB5, HLA-DPB1, HLA-DRA, HLA-DQA2, HLA-DRB1, HLA-DQA1, HLA-DPA1, HLA-E, HLA-DQB1	121	122	6879	4.65994	0.039773	0.00185631	0.00162133
KEGG_PATHWAY	hsa05133:Pertussis	8	3.49345	0.000306869	C4B, C1QB, C4A, C1S, C1R, IRF1, SERPING1, C2	121	75	6879	6.06413	0.0470433	0.00210805	0.00184121
KEGG_PATHWAY	hsa00970:Aminoacyl-tRNA biosynthesis	6	2.62009	0.00568815	CARS, YARS, WARS, MARS, SARS, AARS	121	66	6879	5.16829	0.591633	0.037447	0.0327069
KEGG_PATHWAY	hsa04060:Cytokine-cytokine receptor interaction	11	4.80349	0.00968585	IL15RA, CXCL10, CXCL11, CXCL9, CCL22, IL15, TGFB3, TNFSF10, CCR7, TNFRSF14, CXCL16	121	243	6879	2.57351	0.783051	0.0612146	0.0534659
KEGG_PATHWAY	hsa04062:Chemokine signaling pathway	9	3.93013	0.0157208	RAP1B, CXCL10, CXCL11, CXCL9, CCL22, STAT1, STAT2, CCR7, CXCL16	121	186	6879	2.75087	0.916905	0.0955342	0.0834413
KEGG_PATHWAY	hsa03050:Proteasome	4	1.74672	0.0408464	PSME1, PSME2, PSMB10, PSMB9	121	44	6879	5.16829	0.998566	0.239027	0.20877

## Sheet: Upstream regulators
Supplementary Table 3F. Related to Figure 2 and S2
Activated Upstream regulators for 65-79*LE												Activated Upstream regulators for 65-79*SE												Activated Upstream regulators for 65-79*PE
symbol	entrez	logfc	adjpv	cDE_p	cDE	cAll	pv_comb_p_fdr	pv_p_fdr	pv_zscore_fdr	zscore		symbol	entrez	logfc	adjpv	cDE_p	cDE	cAll	pv_comb_p_fdr	pv_p_fdr	pv_zscore_fdr	zscore		symbol	entrez	logfc	adjpv	cDE_p	cDE	cAll	pv_comb_p_fdr	pv_p_fdr	pv_zscore_fdr	zscore
IRF9	10379	0.499171	0.467605	8	8	38	9.3412e-06	0.000175633	0.204306	2.82843		IL1B	3553	1.54	3.6e-06	26	27	166	6.96251e-08	0.000431181	0.00351973	4.53557		IFNG	3458	0.001	1	7	7	72	1.00648e-05	0.0001188	0.175259	2.64575
IFNG	3458	0.001	1	10	11	72	1.22517e-05	0.000175633	0.204306	2.7136		STAT3	6774	0.416698	0.339329	28	35	158	1.12831e-07	1.95604e-05	0.0787862	3.33333		RPL3	6122	-0.150424	0.981691	2	2	2	0.00491994	0.00491994	0.175259	1.41421
STAT2	6773	1.26	0.0248514	8	8	52	3.42577e-05	0.000752926	0.204306	2.82843		EGF	1950	-0.394965	0.555123	25	26	174	2.97164e-07	0.00132814	0.00351973	4.42635		EGFR	1956	-0.257011	0.981835	4	4	81	0.0392892	0.0990414	0.175259	2
STAT1	6772	2.11	0.000769795	6	7	32	0.00298934	0.00298934	0.204306	1.88982		TNF	7124	0.933	0.132113	29	32	213	2.64502e-06	0.000940931	0.0558226	3.66667		IFNA1	3439	0.001	1	3	3	26	0.0392892	0.0523856	0.175259	1.73205
IFNA1	3439	0.001	1	4	4	26	0.0335878	0.111671	0.204306	2		GAST	2520	0.001	1	10	11	28	1.95252e-05	0.000475866	0.178048	2.7136		IRF9	10379	0.503864	0.95945	3	3	38	0.0960361	0.0990414	0.175259	1.73205
GNRH1	2796	0.001	1	4	4	27	0.0335878	0.111671	0.204306	2		IL17A	3605	0.001	1	16	19	82	3.73662e-05	0.00132814	0.175052	2.9824		STAT2	6773	0.918	0.347477	3	3	52	0.0990414	0.0990414	0.175259	1.73205
IFNB1	3456	0.001	1	5	6	43	0.0867875	0.111671	0.307285	0.707107		PTH	5741	0.001	1	11	11	46	0.000164614	0.00471323	0.178048	2.88675		PTPRC	5788	-0.110182	0.986021	2	9	17	0.0990414	0.0990414	0.175259	-2.11058
IFNAR2	3455	-0.0626901	0.840964	2	2	4	0.137506	0.137506	0.204306	1.41421		CRP	1401	0.001	1	9	10	34	0.000898831	0.00984527	0.178048	2.52982		AK1	203	0.187056	0.981835	1	1	1	0.0990414	0.0990414	0.175259	1
IL10RA	3587	0.19331	0.774559	2	2	5	0.201241	0.201241	0.204306	1.41421		IL6	3569	0.001	1	24	30	210	0.000904674	0.0418205	0.151138	3.05329		EIF2S1	1965	0.045651	0.984432	1	1	1	0.0990414	0.0990414	0.175259	1
AHR	196	-0.0293464	0.947848	4	5	35	0.207572	0.207572	0.204306	1.34164		FGF2	2247	1.12	0.0170734	17	19	128	0.000904674	0.0476988	0.128179	3.1305		PON1	5444	0.001	1	1	1	1	0.0990414	0.0990414	0.175259	1
IRF7	3665	1.35	0.0680956	3	3	18	0.207572	0.207572	0.204306	1.73205		BDNF	627	1.31	0.0265083	11	12	64	0.00202231	0.048295	0.178048	2.88675		SLC1A1	6505	-0.64	0.905454	1	1	1	0.0990414	0.0990414	0.175259	1
STAT6	6778	0.304	0.330095	3	5	23	0.26797	0.26797	0.40076	0.447214		HGF	3082	-0.346519	0.661724	10	10	49	0.0039706	0.0362187	0.178048	2.3094		BZW2	28969	-0.217208	0.981835	1	1	1	0.0990414	0.0990414	0.175259	1
GRP	2922	0.001	1	2	2	8	0.26797	0.26797	0.204306	1.41421		ATF4	468	0.953	0.000227882	8	8	33	0.00420651	0.0402991	0.178048	2.33333		AGGF1	55109	0.0410492	0.985767	1	1	1	0.0990414	0.0990414	0.175259	1
STK11	6794	-0.120216	0.595572	2	2	9	0.26797	0.26797	0.204306	1.41421		LGALS3	3958	0.875	0.114222	6	6	20	0.00483691	0.0476988	0.178048	2.44949		MIDN	90007	0.17578	0.984278	1	1	1	0.0990414	0.0990414	0.175259	1
PRL	5617	-1.27	0.13774	4	5	48	0.26797	0.26797	0.204306	1.34164		RELA	5970	0.463	0.241337	9	10	48	0.00628654	0.0681483	0.178048	2.52982		HMOX1	3162	-0.048651	0.997756	2	2	23	0.141303	0.141303	0.175259	1.41421
CALCA	796	0.001	1	2	2	10	0.26797	0.26797	0.204306	1.41421		IGF1	3479	-0.945	0.192938	16	19	130	0.00628654	0.105894	0.178048	2.68328		STAT6	6778	0.158522	0.981691	2	2	23	0.141303	0.141303	0.175259	1.41421
TNFRSF9	3604	-0.035944	0.970734	2	2	10	0.26797	0.26797	0.204306	1.41421		EDN1	1906	-0.6542	0.300881	11	13	61	0.00628654	0.0418205	0.178048	2.13809		ATP12A	479	0.001	1	1	1	2	0.151937	0.151937	0.175259	1
IL33	90865	-0.793	0.234029	3	4	29	0.26797	0.26797	0.204306	1		LEP	3952	0.001	1	15	17	139	0.00637808	0.212017	0.128179	3.15296		ATP4A	495	0.001	1	1	1	2	0.151937	0.151937	0.175259	1
EGFR	1956	-0.869	0.233451	5	7	81	0.26797	0.26797	0.204306	1.13389		MUC1	4582	1.12	0.0555029	4	4	8	0.0106319	0.0476988	0.178048	2		APOB	338	0.001	1	1	1	3	0.151937	0.151937	0.175259	1
ADRA1B	147	0.001	1	1	1	1	0.26797	0.26797	0.204306	1		IFNG	3458	0.001	1	10	11	72	0.0142427	0.177795	0.178048	2.7136		C1QA	712	0.0097325	0.999964	1	1	3	0.151937	0.151937	0.175259	1
AK1	203	0.419	0.35998	1	1	1	0.26797	0.26797	0.204306	1		OSM	5008	-0.25965	0.722238	6	6	28	0.0187131	0.138289	0.178048	2.44949		C1QC	714	0.0223923	0.998734	1	1	3	0.151937	0.151937	0.175259	1
ART1	417	0.001	1	1	1	1	0.26797	0.26797	0.204306	1		GCG	2641	0.001	1	6	6	29	0.0211806	0.157379	0.178048	2.44949		DRD2	1813	0.001	1	1	1	3	0.151937	0.151937	0.175259	1
BRS3	680	0.001	1	1	1	1	0.26797	0.26797	0.204306	1		CCL5	6352	1.26	0.0152433	4	4	10	0.0222002	0.0984565	0.178048	2		HTT	3064	0.193962	0.981691	1	1	3	0.151937	0.151937	0.175259	1
IL10RB	3588	0.280426	0.453774	1	1	1	0.26797	0.26797	0.204306	1		ITGB1	3688	0.867	0.0523632	5	5	19	0.0231492	0.132229	0.178048	2.23607		LRP1	4035	0.347734	0.981691	1	1	3	0.151937	0.151937	0.175259	1
MOG	4340	0.001	1	1	1	1	0.26797	0.26797	0.204306	1		WNT3A	89780	0.001	1	9	10	63	0.0231492	0.208312	0.178048	2.52982		NR1H2	7376	0.349143	0.979267	1	2	3	0.151937	0.151937	0.5	0
PON1	5444	0.001	1	1	1	1	0.26797	0.26797	0.204306	1		STAT1	6772	1.56	0.00977752	6	6	32	0.0283021	0.208312	0.178048	2.44949		TRPV1	7442	0.129227	0.990147	1	1	3	0.151937	0.151937	0.175259	1
RNPEP	6051	-0.584	0.0194492	1	1	1	0.26797	0.26797	0.204306	1		TLR4	7099	-0.141477	0.794432	9	10	56	0.0283021	0.132229	0.178048	2.11058		NR1H3	10062	0.494601	0.962228	1	2	3	0.151937	0.151937	0.5	0
ROM1	6094	0.111928	0.840878	1	1	1	0.26797	0.26797	0.204306	1		CREBBP	1387	0.00607072	0.991428	12	12	96	0.029201	0.182036	0.178048	2.32379		STAT1	6772	2.02	0.000754459	2	2	32	0.151937	0.151937	0.175259	1.41421
SRSF1	6426	-0.389	0.35867	1	1	1	0.26797	0.26797	0.204306	1		PRL	5617	-0.814	0.167915	7	7	48	0.0300917	0.286148	0.178048	2.64575		ATF4	468	0.722	0.0293229	2	2	33	0.155454	0.155454	0.175259	1.41421
RO60	6738	0.221557	0.559481	1	1	1	0.26797	0.26797	0.204306	1		EGFR	1956	0.268966	0.722941	11	13	81	0.0323403	0.157379	0.178048	2.13809		AHR	196	0.0677168	0.990147	2	3	35	0.156787	0.156787	0.30601	0.57735
MLX	6945	0.528	0.0605829	1	1	1	0.26797	0.26797	0.204306	1		TP53	7157	-0.367171	0.501584	23	28	272	0.0350869	0.322001	0.178048	2.69408		EDNRB	1910	0.254658	0.983936	1	1	4	0.156787	0.156787	0.175259	1
DGKZ	8525	-0.156652	0.555123	1	1	1	0.26797	0.26797	0.204306	1		MAPK8	5599	0.545	0.0678236	13	19	88	0.0350869	0.0660459	0.178048	1.60591		IFNAR2	3455	0.302	0.748456	1	1	4	0.156787	0.156787	0.175259	1
TNFSF9	8744	0.922	0.112688	1	1	1	0.26797	0.26797	0.204306	1		MAPK3	5595	0.163958	0.58651	7	7	51	0.0352068	0.316342	0.178048	2.64575		LRP8	7804	0.127898	0.984278	1	2	4	0.156787	0.156787	0.5	0
AGR2	10551	0.001	1	1	1	1	0.26797	0.26797	0.204306	1		ETS1	2113	0.496893	0.436375	5	6	15	0.0364285	0.0681483	0.178048	1.63299		MAFB	9935	0.252263	0.981691	1	1	4	0.156787	0.156787	0.175259	1
ZHX1	11244	0.0652449	0.794298	1	1	1	0.26797	0.26797	0.204306	1		NGF	4803	0.001	1	9	11	62	0.0412527	0.192657	0.178048	2.11058		IL22RA1	58985	0.001	1	1	1	4	0.156787	0.156787	0.175259	1
PTGDR2	11251	0.001	1	1	1	1	0.26797	0.26797	0.204306	1		CSF2	1437	0.001	1	8	9	57	0.043318	0.236768	0.178048	2.33333		HSPB2	3316	0.001	1	1	1	5	0.175261	0.175261	0.175259	1
ERVW-1	30816	0.001	1	1	1	1	0.26797	0.26797	0.204306	1		FOS	2353	-0.113593	0.825693	7	8	42	0.0442517	0.208312	0.178048	2.12132		IFNGR1	3459	0.0591534	0.997745	1	1	5	0.175261	0.175261	0.175259	1
RASIP1	54922	0.001	1	1	1	1	0.26797	0.26797	0.204306	1		IL7	3574	0.001	1	5	5	26	0.0547474	0.248811	0.178048	2.23607		IL10RA	3587	0.405837	0.973981	1	1	5	0.175261	0.175261	0.175259	1
EGF	1950	-0.323684	0.662899	5	5	174	0.272417	0.695884	0.204306	2.23607		NFKB1	4790	0.0568525	0.903605	4	4	15	0.0587044	0.208312	0.178048	2		HSPB3	8988	0.00257433	0.998734	1	1	5	0.175261	0.175261	0.175259	1
NR3C1	2908	0.343289	0.399894	3	3	32	0.287625	0.295	0.204306	1.73205		NPAS2	4862	-0.313088	0.517495	4	4	16	0.0678987	0.216418	0.178048	2		CIITA	4261	2.36	0.000295335	1	1	6	0.185755	0.185755	0.175259	1
ATF4	468	0.593	0.0578334	3	3	33	0.304589	0.312204	0.204306	1.73205		PTK2	5747	0.675	0.0994498	4	4	16	0.0678987	0.216418	0.178048	2		TSPAN7	7102	-0.0942031	0.995326	1	1	6	0.185755	0.185755	0.175259	1
CNR1	1268	0.454485	0.614667	2	2	13	0.305253	0.312698	0.204306	1.41421		TNFSF12	8742	-0.521111	0.484444	4	4	16	0.0678987	0.216418	0.178048	2		PICK1	9463	-0.0830811	0.992704	1	1	6	0.185755	0.185755	0.175259	1
STAT3	6774	0.374307	0.425014	7	10	158	0.305725	0.320283	0.204306	1.26491		AHR	196	0.0628869	0.870253	7	11	35	0.076439	0.132229	0.20505	0.904534		PRMT5	10419	-0.208321	0.943294	1	1	6	0.185755	0.185755	0.175259	1
BDNF	627	0.213639	0.82712	4	5	64	0.305725	0.320283	0.204306	1.34164		ARHGDIB	397	-0.662	0.178479	3	3	6	0.0798241	0.132229	0.178048	1.73205		EIF2AK4	440275	-0.026043	0.990147	1	1	6	0.185755	0.185755	0.175259	1
IFNAR1	3454	0.3	0.32558	2	2	15	0.305725	0.320283	0.348169	0.57735		TGFBI	7045	-0.124374	0.861824	3	3	6	0.0798241	0.132229	0.178048	1.73205		LTBR	4055	0.0769287	0.981691	1	1	7	0.20656	0.20656	0.175259	1
IL18	3606	0.114959	0.84745	3	3	37	0.305725	0.320283	0.204306	1.73205		WNT7A	7476	0.001	1	3	3	6	0.0798241	0.132229	0.178048	1.73205		EIF2AK3	9451	0.024422	0.998723	1	1	7	0.20656	0.20656	0.175259	1
IGF1	3479	-0.290433	0.608781	4	4	130	0.305725	0.695884	0.204306	2		PROK1	84432	0.001	1	3	3	6	0.0798241	0.132229	0.178048	1.73205		APOE	348	0.463668	0.967277	1	1	8	0.220835	0.220835	0.175259	1
IL1B	3553	1.56	0.0718604	7	9	166	0.305725	0.320283	0.204306	1.66667		CARM1	10498	-0.0117325	0.968934	6	6	48	0.0798241	0.322001	0.178048	2.44949		EGR2	1959	0.257765	0.976971	1	1	8	0.220835	0.220835	0.175259	1
NRG1	3084	1.33	0.0962489	2	2	16	0.305725	0.320283	0.204306	1.41421		CD44	960	1.09	0.0708024	4	4	18	0.0798241	0.286148	0.178048	2		SUMO1	7341	0.111402	0.981691	1	1	8	0.220835	0.220835	0.175259	1
YAP1	10413	-0.153886	0.887736	2	2	16	0.305725	0.320283	0.204306	1.41421		PTAFR	5724	-0.232443	0.764413	2	2	2	0.0798241	0.132229	0.178048	1.41421		TNF	7124	0.477334	0.970519	4	4	213	0.253416	0.253416	0.175259	1.34164
LEP	3952	0.001	1	4	4	139	0.305725	0.714533	0.204306	2		RPL3	6122	-0.302259	0.315509	2	2	2	0.0798241	0.132229	0.178048	1.41421		CALCA	796	0.001	1	1	1	10	0.253416	0.253416	0.175259	1
ALDH1A3	220	0.001	1	1	1	2	0.305725	0.320283	0.204306	1		CCL25	6370	0.001	1	2	2	2	0.0798241	0.132229	0.178048	1.41421		HSPB1	3315	-0.140949	0.983936	1	1	10	0.253416	0.253416	0.175259	1
ATP12A	479	0.001	1	1	1	2	0.305725	0.320283	0.204306	1		DDX53	168400	0.001	1	2	2	2	0.0798241	0.132229	0.178048	1.41421		MPL	4352	0.001	1	1	1	10	0.253416	0.253416	0.175259	1
ATP4A	495	0.001	1	1	1	2	0.305725	0.320283	0.204306	1		JUN	3725	1.16	0.0343707	12	16	90	0.0798241	0.132229	0.178048	1.69775		EWSR1	2130	-0.17	0.59639	1	1	11	0.26256	0.26256	0.175259	1
HIST1H1C	3006	0.0378963	0.956957	1	1	2	0.305725	0.320283	0.204306	1		RB1	5925	-0.0502561	0.89808	6	6	49	0.0798241	0.322001	0.178048	2.44949		MAPK13	5603	-0.00317717	0.999964	1	1	11	0.26256	0.26256	0.175259	1
TNC	3371	0.468515	0.435964	1	1	2	0.305725	0.320283	0.204306	1		EP300	2033	0.335339	0.438754	9	9	93	0.082804	0.363201	0.178048	2.52982		MAPK12	6300	-0.157668	0.985767	1	1	11	0.26256	0.26256	0.175259	1
ITK	3702	0.668	0.0718604	1	1	2	0.305725	0.320283	0.204306	1		ABL1	25	0.330857	0.298449	4	4	19	0.0876057	0.294709	0.178048	2		BDNF	627	-0.011087	0.998734	2	2	64	0.26256	0.26256	0.175259	1.41421
LAG3	3902	1.4	0.0703199	1	1	2	0.305725	0.320283	0.204306	1		TNFSF11	8600	0.286025	0.728495	6	6	53	0.0993498	0.369474	0.178048	2.44949		MAP2K1	5604	0.223	0.907112	1	1	12	0.275935	0.275935	0.175259	1
PDE4A	5141	0.370196	0.500355	1	1	2	0.305725	0.320283	0.204306	1		GDNF	2668	0.957	0.129975	4	4	20	0.0993498	0.322001	0.178048	2		BCL6	604	0.287451	0.981835	1	1	14	0.314253	0.314253	0.5	0
PHLDA2	7262	0.782	0.285033	1	1	2	0.305725	0.320283	0.204306	1		CCL2	6347	0.572955	0.306972	6	7	30	0.108044	0.173796	0.178048	1.88982		FYN	2534	0.14518	0.981835	1	1	15	0.319287	0.319287	0.175259	1
CD226	10666	0.877	0.132336	1	1	2	0.305725	0.320283	0.204306	1		CCN3	4856			3	3	7	0.108044	0.173796	0.178048	1.73205		IFNAR1	3454	0.375	0.65898	1	1	15	0.319287	0.319287	0.175259	1
AKAP13	11214	0.272669	0.562736	1	1	2	0.305725	0.320283	0.204306	1		CCN4	8840	0.001	1	3	3	7	0.108044	0.173796	0.178048	1.73205		MAPK11	5600	-0.213683	0.981835	1	1	15	0.319287	0.319287	0.175259	1
TNIK	23043	0.274793	0.722794	1	1	2	0.305725	0.320283	0.204306	1		ALB	213	0.001	1	4	4	21	0.108044	0.322001	0.178048	2		IRF7	3665	0.624	0.877269	1	1	18	0.373126	0.373126	0.175259	1
MINK1	50488	0.256855	0.503863	1	1	2	0.305725	0.320283	0.204306	1		ARNTL	406	0.163718	0.644835	4	4	22	0.120808	0.322001	0.178048	2		PPARG	5468	0.176757	0.981835	2	2	87	0.391688	0.391688	0.30601	0.57735
SIGLEC12	89858	0.001	1	1	1	2	0.305725	0.320283	0.204306	1		IL1A	3552	1.46	0.0197919	5	5	38	0.120808	0.322001	0.178048	2.23607		LGALS3	3958	0.357994	0.981691	1	1	20	0.393324	0.393324	0.175259	1
TIGIT	201633	0.001	1	1	2	2	0.305725	0.320283	0.5	0		IRF9	10379	0.352671	0.592466	5	5	38	0.120808	0.322001	0.178048	2.23607		JUN	3725	0.38127	0.981691	2	2	90	0.393324	0.393324	0.175259	1.41421
IFNA21	3452	0.001	1	2	3	17	0.313297	0.327757	0.348169	0.57735		TWIST1	7291	0.507362	0.425407	4	4	23	0.133201	0.322001	0.178048	2		FN1	2335	-0.131076	0.990147	1	1	21	0.393324	0.393324	0.175259	1
PTPRC	5788	-0.47	0.29612	2	8	17	0.313297	0.327757	0.204306	-1.89737		SMARCD3	6604	0.11312	0.838861	5	5	40	0.137918	0.363201	0.178048	2.23607		MYD88	4615	0.140116	0.981691	1	1	21	0.393324	0.393324	0.175259	1
IFNA2	3440	0.001	1	2	3	18	0.338311	0.35346	0.348169	0.57735		HMOX1	3162	-0.374458	0.51134	5	7	23	0.141037	0.208312	0.178048	1.13389		TSLP	85480	-0.273817	0.981835	1	1	21	0.393324	0.393324	0.175259	1
IFNA17	3451	0.001	1	2	3	18	0.338311	0.35346	0.348169	0.57735		KAT2A	2648	-0.431778	0.405358	3	3	8	0.144661	0.208312	0.178048	1		ELANE	1991	-0.341705	0.981691	1	1	22	0.404757	0.404757	0.175259	1
TNF	7124	1.25	0.084094	8	10	213	0.338706	0.353649	0.204306	1.50756		GRP	2922	0.001	1	3	3	8	0.144661	0.208312	0.178048	1.73205		PRMT1	3276	-0.407	0.820659	1	1	23	0.409973	0.409973	0.175259	1
PTH	5741	0.001	1	3	4	46	0.348702	0.361305	0.204306	1		VEGFC	7424	1.63	0.00842585	3	3	8	0.144661	0.208312	0.178048	1.73205		IRF4	3662	0.001	1	1	1	23	0.409973	0.409973	0.175259	1
APOB	338	0.001	1	1	1	3	0.348702	0.361305	0.204306	1		TLR2	7097	0.851	0.0171763	6	7	33	0.151026	0.212017	0.178048	1.41421		S100B	6285	0.619288	0.959564	1	1	24	0.420476	0.420476	0.5	0
C1QA	712	0.00790224	0.992888	1	1	3	0.348702	0.361305	0.204306	1		S100B	6285	-0.218362	0.767999	5	6	24	0.155856	0.212287	0.178048	1.13389		TYK2	7297	0.0603674	0.995282	1	1	25	0.427182	0.427182	0.5	0
C1QC	714	-0.0113562	0.990822	1	1	3	0.348702	0.361305	0.204306	1		HTT	3064	0.0908274	0.81661	2	3	3	0.155856	0.212287	0.302882	0.57735		FAM20C	56975	0.565	0.937653	2	2	103	0.427182	0.427182	0.175259	1.41421
DRD2	1813	0.001	1	1	1	3	0.348702	0.361305	0.204306	1		PIM1	5292	1.91	0.00167061	2	2	3	0.155856	0.212287	0.178048	1.41421		IL7	3574	0.001	1	1	1	26	0.427182	0.427182	0.175259	1
HTT	3064	0.0726554	0.871084	1	1	3	0.348702	0.361305	0.204306	1		TRPV1	7442	0.171963	0.817418	2	2	3	0.155856	0.212287	0.178048	1.41421		FAM20A	54757	1.28	0.258191	2	2	104	0.427182	0.427182	0.175259	1.41421
LRP1	4035	-0.000748731	0.998936	1	1	3	0.348702	0.361305	0.204306	1		PTTG1	9232	-0.514844	0.49122	2	2	3	0.155856	0.212287	0.178048	1.41421		DNMT1	1786	-0.170896	0.981691	1	1	27	0.427182	0.427182	0.175259	1
MMP13	4322	0.001	1	1	1	3	0.348702	0.361305	0.5	0		CAMKK2	10645	-0.0577668	0.872329	2	2	3	0.155856	0.212287	0.178048	1.41421		CXCL12	6387	0.39914	0.981691	1	1	27	0.427182	0.427182	0.175259	1
[truncated: 1,390 more rows]
